# Supplementary material for: Meta-reinforcement learning via orbitofrontal cortex
Source: Nat Neurosci. 2023 Nov 13;26(12):2182–91. doi: 10.1038/s41593-023-01485-3 (PMC10689244; doi:10.1038/s41593-023-01485-3)
Supplement: Supplementary file 3 — Numerical source data files for figures. [file 41593_2023_1485_MOESM3_ESM.zip]

Archive with 9 entries (9 files):
- source_data_fig1/fig1ef.csv
- source_data_fig1/fig1h.csv
- source_data_fig1/fig1i.csv
- source_data_fig1/fig1kBottomLeft.csv
- source_data_fig1/fig1kBottomRight.csv
- source_data_fig1/fig1kTopLeft.csv
- source_data_fig1/fig1kTopRight.csv
- source_data_fig1/fig1l.csv
- source_data_fig1/fig1l2.csv
