# Supplementary material for: Meta-reinforcement learning via orbitofrontal cortex
Source: Nat Neurosci. 2023 Nov 13;26(12):2182–91. doi: 10.1038/s41593-023-01485-3 (PMC10689244; doi:10.1038/s41593-023-01485-3)
Supplement: Supplementary file 3 — Numerical source data files for figures. [file 41593_2023_1485_MOESM3_ESM.zip › source_data_fig1/fig1ef.csv]

mouse_or_ann	id	session	p_choosing_high	optimality
ann	0	1	0.516	0.479775488
ann	0	2	0.496	0.471998811
ann	0	3	0.488	0.468723327
ann	0	4	0.54	0.486935496
ann	0	5	0.536	0.487072438
ann	0	6	0.452	0.442509264
ann	0	7	0.45	0.447258592
ann	0	8	0.538	0.488108277
ann	0	9	0.49	0.469504207
ann	0	10	0.51	0.47231552
ann	0	11	0.466	0.453264266
ann	0	12	0.52	0.473659486
ann	0	13	0.494	0.473488152
ann	0	14	0.532	0.485145658
ann	0	15	0.448	0.449293345
ann	0	16	0.536	0.495231241
ann	0	17	0.488	0.468297601
ann	0	18	0.542	0.488550127
ann	0	19	0.47	0.458361655
ann	0	20	0.5	0.472271115
ann	0	21	0.514	0.487461388
ann	0	22	0.476	0.45758751
ann	0	23	0.534	0.48704201
ann	0	24	0.514	0.485185176
ann	0	25	0.548	0.490291923
ann	0	26	0.516	0.477660835
ann	0	27	0.54	0.486362487
ann	0	28	0.488	0.472937971
ann	0	29	0.538	0.490464598
ann	0	30	0.462	0.467346579
ann	0	31	0.548	0.501356125
ann	0	32	0.504	0.476621956
ann	0	33	0.494	0.472683817
ann	0	34	0.48	0.467831105
ann	0	35	0.498	0.486205548
ann	0	36	0.516	0.481887519
ann	0	37	0.486	0.470651031
ann	0	38	0.482	0.469088763
ann	0	39	0.478	0.471514344
ann	0	40	0.516	0.491493225
ann	0	41	0.54	0.50072366
ann	0	42	0.524	0.491152495
ann	0	43	0.51	0.479169399
ann	0	44	0.514	0.483418524
ann	0	45	0.452	0.454510629
ann	0	46	0.522	0.492820174
ann	0	47	0.48	0.475178897
ann	0	48	0.48	0.469864428
ann	0	49	0.518	0.497634679
ann	0	50	0.526	0.49532935
ann	0	51	0.508	0.476479262
ann	0	52	0.556	0.502161801
ann	0	53	0.5	0.480839729
ann	0	54	0.506	0.485944688
ann	0	55	0.516	0.491930783
ann	0	56	0.512	0.491942644
ann	0	57	0.514	0.494119614
ann	0	58	0.52	0.49434492
ann	0	59	0.502	0.479122609
ann	0	60	0.54	0.501050949
ann	0	61	0.484	0.480202675
ann	0	62	0.512	0.489447534
ann	0	63	0.502	0.494802326
ann	0	64	0.548	0.505630493
ann	0	65	0.516	0.491899669
ann	0	66	0.536	0.501704574
ann	0	67	0.514	0.487346798
ann	0	68	0.504	0.482079208
ann	0	69	0.508	0.489349782
ann	0	70	0.534	0.497137457
ann	0	71	0.534	0.493614167
ann	0	72	0.53	0.497104943
ann	0	73	0.512	0.491269767
ann	0	74	0.516	0.490344614
ann	0	75	0.528	0.494580358
ann	0	76	0.538	0.497350335
ann	0	77	0.486	0.477363437
ann	0	78	0.48	0.479447246
ann	0	79	0.552	0.51133889
ann	0	80	0.508	0.491590828
ann	0	81	0.534	0.5008111
ann	0	82	0.496	0.47935766
ann	0	83	0.53	0.507315576
ann	0	84	0.54	0.502916932
ann	0	85	0.54	0.507705927
ann	0	86	0.542	0.503204525
ann	0	87	0.538	0.511453807
ann	0	88	0.54	0.509795249
ann	0	89	0.528	0.49798429
ann	0	90	0.548	0.507496834
ann	0	91	0.52	0.498529077
ann	0	92	0.532	0.498422921
ann	0	93	0.528	0.496931165
ann	0	94	0.54	0.503005385
ann	0	95	0.542	0.505480886
ann	0	96	0.538	0.50191915
ann	0	97	0.518	0.498246372
ann	0	98	0.52	0.489152074
ann	0	99	0.546	0.508061945
ann	0	100	0.526	0.499026418
ann	0	101	0.546	0.515126467
ann	0	102	0.51	0.495116949
ann	0	103	0.562	0.522628725
ann	0	104	0.548	0.510164559
ann	0	105	0.52	0.501946211
ann	0	106	0.582	0.521725416
ann	0	107	0.522	0.498267472
ann	0	108	0.548	0.510524869
ann	0	109	0.518	0.495079219
ann	0	110	0.53	0.501557469
ann	0	111	0.564	0.515002549
ann	0	112	0.542	0.509188414
ann	0	113	0.526	0.503290415
ann	0	114	0.53	0.505220294
ann	0	115	0.58	0.523310483
ann	0	116	0.548	0.510380924
ann	0	117	0.526	0.501281083
ann	0	118	0.554	0.510049462
ann	0	119	0.544	0.506004274
ann	0	120	0.546	0.511969984
ann	0	121	0.548	0.510495663
ann	0	122	0.534	0.510323107
ann	0	123	0.538	0.509079218
ann	0	124	0.568	0.527371168
ann	0	125	0.562	0.519602001
ann	0	126	0.546	0.516702414
ann	0	127	0.556	0.518162727
ann	0	128	0.552	0.50957489
ann	0	129	0.544	0.514835894
ann	0	130	0.512	0.50045687
ann	0	131	0.57	0.523619652
ann	0	132	0.518	0.504171073
ann	0	133	0.538	0.514471591
ann	0	134	0.554	0.514672875
ann	0	135	0.562	0.518820882
ann	0	136	0.55	0.519939959
ann	0	137	0.566	0.522919536
ann	0	138	0.576	0.531272948
ann	0	139	0.568	0.525768816
ann	0	140	0.558	0.520998955
ann	0	141	0.554	0.517494738
ann	0	142	0.536	0.514872074
ann	0	143	0.534	0.506288469
ann	0	144	0.556	0.522116721
ann	0	145	0.576	0.530694842
ann	0	146	0.548	0.518416166
ann	0	147	0.568	0.522732317
ann	0	148	0.55	0.517549694
ann	0	149	0.586	0.532673419
ann	0	150	0.572	0.529170573
ann	0	151	0.606	0.540639341
ann	0	152	0.546	0.518869877
ann	0	153	0.56	0.526616693
ann	0	154	0.554	0.522758543
ann	0	155	0.574	0.534913719
ann	0	156	0.542	0.5193941
ann	0	157	0.546	0.515458226
ann	0	158	0.574	0.531390011
ann	0	159	0.552	0.522028208
ann	0	160	0.548	0.520654917
ann	0	161	0.612	0.547922075
ann	0	162	0.566	0.530360281
ann	0	163	0.584	0.535821438
ann	0	164	0.586	0.536230028
ann	0	165	0.586	0.539800823
ann	0	166	0.572	0.533830702
ann	0	167	0.586	0.536404669
ann	0	168	0.552	0.520761371
ann	0	169	0.552	0.525136888
ann	0	170	0.572	0.529834151
ann	0	171	0.552	0.521540761
ann	0	172	0.544	0.521058142
ann	0	173	0.552	0.529269516
ann	0	174	0.564	0.529321671
ann	0	175	0.582	0.533407629
ann	0	176	0.58	0.537700474
ann	0	177	0.57	0.528331637
ann	0	178	0.568	0.533194721
ann	0	179	0.586	0.53938514
ann	0	180	0.57	0.529414594
ann	0	181	0.588	0.536629856
ann	0	182	0.574	0.534744024
ann	0	183	0.574	0.536542535
ann	0	184	0.562	0.532262325
ann	0	185	0.574	0.538342237
ann	0	186	0.558	0.528749228
ann	0	187	0.554	0.529507935
ann	0	188	0.572	0.537787855
ann	0	189	0.552	0.530610919
ann	0	190	0.562	0.534031868
ann	0	191	0.564	0.528044343
ann	0	192	0.568	0.53592813
ann	0	193	0.536	0.519307613
ann	0	194	0.556	0.531117201
ann	0	195	0.57	0.532177031
ann	0	196	0.574	0.537366927
ann	0	197	0.57	0.533736289
ann	0	198	0.58	0.543054163
ann	0	199	0.594	0.54320848
ann	0	200	0.574	0.537396133
ann	0	201	0.574	0.53237766
ann	0	202	0.57	0.534926057
ann	0	203	0.582	0.54055959
ann	0	204	0.564	0.532167614
ann	0	205	0.578	0.539438963
ann	0	206	0.568	0.533313274
ann	0	207	0.568	0.532747626
ann	0	208	0.57	0.537434697
ann	0	209	0.558	0.531862438
ann	0	210	0.582	0.540088236
ann	0	211	0.574	0.535751879
ann	0	212	0.566	0.531794131
ann	0	213	0.592	0.538410127
ann	0	214	0.548	0.529306412
ann	0	215	0.556	0.532910466
ann	0	216	0.568	0.535640657
ann	0	217	0.556	0.535598516
ann	0	218	0.58	0.538793266
ann	0	219	0.582	0.539706409
ann	0	220	0.582	0.542444408
ann	0	221	0.58	0.542150736
ann	0	222	0.566	0.536833882
ann	0	223	0.576	0.537963092
ann	0	224	0.554	0.532198966
ann	0	225	0.592	0.543299317
ann	0	226	0.574	0.535471499
ann	0	227	0.578	0.542927027
ann	0	228	0.564	0.539274514
ann	0	229	0.562	0.531575263
ann	0	230	0.554	0.533234596
ann	0	231	0.574	0.53880465
ann	0	232	0.578	0.53557992
ann	0	233	0.59	0.542710543
ann	0	234	0.564	0.53624332
ann	0	235	0.552	0.530830026
ann	0	236	0.566	0.533945262
ann	0	237	0.572	0.535218
ann	0	238	0.586	0.539943516
ann	0	239	0.59	0.543980241
ann	0	240	0.564	0.536091208
ann	0	241	0.598	0.549171507
ann	0	242	0.574	0.536783576
ann	0	243	0.568	0.537320912
ann	0	244	0.556	0.532724202
ann	0	245	0.588	0.542711556
ann	0	246	0.56	0.53643775
ann	0	247	0.576	0.541322768
ann	0	248	0.542	0.52594161
ann	0	249	0.582	0.540489316
ann	0	250	0.564	0.531758606
ann	0	251	0.562	0.532513976
ann	0	252	0.582	0.542718172
ann	0	253	0.584	0.539990664
ann	0	254	0.548	0.528277636
ann	0	255	0.58	0.538152575
ann	0	256	0.574	0.535517991
ann	0	257	0.57	0.539123356
ann	0	258	0.576	0.54185605
ann	0	259	0.58	0.538389623
ann	0	260	0.568	0.539557457
ann	0	261	0.58	0.537361801
ann	0	262	0.582	0.540306985
ann	0	263	0.568	0.536545634
ann	0	264	0.56	0.532045722
ann	0	265	0.558	0.531996131
ann	0	266	0.556	0.539268315
ann	0	267	0.56	0.534016609
ann	0	268	0.562	0.535675883
ann	0	269	0.566	0.531719148
ann	0	270	0.574	0.539737523
ann	0	271	0.608	0.549502313
ann	0	272	0.57	0.537295401
ann	0	273	0.588	0.542093456
ann	0	274	0.568	0.542331934
ann	0	275	0.586	0.546898723
ann	0	276	0.574	0.535405934
ann	0	277	0.596	0.548342943
ann	0	278	0.57	0.540388703
ann	0	279	0.586	0.538176119
ann	0	280	0.572	0.53957051
ann	0	281	0.572	0.541185856
ann	0	282	0.596	0.54797405
ann	0	283	0.576	0.540247321
ann	0	284	0.608	0.547031283
ann	0	285	0.56	0.533650219
ann	0	286	0.58	0.540480196
ann	0	287	0.582	0.542714655
ann	0	288	0.592	0.538513243
ann	0	289	0.558	0.539421082
ann	0	290	0.594	0.542057335
ann	0	291	0.58	0.541938722
ann	0	292	0.574	0.536399364
ann	0	293	0.586	0.543287456
ann	0	294	0.568	0.542602777
ann	0	295	0.56	0.53464812
ann	0	296	0.572	0.537762284
ann	0	297	0.584	0.543161333
ann	0	298	0.59	0.546010017
ann	0	299	0.58	0.538994789
ann	0	300	0.57	0.535052896
ann	0	301	0.568	0.544954777
ann	1	1	0.482	0.483757526
ann	1	2	0.454	0.461701542
ann	1	3	0.494	0.473937571
ann	1	4	0.48	0.468339205
ann	1	5	0.464	0.461581439
ann	1	6	0.524	0.483045399
ann	1	7	0.488	0.46099472
ann	1	8	0.522	0.478410125
ann	1	9	0.52	0.479067594
ann	1	10	0.53	0.484790027
ann	1	11	0.492	0.470305592
ann	1	12	0.51	0.476012945
ann	1	13	0.508	0.480676413
ann	1	14	0.514	0.47345835
ann	1	15	0.474	0.46067512
ann	1	16	0.51	0.475937039
ann	1	17	0.512	0.47332859
ann	1	18	0.472	0.461899996
ann	1	19	0.456	0.459201872
ann	1	20	0.468	0.460468441
ann	1	21	0.488	0.46513778
ann	1	22	0.502	0.480316669
ann	1	23	0.52	0.481261402
ann	1	24	0.494	0.473254025
ann	1	25	0.514	0.485812217
ann	1	26	0.486	0.470600188
ann	1	27	0.476	0.462985545
ann	1	28	0.506	0.478627264
ann	1	29	0.478	0.467240274
ann	1	30	0.508	0.482861876
ann	1	31	0.514	0.483297527
ann	1	32	0.49	0.473897517
ann	1	33	0.512	0.484450489
ann	1	34	0.48	0.471303076
ann	1	35	0.476	0.461408794
ann	1	36	0.518	0.487859845
ann	1	37	0.5	0.482096463
ann	1	38	0.49	0.4772138
ann	1	39	0.518	0.49308899
ann	1	40	0.466	0.462079704
ann	1	41	0.482	0.469245344
ann	1	42	0.524	0.500800431
ann	1	43	0.524	0.49125275
ann	1	44	0.522	0.49132058
ann	1	45	0.51	0.490802288
ann	1	46	0.534	0.495801002
ann	1	47	0.498	0.485023469
ann	1	48	0.504	0.480717987
ann	1	49	0.514	0.490575641
ann	1	50	0.528	0.50036937
ann	1	51	0.49	0.472999901
ann	1	52	0.508	0.488292783
ann	1	53	0.53	0.495763719
ann	1	54	0.524	0.497802705
ann	1	55	0.498	0.47996375
ann	1	56	0.5	0.484323293
ann	1	57	0.48	0.475661725
ann	1	58	0.508	0.491265416
ann	1	59	0.522	0.494864166
ann	1	60	0.522	0.497450143
ann	1	61	0.506	0.488581836
ann	1	62	0.51	0.490633994
ann	1	63	0.52	0.496245623
ann	1	64	0.502	0.4842906
ann	1	65	0.518	0.498261899
ann	1	66	0.518	0.490911275
ann	1	67	0.504	0.485695004
ann	1	68	0.49	0.484461129
ann	1	69	0.514	0.490707755
ann	1	70	0.494	0.490311474
ann	1	71	0.51	0.498178393
ann	1	72	0.498	0.492436498
ann	1	73	0.52	0.499999166
ann	1	74	0.534	0.506070673
ann	1	75	0.512	0.497717291
ann	1	76	0.5	0.488287538
ann	1	77	0.522	0.495879471
ann	1	78	0.516	0.500254631
ann	1	79	0.526	0.499542236
ann	1	80	0.5	0.494527012
ann	1	81	0.504	0.492683589
ann	1	82	0.504	0.494103909
ann	1	83	0.504	0.496530414
ann	1	84	0.522	0.49991259
ann	1	85	0.526	0.502184093
ann	1	86	0.532	0.50207603
ann	1	87	0.524	0.507964909
ann	1	88	0.516	0.496364355
ann	1	89	0.52	0.500398636
ann	1	90	0.53	0.505703449
ann	1	91	0.542	0.511982381
ann	1	92	0.534	0.506467938
ann	1	93	0.542	0.509903193
ann	1	94	0.53	0.504651785
ann	1	95	0.544	0.510459721
ann	1	96	0.564	0.518109202
ann	1	97	0.522	0.502693594
ann	1	98	0.528	0.506050646
ann	1	99	0.52	0.501496315
ann	1	100	0.536	0.513103426
ann	1	101	0.53	0.499134302
ann	1	102	0.516	0.496567875
ann	1	103	0.526	0.513076127
ann	1	104	0.522	0.503319561
ann	1	105	0.536	0.511691511
ann	1	106	0.526	0.507493854
ann	1	107	0.5	0.490229309
ann	1	108	0.526	0.506675363
ann	1	109	0.532	0.509150505
ann	1	110	0.54	0.513385415
ann	1	111	0.524	0.504497111
ann	1	112	0.542	0.515599191
ann	1	113	0.524	0.507089198
ann	1	114	0.534	0.510392487
ann	1	115	0.518	0.504204929
ann	1	116	0.55	0.514443576
ann	1	117	0.558	0.524429739
ann	1	118	0.526	0.50935626
ann	1	119	0.574	0.526488841
ann	1	120	0.512	0.503269255
ann	1	121	0.568	0.523883879
ann	1	122	0.552	0.517088234
ann	1	123	0.528	0.507837772
ann	1	124	0.562	0.517107308
ann	1	125	0.536	0.516336918
ann	1	126	0.548	0.52063632
ann	1	127	0.554	0.521157146
ann	1	128	0.562	0.522705197
ann	1	129	0.528	0.512688637
ann	1	130	0.538	0.516944706
ann	1	131	0.568	0.529779851
ann	1	132	0.538	0.518961608
ann	1	133	0.558	0.525839448
ann	1	134	0.544	0.520934165
ann	1	135	0.53	0.516068995
ann	1	136	0.52	0.508547604
ann	1	137	0.542	0.518139899
ann	1	138	0.548	0.519040465
ann	1	139	0.55	0.523838341
ann	1	140	0.544	0.520458281
ann	1	141	0.564	0.53260833
ann	1	142	0.558	0.527397692
ann	1	143	0.55	0.523895502
ann	1	144	0.536	0.517336011
ann	1	145	0.552	0.523398638
ann	1	146	0.552	0.526456058
ann	1	147	0.556	0.523424149
ann	1	148	0.574	0.536687136
ann	1	149	0.564	0.52990526
ann	1	150	0.552	0.523081601
ann	1	151	0.544	0.525164723
ann	1	152	0.544	0.521492541
ann	1	153	0.552	0.525604844
ann	1	154	0.556	0.523635864
ann	1	155	0.578	0.534681797
ann	1	156	0.552	0.522182524
ann	1	157	0.552	0.5288831
ann	1	158	0.568	0.533777118
ann	1	159	0.558	0.527635872
ann	1	160	0.556	0.531370997
ann	1	161	0.562	0.533251524
ann	1	162	0.55	0.527900994
ann	1	163	0.54	0.522024572
ann	1	164	0.564	0.535476208
ann	1	165	0.582	0.541384578
ann	1	166	0.558	0.527424634
ann	1	167	0.554	0.525712132
ann	1	168	0.552	0.526370227
ann	1	169	0.582	0.541370094
ann	1	170	0.552	0.531020105
ann	1	171	0.552	0.52737844
ann	1	172	0.58	0.540455282
ann	1	173	0.522	0.519454122
ann	1	174	0.578	0.539682746
ann	1	175	0.558	0.53271693
ann	1	176	0.56	0.537350476
ann	1	177	0.546	0.527359128
ann	1	178	0.554	0.532220662
ann	1	179	0.552	0.53062135
ann	1	180	0.546	0.531104684
ann	1	181	0.552	0.528776228
ann	1	182	0.57	0.535305798
ann	1	183	0.524	0.519772947
ann	1	184	0.568	0.538745224
ann	1	185	0.56	0.530722618
ann	1	186	0.58	0.538709164
ann	1	187	0.556	0.532433689
ann	1	188	0.574	0.542086422
ann	1	189	0.55	0.532286882
ann	1	190	0.558	0.535196364
ann	1	191	0.546	0.529403448
ann	1	192	0.582	0.545557737
ann	1	193	0.572	0.539573789
ann	1	194	0.566	0.538939595
ann	1	195	0.568	0.541554511
ann	1	196	0.55	0.528847456
ann	1	197	0.572	0.541523874
ann	1	198	0.574	0.545420825
ann	1	199	0.57	0.539863944
ann	1	200	0.566	0.540076852
ann	1	201	0.58	0.541295946
ann	1	202	0.568	0.54207468
ann	1	203	0.556	0.534697711
ann	1	204	0.578	0.542218685
ann	1	205	0.546	0.533898294
ann	1	206	0.576	0.542303979
ann	1	207	0.576	0.542725086
ann	1	208	0.56	0.534600317
ann	1	209	0.572	0.538784623
ann	1	210	0.55	0.531657994
ann	1	211	0.564	0.540782332
ann	1	212	0.56	0.53658241
ann	1	213	0.558	0.534727335
ann	1	214	0.562	0.539371848
ann	1	215	0.596	0.548008919
ann	1	216	0.574	0.544281304
ann	1	217	0.574	0.541845202
ann	1	218	0.562	0.543369532
ann	1	219	0.598	0.551125765
ann	1	220	0.564	0.542550981
ann	1	221	0.578	0.544269025
ann	1	222	0.59	0.546736717
ann	1	223	0.568	0.544723272
ann	1	224	0.566	0.541001976
ann	1	225	0.574	0.544156492
ann	1	226	0.578	0.541767478
ann	1	227	0.562	0.537106633
ann	1	228	0.576	0.545562506
ann	1	229	0.558	0.540562332
ann	1	230	0.566	0.541293442
ann	1	231	0.562	0.539176941
ann	1	232	0.576	0.542481005
ann	1	233	0.564	0.541810036
ann	1	234	0.56	0.538620889
ann	1	235	0.578	0.544472456
ann	1	236	0.59	0.548362911
ann	1	237	0.588	0.54694742
ann	1	238	0.574	0.545010686
ann	1	239	0.572	0.542792261
ann	1	240	0.6	0.551024616
ann	1	241	0.562	0.54319644
ann	1	242	0.55	0.535937428
ann	1	243	0.58	0.543583751
ann	1	244	0.536	0.531909168
ann	1	245	0.568	0.541306555
ann	1	246	0.554	0.537863791
ann	1	247	0.554	0.539150715
ann	1	248	0.59	0.545945227
ann	1	249	0.554	0.540167868
ann	1	250	0.576	0.541004479
ann	1	251	0.55	0.538882852
ann	1	252	0.564	0.539726615
ann	1	253	0.556	0.539985538
ann	1	254	0.58	0.544301689
ann	1	255	0.574	0.544814348
ann	1	256	0.552	0.539873123
ann	1	257	0.59	0.548073232
ann	1	258	0.57	0.539867103
ann	1	259	0.544	0.537796557
ann	1	260	0.586	0.544854343
ann	1	261	0.568	0.54170835
ann	1	262	0.57	0.54585427
ann	1	263	0.57	0.544250727
ann	1	264	0.568	0.542266607
ann	1	265	0.554	0.539782941
ann	1	266	0.56	0.538711667
ann	1	267	0.578	0.544198692
ann	1	268	0.562	0.542220175
ann	1	269	0.568	0.541440368
ann	1	270	0.564	0.545490682
ann	1	271	0.574	0.544846117
ann	1	272	0.562	0.540299416
ann	1	273	0.562	0.545986116
ann	1	274	0.58	0.54673183
ann	1	275	0.558	0.541845381
ann	1	276	0.558	0.543319583
ann	1	277	0.576	0.544219136
ann	1	278	0.548	0.534917176
ann	1	279	0.602	0.547439337
ann	1	280	0.54	0.537365377
ann	1	281	0.58	0.546353757
ann	1	282	0.556	0.541356385
ann	1	283	0.586	0.547083795
ann	1	284	0.56	0.540421546
ann	1	285	0.562	0.544219434
ann	1	286	0.598	0.548267245
ann	1	287	0.558	0.540218592
ann	1	288	0.584	0.541731596
ann	1	289	0.558	0.541661859
ann	1	290	0.572	0.544335604
ann	1	291	0.554	0.538156927
ann	1	292	0.578	0.544687748
ann	1	293	0.542	0.535703778
ann	1	294	0.574	0.541947901
ann	1	295	0.542	0.537059486
ann	1	296	0.578	0.544138074
ann	1	297	0.564	0.540712357
ann	1	298	0.554	0.540014684
ann	1	299	0.578	0.544330239
ann	1	300	0.57	0.542308331
ann	1	301	0.554	0.543513775
ann	2	1	0.464	0.465531826
ann	2	2	0.538	0.493091702
ann	2	3	0.5	0.481119841
ann	2	4	0.534	0.488831043
ann	2	5	0.522	0.478676766
ann	2	6	0.484	0.469159991
ann	2	7	0.494	0.467024028
ann	2	8	0.452	0.448657006
ann	2	9	0.466	0.452909619
ann	2	10	0.476	0.462670535
ann	2	11	0.52	0.481503695
ann	2	12	0.518	0.486664295
ann	2	13	0.478	0.467933863
ann	2	14	0.502	0.481344759
ann	2	15	0.502	0.479603499
ann	2	16	0.5	0.47362867
ann	2	17	0.47	0.460858673
ann	2	18	0.466	0.466545939
ann	2	19	0.52	0.479473084
ann	2	20	0.53	0.490989
ann	2	21	0.514	0.490475506
ann	2	22	0.54	0.495484591
ann	2	23	0.536	0.498181999
ann	2	24	0.502	0.483756006
ann	2	25	0.532	0.493290782
ann	2	26	0.524	0.490748227
ann	2	27	0.488	0.47461307
ann	2	28	0.514	0.492524773
ann	2	29	0.506	0.482163489
ann	2	30	0.472	0.47228694
ann	2	31	0.554	0.505345047
ann	2	32	0.518	0.484398246
ann	2	33	0.502	0.480031788
ann	2	34	0.514	0.493254751
ann	2	35	0.47	0.468478739
ann	2	36	0.506	0.484231114
ann	2	37	0.524	0.498329699
ann	2	38	0.494	0.483843267
ann	2	39	0.498	0.484721392
ann	2	40	0.532	0.501232922
ann	2	41	0.46	0.462689936
ann	2	42	0.484	0.479360819
ann	2	43	0.52	0.494495094
ann	2	44	0.486	0.480068803
ann	2	45	0.522	0.495279551
ann	2	46	0.498	0.480941832
ann	2	47	0.498	0.484773666
ann	2	48	0.51	0.489890188
ann	2	49	0.502	0.490339637
ann	2	50	0.502	0.485299706
ann	2	51	0.492	0.487133086
ann	2	52	0.498	0.488785028
ann	2	53	0.48	0.477355152
ann	2	54	0.508	0.490263879
ann	2	55	0.526	0.501135767
ann	2	56	0.528	0.501180708
ann	2	57	0.498	0.479393154
ann	2	58	0.538	0.504947066
ann	2	59	0.522	0.495577723
ann	2	60	0.52	0.499371171
ann	2	61	0.474	0.47255832
ann	2	62	0.52	0.496936738
ann	2	63	0.504	0.494768828
ann	2	64	0.49	0.484378994
ann	2	65	0.516	0.497477889
ann	2	66	0.504	0.49535203
ann	2	67	0.516	0.494309604
ann	2	68	0.508	0.48737067
ann	2	69	0.508	0.485818982
ann	2	70	0.54	0.505580306
ann	2	71	0.506	0.490379244
ann	2	72	0.56	0.513334215
ann	2	73	0.526	0.497892648
ann	2	74	0.506	0.493307322
ann	2	75	0.506	0.489891768
ann	2	76	0.53	0.503492355
ann	2	77	0.528	0.501178622
ann	2	78	0.512	0.493477941
ann	2	79	0.514	0.496384561
ann	2	80	0.518	0.497716576
ann	2	81	0.534	0.506255388
ann	2	82	0.534	0.509955406
ann	2	83	0.522	0.50133431
ann	2	84	0.526	0.504411519
ann	2	85	0.522	0.499100178
ann	2	86	0.512	0.497089356
ann	2	87	0.548	0.511779964
ann	2	88	0.516	0.50110805
ann	2	89	0.54	0.507249057
ann	2	90	0.512	0.493660152
ann	2	91	0.51	0.501147091
ann	2	92	0.514	0.497493237
ann	2	93	0.55	0.514577031
ann	2	94	0.5	0.489593744
ann	2	95	0.512	0.50197351
ann	2	96	0.518	0.504008293
ann	2	97	0.522	0.499787718
ann	2	98	0.526	0.50868386
ann	2	99	0.522	0.50747788
ann	2	100	0.514	0.502883554
ann	2	101	0.52	0.504697561
ann	2	102	0.536	0.508437932
ann	2	103	0.526	0.504068911
ann	2	104	0.552	0.510291576
ann	2	105	0.53	0.508055687
ann	2	106	0.53	0.506083965
ann	2	107	0.53	0.502076507
ann	2	108	0.542	0.509974122
ann	2	109	0.556	0.517181098
ann	2	110	0.516	0.502196193
ann	2	111	0.502	0.496736825
ann	2	112	0.544	0.511698127
ann	2	113	0.536	0.513950825
ann	2	114	0.53	0.511328578
ann	2	115	0.532	0.50782305
ann	2	116	0.534	0.50846982
ann	2	117	0.546	0.516919315
ann	2	118	0.536	0.511844337
ann	2	119	0.556	0.514921486
ann	2	120	0.53	0.508254468
ann	2	121	0.55	0.519677937
ann	2	122	0.516	0.502973557
ann	2	123	0.542	0.513681054
ann	2	124	0.526	0.512044668
ann	2	125	0.536	0.510979295
ann	2	126	0.546	0.522139013
ann	2	127	0.524	0.509416878
ann	2	128	0.538	0.511704624
ann	2	129	0.544	0.516989112
ann	2	130	0.504	0.503562391
ann	2	131	0.558	0.517910659
ann	2	132	0.538	0.515000403
ann	2	133	0.566	0.526203811
ann	2	134	0.534	0.516287267
ann	2	135	0.556	0.525682688
ann	2	136	0.55	0.51833564
ann	2	137	0.544	0.524046063
ann	2	138	0.566	0.524812579
ann	2	139	0.532	0.515625775
ann	2	140	0.542	0.521192551
ann	2	141	0.536	0.51955533
ann	2	142	0.556	0.523452401
ann	2	143	0.536	0.518040001
ann	2	144	0.568	0.526341021
ann	2	145	0.546	0.524715781
ann	2	146	0.556	0.52592063
ann	2	147	0.53	0.513005614
ann	2	148	0.56	0.529316783
ann	2	149	0.546	0.519817948
ann	2	150	0.522	0.506056905
ann	2	151	0.562	0.529346168
ann	2	152	0.554	0.523551583
ann	2	153	0.546	0.525607467
ann	2	154	0.54	0.524407923
ann	2	155	0.548	0.522886455
ann	2	156	0.556	0.528112829
ann	2	157	0.548	0.524092019
ann	2	158	0.548	0.527160347
ann	2	159	0.556	0.528318882
ann	2	160	0.548	0.525278032
ann	2	161	0.542	0.519519866
ann	2	162	0.582	0.537859559
ann	2	163	0.544	0.524425685
ann	2	164	0.562	0.533284128
ann	2	165	0.55	0.52627629
ann	2	166	0.558	0.527294993
ann	2	167	0.548	0.524574697
ann	2	168	0.532	0.522653103
ann	2	169	0.556	0.530318797
ann	2	170	0.56	0.533402801
ann	2	171	0.558	0.532156587
ann	2	172	0.56	0.532296717
ann	2	173	0.54	0.520808458
ann	2	174	0.574	0.537617803
ann	2	175	0.56	0.532209039
ann	2	176	0.55	0.531338573
ann	2	177	0.578	0.539906323
ann	2	178	0.56	0.532201827
ann	2	179	0.562	0.536778212
ann	2	180	0.544	0.52645272
ann	2	181	0.558	0.534685075
ann	2	182	0.548	0.52884537
ann	2	183	0.558	0.534820914
ann	2	184	0.54	0.529062986
ann	2	185	0.56	0.53285718
ann	2	186	0.568	0.537325978
ann	2	187	0.55	0.534330606
ann	2	188	0.568	0.534938872
ann	2	189	0.558	0.53707695
ann	2	190	0.564	0.538066685
ann	2	191	0.566	0.535254776
ann	2	192	0.56	0.532914758
ann	2	193	0.568	0.539972842
ann	2	194	0.562	0.535688519
ann	2	195	0.554	0.533408344
ann	2	196	0.562	0.538471639
ann	2	197	0.556	0.536208689
ann	2	198	0.56	0.539080024
ann	2	199	0.586	0.549560308
ann	2	200	0.56	0.538422406
ann	2	201	0.552	0.535047233
ann	2	202	0.564	0.537513256
ann	2	203	0.566	0.541444242
ann	2	204	0.562	0.540349901
ann	2	205	0.564	0.538613737
ann	2	206	0.558	0.536996961
ann	2	207	0.572	0.535923839
ann	2	208	0.564	0.539358854
ann	2	209	0.562	0.540418267
ann	2	210	0.546	0.533735514
ann	2	211	0.562	0.536880493
ann	2	212	0.574	0.54363054
ann	2	213	0.568	0.541700065
ann	2	214	0.56	0.537331283
ann	2	215	0.562	0.538894951
ann	2	216	0.566	0.540876091
ann	2	217	0.544	0.533755124
ann	2	218	0.558	0.537385941
ann	2	219	0.586	0.548067272
ann	2	220	0.578	0.545709848
ann	2	221	0.572	0.540998459
ann	2	222	0.57	0.544032514
ann	2	223	0.578	0.547098041
ann	2	224	0.564	0.54263711
ann	2	225	0.582	0.545039058
ann	2	226	0.588	0.547655642
ann	2	227	0.582	0.546414435
ann	2	228	0.564	0.543390632
ann	2	229	0.58	0.54595226
ann	2	230	0.58	0.546826959
ann	2	231	0.59	0.546114326
ann	2	232	0.572	0.543391407
ann	2	233	0.582	0.547753334
ann	2	234	0.558	0.541818857
ann	2	235	0.576	0.54343307
ann	2	236	0.576	0.545258999
ann	2	237	0.546	0.538284063
ann	2	238	0.572	0.546345115
ann	2	239	0.562	0.544452429
ann	2	240	0.566	0.543933928
ann	2	241	0.55	0.537284851
ann	2	242	0.578	0.547372222
ann	2	243	0.57	0.543274403
ann	2	244	0.558	0.541978002
ann	2	245	0.588	0.548573613
ann	2	246	0.596	0.550340533
ann	2	247	0.566	0.54418385
ann	2	248	0.574	0.546323478
ann	2	249	0.568	0.541950524
ann	2	250	0.556	0.539974749
ann	2	251	0.584	0.546069562
ann	2	252	0.564	0.542425573
ann	2	253	0.582	0.54837358
ann	2	254	0.576	0.545735538
ann	2	255	0.566	0.541845679
ann	2	256	0.546	0.540366173
ann	2	257	0.572	0.543760717
ann	2	258	0.554	0.541643083
ann	2	259	0.574	0.544243991
ann	2	260	0.572	0.545925796
ann	2	261	0.574	0.545633435
ann	2	262	0.596	0.551294744
ann	2	263	0.57	0.544050217
ann	2	264	0.56	0.541851342
ann	2	265	0.576	0.546622097
ann	2	266	0.554	0.538485229
ann	2	267	0.572	0.546832442
ann	2	268	0.578	0.544158816
ann	2	269	0.576	0.543254972
ann	2	270	0.578	0.547787905
ann	2	271	0.58	0.548053205
ann	2	272	0.566	0.544546723
ann	2	273	0.588	0.550795555
ann	2	274	0.568	0.545051217
ann	2	275	0.59	0.549331725
ann	2	276	0.568	0.543414354
ann	2	277	0.562	0.543782771
ann	2	278	0.576	0.54842639
ann	2	279	0.58	0.548579633
ann	2	280	0.568	0.545337141
ann	2	281	0.59	0.548547268
ann	2	282	0.57	0.545543194
ann	2	283	0.588	0.547661185
ann	2	284	0.572	0.546931744
ann	2	285	0.574	0.54438597
ann	2	286	0.574	0.547186255
ann	2	287	0.556	0.541396856
ann	2	288	0.596	0.550815046
ann	2	289	0.556	0.540834308
ann	2	290	0.576	0.546356797
ann	2	291	0.582	0.547263205
ann	2	292	0.584	0.546525598
ann	2	293	0.546	0.5400576
ann	2	294	0.576	0.546557128
ann	2	295	0.568	0.543371737
ann	2	296	0.552	0.543455243
ann	2	297	0.588	0.546436846
ann	2	298	0.566	0.541984141
ann	2	299	0.54	0.536827683
ann	2	300	0.588	0.543752015
ann	2	301	0.552	0.538943708
ann	3	1	0.538	0.494163722
ann	3	2	0.52	0.484354258
ann	3	3	0.464	0.447849065
ann	3	4	0.484	0.468744308
ann	3	5	0.45	0.447371095
ann	3	6	0.47	0.465585411
ann	3	7	0.47	0.452350736
ann	3	8	0.544	0.491846025
ann	3	9	0.498	0.477136374
ann	3	10	0.554	0.492305487
ann	3	11	0.494	0.464930564
ann	3	12	0.518	0.476096392
ann	3	13	0.5	0.461997181
ann	3	14	0.482	0.460413486
ann	3	15	0.49	0.463671595
ann	3	16	0.474	0.455745906
ann	3	17	0.484	0.469780087
ann	3	18	0.526	0.474158823
ann	3	19	0.452	0.450349838
ann	3	20	0.486	0.467206299
ann	3	21	0.532	0.483534098
ann	3	22	0.526	0.481806427
ann	3	23	0.51	0.485117465
ann	3	24	0.53	0.48247239
ann	3	25	0.528	0.492992699
ann	3	26	0.472	0.461662233
ann	3	27	0.52	0.481452793
ann	3	28	0.522	0.489918739
ann	3	29	0.544	0.49707672
ann	3	30	0.508	0.481568247
ann	3	31	0.486	0.474105239
ann	3	32	0.526	0.492528141
ann	3	33	0.532	0.495616376
ann	3	34	0.524	0.481335282
ann	3	35	0.548	0.496600866
ann	3	36	0.544	0.500171483
ann	3	37	0.508	0.479504317
ann	3	38	0.534	0.496523857
ann	3	39	0.482	0.475092262
ann	3	40	0.546	0.505589128
ann	3	41	0.526	0.496954441
ann	3	42	0.516	0.490665138
ann	3	43	0.516	0.485145301
ann	3	44	0.516	0.486822873
ann	3	45	0.502	0.488341242
ann	3	46	0.46	0.470590353
ann	3	47	0.53	0.497968525
ann	3	48	0.524	0.495921195
ann	3	49	0.54	0.498283923
ann	3	50	0.496	0.484214723
ann	3	51	0.5	0.484117031
ann	3	52	0.496	0.48371312
ann	3	53	0.49	0.47533986
ann	3	54	0.518	0.491502374
ann	3	55	0.538	0.507284224
ann	3	56	0.504	0.48901698
ann	3	57	0.55	0.507888138
ann	3	58	0.53	0.496355444
ann	3	59	0.5	0.481488168
ann	3	60	0.524	0.496409237
ann	3	61	0.488	0.481583238
ann	3	62	0.522	0.499376982
ann	3	63	0.526	0.495578319
ann	3	64	0.534	0.503767371
ann	3	65	0.508	0.491844952
ann	3	66	0.494	0.482418805
ann	3	67	0.51	0.495551735
ann	3	68	0.536	0.50487113
ann	3	69	0.55	0.513769865
ann	3	70	0.548	0.508203328
ann	3	71	0.514	0.493172109
ann	3	72	0.526	0.499869794
ann	3	73	0.544	0.509114921
ann	3	74	0.522	0.50144279
ann	3	75	0.53	0.501932383
ann	3	76	0.512	0.496057987
ann	3	77	0.538	0.503540635
ann	3	78	0.51	0.49345994
ann	3	79	0.528	0.504439294
ann	3	80	0.504	0.492142528
ann	3	81	0.538	0.506953418
ann	3	82	0.598	0.5265885
ann	3	83	0.55	0.507243335
ann	3	84	0.53	0.506733537
ann	3	85	0.5	0.487797499
ann	3	86	0.526	0.504779935
ann	3	87	0.492	0.480216682
ann	3	88	0.516	0.497899503
ann	3	89	0.534	0.504828095
ann	3	90	0.518	0.503127337
ann	3	91	0.524	0.505215883
ann	3	92	0.53	0.504974604
ann	3	93	0.538	0.501424193
ann	3	94	0.512	0.503513277
ann	3	95	0.504	0.494185507
ann	3	96	0.538	0.505535066
ann	3	97	0.55	0.514207661
ann	3	98	0.538	0.513157129
ann	3	99	0.568	0.522140026
ann	3	100	0.546	0.516792119
ann	3	101	0.55	0.512044847
ann	3	102	0.544	0.507661581
ann	3	103	0.504	0.498891443
ann	3	104	0.556	0.518138766
ann	3	105	0.53	0.504580855
ann	3	106	0.54	0.514518261
ann	3	107	0.55	0.516739368
ann	3	108	0.558	0.521627367
ann	3	109	0.536	0.513990879
ann	3	110	0.544	0.512942493
ann	3	111	0.574	0.527712286
ann	3	112	0.522	0.506187856
ann	3	113	0.546	0.520250261
ann	3	114	0.582	0.530342758
ann	3	115	0.574	0.531851232
ann	3	116	0.552	0.511454701
ann	3	117	0.552	0.519181073
ann	3	118	0.524	0.50574857
ann	3	119	0.566	0.5204041
ann	3	120	0.544	0.513863444
ann	3	121	0.526	0.508193016
ann	3	122	0.568	0.524530709
ann	3	123	0.542	0.512920082
ann	3	124	0.566	0.527364075
ann	3	125	0.56	0.517539263
ann	3	126	0.556	0.520623446
ann	3	127	0.554	0.52208358
ann	3	128	0.55	0.518716395
ann	3	129	0.546	0.515351892
ann	3	130	0.576	0.528290689
ann	3	131	0.55	0.52258265
ann	3	132	0.586	0.538219213
ann	3	133	0.54	0.513531983
ann	3	134	0.586	0.536885798
ann	3	135	0.532	0.506853938
ann	3	136	0.558	0.528482735
ann	3	137	0.538	0.518421471
ann	3	138	0.554	0.520849109
ann	3	139	0.576	0.533131719
ann	3	140	0.568	0.529989004
ann	3	141	0.568	0.530912042
ann	3	142	0.58	0.531347632
ann	3	143	0.58	0.536009252
ann	3	144	0.56	0.522774577
ann	3	145	0.596	0.54069674
ann	3	146	0.594	0.53778863
ann	3	147	0.52	0.510141015
ann	3	148	0.562	0.53235513
ann	3	149	0.564	0.531233728
ann	3	150	0.546	0.524984777
ann	3	151	0.576	0.530499101
ann	3	152	0.548	0.523255587
ann	3	153	0.566	0.528282821
ann	3	154	0.552	0.522706807
ann	3	155	0.566	0.532488942
ann	3	156	0.558	0.531368971
ann	3	157	0.558	0.531669915
ann	3	158	0.576	0.535187423
ann	3	159	0.564	0.532539606
ann	3	160	0.612	0.546174407
ann	3	161	0.56	0.530866921
ann	3	162	0.554	0.531785071
ann	3	163	0.56	0.534238994
ann	3	164	0.592	0.544324696
ann	3	165	0.562	0.537902057
ann	3	166	0.58	0.540787697
ann	3	167	0.578	0.534344196
ann	3	168	0.57	0.532433093
ann	3	169	0.556	0.529170454
ann	3	170	0.584	0.53850311
ann	3	171	0.572	0.534986496
ann	3	172	0.578	0.542210162
ann	3	173	0.556	0.531373441
ann	3	174	0.574	0.534492612
ann	3	175	0.578	0.538778007
ann	3	176	0.572	0.5372082
ann	3	177	0.6	0.546694279
ann	3	178	0.582	0.542020679
ann	3	179	0.582	0.539686024
ann	3	180	0.534	0.52972728
ann	3	181	0.576	0.543418944
ann	3	182	0.56	0.535342097
ann	3	183	0.566	0.540779948
ann	3	184	0.566	0.536485553
ann	3	185	0.564	0.533820748
ann	3	186	0.576	0.540919721
ann	3	187	0.578	0.542340875
ann	3	188	0.57	0.538215339
ann	3	189	0.586	0.547630191
ann	3	190	0.56	0.528999269
ann	3	191	0.582	0.543756247
ann	3	192	0.568	0.534367859
ann	3	193	0.576	0.540761828
ann	3	194	0.574	0.536752224
ann	3	195	0.57	0.539881825
ann	3	196	0.57	0.537449837
ann	3	197	0.574	0.54376024
ann	3	198	0.552	0.533801913
ann	3	199	0.61	0.549812794
ann	3	200	0.576	0.541445613
ann	3	201	0.576	0.54678148
ann	3	202	0.57	0.535986662
ann	3	203	0.572	0.540858984
ann	3	204	0.568	0.536458313
ann	3	205	0.604	0.54719466
ann	3	206	0.548	0.52647686
ann	3	207	0.576	0.542895436
ann	3	208	0.568	0.53978461
ann	3	209	0.572	0.539398551
ann	3	210	0.576	0.540077209
ann	3	211	0.59	0.547828853
ann	3	212	0.566	0.538736939
ann	3	213	0.574	0.542037427
ann	3	214	0.572	0.53756541
ann	3	215	0.552	0.532743752
ann	3	216	0.56	0.537117481
ann	3	217	0.562	0.539699912
ann	3	218	0.58	0.541965425
ann	3	219	0.566	0.533603549
ann	3	220	0.556	0.536378682
ann	3	221	0.584	0.545810938
ann	3	222	0.574	0.53935349
ann	3	223	0.602	0.549106359
ann	3	224	0.57	0.54505682
ann	3	225	0.568	0.540863633
ann	3	226	0.586	0.545247614
ann	3	227	0.58	0.540885925
ann	3	228	0.57	0.54392916
ann	3	229	0.55	0.535557568
ann	3	230	0.594	0.546150625
ann	3	231	0.566	0.536877215
ann	3	232	0.602	0.552243054
ann	3	233	0.594	0.544727921
ann	3	234	0.57	0.539905369
ann	3	235	0.568	0.538664103
ann	3	236	0.562	0.53657639
ann	3	237	0.586	0.547635734
ann	3	238	0.54	0.530697465
ann	3	239	0.584	0.543770909
ann	3	240	0.584	0.543634534
ann	3	241	0.554	0.537633896
ann	3	242	0.582	0.540864706
ann	3	243	0.548	0.53243947
ann	3	244	0.576	0.53975457
ann	3	245	0.56	0.540938199
ann	3	246	0.588	0.547250152
ann	3	247	0.59	0.545561552
ann	3	248	0.586	0.544509172
ann	3	249	0.564	0.542924643
ann	3	250	0.61	0.550376654
ann	3	251	0.56	0.540560246
ann	3	252	0.588	0.544306576
ann	3	253	0.538	0.530795753
ann	3	254	0.594	0.546982884
ann	3	255	0.56	0.538884223
ann	3	256	0.57	0.541442931
ann	3	257	0.592	0.548892558
ann	3	258	0.564	0.537688315
ann	3	259	0.574	0.545600295
ann	3	260	0.56	0.539119959
ann	3	261	0.554	0.535508931
ann	3	262	0.568	0.540249825
ann	3	263	0.594	0.548279464
ann	3	264	0.554	0.534610569
ann	3	265	0.564	0.540173411
ann	3	266	0.576	0.545148373
ann	3	267	0.584	0.544837713
ann	3	268	0.57	0.54068011
ann	3	269	0.578	0.544448674
ann	3	270	0.566	0.540999353
ann	3	271	0.596	0.548387945
ann	3	272	0.566	0.538703203
ann	3	273	0.588	0.549473047
ann	3	274	0.58	0.544362903
ann	3	275	0.588	0.547062933
ann	3	276	0.536	0.530947089
ann	3	277	0.558	0.538646102
ann	3	278	0.604	0.549566388
ann	3	279	0.544	0.530610859
ann	3	280	0.58	0.543802619
ann	3	281	0.59	0.54653883
ann	3	282	0.588	0.548990309
ann	3	283	0.606	0.550505638
ann	3	284	0.556	0.539039075
ann	3	285	0.598	0.54519701
ann	3	286	0.546	0.532156527
ann	3	287	0.594	0.54415375
ann	3	288	0.572	0.540817857
ann	3	289	0.566	0.541794002
ann	3	290	0.552	0.541962147
ann	3	291	0.618	0.554441392
ann	3	292	0.556	0.538946629
ann	3	293	0.56	0.537587821
ann	3	294	0.586	0.545197964
ann	3	295	0.558	0.540352583
ann	3	296	0.602	0.552363634
ann	3	297	0.598	0.548940063
ann	3	298	0.574	0.543376446
ann	3	299	0.57	0.541404843
ann	3	300	0.572	0.54023546
ann	3	301	0.558	0.539539397
ann	4	1	0.476	0.461605549
ann	4	2	0.506	0.468607545
ann	4	3	0.482	0.45941177
ann	4	4	0.47	0.448575705
ann	4	5	0.524	0.485927463
ann	4	6	0.474	0.466762155
ann	4	7	0.502	0.467662096
ann	4	8	0.496	0.470315218
ann	4	9	0.54	0.485324502
ann	4	10	0.52	0.48154977
ann	4	11	0.504	0.469384581
ann	4	12	0.488	0.464742988
ann	4	13	0.474	0.457741648
ann	4	14	0.48	0.463932931
ann	4	15	0.472	0.465515733
ann	4	16	0.5	0.472757906
ann	4	17	0.52	0.486721545
ann	4	18	0.478	0.468859553
ann	4	19	0.506	0.472550273
ann	4	20	0.496	0.467788935
ann	4	21	0.484	0.467625022
ann	4	22	0.488	0.464725107
ann	4	23	0.502	0.479928792
ann	4	24	0.486	0.466485947
ann	4	25	0.5	0.482028782
ann	4	26	0.492	0.476165652
ann	4	27	0.466	0.462181956
ann	4	28	0.454	0.462699026
ann	4	29	0.522	0.488657087
ann	4	30	0.496	0.481423318
ann	4	31	0.496	0.47301349
ann	4	32	0.504	0.479067594
ann	4	33	0.486	0.47452724
ann	4	34	0.492	0.479387313
ann	4	35	0.52	0.486287415
ann	4	36	0.532	0.494726002
ann	4	37	0.51	0.483975887
ann	4	38	0.494	0.473138154
ann	4	39	0.47	0.463337779
ann	4	40	0.5	0.489450425
ann	4	41	0.486	0.479277045
ann	4	42	0.53	0.496202052
ann	4	43	0.534	0.501512587
ann	4	44	0.494	0.48063466
ann	4	45	0.524	0.496508658
ann	4	46	0.496	0.477835715
ann	4	47	0.51	0.483673692
ann	4	48	0.538	0.501443505
ann	4	49	0.51	0.486259043
ann	4	50	0.512	0.490641236
ann	4	51	0.524	0.493447542
ann	4	52	0.49	0.478733331
ann	4	53	0.484	0.479655445
ann	4	54	0.514	0.493031323
ann	4	55	0.524	0.498227835
ann	4	56	0.51	0.489929914
ann	4	57	0.53	0.496504933
ann	4	58	0.504	0.491442978
ann	4	59	0.502	0.485981733
ann	4	60	0.5	0.481200218
ann	4	61	0.518	0.491702259
ann	4	62	0.528	0.50016427
ann	4	63	0.522	0.491189152
ann	4	64	0.524	0.497072607
ann	4	65	0.492	0.485435933
ann	4	66	0.56	0.515816152
ann	4	67	0.512	0.496283919
ann	4	68	0.504	0.490298361
ann	4	69	0.54	0.503417432
ann	4	70	0.532	0.498827726
ann	4	71	0.506	0.483103484
ann	4	72	0.486	0.482434154
ann	4	73	0.5	0.489152491
ann	4	74	0.534	0.507435024
ann	4	75	0.516	0.497373939
ann	4	76	0.52	0.495796978
ann	4	77	0.53	0.501242638
ann	4	78	0.542	0.500723481
ann	4	79	0.53	0.503332257
ann	4	80	0.522	0.498956293
ann	4	81	0.536	0.501822412
ann	4	82	0.528	0.501980782
ann	4	83	0.532	0.505791187
ann	4	84	0.502	0.491695881
ann	4	85	0.522	0.493684739
ann	4	86	0.504	0.490321219
ann	4	87	0.53	0.507649779
ann	4	88	0.51	0.504750788
ann	4	89	0.54	0.508746684
ann	4	90	0.514	0.49458465
ann	4	91	0.546	0.512880862
ann	4	92	0.522	0.496396452
ann	4	93	0.546	0.504390001
ann	4	94	0.498	0.495227367
ann	4	95	0.51	0.49844569
ann	4	96	0.528	0.501096487
ann	4	97	0.518	0.502058148
ann	4	98	0.52	0.494181782
ann	4	99	0.512	0.496277392
ann	4	100	0.534	0.506250918
ann	4	101	0.568	0.52051425
ann	4	102	0.508	0.497256368
ann	4	103	0.55	0.506388128
ann	4	104	0.522	0.498798698
ann	4	105	0.518	0.498043746
ann	4	106	0.532	0.503056169
ann	4	107	0.54	0.512334287
ann	4	108	0.554	0.516557515
ann	4	109	0.516	0.503290117
ann	4	110	0.518	0.502477944
ann	4	111	0.534	0.506838322
ann	4	112	0.548	0.508434594
ann	4	113	0.53	0.50892514
ann	4	114	0.524	0.507784426
ann	4	115	0.536	0.511085331
ann	4	116	0.518	0.499510556
ann	4	117	0.524	0.502435148
ann	4	118	0.53	0.503711939
ann	4	119	0.512	0.497402132
ann	4	120	0.536	0.50799334
ann	4	121	0.522	0.511430681
ann	4	122	0.584	0.526917458
ann	4	123	0.534	0.508998573
ann	4	124	0.588	0.530580103
ann	4	125	0.538	0.511932909
ann	4	126	0.524	0.505484164
ann	4	127	0.574	0.525676012
ann	4	128	0.534	0.50566262
ann	4	129	0.534	0.509716272
ann	4	130	0.544	0.515977561
ann	4	131	0.56	0.514048398
ann	4	132	0.53	0.508568168
ann	4	133	0.536	0.513964772
ann	4	134	0.528	0.509659946
ann	4	135	0.57	0.523640752
ann	4	136	0.546	0.518366098
ann	4	137	0.562	0.521859527
ann	4	138	0.576	0.522910774
ann	4	139	0.554	0.516674936
ann	4	140	0.56	0.517667532
ann	4	141	0.556	0.515211165
ann	4	142	0.56	0.526463926
ann	4	143	0.544	0.512795269
ann	4	144	0.554	0.519384623
ann	4	145	0.568	0.526892185
ann	4	146	0.558	0.526665509
ann	4	147	0.542	0.517400324
ann	4	148	0.574	0.526446998
ann	4	149	0.576	0.529458582
ann	4	150	0.568	0.529980421
ann	4	151	0.534	0.514181197
ann	4	152	0.57	0.524054348
ann	4	153	0.498	0.497905225
ann	4	154	0.546	0.519389868
ann	4	155	0.57	0.527027369
ann	4	156	0.582	0.533556879
ann	4	157	0.574	0.529158652
ann	4	158	0.564	0.524056256
ann	4	159	0.556	0.524458289
ann	4	160	0.54	0.518116236
ann	4	161	0.546	0.518242836
ann	4	162	0.568	0.529305339
ann	4	163	0.58	0.532302082
ann	4	164	0.57	0.526871085
ann	4	165	0.564	0.52884382
ann	4	166	0.558	0.525150239
ann	4	167	0.574	0.532558739
ann	4	168	0.554	0.527003825
ann	4	169	0.588	0.538260758
ann	4	170	0.546	0.521841943
ann	4	171	0.576	0.53697294
ann	4	172	0.586	0.535987914
ann	4	173	0.566	0.534578741
ann	4	174	0.574	0.534162521
ann	4	175	0.586	0.537727773
ann	4	176	0.566	0.52418834
ann	4	177	0.564	0.528231025
ann	4	178	0.568	0.531966746
ann	4	179	0.556	0.529388368
ann	4	180	0.596	0.54002893
ann	4	181	0.568	0.529669762
ann	4	182	0.598	0.542518198
ann	4	183	0.576	0.53310883
ann	4	184	0.574	0.524942756
ann	4	185	0.586	0.537678242
ann	4	186	0.588	0.540995598
ann	4	187	0.576	0.53391248
ann	4	188	0.576	0.53647846
ann	4	189	0.56	0.532103002
ann	4	190	0.56	0.535530627
ann	4	191	0.6	0.54251349
ann	4	192	0.564	0.53063637
ann	4	193	0.528	0.518664122
ann	4	194	0.576	0.536543071
ann	4	195	0.562	0.530662358
ann	4	196	0.564	0.533805192
ann	4	197	0.582	0.539986253
ann	4	198	0.57	0.539469302
ann	4	199	0.562	0.535288453
ann	4	200	0.58	0.53863734
ann	4	201	0.572	0.537751377
ann	4	202	0.61	0.551198125
ann	4	203	0.574	0.537344992
ann	4	204	0.594	0.546267152
ann	4	205	0.598	0.546279192
ann	4	206	0.552	0.527961195
ann	4	207	0.552	0.529760182
ann	4	208	0.57	0.53829819
ann	4	209	0.56	0.533281326
ann	4	210	0.578	0.539407432
ann	4	211	0.59	0.54589045
ann	4	212	0.584	0.541238189
ann	4	213	0.574	0.538195193
ann	4	214	0.588	0.543214619
ann	4	215	0.6	0.548815012
ann	4	216	0.578	0.541157901
ann	4	217	0.58	0.543628156
ann	4	218	0.56	0.537302911
ann	4	219	0.582	0.5414294
ann	4	220	0.566	0.537690401
ann	4	221	0.586	0.545206308
ann	4	222	0.586	0.545081496
ann	4	223	0.602	0.548055649
ann	4	224	0.58	0.543311834
ann	4	225	0.602	0.55310899
ann	4	226	0.572	0.538747132
ann	4	227	0.572	0.542100072
ann	4	228	0.594	0.552111149
ann	4	229	0.588	0.545906007
ann	4	230	0.582	0.546440721
ann	4	231	0.568	0.538829029
ann	4	232	0.598	0.551239491
ann	4	233	0.568	0.541050434
ann	4	234	0.58	0.544851661
ann	4	235	0.594	0.544270217
ann	4	236	0.556	0.540120482
ann	4	237	0.578	0.545235455
ann	4	238	0.586	0.545305252
ann	4	239	0.586	0.54880178
ann	4	240	0.58	0.541363597
ann	4	241	0.572	0.543806195
ann	4	242	0.574	0.546008348
ann	4	243	0.584	0.544909716
ann	4	244	0.588	0.543726504
ann	4	245	0.582	0.545638263
ann	4	246	0.572	0.547645092
ann	4	247	0.598	0.551581264
ann	4	248	0.594	0.548312008
ann	4	249	0.576	0.547837794
ann	4	250	0.598	0.546849072
ann	4	251	0.566	0.53849113
ann	4	252	0.598	0.550561607
ann	4	253	0.592	0.548780203
ann	4	254	0.58	0.54995352
ann	4	255	0.6	0.552848279
ann	4	256	0.566	0.543982923
ann	4	257	0.598	0.5521999
ann	4	258	0.594	0.551635742
ann	4	259	0.586	0.550894678
ann	4	260	0.576	0.543901682
ann	4	261	0.57	0.546508074
ann	4	262	0.596	0.551282346
ann	4	263	0.598	0.553847075
ann	4	264	0.562	0.544099689
ann	4	265	0.556	0.542702198
ann	4	266	0.582	0.549826562
ann	4	267	0.596	0.551742375
ann	4	268	0.578	0.546259522
ann	4	269	0.56	0.545154989
ann	4	270	0.57	0.545537591
ann	4	271	0.578	0.546694338
ann	4	272	0.562	0.543654859
ann	4	273	0.604	0.555872858
ann	4	274	0.602	0.553380549
ann	4	275	0.562	0.544767857
ann	4	276	0.57	0.546275318
ann	4	277	0.572	0.547889233
ann	4	278	0.59	0.553749204
ann	4	279	0.588	0.552204311
ann	4	280	0.58	0.549501538
ann	4	281	0.578	0.548206925
ann	4	282	0.558	0.542286515
ann	4	283	0.576	0.551302433
ann	4	284	0.562	0.543942928
ann	4	285	0.572	0.54727304
ann	4	286	0.596	0.552962363
ann	4	287	0.566	0.545610845
ann	4	288	0.554	0.543060422
ann	4	289	0.59	0.551599026
ann	4	290	0.574	0.549525201
ann	4	291	0.572	0.547333956
ann	4	292	0.588	0.551589131
ann	4	293	0.586	0.548927844
ann	4	294	0.576	0.547845066
ann	4	295	0.566	0.544661343
ann	4	296	0.586	0.551629126
ann	4	297	0.606	0.555530787
ann	4	298	0.56	0.541757822
ann	4	299	0.568	0.545042336
ann	4	300	0.572	0.546168566
ann	4	301	0.592	0.553801596
mouse	RH365	1	0.426666667	0.459034467
mouse	RH365	2	0.529220779	0.510793178
mouse	RH365	3	0.484210526	0.49666858
mouse	RH365	4	0.455145119	0.473399291
mouse	RH365	5	0.465564738	0.481484706
mouse	RH365	6	0.484061393	0.488906959
mouse	RH365	7	0.438848921	0.473785322
mouse	RH365	8	0.512228261	0.509272408
mouse	RH365	9	0.487282463	0.492559332
mouse	RH365	10	0.478908189	0.485718406
mouse	RH365	11	0.459317585	0.485682892
mouse	RH365	12	0.556338028	0.504500279
mouse	RH365	13	0.539900249	0.493632542
mouse	RH365	14	0.561728395	0.496301885
mouse	RH365	15	0.587336245	0.506456187
mouse	RH365	16	0.484265734	0.442447815
mouse	RH365	17	0.548856549	0.477047503
mouse	RH365	18	0.375739645	0.380212088
mouse	RH365	19	0.5625	0.49566631
mouse	RH365	20	0.597014925	0.507767809
mouse	RH365	21	0.616298812	0.508886833
mouse	RH365	22	0.566978193	0.477282584
mouse	RH365	23	0.493333333	0.460288972
mouse	RH365	24	0.568306011	0.467976488
mouse	RH365	25	0.558673469	0.501367434
mouse	RH365	26	0.666083916	0.508527533
mouse	RH365	27	0.615264798	0.50686093
mouse	RH365	28	0.517948718	0.470303702
mouse	RH365	29	0.604301075	0.518772859
mouse	RH365	30	0.626666667	0.504548502
mouse	RH365	31	0.713245997	0.52079396
mouse	RH365	32	0.653333333	0.504549653
mouse	RH365	33	0.614285714	0.488652637
mouse	RH365	34	0.694896851	0.514814961
mouse	RH365	35	0.726153846	0.513407176
mouse	RH365	36	0.632967033	0.508453652
mouse	RH365	37	0.668231612	0.504021393
mouse	RH365	38	0.583333333	0.446539272
mouse	RH365	39	0.636363636	0.489909177
mouse	RH365	40	0.692592593	0.486924899
mouse	RH353	1	0.436005626	0.484456727
mouse	RH353	2	0.436670688	0.465178157
mouse	RH353	3	0.352447552	0.383493763
mouse	RH353	4	0.417312661	0.435240177
mouse	RH353	5	0.35483871	0.424314393
mouse	RH353	6	0.429530201	0.416211706
mouse	RH353	7	0.406304729	0.426795323
mouse	RH353	8	0.510362694	0.482321066
mouse	RH353	9	0.556291391	0.481739427
mouse	RH353	10	0.514211886	0.487928263
mouse	RH353	11	0.507117438	0.466173804
mouse	RH353	12	0.525757576	0.479365884
mouse	RH353	13	0.51155624	0.475412139
mouse	RH353	14	0.557926829	0.460646904
mouse	RH353	15	0.610869565	0.485088694
mouse	RH353	16	0.638576779	0.513692324
mouse	RH353	17	0.599455041	0.511682841
mouse	RH353	18	0.567251462	0.499509025
mouse	RH353	19	0.576190476	0.503176263
mouse	RH353	20	0.605577689	0.507191507
mouse	RH353	21	0.6011994	0.478148732
mouse	RH353	22	0.624535316	0.493185672
mouse	RH353	23	0.579964851	0.454876696
mouse	RH353	24	0.609625668	0.479842909
mouse	RH353	25	0.625935162	0.50829458
mouse	RH353	26	0.66004415	0.511144607
mouse	RH353	27	0.702040816	0.508559944
mouse	RH353	28	0.559265442	0.460627243
mouse	RH353	29	0.68951049	0.522280057
mouse	RH353	30	0.62035225	0.491661216
mouse	RH353	31	0.729211087	0.515071273
mouse	RH353	32	0.61829653	0.458696599
mouse	RH353	33	0.514754098	0.463838975
mouse	RH353	34	0.643835616	0.51065762
mouse	RH353	35	0.583489681	0.484092703
mouse	RH353	36	0.604365621	0.500541565
mouse	RH353	37	0.560714286	0.486957259
mouse	RH353	38	0.6	0.484176384
mouse	RH353	39	0.619205298	0.492809649
mouse	RH353	40	0.61038961	0.517278903
mouse	RH374	1	0.455882353	0.468721963
mouse	RH374	2	0.47047619	0.432125021
mouse	RH374	3	0.505124451	0.466794039
mouse	RH374	4	0.500618047	0.482681519
mouse	RH374	5	0.606473595	0.509670703
mouse	RH374	6	0.580071174	0.510990639
mouse	RH374	7	0.599752169	0.52188795
mouse	RH374	8	0.606237817	0.508133667
mouse	RH374	9	0.670454545	0.520749321
mouse	RH374	10	0.624203822	0.506760501
mouse	RH374	11	0.637288136	0.521694424
mouse	RH374	12	0.519181586	0.457862651
mouse	RH374	13	0.640926641	0.534392105
mouse	RH374	14	0.624137931	0.51630383
mouse	RH374	15	0.604651163	0.519015943
mouse	RH374	16	0.579710145	0.512318481
mouse	RH374	17	0.634980989	0.522567262
mouse	RH374	18	0.63356974	0.530693222
mouse	RH374	19	0.637037037	0.527133878
mouse	RH374	20	0.632696391	0.531937052
mouse	RH374	21	0.648409894	0.52412703
mouse	RH374	22	0.605263158	0.512609797
mouse	RH374	23	0.632311978	0.525806998
mouse	RH374	24	0.650197628	0.525875312
mouse	RH374	25	0.61637931	0.498874233
mouse	RH374	26	0.621722846	0.46697044
mouse	RH374	27	0.610447761	0.482180886
mouse	RH374	28	0.609289617	0.494416738
mouse	RH374	29	0.538732394	0.474254015
mouse	RH374	30	0.537209302	0.44768064
mouse	RH374	31	0.592017738	0.496480273
mouse	RH374	32	0.582417582	0.484707367
mouse	RH374	33	0.636510501	0.503289882
mouse	RH374	34	0.587283237	0.469128717
mouse	RH374	35	0.560910308	0.451897976
mouse	RH374	36	0.599369085	0.454584799
mouse	RH374	37	0.633548387	0.497568199
mouse	RH374	38	0.585201794	0.49547326
mouse	RH374	39	0.592156863	0.499760228
mouse	RH374	40	0.62556391	0.507132342
mouse	RH375	1	0.513833992	0.496072807
mouse	RH375	2	0.469043152	0.4796775
mouse	RH375	3	0.524296675	0.497144792
mouse	RH375	4	0.556468172	0.520604438
mouse	RH375	5	0.646464646	0.509513784
mouse	RH375	6	0.605058366	0.513628959
mouse	RH375	7	0.655860349	0.527733353
mouse	RH375	8	0.621134021	0.521781417
mouse	RH375	9	0.677647059	0.531071795
mouse	RH375	10	0.501694915	0.454757664
mouse	RH375	11	0.603411514	0.509897105
mouse	RH375	12	0.642105263	0.522173465
mouse	RH375	13	0.603921569	0.478453567
mouse	RH375	14	0.60704607	0.480371758
mouse	RH375	15	0.626204239	0.501532949
mouse	RH375	16	0.632102273	0.523995857
mouse	RH375	17	0.637795276	0.50524306
mouse	RH375	18	0.583941606	0.46641796
mouse	RH375	19	0.693430657	0.540234312
mouse	RH375	20	0.673758865	0.5053065
mouse	RH375	21	0.686084142	0.52567472
mouse	RH375	22	0.641833811	0.529753993
mouse	RH375	23	0.639534884	0.503096169
mouse	RH375	24	0.779735683	0.545530631
mouse	RH375	25	0.675461741	0.519913098
mouse	RH375	26	0.683333333	0.504179877
mouse	RH375	27	0.633898305	0.496188677
mouse	RH375	28	0.665474061	0.529057869
mouse	RH375	29	0.734615385	0.552680747
mouse	RH375	30	0.619047619	0.509811486
mouse	RH375	31	0.494505495	0.405193867
mouse	RH375	32	0.736677116	0.538236234
mouse	RH375	33	0.68877551	0.535134131
mouse	RH375	34	0.687378641	0.516780623
mouse	RH375	35	0.704180064	0.519175685
mouse	RH375	36	0.675324675	0.489008289
mouse	RH375	37	0.736956522	0.534858022
mouse	RH375	38	0.758152174	0.531937229
mouse	RH375	39	0.768031189	0.547095752
mouse	RH375	40	0.68503937	0.528016135
mouse	RH456	1	0.47029703	0.474563081
mouse	RH456	2	0.490853659	0.465896595
mouse	RH456	3	0.491452991	0.470455433
mouse	RH456	4	0.515789474	0.496756398
mouse	RH456	5	0.518394649	0.499634823
mouse	RH456	6	0.52195122	0.498992238
mouse	RH456	7	0.597156398	0.531446696
mouse	RH456	8	0.644295302	0.537994482
mouse	RH456	9	0.602597403	0.513453707
mouse	RH456	10	0.52484472	0.473687334
mouse	RH456	11	0.566666667	0.510790635
mouse	RH456	12	0.646067416	0.527363675
mouse	RH456	13	0.607594937	0.508582671
mouse	RH456	14	0.612149533	0.495383224
mouse	RH456	15	0.680272109	0.548816121
mouse	RH456	16	0.594059406	0.511068747
mouse	RH456	17	0.608695652	0.509701785
mouse	RH456	18	0.714285714	0.561379187
mouse	RH456	19	0.555851064	0.474138758
mouse	RH456	20	0.58372093	0.484516528
mouse	RH456	21	0.574123989	0.491726613
mouse	RH456	22	0.566552901	0.482207535
mouse	RH456	23	0.62849162	0.52596714
mouse	RH456	24	0.587242026	0.493488114
mouse	RH456	25	0.639376218	0.514418197
mouse	RH456	26	0.597457627	0.502555273
mouse	RH456	27	0.67654321	0.521623951
mouse	RH456	28	0.666666667	0.528110626
mouse	RH456	29	0.642512077	0.516135285
mouse	RH456	30	0.664502165	0.526038199
mouse	RH456	31	0.694148936	0.541938491
mouse	RH456	32	0.688644689	0.51659405
mouse	RH456	33	0.697885196	0.526474194
mouse	RH456	34	0.618090452	0.49052481
mouse	RH456	35	0.602006689	0.48792266
mouse	RH456	36	0.597484277	0.48713707
mouse	RH456	37	0.673469388	0.527529856
mouse	RH456	38	0.666666667	0.518296232
mouse	RH456	39	0.656387665	0.525661639
mouse	RH456	40	0.638235294	0.512749245
mouse	RH445	1	0.416666667	0.444444039
mouse	RH445	2	0.457399103	0.470847857
mouse	RH445	3	0.453183521	0.46611855
mouse	RH445	4	0.462897527	0.462765415
mouse	RH445	5	0.448717949	0.466879115
mouse	RH445	6	0.466063348	0.460934253
mouse	RH445	7	0.529085873	0.488032872
mouse	RH445	8	0.497206704	0.481180084
mouse	RH445	9	0.488439306	0.471025631
mouse	RH445	10	0.505681818	0.465306307
mouse	RH445	11	0.633204633	0.512152291
mouse	RH445	12	0.492401216	0.453360704
mouse	RH445	13	0.611650485	0.513102317
mouse	RH445	14	0.584158416	0.490147376
mouse	RH445	15	0.565789474	0.473953843
mouse	RH445	16	0.597785978	0.461693132
mouse	RH445	17	0.6640625	0.496978054
mouse	RH445	18	0.49122807	0.436639795
mouse	RH445	19	0.568181818	0.48874963
mouse	RH445	20	0.606741573	0.498953982
mouse	RH445	21	0.5825	0.495809927
mouse	RH445	22	0.722007722	0.503575994
mouse	RH445	23	0.68618267	0.523192691
mouse	RH445	24	0.702702703	0.528356114
mouse	RH445	25	0.675585284	0.51126152
mouse	RH445	26	0.692307692	0.513094071
mouse	RH445	27	0.684065934	0.518655811
mouse	RH445	28	0.628654971	0.503240916
mouse	RH445	29	0.606896552	0.467070481
mouse	RH445	30	0.707865169	0.507150613
mouse	RH445	31	0.661016949	0.49306261
mouse	RH445	32	0.592705167	0.493546368
mouse	RH445	33	0.678030303	0.513549069
mouse	RH445	34	0.590733591	0.503673334
mouse	RH445	35	0.559566787	0.487446713
mouse	RH445	36	0.578512397	0.470166393
mouse	RH445	37	0.674121406	0.518526637
mouse	RH445	38	0.61627907	0.519280939
mouse	RH445	39	0.507142857	0.476419377
mouse	RH445	40	0.621082621	0.526833535
mouse	RH377	1	0.472471191	0.471293248
mouse	RH377	2	0.488151659	0.483820342
mouse	RH377	3	0.471042471	0.472266043
mouse	RH377	4	0.481723238	0.480306153
mouse	RH377	5	0.517153748	0.495981433
mouse	RH377	6	0.566666667	0.508258375
mouse	RH377	7	0.563901345	0.514981945
mouse	RH377	8	0.545816733	0.499085932
mouse	RH377	9	0.597875569	0.521704783
mouse	RH377	10	0.562732919	0.503731181
mouse	RH377	11	0.617354196	0.524979935
mouse	RH377	12	0.60899654	0.510596455
mouse	RH377	13	0.610989011	0.516770038
mouse	RH377	14	0.658536585	0.536600663
mouse	RH377	15	0.625429553	0.518426218
mouse	RH377	16	0.645441389	0.526018923
mouse	RH377	17	0.667128988	0.539494194
mouse	RH377	18	0.64532872	0.524979987
mouse	RH377	19	0.663877266	0.526991453
mouse	RH377	20	0.639400922	0.53138668
mouse	RH377	21	0.606635071	0.509016455
mouse	RH377	22	0.593094945	0.506107069
mouse	RH377	23	0.641025641	0.520565623
mouse	RH377	24	0.641955836	0.516160031
mouse	RH377	25	0.591549296	0.505946341
mouse	RH377	26	0.641121495	0.524156176
mouse	RH377	27	0.6367713	0.522277311
mouse	RH377	28	0.636363636	0.51977914
mouse	RH377	29	0.625796178	0.514162234
mouse	RH377	30	0.605309735	0.509291758
mouse	RH377	31	0.639839034	0.526486341
mouse	RH377	32	0.579150579	0.507849986
mouse	RH377	33	0.654205607	0.518373428
mouse	RH377	34	0.62633452	0.508892548
mouse	RH377	35	0.622881356	0.512274204
mouse	RH377	36	0.529014845	0.475713383
mouse	RH377	37	0.615577889	0.515037566
mouse	RH377	38	0.626237624	0.511894867
mouse	RH377	39	0.626966292	0.513466314
mouse	RH377	40	0.597383721	0.494147316
