# Supplementary material for: Meta-reinforcement learning via orbitofrontal cortex
Source: Nat Neurosci. 2023 Nov 13;26(12):2182–91. doi: 10.1038/s41593-023-01485-3 (PMC10689244; doi:10.1038/s41593-023-01485-3)
Supplement: Supplementary file 3 — Numerical source data files for figures. [file 41593_2023_1485_MOESM3_ESM.zip › source_data_fig1/fig1h.csv]

mouse_ann	id	past_trials	session	RewCp	Cp
mouse	RH353	-5	early	0.118619967	0.128992492
mouse	RH353	-4	early	0.121934461	0.159264379
mouse	RH353	-3	early	-0.029861724	0.158011456
mouse	RH353	-2	early	-0.032151314	0.156312584
mouse	RH353	-1	early	-0.677227968	-0.086692593
mouse	RH365	-5	early	0.107697255	0.150917255
mouse	RH365	-4	early	0.10515436	0.149964453
mouse	RH365	-3	early	-0.009669383	0.197511117
mouse	RH365	-2	early	0.122052647	0.083864747
mouse	RH365	-1	early	-0.566499563	-0.387734683
mouse	RH374	-5	early	-0.02878906	0.175096356
mouse	RH374	-4	early	0.084998833	0.247639783
mouse	RH374	-3	early	-0.045223815	0.363360077
mouse	RH374	-2	early	0.384526365	0.054405606
mouse	RH374	-1	early	0.812036505	-0.396137625
mouse	RH375	-5	early	0.025091449	0.431472568
mouse	RH375	-4	early	0.003234421	0.432675773
mouse	RH375	-3	early	0.402340064	0.094530434
mouse	RH375	-2	early	0.314713424	0.194950611
mouse	RH375	-1	early	0.981694507	-0.514516749
mouse	RH377	-5	early	0.300062154	0.108160987
mouse	RH377	-4	early	0.029305705	0.287610176
mouse	RH377	-3	early	0.066655863	0.239949833
mouse	RH377	-2	early	0.091427445	0.116850147
mouse	RH377	-1	early	-0.080626347	-0.131310351
mouse	RH445	-5	early	0.099026891	0.212685444
mouse	RH445	-4	early	0.050232648	0.279164898
mouse	RH445	-3	early	-0.005323734	0.237227836
mouse	RH445	-2	early	-0.158019938	0.377832534
mouse	RH445	-1	early	0.106149397	-0.271318541
mouse	RH456	-5	early	0.401903185	0.179477259
mouse	RH456	-4	early	0.244266189	0.194290403
mouse	RH456	-3	early	0.223881839	0.181797529
mouse	RH456	-2	early	0.009236848	0.222403278
mouse	RH456	-1	early	-0.436017582	0.0006724
mouse	RH353	-5	late	0.015715593	0.135776686
mouse	RH353	-4	late	0.119108989	0.095617202
mouse	RH353	-3	late	0.076839425	0.14424214
mouse	RH353	-2	late	0.688611343	0.022979134
mouse	RH353	-1	late	1.366116077	0.077381604
mouse	RH365	-5	late	0.052367144	0.169424332
mouse	RH365	-4	late	0.121335523	0.1104227
mouse	RH365	-3	late	0.21449627	0.112935486
mouse	RH365	-2	late	0.460881921	0.079036916
mouse	RH365	-1	late	1.190601706	0.108166816
mouse	RH374	-5	late	0.003123056	0.209060633
mouse	RH374	-4	late	0.095923061	0.101571593
mouse	RH374	-3	late	0.098951539	0.070303109
mouse	RH374	-2	late	0.345218118	0.08706088
mouse	RH374	-1	late	1.292949685	-0.11946788
mouse	RH375	-5	late	0.042722498	0.367928413
mouse	RH375	-4	late	0.109676094	0.261915753
mouse	RH375	-3	late	0.267201402	0.157254478
mouse	RH375	-2	late	1.046675855	-0.091092281
mouse	RH375	-1	late	2.475032947	-0.333873566
mouse	RH377	-5	late	0.035971115	0.245884957
mouse	RH377	-4	late	0.129336798	0.137484254
mouse	RH377	-3	late	0.167550364	0.106148401
mouse	RH377	-2	late	0.423756524	0.03181465
mouse	RH377	-1	late	1.180896842	-0.018721763
mouse	RH445	-5	late	0.168896038	0.175346613
mouse	RH445	-4	late	0.328381683	0.018931599
mouse	RH445	-3	late	0.319404467	0.106636348
mouse	RH445	-2	late	0.61415998	0.078078159
mouse	RH445	-1	late	1.191010282	0.174983165
mouse	RH456	-5	late	0.180822727	0.131246772
mouse	RH456	-4	late	0.19684293	0.120227332
mouse	RH456	-3	late	0.046408367	0.115088241
mouse	RH456	-2	late	0.517478716	0.061678686
mouse	RH456	-1	late	1.512034605	0.13460479
ann	0	-5	early	0.044525966	-0.052106376
ann	0	-4	early	0.025471595	0.020564061
ann	0	-3	early	-0.018306626	-0.022231026
ann	0	-2	early	0.042566781	-0.242802092
ann	0	-1	early	0.182848757	-0.082414331
ann	1	-5	early	0.030679906	-0.017196138
ann	1	-4	early	0.04689696	-0.086105176
ann	1	-3	early	0.006065894	-0.074263843
ann	1	-2	early	0.030792488	-0.278370784
ann	1	-1	early	0.136060637	-0.191458789
ann	2	-5	early	0.024771664	-0.024456443
ann	2	-4	early	0.027473189	-0.099847971
ann	2	-3	early	0.003072358	-0.014511307
ann	2	-2	early	0.118190218	-0.434035221
ann	2	-1	early	0.129893767	-0.215533406
ann	3	-5	early	0.060267973	-0.001341381
ann	3	-4	early	0.013554864	0.013014737
ann	3	-3	early	0.10588167	-0.052079987
ann	3	-2	early	0.059838412	-0.330299987
ann	3	-1	early	0.169251957	-0.172351783
ann	4	-5	early	0.045122093	-0.055006973
ann	4	-4	early	0.024611879	0.013830724
ann	4	-3	early	0.038076786	-0.05728697
ann	4	-2	early	0.081212804	-0.350611798
ann	4	-1	early	0.06037055	-0.092112651
ann	0	-5	late	0.003968683	0.04883642
ann	0	-4	late	0.292841427	-0.044123678
ann	0	-3	late	0.113799772	0.006195004
ann	0	-2	late	0.849787731	-0.853443685
ann	0	-1	late	2.725033582	-3.353504846
ann	1	-5	late	0.250541358	-0.106883817
ann	1	-4	late	0.249197065	0.062304023
ann	1	-3	late	0.794533586	-0.513463243
ann	1	-2	late	1.494707191	-1.678774081
ann	1	-1	late	4.564787585	-6.247135941
ann	2	-5	late	0.387022691	-0.203046413
ann	2	-4	late	0.398161098	-0.303564485
ann	2	-3	late	0.604891965	-0.322171608
ann	2	-2	late	1.403729266	-1.108651922
ann	2	-1	late	8.752171232	-10.16573664
ann	3	-5	late	0.197965876	0.00960714
ann	3	-4	late	0.180444095	0.17277583
ann	3	-3	late	0.735780189	-0.369809962
ann	3	-2	late	0.834647189	-1.022795062
ann	3	-1	late	3.649560843	-4.705514174
ann	4	-5	late	0.534009406	-0.084345467
ann	4	-4	late	0.618597398	0.095232117
ann	4	-3	late	1.034094511	-0.255913983
ann	4	-2	late	1.034373468	-1.117156046
ann	4	-1	late	2.566238198	-4.281741301
