# Supplementary material for: Meta-reinforcement learning via orbitofrontal cortex
Source: Nat Neurosci. 2023 Nov 13;26(12):2182–91. doi: 10.1038/s41593-023-01485-3 (PMC10689244; doi:10.1038/s41593-023-01485-3)
Supplement: Supplementary file 3 — Numerical source data files for figures. [file 41593_2023_1485_MOESM3_ESM.zip › source_data_fig1/fig1i.csv]

mouse_or_ann	id	session	coef_RewCp	coef_Cp
mouse	RH365	1	-1.135325252	1.232868144
mouse	RH365	2	-1.221933615	0.62890393
mouse	RH365	3	-0.201056652	0.516310426
mouse	RH365	4	-0.702352515	0.420546705
mouse	RH365	5	-0.916155262	0.200807025
mouse	RH365	6	-0.047087425	0.990027392
mouse	RH365	7	-1.02830687	0.759808347
mouse	RH365	8	0.260714323	1.04333289
mouse	RH365	9	-0.281722226	0.567084702
mouse	RH365	10	0.032413665	0.172497551
mouse	RH365	11	-0.075367534	0.080539054
mouse	RH365	12	0.884140258	0.018022309
mouse	RH365	13	0.064618027	0.864116622
mouse	RH365	14	0.989715503	0.656740916
mouse	RH365	15	1.141755604	0.127222974
mouse	RH365	16	1.376947218	0.733590852
mouse	RH365	17	0.383658899	0.814867598
mouse	RH365	18	2.171232774	0.262451062
mouse	RH365	19	1.210336244	0.821530491
mouse	RH365	20	1.027576614	0.710651808
mouse	RH365	21	1.934004622	0.207277569
mouse	RH365	22	1.125228779	0.798488687
mouse	RH365	23	0.89322831	0.593926734
mouse	RH365	24	1.936447399	0.55713128
mouse	RH365	25	1.553284013	-0.056247898
mouse	RH365	26	2.387222233	0.414337708
mouse	RH365	27	2.610918041	0.645285864
mouse	RH365	28	1.621627202	0.201971953
mouse	RH365	29	1.392919867	0.283477254
mouse	RH365	30	2.053130893	0.290065293
mouse	RH365	31	2.32599522	1.142531759
mouse	RH365	32	1.809563113	0.656113663
mouse	RH365	33	2.810150964	0.086362546
mouse	RH365	34	2.886695429	0.705296707
mouse	RH365	35	2.86919474	0.788057037
mouse	RH365	36	1.601285202	0.234556168
mouse	RH365	37	3.001687207	0.301060821
mouse	RH365	38	3.372194943	0.732236394
mouse	RH365	39	2.254548031	0.37370756
mouse	RH365	40	4.545835527	0.382474698
mouse	RH353	1	-3.491124006	0.675077657
mouse	RH353	2	-1.674385689	0.731028274
mouse	RH353	3	-0.865339045	0.064477633
mouse	RH353	4	-1.551291515	1.547829466
mouse	RH353	5	-1.11011863	0.685848774
mouse	RH353	6	-0.387727714	1.529021759
mouse	RH353	7	-1.525198015	0.066543536
mouse	RH353	8	-0.153203413	0.423227464
mouse	RH353	9	0.235456201	0.536205954
mouse	RH353	10	0.30787129	0.109750434
mouse	RH353	11	0.588536432	0.297915677
mouse	RH353	12	0.583918558	0.547743981
mouse	RH353	13	0.364241922	0.515590668
mouse	RH353	14	1.696751542	0.705871482
mouse	RH353	15	2.782901844	-0.440230455
mouse	RH353	16	2.756520012	0.410127163
mouse	RH353	17	1.761408466	0.097235788
mouse	RH353	18	1.900730249	0.088254883
mouse	RH353	19	1.193892816	-0.327881348
mouse	RH353	20	1.963772767	-0.155591748
mouse	RH353	21	2.868634109	0.491316905
mouse	RH353	22	2.324815448	0.487525647
mouse	RH353	23	2.496646254	0.319107934
mouse	RH353	24	3.01569823	0.681335516
mouse	RH353	25	2.316611355	0.346039749
mouse	RH353	26	2.789811001	0.657361819
mouse	RH353	27	2.676976738	0.777249365
mouse	RH353	28	2.447711754	0.430930878
mouse	RH353	29	3.470124293	0.73345178
mouse	RH353	30	1.772645597	0.951630871
mouse	RH353	31	2.34825159	1.584409659
mouse	RH353	32	2.632639479	0.168112031
mouse	RH353	33	1.177758857	-0.232347586
mouse	RH353	34	1.131147281	1.007185342
mouse	RH353	35	1.38323261	0.4216499
mouse	RH353	36	2.65413444	-0.122033179
mouse	RH353	37	2.62443124	0.46112517
mouse	RH353	38	1.97626489	0.524082705
mouse	RH353	39	3.254148985	0.091338662
mouse	RH353	40	2.205028904	-0.5801824
mouse	RH374	1	-0.272916157	1.30487324
mouse	RH374	2	-0.197864107	1.566310631
mouse	RH374	3	0.402842927	1.142339069
mouse	RH374	4	-0.109905058	1.423105752
mouse	RH374	5	1.181280654	0.823499305
mouse	RH374	6	0.994718895	0.551030359
mouse	RH374	7	1.55132677	0.727123327
mouse	RH374	8	1.898564963	0.119038894
mouse	RH374	9	2.129990229	0.581924174
mouse	RH374	10	3.41834563	0.119476569
mouse	RH374	11	1.527198147	0.850396301
mouse	RH374	12	1.913137345	0.668478696
mouse	RH374	13	1.280521478	0.686212282
mouse	RH374	14	1.188441871	1.203216896
mouse	RH374	15	1.980755234	0.9276088
mouse	RH374	16	2.320128935	0.099201846
mouse	RH374	17	2.175379376	0.75832306
mouse	RH374	18	1.906835932	1.286923124
mouse	RH374	19	1.943314532	0.543173702
mouse	RH374	20	2.964265849	0.065120682
mouse	RH374	21	2.722532586	0.193744612
mouse	RH374	22	2.331944571	0.587861581
mouse	RH374	23	2.609981606	-0.775810773
mouse	RH374	24	2.121367036	0.71011805
mouse	RH374	25	1.725340772	0.623954433
mouse	RH374	26	1.585365106	0.327948497
mouse	RH374	27	1.083626794	0.895483969
mouse	RH374	28	1.642244619	0.314512344
mouse	RH374	29	1.189225144	0.363503651
mouse	RH374	30	2.847831569	-0.146962938
mouse	RH374	31	1.381808822	0.661990033
mouse	RH374	32	1.078748136	1.189643095
mouse	RH374	33	1.871999357	0.819224098
mouse	RH374	34	0.65941463	0.797117851
mouse	RH374	35	2.291455875	0.195190049
mouse	RH374	36	1.910087049	0.90256091
mouse	RH374	37	1.748437859	0.766147962
mouse	RH374	38	1.146322747	0.507539524
mouse	RH374	39	1.11964296	0.407829821
mouse	RH374	40	1.963858639	0.354802481
mouse	RH375	1	-0.871071411	1.970619513
mouse	RH375	2	-0.341616961	1.750931874
mouse	RH375	3	0.668119992	1.346471239
mouse	RH375	4	0.498591333	1.254325884
mouse	RH375	5	3.060011059	1.690943635
mouse	RH375	6	1.222078288	0.849807363
mouse	RH375	7	3.002696268	1.502492625
mouse	RH375	8	1.336249443	0.718209469
mouse	RH375	9	2.274647869	0.860062338
mouse	RH375	10	0.290486654	1.567952501
mouse	RH375	11	2.185917017	0.755234319
mouse	RH375	12	3.925127665	0.565277132
mouse	RH375	13	2.878513424	0.616401324
mouse	RH375	14	4.049283465	0.702082191
mouse	RH375	15	2.886527408	1.328672193
mouse	RH375	16	2.069198854	0.703744633
mouse	RH375	17	2.297422216	1.077548508
mouse	RH375	18	5.166909576	-1.732157541
mouse	RH375	19	4.651433691	0.360379363
mouse	RH375	20	3.38895969	1.4197577
mouse	RH375	21	2.329732458	1.427192993
mouse	RH375	22	3.308059516	-0.311983108
mouse	RH375	23	3.058896897	1.216453878
mouse	RH375	24	6.242623137	1.059329173
mouse	RH375	25	3.896452169	-0.006289675
mouse	RH375	26	3.673522548	0.820260818
mouse	RH375	27	2.951979437	1.601484616
mouse	RH375	28	4.456475287	1.000671587
mouse	RH375	29	4.479157085	0.632125193
mouse	RH375	30	2.728592703	0.51949163
mouse	RH375	31	2.330969496	1.234433405
mouse	RH375	32	4.491668781	0.805640687
mouse	RH375	33	3.768016798	0.618614955
mouse	RH375	34	4.607765298	1.070177216
mouse	RH375	35	4.167486864	0.982019178
mouse	RH375	36	4.439642448	1.085062697
mouse	RH375	37	5.817224353	-0.236295555
mouse	RH375	38	5.24895555	-0.683706074
mouse	RH375	39	5.050329875	1.619815105
mouse	RH375	40	4.966026571	0.483721873
mouse	RH456	1	-1.070959662	1.887483499
mouse	RH456	2	0.30646999	0.875598453
mouse	RH456	3	-0.389245264	0.994339422
mouse	RH456	4	-0.351481949	0.990907621
mouse	RH456	5	-0.079064161	0.903084085
mouse	RH456	6	-0.887175767	1.119789226
mouse	RH456	7	0.63003941	0.935225809
mouse	RH456	8	1.654472611	0.709770667
mouse	RH456	9	0.324673962	0.917393647
mouse	RH456	10	0.426226503	0.029715603
mouse	RH456	11	1.323858259	0.392168959
mouse	RH456	12	2.637037936	0.35962878
mouse	RH456	13	0.828694383	0.494983876
mouse	RH456	14	0.852240449	0.28146892
mouse	RH456	15	3.215027121	1.031492156
mouse	RH456	16	1.495442476	0.368460329
mouse	RH456	17	1.229756331	0.740123992
mouse	RH456	18	2.060663548	-0.379437298
mouse	RH456	19	0.808349225	0.435411361
mouse	RH456	20	0.582494486	0.898956283
mouse	RH456	21	1.388634063	-0.108834462
mouse	RH456	22	1.7372549	0.384418363
mouse	RH456	23	1.691076791	0.027335167
mouse	RH456	24	1.553314277	0.050608545
mouse	RH456	25	1.397111815	0.27369086
mouse	RH456	26	2.358341531	0.143429461
mouse	RH456	27	2.654994923	0.587956474
mouse	RH456	28	1.621852397	0.503960516
mouse	RH456	29	1.931685309	0.224249725
mouse	RH456	30	2.518207582	0.183880869
mouse	RH456	31	3.104645182	0.061560633
mouse	RH456	32	3.647073379	1.307166197
mouse	RH456	33	3.997554138	0.156642123
mouse	RH456	34	3.083405811	0.174575106
mouse	RH456	35	2.018788784	0.591708746
mouse	RH456	36	2.191798273	1.065409186
mouse	RH456	37	2.76853669	0.378935578
mouse	RH456	38	1.840856243	0.566908007
mouse	RH456	39	3.065754901	0.986130759
mouse	RH456	40	2.796139793	0.732384647
mouse	RH445	1	-1.338768581	2.22712906
mouse	RH445	2	-1.082613256	2.227343814
mouse	RH445	3	-0.491942006	2.336295177
mouse	RH445	4	-1.721558847	0.658955792
mouse	RH445	5	-0.412592762	1.43637997
mouse	RH445	6	-0.17488223	0.735082801
mouse	RH445	7	0.549292713	1.116621817
mouse	RH445	8	0.70957483	0.535667045
mouse	RH445	9	0.825075997	0.648897372
mouse	RH445	10	0.165485361	0.581355706
mouse	RH445	11	0.894783723	1.532548429
mouse	RH445	12	1.207060327	0.442231814
mouse	RH445	13	1.042952834	0.585714699
mouse	RH445	14	1.117045586	0.432526459
mouse	RH445	15	1.484092331	0.654347968
mouse	RH445	16	1.746568926	0.71396791
mouse	RH445	17	2.437439511	0.533690088
mouse	RH445	18	1.23171876	0.694088712
mouse	RH445	19	2.685950795	-0.021888357
mouse	RH445	20	1.356762504	1.494209692
mouse	RH445	21	1.012532239	1.139654636
mouse	RH445	22	4.380307766	1.049987358
mouse	RH445	23	3.764812822	0.051988727
mouse	RH445	24	3.086007009	0.764713664
mouse	RH445	25	2.610803496	0.945673655
mouse	RH445	26	2.443006637	0.487186663
mouse	RH445	27	2.968338666	0.785029659
mouse	RH445	28	2.684495261	0.310925342
mouse	RH445	29	2.942372794	0.837615322
mouse	RH445	30	5.826008871	-0.93127276
mouse	RH445	31	2.881215462	0.770983901
mouse	RH445	32	1.197790408	-0.370032721
mouse	RH445	33	2.406170911	1.454131086
mouse	RH445	34	2.753678583	-0.502172374
mouse	RH445	35	1.980781051	-0.426999294
mouse	RH445	36	3.578697891	0.015437679
mouse	RH445	37	3.514794555	-0.259755173
mouse	RH445	38	2.82418578	0.73840848
mouse	RH445	39	2.29337177	1.020631199
mouse	RH445	40	1.677311671	0.237199519
mouse	RH377	1	-0.829630248	1.057849958
mouse	RH377	2	-0.455933512	1.157021127
mouse	RH377	3	-0.461968012	0.990973085
mouse	RH377	4	-0.848517184	0.509164773
mouse	RH377	5	0.146041788	0.699055502
mouse	RH377	6	0.290809221	0.951062675
mouse	RH377	7	0.368158084	0.880305748
mouse	RH377	8	0.389233296	1.043181978
mouse	RH377	9	0.736723082	0.849544353
mouse	RH377	10	1.029003082	0.452365466
mouse	RH377	11	0.950817395	0.673231577
mouse	RH377	12	2.067680961	-0.136384583
mouse	RH377	13	1.458911137	0.481659314
mouse	RH377	14	0.854218398	0.926965024
mouse	RH377	15	1.256919065	0.84298397
mouse	RH377	16	2.126230762	0.595613823
mouse	RH377	17	2.472552837	0.303629955
mouse	RH377	18	1.885038172	0.441376565
mouse	RH377	19	1.867034292	1.273058304
mouse	RH377	20	1.911438529	0.63230525
mouse	RH377	21	1.758127855	0.934849326
mouse	RH377	22	1.470951072	0.497313074
mouse	RH377	23	1.865700509	0.291997423
mouse	RH377	24	2.391580894	0.506695617
mouse	RH377	25	1.372214781	0.980945344
mouse	RH377	26	1.974269102	1.053056861
mouse	RH377	27	2.452174162	1.147516819
mouse	RH377	28	1.327731402	1.013936763
mouse	RH377	29	1.627279389	1.135029509
mouse	RH377	30	1.957782492	0.812239949
mouse	RH377	31	1.528493787	1.24717782
mouse	RH377	32	1.239346774	0.72017558
mouse	RH377	33	2.15325148	0.588737571
mouse	RH377	34	1.595357572	0.760232232
mouse	RH377	35	1.649928616	0.959643243
mouse	RH377	36	1.338291949	0.305805204
mouse	RH377	37	1.871629137	0.032870095
mouse	RH377	38	2.359487738	-0.240272556
mouse	RH377	39	2.8338749	0.24578076
mouse	RH377	40	1.664298278	0.63111306
ann	0	1	0.239240672	0.071504769
ann	0	2	-0.252291366	0.050717246
ann	0	3	-0.124591039	0.140578168
ann	0	4	0.811055314	-0.192772247
ann	0	5	0.132588796	-0.007264001
ann	0	6	-0.20234164	0.447332702
ann	0	7	-0.133800708	0.151814024
ann	0	8	0.342608424	0.004530007
ann	0	9	0.002663837	-0.036034092
ann	0	10	0.234126171	0.000166446
ann	0	11	-0.283563431	0.215474814
ann	0	12	0.018829459	0.656762728
ann	0	13	0.257710149	-0.030313936
ann	0	14	0.182427237	-0.125885358
ann	0	15	-0.97758307	0.121476526
ann	0	16	0.341344446	-0.095770832
ann	0	17	-0.215556243	0.208494753
ann	0	18	0.029224868	0.374463018
ann	0	19	-0.47916058	-0.024091712
ann	0	20	-0.248224875	0.008227127
ann	0	21	0.214322299	-0.737273392
ann	0	22	-0.007031794	0.516919405
ann	0	23	0.330793483	0.017782806
ann	0	24	-0.041866817	0.086549526
ann	0	25	0.172128279	0.318660695
ann	0	26	-0.162347115	0.222345759
ann	0	27	0.651429382	-0.235581343
ann	0	28	0.27718133	-0.387250315
ann	0	29	0.216273605	-0.02644363
ann	0	30	-0.517630979	-0.009950898
ann	0	31	0.347469498	-0.122514995
ann	0	32	0.532362538	-0.463973977
ann	0	33	-0.303010886	-0.416145264
ann	0	34	-0.067066472	0.265131017
ann	0	35	0.332062251	-0.730565578
ann	0	36	0.540174374	-0.080149359
ann	0	37	-0.054863258	-0.032859573
ann	0	38	-0.096997181	0.038167673
ann	0	39	-0.523333358	-0.374428703
ann	0	40	0.331237003	-0.355819194
ann	0	41	0.545797858	-0.482400477
ann	0	42	0.602880834	-0.599730726
ann	0	43	-0.082271565	0.064806606
ann	0	44	0.384210624	-0.504633646
ann	0	45	-0.364337542	-0.113356969
ann	0	46	0.072721456	-0.523236194
ann	0	47	-0.149016122	-0.194805415
ann	0	48	-0.107339188	0.08895263
ann	0	49	0.386311971	-0.566911731
ann	0	50	0.558665446	-0.187655116
ann	0	51	0.565780276	-0.156157424
ann	0	52	0.591319312	-0.39682918
ann	0	53	0.009290783	-0.209911556
ann	0	54	0.070338898	0.027525794
ann	0	55	0.352072137	-0.904709058
ann	0	56	0.486879722	-0.822647377
ann	0	57	0.102030083	-0.501083691
ann	0	58	0.655935974	-0.983621786
ann	0	59	0.050051818	-0.074807435
ann	0	60	0.474809669	-0.518059208
ann	0	61	0.170666307	-0.415905141
ann	0	62	0.240580666	-0.745442775
ann	0	63	0.340154723	-0.562221454
ann	0	64	0.773819166	-0.692627149
ann	0	65	0.279778478	-0.765624924
ann	0	66	0.588518991	-0.928608397
ann	0	67	0.224854367	-0.291431484
ann	0	68	3.89E-05	-0.288101592
ann	0	69	0.348473403	-0.496164317
ann	0	70	0.559867591	-0.685203182
ann	0	71	0.788553397	-0.580201147
ann	0	72	0.614501878	-0.347215623
ann	0	73	0.268733724	-0.343689623
ann	0	74	0.455701842	-0.768698835
ann	0	75	0.639935303	-0.898582237
ann	0	76	0.725375757	-1.042691289
ann	0	77	-0.036239871	-0.674200772
ann	0	78	-0.288709577	-0.758978385
ann	0	79	0.625608867	-0.367717085
ann	0	80	0.530021637	-1.232621158
ann	0	81	0.935359774	-1.412067912
ann	0	82	0.195833563	-0.128985171
ann	0	83	0.798173727	-1.037548837
ann	0	84	0.552949248	-1.142262701
ann	0	85	0.735067514	-1.137392955
ann	0	86	0.221234001	-0.381165441
ann	0	87	0.573258585	-0.339799392
ann	0	88	0.518333247	-1.112884618
ann	0	89	0.619827831	-0.771602068
ann	0	90	0.62515635	-0.519857266
ann	0	91	0.376859442	-1.07063333
ann	0	92	0.443625704	-0.679211103
ann	0	93	0.737443397	-0.94386886
ann	0	94	1.113561046	-0.868507481
ann	0	95	0.835878189	-1.054921384
ann	0	96	0.775548909	-1.355660865
ann	0	97	0.773037123	-0.534407562
ann	0	98	0.14926873	-0.540675257
ann	0	99	1.07071929	-0.836094075
ann	0	100	0.757151048	-1.018242466
ann	0	101	0.916401011	-0.899768506
ann	0	102	0.522719476	-1.060455448
ann	0	103	1.453636288	-1.013325024
ann	0	104	0.980737213	-1.275374204
ann	0	105	0.838290866	-1.419852339
ann	0	106	1.385874138	-1.205259064
ann	0	107	0.483767578	-0.491038448
ann	0	108	1.250479319	-1.406738129
ann	0	109	0.694555791	-0.731196076
ann	0	110	0.711636534	-1.067403943
ann	0	111	1.602824491	-1.776648312
ann	0	112	1.108058959	-1.411508249
ann	0	113	0.916040226	-0.858387911
ann	0	114	0.85425144	-1.899220601
ann	0	115	1.331642189	-0.941665345
ann	0	116	1.143570208	-1.105344614
ann	0	117	0.90753814	-0.566983339
ann	0	118	0.852350767	-0.608365075
ann	0	119	1.033239395	-0.984431484
ann	0	120	1.096196	-1.082806843
ann	0	121	1.069511216	-1.452565988
ann	0	122	0.867409712	-1.044570918
ann	0	123	1.32535425	-1.209713904
ann	0	124	2.038160819	-2.042559995
ann	0	125	1.138197492	-0.770272865
ann	0	126	1.16127037	-1.511820429
ann	0	127	1.158526866	-1.365270347
ann	0	128	0.562068544	-0.510781043
ann	0	129	1.110825449	-1.297064319
ann	0	130	0.929502108	-1.327355051
ann	0	131	1.536530518	-1.012271464
ann	0	132	1.010581842	-1.195278441
ann	0	133	0.922850543	-1.590204869
ann	0	134	1.851659227	-2.039687865
ann	0	135	1.733222125	-1.954250538
ann	0	136	1.723463679	-1.662126416
ann	0	137	2.059849747	-2.152219915
ann	0	138	2.498578548	-2.890613154
ann	0	139	2.565560559	-2.957988566
ann	0	140	1.505301298	-1.227491967
ann	0	141	1.56335671	-2.206524283
ann	0	142	1.181180218	-1.141828916
ann	0	143	1.064354966	-1.358352673
ann	0	144	1.58618089	-1.905884264
ann	0	145	2.24553868	-2.562556294
ann	0	146	1.651060573	-1.884520045
ann	0	147	2.071668176	-1.735607095
ann	0	148	1.550776585	-1.364630603
ann	0	149	2.60712341	-2.767611265
ann	0	150	2.57571203	-2.52285703
ann	0	151	3.164026354	-2.589742509
ann	0	152	1.211837009	-0.98958445
ann	0	153	2.357704459	-2.130732149
ann	0	154	1.620900481	-2.111049138
ann	0	155	1.874380125	-1.972407557
ann	0	156	1.262333226	-1.168928774
ann	0	157	1.765024507	-1.951362508
ann	0	158	2.293187429	-1.86971326
ann	0	159	1.390412392	-1.892508815
ann	0	160	1.645557938	-1.835524217
ann	0	161	2.390396903	-1.713743124
ann	0	162	2.018253773	-2.135610985
ann	0	163	3.111584622	-2.86562389
ann	0	164	2.111531461	-1.843431236
ann	0	165	3.329405139	-3.173659225
ann	0	166	2.077272884	-2.929594351
ann	0	167	2.474582761	-2.547791124
ann	0	168	2.22437086	-1.841149189
ann	0	169	1.968110298	-2.230112608
ann	0	170	2.126031819	-1.527938058
ann	0	171	1.554973232	-1.637391213
ann	0	172	2.193681736	-2.352558294
ann	0	173	2.490998841	-2.960867311
ann	0	174	1.988602492	-2.207758346
ann	0	175	2.069136684	-1.740174598
ann	0	176	3.27645965	-3.378714106
ann	0	177	2.10520079	-2.045927861
ann	0	178	2.390675692	-2.353517979
ann	0	179	2.892757787	-2.926431859
ann	0	180	2.264632975	-2.191794009
ann	0	181	1.974934668	-2.236536088
ann	0	182	2.254174211	-2.273213178
ann	0	183	1.588372822	-1.613864808
ann	0	184	2.751656114	-2.753583802
ann	0	185	2.685729301	-2.391631999
ann	0	186	2.518713876	-3.334753061
ann	0	187	2.640087433	-3.397735684
ann	0	188	3.163563778	-2.863594057
ann	0	189	2.541586768	-3.01763447
ann	0	190	3.311822616	-3.442480688
ann	0	191	2.538217327	-2.032179187
ann	0	192	3.070109732	-2.836102839
ann	0	193	1.500611503	-2.250693817
ann	0	194	2.732237614	-2.93425456
ann	0	195	2.176696766	-2.830060616
ann	0	196	3.149736625	-3.920981472
ann	0	197	2.076815292	-1.792701085
ann	0	198	3.848288963	-4.529348212
ann	0	199	4.218170461	-3.379877014
ann	0	200	2.716397575	-2.29373032
ann	0	201	2.505329798	-2.675301388
ann	0	202	3.169179091	-3.172180343
ann	0	203	2.812615563	-2.516823254
ann	0	204	2.410682294	-2.440888502
ann	0	205	3.855189505	-4.843887569
ann	0	206	3.062671052	-3.163868614
ann	0	207	2.517725141	-2.027713172
ann	0	208	2.68520397	-3.555774597
ann	0	209	3.581345071	-4.099607806
ann	0	210	3.667160025	-3.997355876
ann	0	211	2.702895376	-3.014093707
ann	0	212	4.169041022	-4.380040701
ann	0	213	2.925900016	-3.035778759
ann	0	214	3.137532961	-2.928696607
ann	0	215	2.341611129	-2.477723287
ann	0	216	2.771297069	-3.514750301
ann	0	217	3.598640818	-4.357286398
ann	0	218	3.296520188	-3.261244809
ann	0	219	2.83407471	-2.98823753
ann	0	220	3.799355611	-3.797074836
ann	0	221	3.567813962	-3.432262053
ann	0	222	3.902515581	-4.596280355
ann	0	223	3.411614547	-3.390718069
ann	0	224	2.697949409	-2.732505906
ann	0	225	4.464907346	-3.983782332
ann	0	226	3.609416187	-3.979111
ann	0	227	2.892375831	-2.481237945
ann	0	228	3.003997272	-3.248926334
ann	0	229	2.998076793	-3.669258958
ann	0	230	2.634984039	-3.002064184
ann	0	231	4.38975795	-4.907397654
ann	0	232	3.067214895	-3.210995382
ann	0	233	3.98732085	-3.902560904
ann	0	234	2.522571359	-2.935053314
ann	0	235	2.843037593	-4.61543855
ann	0	236	3.541286056	-3.481718159
ann	0	237	2.188764722	-2.551367937
ann	0	238	3.766983754	-3.525694436
ann	0	239	4.251202403	-4.407376729
ann	0	240	3.138337926	-3.717671041
ann	0	241	3.571484279	-2.865955283
ann	0	242	3.102369119	-3.039707357
ann	0	243	4.304247596	-4.567356626
ann	0	244	2.56447492	-3.830230031
ann	0	245	4.500366144	-4.454022634
ann	0	246	3.387998997	-3.693720915
ann	0	247	5.664616292	-5.771748667
ann	0	248	2.585290617	-3.747841958
ann	0	249	4.928360047	-6.050524385
ann	0	250	2.885658515	-2.930454206
ann	0	251	3.304835052	-3.24169023
ann	0	252	3.903782657	-4.128922947
ann	0	253	3.191463247	-3.465445368
ann	0	254	3.126708134	-4.645466818
ann	0	255	4.532089781	-4.254892061
ann	0	256	3.719195435	-4.424648742
ann	0	257	4.387642406	-4.562868973
ann	0	258	4.550777996	-4.523502723
ann	0	259	4.766607751	-5.396432537
ann	0	260	4.160195838	-4.143722404
ann	0	261	3.953275445	-4.313045658
ann	0	262	3.664165155	-3.854049584
ann	0	263	3.621747911	-3.238162546
ann	0	264	2.988422973	-2.99188113
ann	0	265	3.470024227	-3.254047316
ann	0	266	3.394003642	-4.558415964
ann	0	267	2.978126578	-3.186197084
ann	0	268	3.358942356	-2.99211484
ann	0	269	3.836379282	-4.087408748
ann	0	270	3.902337806	-4.102842599
ann	0	271	4.484625306	-4.465594911
ann	0	272	3.027732956	-4.681279271
ann	0	273	4.121180482	-4.142076061
ann	0	274	3.540396021	-3.582387508
ann	0	275	6.17503726	-6.28753462
ann	0	276	3.58881036	-3.618192941
ann	0	277	5.32750286	-4.680625631
ann	0	278	3.329553715	-4.171720278
ann	0	279	4.018299624	-4.092552998
ann	0	280	4.066353922	-4.44046904
ann	0	281	3.607515689	-3.460053947
ann	0	282	4.177012227	-4.400173972
ann	0	283	4.323084733	-4.382483418
ann	0	284	6.169571039	-5.773244301
ann	0	285	2.874858966	-2.603773615
ann	0	286	4.306443733	-4.195416403
ann	0	287	4.412220861	-4.198507204
ann	0	288	6.121678128	-6.263931583
ann	0	289	3.662789609	-3.653262787
ann	0	290	6.813051889	-7.017460855
ann	0	291	3.845157562	-4.003717355
ann	0	292	4.0114993	-4.601108561
ann	0	293	3.593742484	-3.624535442
ann	0	294	4.664607793	-5.077113665
ann	0	295	4.58320546	-4.735756043
ann	0	296	4.248376036	-3.838502047
ann	0	297	5.815393817	-5.371409486
ann	0	298	4.73658299	-5.030754368
ann	0	299	4.841367177	-5.014918629
ann	0	300	3.824553965	-4.351788944
ann	0	301	6.001788304	-5.779931987
ann	1	1	-0.146287564	-0.540445502
ann	1	2	-0.282443596	0.150979898
ann	1	3	-0.074753097	0.472040778
ann	1	4	-0.467877492	0.052632588
ann	1	5	-0.143115282	0.434718297
ann	1	6	0.30772507	0.102016737
ann	1	7	-0.226172423	0.244372893
ann	1	8	0.002057843	0.436324553
ann	1	9	0.072324102	0.457744326
ann	1	10	-0.228162645	0.242907107
ann	1	11	-0.070131725	-0.038618595
ann	1	12	-0.131181347	0.229050749
ann	1	13	0.55671268	-0.276953332
ann	1	14	0.375633681	-0.006928749
ann	1	15	-0.07706604	0.170196503
ann	1	16	-0.06640698	0.420620299
ann	1	17	0.009891506	0.222216375
ann	1	18	-0.166098198	0.09104945
ann	1	19	-0.250694871	-0.073070165
ann	1	20	-0.374337314	0.443840968
ann	1	21	-0.217561343	-0.112963441
ann	1	22	0.221981744	-0.486232682
ann	1	23	0.352167778	0.293887345
ann	1	24	0.009962163	0.026134361
ann	1	25	0.295864122	-0.565008384
ann	1	26	-0.218063365	-0.023252041
ann	1	27	0.161439668	-0.167341081
ann	1	28	-0.115506238	-0.029829176
ann	1	29	-0.440629526	-0.125386047
ann	1	30	0.167441081	-0.033841019
ann	1	31	0.274449731	-0.331454692
ann	1	32	-0.008018241	-0.306152706
ann	1	33	0.452331635	-0.515798685
ann	1	34	-0.081096974	-0.084441077
ann	1	35	-0.326552621	-0.404426259
ann	1	36	0.413090972	-0.848589151
ann	1	37	0.257460965	-0.541943041
ann	1	38	-0.285942194	-0.372183608
ann	1	39	0.564970077	-0.672911754
ann	1	40	-0.36263613	-0.164781937
ann	1	41	-0.340193949	-0.151639906
ann	1	42	0.202057406	-0.546052724
ann	1	43	0.258680404	-0.652540011
ann	1	44	0.128092638	-0.147141519
ann	1	45	0.079645028	-0.645937849
ann	1	46	0.594140418	-1.108506984
ann	1	47	-0.008234504	-0.400247219
ann	1	48	-0.020030936	-0.74626745
ann	1	49	0.201788134	-0.175356953
ann	1	50	0.584627369	-0.945084432
ann	1	51	0.068748261	-0.184686167
ann	1	52	0.230490613	-0.81339108
ann	1	53	0.536836624	-0.865059811
ann	1	54	0.475749736	-1.269924076
ann	1	55	-0.10362508	-0.644638403
ann	1	56	0.08280803	-1.104066097
ann	1	57	-0.476505377	-0.502952567
ann	1	58	0.33064955	-0.695490581
ann	1	59	0.818903464	-0.764853541
ann	1	60	0.435327631	-1.048269536
ann	1	61	0.325744961	-1.149426995
ann	1	62	0.264133077	-0.533765141
ann	1	63	0.5346655	-1.620653645
ann	1	64	0.41357301	-1.171231201
ann	1	65	0.468414422	-1.052880342
ann	1	66	0.27934058	-0.678903851
ann	1	67	0.061587493	-0.935856418
ann	1	68	0.118277871	-1.557386024
ann	1	69	0.035124621	-0.915749723
ann	1	70	0.455394107	-1.217186788
ann	1	71	0.180417623	-1.007528311
ann	1	72	0.246735602	-0.975050153
ann	1	73	0.375318942	-1.106823585
ann	1	74	0.871125554	-1.350275209
ann	1	75	0.636474553	-1.584709123
ann	1	76	0.21187684	-0.843932098
ann	1	77	0.253751517	-0.913046172
ann	1	78	0.274764088	-1.171096902
ann	1	79	0.442678643	-0.699078985
ann	1	80	0.019199984	-0.717793293
ann	1	81	0.270515131	-1.110921946
ann	1	82	0.093523462	-1.258412729
ann	1	83	0.508367591	-1.377169359
ann	1	84	0.400156343	-0.706226758
ann	1	85	0.508610591	-0.844479332
ann	1	86	0.897238897	-2.001904062
ann	1	87	0.805698708	-1.773176191
ann	1	88	0.11590776	-0.663283884
ann	1	89	0.789584553	-1.81466915
ann	1	90	0.890102669	-1.332438725
ann	1	91	1.190310619	-1.958584357
ann	1	92	0.677298722	-1.580454232
ann	1	93	0.914907153	-1.596668327
ann	1	94	0.946382845	-0.916668462
ann	1	95	0.957915002	-1.400065796
ann	1	96	1.003373321	-1.205260804
ann	1	97	0.679986496	-1.429355122
ann	1	98	0.605213971	-1.728988009
ann	1	99	0.868422917	-1.105720045
ann	1	100	1.642747652	-2.088724898
ann	1	101	0.66675571	-1.101169937
ann	1	102	0.512824555	-1.583169902
ann	1	103	1.129796085	-1.759825379
ann	1	104	0.412547075	-0.966511576
ann	1	105	1.743446918	-2.496076324
ann	1	106	1.277777487	-2.191940781
ann	1	107	0.439668641	-1.299103813
ann	1	108	1.015359729	-2.153130942
ann	1	109	1.050449627	-1.988453567
ann	1	110	0.953420529	-2.01244148
ann	1	111	0.604464908	-1.578590828
ann	1	112	1.70712687	-2.084072114
ann	1	113	0.926101416	-1.92988282
ann	1	114	0.790299935	-1.99062466
ann	1	115	1.255272547	-2.421984554
ann	1	116	1.323396764	-1.700262273
ann	1	117	1.413007559	-1.694200268
ann	1	118	1.388255574	-3.034238004
ann	1	119	1.573888061	-2.28406843
ann	1	120	1.005315566	-2.168091539
ann	1	121	1.985449262	-3.116285798
ann	1	122	1.434363683	-2.174043499
ann	1	123	1.140546608	-1.893471245
ann	1	124	1.456735817	-1.854481574
ann	1	125	1.463180459	-1.913898088
ann	1	126	1.857974241	-2.78211477
ann	1	127	1.939945214	-2.951095612
ann	1	128	1.505007224	-2.310258957
ann	1	129	1.431811185	-2.38740786
ann	1	130	1.68764031	-2.710273004
ann	1	131	2.099783958	-3.324128717
ann	1	132	1.587761641	-2.620565605
ann	1	133	1.62957344	-2.102057215
ann	1	134	1.95142454	-3.011647676
ann	1	135	1.332955444	-3.100782992
ann	1	136	1.333006551	-2.508657409
ann	1	137	2.427376539	-3.850376249
ann	1	138	1.732995078	-2.510906146
ann	1	139	1.923646211	-2.540856042
ann	1	140	1.482851068	-2.66166874
ann	1	141	1.687957402	-2.113639136
ann	1	142	1.932778187	-2.711971881
ann	1	143	2.244489203	-2.863778423
ann	1	144	1.842250214	-3.26533907
ann	1	145	1.913258565	-2.658633327
ann	1	146	1.751441849	-2.750607359
ann	1	147	1.944447283	-2.45471976
ann	1	148	2.86925384	-3.483699213
ann	1	149	2.622887629	-3.736182312
ann	1	150	2.231426702	-3.507681352
ann	1	151	1.97077136	-2.987294597
ann	1	152	1.972036546	-3.310037791
ann	1	153	1.940167529	-3.185385657
ann	1	154	2.516924974	-3.403788697
ann	1	155	3.204250395	-4.606026647
ann	1	156	3.124823868	-3.831673444
ann	1	157	2.260928105	-3.003493707
ann	1	158	3.305687425	-4.834078283
ann	1	159	2.18062122	-3.547853625
ann	1	160	3.244276839	-4.50758773
ann	1	161	2.555728109	-3.735523695
ann	1	162	2.666752231	-4.19519392
ann	1	163	2.027121941	-3.209332603
ann	1	164	2.914550975	-4.103730213
ann	1	165	3.177452352	-3.866278069
ann	1	166	2.470868795	-3.537504261
ann	1	167	2.933169647	-4.601876026
ann	1	168	2.342471745	-3.782434767
ann	1	169	3.99962934	-4.411112012
ann	1	170	3.529604315	-5.142139667
ann	1	171	2.398619924	-3.506774951
ann	1	172	3.04867574	-3.374431439
ann	1	173	2.149636051	-3.784143796
ann	1	174	4.160073815	-4.505952022
ann	1	175	2.506388164	-4.152186791
ann	1	176	3.207276213	-4.115759022
ann	1	177	2.622386165	-5.087568007
ann	1	178	3.595315155	-4.27592458
ann	1	179	3.244519617	-4.693235419
ann	1	180	4.1261256	-5.125970951
ann	1	181	2.418488078	-4.167304757
ann	1	182	3.831475094	-4.535561466
ann	1	183	2.770466445	-4.01065698
ann	1	184	3.625990888	-4.743504256
ann	1	185	4.031961769	-5.626865447
ann	1	186	3.770176124	-4.29899264
ann	1	187	2.352381816	-3.448857336
ann	1	188	4.58505289	-4.945493877
ann	1	189	3.539604644	-5.328057678
ann	1	190	4.417973735	-5.740233636
ann	1	191	2.770395379	-4.016810902
ann	1	192	4.464112925	-4.857718528
ann	1	193	3.559754431	-4.802904657
ann	1	194	4.781694959	-6.368629339
ann	1	195	4.375412906	-5.28663406
ann	1	196	3.678988531	-5.307256459
ann	1	197	4.159676156	-5.263853257
ann	1	198	3.968747364	-4.743474353
ann	1	199	4.247164345	-5.368282027
ann	1	200	4.78275873	-5.41517386
ann	1	201	4.809428524	-5.592521704
ann	1	202	4.712096907	-5.755881917
ann	1	203	3.742890587	-5.306187687
ann	1	204	5.391148228	-5.743203896
ann	1	205	3.218040204	-4.145283096
ann	1	206	4.309159706	-5.739672201
ann	1	207	4.508634902	-5.764155946
ann	1	208	4.188659819	-5.413744423
ann	1	209	3.840286748	-4.548779406
ann	1	210	3.848926852	-5.466605649
ann	1	211	4.690796656	-5.491073952
ann	1	212	4.427324206	-6.165878547
ann	1	213	3.92490645	-3.886041804
ann	1	214	3.487612667	-4.881879558
ann	1	215	5.812694386	-6.113469285
ann	1	216	5.108708129	-6.006576398
ann	1	217	7.205988302	-7.351732396
ann	1	218	4.368052016	-5.508844864
ann	1	219	5.903759621	-6.310391563
ann	1	220	5.499920802	-6.249965941
ann	1	221	4.906313695	-6.98583513
ann	1	222	4.570798975	-5.701300595
ann	1	223	8.091828822	-8.676852669
ann	1	224	5.540923313	-6.883967841
ann	1	225	5.377961014	-6.463110161
ann	1	226	6.173362558	-7.393712424
ann	1	227	3.53413773	-5.38197933
ann	1	228	5.043852093	-6.025980055
ann	1	229	4.271958052	-6.005021719
ann	1	230	5.220119002	-6.627042989
ann	1	231	5.792536576	-6.319388403
ann	1	232	5.37195122	-6.448326523
ann	1	233	21.11730329	-22.25747068
ann	1	234	4.735150132	-5.694756078
ann	1	235	6.882325944	-7.83444091
ann	1	236	5.784595066	-6.535391533
ann	1	237	4.965102563	-5.257976961
ann	1	238	6.316941104	-7.560395983
ann	1	239	5.219737037	-7.390164994
ann	1	240	5.521504839	-5.304080099
ann	1	241	5.697482164	-7.747117939
ann	1	242	4.906064669	-5.565076041
ann	1	243	5.160587066	-5.798007855
ann	1	244	4.658717906	-5.526425814
ann	1	245	5.089288867	-7.069306997
ann	1	246	4.00937839	-5.03354186
ann	1	247	5.926666855	-7.253872439
ann	1	248	6.287506093	-7.029032841
ann	1	249	5.372489584	-6.753122473
ann	1	250	6.581566701	-8.282531307
ann	1	251	5.474440383	-7.505961206
ann	1	252	6.159889734	-6.790991225
ann	1	253	4.636427748	-7.412134977
ann	1	254	5.373688825	-5.898186822
ann	1	255	6.283718516	-7.956572352
ann	1	256	6.138597471	-6.84503196
ann	1	257	8.024361936	-9.105335879
ann	1	258	6.373318094	-6.622739152
ann	1	259	4.859003158	-6.415635406
ann	1	260	7.307442383	-8.926111476
ann	1	261	4.992845623	-5.729641554
ann	1	262	6.925065449	-7.26582374
ann	1	263	5.367887274	-5.652502997
ann	1	264	24.21439682	-25.44827903
ann	1	265	5.332452869	-7.611071803
ann	1	266	5.726681518	-8.431830366
ann	1	267	5.987639374	-6.852564202
ann	1	268	5.177554795	-6.227395238
ann	1	269	20.99218113	-21.00310867
ann	1	270	7.844656573	-9.662955608
ann	1	271	6.509659987	-7.028798337
ann	1	272	4.821975286	-5.354001867
ann	1	273	5.842659108	-8.61213705
ann	1	274	7.507248251	-8.359725555
ann	1	275	5.576255418	-6.455015942
ann	1	276	7.80314669	-10.96348996
ann	1	277	6.123397226	-7.400488942
ann	1	278	7.00585611	-8.081217052
ann	1	279	8.344945532	-8.767001618
ann	1	280	6.105813832	-6.936544305
ann	1	281	5.7795758	-5.838708066
ann	1	282	5.279447889	-6.570567021
ann	1	283	9.3791142	-11.1725484
ann	1	284	6.716473629	-7.413117235
ann	1	285	4.963011641	-7.030583775
ann	1	286	7.878717316	-8.486494863
ann	1	287	6.265539911	-8.342268696
ann	1	288	8.450971105	-9.195484671
ann	1	289	5.874270291	-8.341495962
ann	1	290	5.066690494	-5.333811318
ann	1	291	5.882760024	-7.815689585
ann	1	292	5.653764802	-6.106991582
ann	1	293	5.272239919	-6.94427086
ann	1	294	7.68540267	-8.29912303
ann	1	295	4.737137318	-5.348152642
ann	1	296	7.070208938	-7.561840766
ann	1	297	5.160942685	-5.865566186
ann	1	298	22.00541471	-23.0140236
ann	1	299	7.178028749	-8.477966407
ann	1	300	20.50135706	-20.27421282
ann	1	301	23.21991726	-24.80193775
ann	2	1	-0.192906544	0.079254646
ann	2	2	0.331306234	0.03108894
ann	2	3	-0.60039669	0.016481183
ann	2	4	0.092469023	0.112316343
ann	2	5	-0.065987976	-0.085321978
ann	2	6	-0.443858567	0.400305052
ann	2	7	-0.167167968	0.198176989
ann	2	8	-0.471750989	0.349996911
ann	2	9	-0.458060703	0.263016657
ann	2	10	-0.27804145	-0.022163684
ann	2	11	0.068890832	-0.017759865
ann	2	12	-0.111342158	-0.001296369
ann	2	13	-0.120344612	-0.202630223
ann	2	14	0.015898348	0.312993945
ann	2	15	0.004350356	-0.197177504
ann	2	16	0.104751573	0.050554103
ann	2	17	-0.458294391	0.086672032
ann	2	18	-0.35669828	0.067274316
ann	2	19	0.273796085	-0.184181028
ann	2	20	0.49274717	-0.528084354
ann	2	21	0.35706975	-0.45169893
ann	2	22	0.915435199	-0.183366249
ann	2	23	1.083860333	-0.66794303
ann	2	24	0.020407719	-0.467706491
ann	2	25	0.382489591	-0.670122813
ann	2	26	0.040304109	-0.43660178
ann	2	27	-0.571548679	-0.159254155
ann	2	28	0.177143588	-0.159938428
ann	2	29	0.119941417	-0.142760461
ann	2	30	-0.021855757	-0.591885096
ann	2	31	0.500093785	-0.538668118
ann	2	32	0.154528217	-0.16790056
ann	2	33	-0.166205323	-0.418198576
ann	2	34	0.529845579	-0.813306852
ann	2	35	-0.375682351	-0.571466812
ann	2	36	0.049058496	-0.798767911
ann	2	37	0.575168625	-0.6943502
ann	2	38	0.269309193	-0.795510694
ann	2	39	0.013321915	-0.413623566
ann	2	40	0.341955286	-1.049006229
ann	2	41	-0.289265868	-0.309611118
ann	2	42	0.319895316	-0.600130314
ann	2	43	0.764330702	-1.55270954
ann	2	44	0.013951209	-0.218033543
ann	2	45	0.128631688	-0.775399455
ann	2	46	0.358776709	-0.689488474
ann	2	47	-0.062031241	-0.697232735
ann	2	48	0.242131819	-0.938968122
ann	2	49	0.265521684	-1.311484383
ann	2	50	-0.158063524	-1.009308645
ann	2	51	-0.010211338	-0.582402764
ann	2	52	0.293856154	-1.23842049
ann	2	53	-0.484918586	-0.770760449
ann	2	54	0.202088922	-0.88484527
ann	2	55	0.541768591	-1.498951063
ann	2	56	0.874672282	-1.465833094
ann	2	57	-0.029529165	-0.349042456
ann	2	58	1.046789464	-1.13546275
ann	2	59	0.358448748	-0.806492813
ann	2	60	0.58612341	-0.986129744
ann	2	61	-0.359419574	-0.384584737
ann	2	62	0.437850683	-0.725063257
ann	2	63	0.019497588	-1.337839511
ann	2	64	0.198818985	-1.017052754
ann	2	65	0.657059403	-1.036542828
ann	2	66	0.457176571	-1.140112419
ann	2	67	0.589367786	-0.887292575
ann	2	68	0.522322608	-1.026966923
ann	2	69	0.182918438	-0.270039981
ann	2	70	1.249482069	-1.656499559
ann	2	71	0.611498794	-1.590524296
ann	2	72	1.38799476	-1.351965587
ann	2	73	0.702554321	-1.220718576
ann	2	74	0.679762909	-1.491700016
ann	2	75	0.042592507	-0.954363686
ann	2	76	0.582303767	-1.405780353
ann	2	77	1.237465092	-1.570600345
ann	2	78	0.274554082	-1.298626532
ann	2	79	0.931748563	-2.159589391
ann	2	80	0.491423104	-1.395891452
ann	2	81	0.739880639	-1.61036847
ann	2	82	0.369079428	-0.413931697
ann	2	83	0.559315113	-0.705961867
ann	2	84	0.624221118	-1.809940359
ann	2	85	0.566449153	-1.630901947
ann	2	86	0.737823259	-1.629396514
ann	2	87	0.823327737	-1.507879106
ann	2	88	0.27262377	-1.096198876
ann	2	89	0.970433998	-1.682584411
ann	2	90	0.389913603	-1.281360891
ann	2	91	0.202322199	-1.340539924
ann	2	92	0.385841715	-1.031127099
ann	2	93	0.861571726	-1.30310113
ann	2	94	0.133150165	-1.172098043
ann	2	95	0.7856689	-2.111697265
ann	2	96	0.536919603	-0.927277327
ann	2	97	1.130905572	-1.698122869
ann	2	98	1.060077249	-2.268873549
ann	2	99	0.428202527	-0.938555334
ann	2	100	0.848452633	-1.47349528
ann	2	101	1.311177523	-2.195132828
ann	2	102	0.654977912	-1.480805931
ann	2	103	1.422318639	-2.202494908
ann	2	104	0.963570635	-1.079622953
ann	2	105	0.729761972	-1.660248963
ann	2	106	0.88768535	-2.269161902
ann	2	107	1.226835656	-1.750643315
ann	2	108	1.447643585	-2.308960436
ann	2	109	1.087664846	-1.569927051
ann	2	110	0.734848401	-1.572693326
ann	2	111	0.368125842	-1.374154783
ann	2	112	1.059939042	-2.08049212
ann	2	113	1.106525819	-2.373670614
ann	2	114	0.945830695	-2.20410559
ann	2	115	1.064804886	-1.618928195
ann	2	116	0.656571442	-1.324440366
ann	2	117	1.576911883	-2.10967881
ann	2	118	1.028308212	-2.223376444
ann	2	119	1.967125983	-2.844101396
ann	2	120	0.843820792	-1.656093648
ann	2	121	1.971424039	-2.716285155
ann	2	122	1.098279594	-2.310231973
ann	2	123	1.345137106	-2.617920968
ann	2	124	1.171044639	-2.439567427
ann	2	125	0.927940833	-1.284765107
ann	2	126	1.680911495	-2.979139863
ann	2	127	1.339858134	-2.39454523
ann	2	128	1.098218192	-1.036460214
ann	2	129	1.362286434	-2.468292183
ann	2	130	0.778435296	-1.965908138
ann	2	131	2.265516642	-2.789849377
ann	2	132	1.086649205	-1.937913831
ann	2	133	1.628542834	-2.382503725
ann	2	134	1.364939491	-2.647223259
ann	2	135	2.224445918	-2.905064416
ann	2	136	1.689265496	-2.430108108
ann	2	137	2.408669689	-4.264379168
ann	2	138	2.537373157	-3.343920157
ann	2	139	1.155279113	-2.098385737
ann	2	140	1.659540406	-3.762223437
ann	2	141	1.347095676	-2.707572521
ann	2	142	2.0243538	-2.969174682
ann	2	143	1.591580721	-2.949790654
ann	2	144	2.373295828	-3.694993979
ann	2	145	1.748850813	-2.92254758
ann	2	146	2.58006894	-3.603108756
ann	2	147	1.614601908	-3.056169594
ann	2	148	2.276392284	-3.463197335
ann	2	149	2.44709439	-3.508187921
ann	2	150	1.466390486	-2.161187703
ann	2	151	2.081318653	-3.033122648
ann	2	152	2.168754335	-2.654572268
ann	2	153	2.612398244	-4.062444236
ann	2	154	2.058418824	-3.758073053
ann	2	155	2.358966138	-3.120544244
ann	2	156	2.484582341	-3.736198403
ann	2	157	2.288597634	-3.34655443
ann	2	158	2.725971939	-4.291980398
ann	2	159	2.504108657	-4.091752233
ann	2	160	2.487354632	-3.385547748
ann	2	161	2.417038176	-3.789976013
ann	2	162	3.746728499	-4.413211034
ann	2	163	2.731377756	-3.246741291
ann	2	164	2.900705457	-4.664614932
ann	2	165	2.35600226	-2.806291268
ann	2	166	2.7531891	-4.101082842
ann	2	167	2.666945133	-4.192448586
ann	2	168	1.914808229	-2.639766339
ann	2	169	2.301064708	-4.067833438
ann	2	170	2.705592916	-3.617640298
ann	2	171	3.100374071	-4.400349073
ann	2	172	2.248679845	-3.083069759
ann	2	173	1.978301718	-3.464326888
ann	2	174	2.393884513	-3.310450721
ann	2	175	2.651339519	-4.165288498
ann	2	176	2.774173627	-4.131341726
ann	2	177	3.827765576	-4.78495381
ann	2	178	2.68227518	-3.297624587
ann	2	179	3.216449111	-4.522463789
ann	2	180	3.351703134	-4.939982039
ann	2	181	3.033612289	-4.082498528
ann	2	182	3.88951131	-5.211932929
ann	2	183	2.929276871	-5.010377342
ann	2	184	2.516289446	-4.270425984
ann	2	185	3.055686549	-3.659108189
ann	2	186	3.303851579	-4.666644864
ann	2	187	3.08986187	-3.735803569
ann	2	188	4.114483149	-5.184415801
ann	2	189	3.727801089	-4.586209452
ann	2	190	4.171026867	-5.887614947
ann	2	191	4.533342401	-5.462769458
ann	2	192	4.020156201	-5.614243365
ann	2	193	4.034957034	-5.21876172
ann	2	194	3.772450077	-5.306965923
ann	2	195	4.172312849	-5.95330103
ann	2	196	3.41442833	-4.431700974
ann	2	197	3.910339643	-5.659527985
ann	2	198	4.361263488	-6.038916164
ann	2	199	4.461481795	-5.361654351
ann	2	200	4.247943108	-4.811378155
ann	2	201	5.493902556	-7.175423262
ann	2	202	4.549055141	-5.629772232
ann	2	203	4.120347046	-5.856679466
ann	2	204	4.618241229	-5.552993167
ann	2	205	5.063666697	-6.510369511
ann	2	206	5.90659332	-7.115691298
ann	2	207	5.150665223	-5.913772099
ann	2	208	5.329730439	-6.255048288
ann	2	209	4.118514788	-4.513247398
ann	2	210	6.030510889	-8.327392727
ann	2	211	3.548268164	-3.955022369
ann	2	212	5.19284026	-6.425588608
ann	2	213	5.457970707	-6.38266841
ann	2	214	4.901444651	-5.511987301
ann	2	215	5.631053799	-6.767153378
ann	2	216	5.430319326	-6.630963267
ann	2	217	3.481473791	-5.803473431
ann	2	218	4.094049486	-5.468060157
ann	2	219	4.691398127	-6.015379591
ann	2	220	4.75801772	-4.922440729
ann	2	221	7.224432332	-8.027179837
ann	2	222	5.295655589	-6.795918081
ann	2	223	6.950188538	-7.461375829
ann	2	224	4.838957945	-5.722847242
ann	2	225	6.822842227	-7.967045792
ann	2	226	7.07378376	-8.337849963
ann	2	227	6.476647514	-8.071152882
ann	2	228	6.144382086	-6.424795832
ann	2	229	6.635297834	-7.102371423
ann	2	230	6.64144394	-6.94351595
ann	2	231	5.717640302	-6.135781753
ann	2	232	4.971792834	-5.82976157
ann	2	233	6.828849577	-7.201404467
ann	2	234	6.769770541	-6.654274383
ann	2	235	6.123652716	-6.073700272
ann	2	236	5.914320833	-6.700743066
ann	2	237	4.002042536	-4.927095353
ann	2	238	7.074116733	-7.699287021
ann	2	239	7.936954472	-9.406577286
ann	2	240	7.245272176	-7.448025866
ann	2	241	6.320536804	-7.017073634
ann	2	242	6.608710512	-6.509997449
ann	2	243	6.700482384	-8.653763744
ann	2	244	6.796700082	-8.652952964
ann	2	245	6.799920915	-6.681010338
ann	2	246	6.804452915	-6.657801326
ann	2	247	5.672708262	-6.172755494
ann	2	248	6.037888752	-6.215355358
ann	2	249	7.052163749	-8.149905932
ann	2	250	5.901556924	-7.187364682
ann	2	251	6.723037358	-7.191314722
ann	2	252	5.60726771	-6.857723323
ann	2	253	8.019718304	-9.193527242
ann	2	254	20.58758657	-20.13091838
ann	2	255	7.487293451	-8.735886904
ann	2	256	7.286881365	-7.642794207
ann	2	257	7.537462917	-8.360579715
ann	2	258	6.825605604	-7.135696355
ann	2	259	6.700666674	-7.17068444
ann	2	260	21.92262986	-22.74021562
ann	2	261	7.276117741	-8.080765284
ann	2	262	7.28276835	-7.705140091
ann	2	263	6.659171474	-7.857727448
ann	2	264	21.48851394	-21.57254403
ann	2	265	8.342187317	-8.068262527
ann	2	266	5.750666907	-6.479704361
ann	2	267	7.567498974	-7.844022841
ann	2	268	21.82799384	-22.30066368
ann	2	269	6.812065942	-7.38701423
ann	2	270	21.92285535	-22.4817311
ann	2	271	21.25314746	-21.71164576
ann	2	272	19.3840198	-20.37923493
ann	2	273	22.38109349	-22.64992422
ann	2	274	20.61115581	-21.03580302
ann	2	275	8.434414755	-8.490353677
ann	2	276	20.67920391	-21.13782428
ann	2	277	22.91714037	-23.77119114
ann	2	278	21.46442654	-21.94150758
ann	2	279	9.3246356	-10.39092676
ann	2	280	6.73551215	-6.951809216
ann	2	281	8.509846165	-8.957050286
ann	2	282	21.65389111	-23.61328838
ann	2	283	6.394027629	-6.60793076
ann	2	284	8.192187908	-8.030635734
ann	2	285	21.64282581	-22.58934348
ann	2	286	21.9155006	-21.92966858
ann	2	287	22.44031087	-22.8170015
ann	2	288	22.3315605	-22.51085029
ann	2	289	21.25224652	-20.97810737
ann	2	290	20.31791502	-20.22010624
ann	2	291	22.02895343	-22.7273475
ann	2	292	8.232847327	-9.158119726
ann	2	293	5.917331097	-6.167477806
ann	2	294	7.347847197	-7.932232408
ann	2	295	6.855044735	-7.746787023
ann	2	296	20.96037182	-21.63768546
ann	2	297	23.23083928	-22.92790153
ann	2	298	7.922452167	-8.466492893
ann	2	299	6.08463914	-7.692816435
ann	2	300	7.920202527	-8.490287721
ann	2	301	19.42573178	-19.91190044
ann	3	1	0.313691243	0.190282188
ann	3	2	-0.038583646	0.339502849
ann	3	3	0.199094951	0.432600495
ann	3	4	0.06879611	0.017834985
ann	3	5	-0.162963675	0.503602588
ann	3	6	-0.240068453	0.10761518
ann	3	7	-0.368569206	0.354890635
ann	3	8	0.376606485	0.232439277
ann	3	9	0.227939524	-0.200213528
ann	3	10	0.274901162	0.286751678
ann	3	11	-0.136899312	0.307545216
ann	3	12	0.065069695	0.122472551
ann	3	13	0.034316204	0.531255274
ann	3	14	-0.21987934	0.344279664
ann	3	15	-0.139224907	0.352173528
ann	3	16	-0.515647302	0.267568806
ann	3	17	0.053928712	-0.026188565
ann	3	18	-0.033652909	0.220989059
ann	3	19	-0.391020291	0.354823325
ann	3	20	0.170766005	0.037803756
ann	3	21	0.135256337	-0.082410535
ann	3	22	0.294551176	-0.148178276
ann	3	23	0.22647955	-0.557923825
ann	3	24	0.278519877	-0.047727545
ann	3	25	0.296292921	-0.540054984
ann	3	26	-0.319085043	0.302819045
ann	3	27	0.278472095	-0.313520511
ann	3	28	0.227483276	0.287611891
ann	3	29	1.218959039	-0.412983067
ann	3	30	0.2621656	-0.211325243
ann	3	31	-0.559176472	-0.053998641
ann	3	32	0.290485306	-0.10265005
ann	3	33	-0.078073908	-0.458242483
ann	3	34	0.22886346	-0.33818142
ann	3	35	0.589102129	-0.261828707
ann	3	36	0.365987394	-0.078918882
ann	3	37	-0.233845919	0.1605628
ann	3	38	0.041264902	0.199564484
ann	3	39	-0.104499281	-0.256437982
ann	3	40	0.786674122	-0.446620643
ann	3	41	0.666758958	-0.706489415
ann	3	42	0.427146057	-0.36781732
ann	3	43	0.206020881	-0.354144967
ann	3	44	0.292738698	-0.240595242
ann	3	45	-0.014491755	-0.584351768
ann	3	46	-0.114562139	-0.246283068
ann	3	47	-0.106095088	-0.296577994
ann	3	48	0.427786937	-1.094926065
ann	3	49	0.265404289	-0.223712061
ann	3	50	0.312461605	-0.096739636
ann	3	51	-0.508986192	0.004476605
ann	3	52	0.074953864	-0.682515787
ann	3	53	-0.13083273	-0.127915053
ann	3	54	0.199749899	-0.559313489
ann	3	55	0.564934334	-0.128093926
ann	3	56	0.045434361	-0.49095288
ann	3	57	1.048569109	-0.86737714
ann	3	58	0.725935922	-0.962025809
ann	3	59	0.230220421	-0.618536288
ann	3	60	0.331836719	-0.791102739
ann	3	61	0.389083527	-0.840658497
ann	3	62	0.922975913	-1.119802254
ann	3	63	0.526508663	-0.322747137
ann	3	64	0.947388717	-1.582052072
ann	3	65	0.397521663	-0.6664644
ann	3	66	0.275330127	-0.580891659
ann	3	67	0.405654873	-0.671697515
ann	3	68	1.021106569	-1.748118095
ann	3	69	1.408097067	-1.588847531
ann	3	70	1.274126107	-1.232901425
ann	3	71	0.241261005	-0.513841895
ann	3	72	0.541063506	-0.847041372
ann	3	73	1.100709906	-1.591168185
ann	3	74	0.664829034	-1.116067412
ann	3	75	0.672606113	-1.56358124
ann	3	76	0.729752556	-0.754712071
ann	3	77	0.95981414	-1.142622486
ann	3	78	0.693564008	-1.37713232
ann	3	79	0.246886154	-1.04544977
ann	3	80	0.150430958	-0.78902929
ann	3	81	0.946045347	-1.034438419
ann	3	82	1.188946905	-1.03502165
ann	3	83	1.344547193	-0.773555557
ann	3	84	0.93450171	-1.684654542
ann	3	85	0.203158936	-1.331468478
ann	3	86	0.778557026	-1.219518083
ann	3	87	0.282151295	-1.036062427
ann	3	88	0.471147169	-0.962403262
ann	3	89	1.211852846	-1.071314951
ann	3	90	1.161335497	-1.554052439
ann	3	91	1.158573553	-1.382322895
ann	3	92	0.931624129	-1.070012751
ann	3	93	1.05887697	-1.266814307
ann	3	94	0.29648277	-1.359604123
ann	3	95	0.712557066	-1.331325444
ann	3	96	0.989957887	-0.964217974
ann	3	97	1.027971034	-1.571101936
ann	3	98	0.845611248	-1.326983918
ann	3	99	1.622053956	-1.553001429
ann	3	100	1.43536261	-1.66572933
ann	3	101	1.272549	-1.575448304
ann	3	102	1.489777115	-1.089132715
ann	3	103	0.132269469	-1.497711632
ann	3	104	1.555066802	-1.971107509
ann	3	105	0.491279649	-1.035145459
ann	3	106	1.524923175	-1.423541718
ann	3	107	1.257770134	-1.321483992
ann	3	108	1.144902267	-1.234945104
ann	3	109	1.919781373	-2.876103558
ann	3	110	1.349802127	-1.70852571
ann	3	111	1.267228461	-1.528660724
ann	3	112	1.294704462	-1.802963054
ann	3	113	1.269262392	-1.180254559
ann	3	114	2.271237005	-2.342622052
ann	3	115	1.465981996	-1.488026026
ann	3	116	2.068084207	-2.252232183
ann	3	117	1.54340736	-2.308315899
ann	3	118	0.814627737	-1.592478871
ann	3	119	1.504482172	-1.488972819
ann	3	120	0.748228239	-1.852939618
ann	3	121	1.346590821	-1.67965336
ann	3	122	1.334723879	-1.436839129
ann	3	123	1.231662319	-1.436721371
ann	3	124	1.953028219	-2.363492609
ann	3	125	1.156421036	-1.214180327
ann	3	126	1.506996067	-2.073060422
ann	3	127	1.80489898	-2.05164484
ann	3	128	1.539559784	-1.7104912
ann	3	129	1.620310011	-2.190656845
ann	3	130	2.10127691	-1.919775234
ann	3	131	2.185024234	-2.930074229
ann	3	132	2.6622826	-2.759745053
ann	3	133	1.312841145	-1.967728333
ann	3	134	2.626003069	-2.506615418
ann	3	135	1.757314977	-1.653348985
ann	3	136	1.736175316	-2.440801962
ann	3	137	1.429414469	-1.554513715
ann	3	138	1.854911825	-1.9447347
ann	3	139	2.96871165	-3.197186642
ann	3	140	2.641584432	-2.317012123
ann	3	141	2.476381441	-2.541626751
ann	3	142	1.918318092	-2.137915419
ann	3	143	1.87850301	-1.489229104
ann	3	144	2.085659359	-2.100246843
ann	3	145	3.037675505	-2.607996381
ann	3	146	2.918271241	-3.077260547
ann	3	147	1.276336288	-1.652901403
ann	3	148	2.632843018	-3.749490943
ann	3	149	2.007287936	-2.760970658
ann	3	150	2.032779013	-2.8778175
ann	3	151	2.387140292	-2.157823072
ann	3	152	2.081269884	-2.598855013
ann	3	153	2.34018379	-2.721682304
ann	3	154	1.695603901	-2.129815379
ann	3	155	2.97495634	-2.881617696
ann	3	156	2.345456797	-2.650216014
ann	3	157	2.507785714	-2.703444036
ann	3	158	2.948968922	-3.135225118
ann	3	159	2.690669158	-3.015681734
ann	3	160	2.904205081	-2.040579505
ann	3	161	1.948707565	-3.200984952
ann	3	162	2.085649835	-2.340361452
ann	3	163	2.460555423	-2.599461301
ann	3	164	2.925898283	-2.918462924
ann	3	165	2.372859838	-2.265410612
ann	3	166	3.064810383	-3.281740179
ann	3	167	1.95663777	-1.424504037
ann	3	168	3.147222521	-2.80757758
ann	3	169	2.988067344	-3.490088848
ann	3	170	3.900954752	-3.523007489
ann	3	171	1.98406352	-2.353547392
ann	3	172	3.983966372	-4.620309209
ann	3	173	2.205624556	-2.018226005
ann	3	174	2.795616617	-2.50037846
ann	3	175	3.203645801	-2.663156905
ann	3	176	2.61675517	-2.955371375
ann	3	177	3.593596225	-3.704380821
ann	3	178	3.220683543	-4.113297714
ann	3	179	3.744123855	-3.380194567
ann	3	180	2.300079955	-3.153237272
ann	3	181	3.948617143	-3.799486091
ann	3	182	2.872267029	-3.529597186
ann	3	183	3.294637419	-3.366980869
ann	3	184	3.104211057	-2.942547962
ann	3	185	3.836548817	-3.910456702
ann	3	186	3.434297232	-3.306940804
ann	3	187	2.944249711	-2.633349312
ann	3	188	3.532634417	-3.494928409
ann	3	189	5.570314663	-5.608590507
ann	3	190	2.519387529	-2.720726771
ann	3	191	3.282442081	-3.627355056
ann	3	192	3.257917608	-3.658553537
ann	3	193	4.088175204	-4.464990363
ann	3	194	2.984534214	-3.657238702
ann	3	195	3.259383905	-3.668592817
ann	3	196	3.435617646	-3.706578323
ann	3	197	5.45538156	-4.501632657
ann	3	198	3.137332458	-4.291358888
ann	3	199	5.964872608	-5.696751643
ann	3	200	3.426915847	-4.016070348
ann	3	201	6.145168084	-6.107672659
ann	3	202	2.648251533	-2.619425859
ann	3	203	3.56927737	-4.279076978
ann	3	204	3.788623936	-4.098767319
ann	3	205	4.692881415	-3.970799268
ann	3	206	2.454796958	-3.484270289
ann	3	207	4.052450545	-3.844062632
ann	3	208	3.066420532	-3.80917219
ann	3	209	3.872734231	-4.227829177
ann	3	210	4.286349331	-4.762330808
ann	3	211	7.390011082	-7.246526283
ann	3	212	3.131244708	-3.047109843
ann	3	213	4.429496488	-4.622900528
ann	3	214	3.488681052	-3.601321683
ann	3	215	3.70814354	-3.715362723
ann	3	216	3.406843909	-3.446779927
ann	3	217	5.47069546	-5.921327377
ann	3	218	4.12849388	-4.685878866
ann	3	219	4.474162373	-4.404091562
ann	3	220	2.367930465	-3.37724509
ann	3	221	4.25607729	-4.861957749
ann	3	222	5.036142968	-5.763658415
ann	3	223	4.1573584	-3.519632211
ann	3	224	5.520211149	-5.099289788
ann	3	225	3.476223088	-3.707565726
ann	3	226	4.298687075	-3.76515958
ann	3	227	2.762794705	-3.83479043
ann	3	228	4.73949587	-5.732740453
ann	3	229	3.026322447	-3.626785769
ann	3	230	4.802445525	-4.38922274
ann	3	231	3.445711491	-3.664786206
ann	3	232	6.358784933	-5.979286518
ann	3	233	4.27060378	-3.331329166
ann	3	234	3.736298355	-4.888429622
ann	3	235	6.473441464	-6.688952489
ann	3	236	3.660881675	-4.163002189
ann	3	237	5.713510323	-6.22550442
ann	3	238	2.627215246	-4.021294577
ann	3	239	5.124270297	-5.246467646
ann	3	240	6.066941364	-5.924136538
ann	3	241	3.836243926	-4.574391029
ann	3	242	6.112920191	-6.335161846
ann	3	243	2.198482335	-2.950549454
ann	3	244	3.237569943	-3.550404404
ann	3	245	3.841714456	-3.570230793
ann	3	246	4.609277577	-4.478055102
ann	3	247	5.421522346	-5.940586419
ann	3	248	5.54011365	-5.552769998
ann	3	249	5.268071637	-5.646177961
ann	3	250	6.337760765	-5.691186122
ann	3	251	3.166585158	-3.504537703
ann	3	252	5.835310797	-5.782730365
ann	3	253	2.454235529	-3.848760365
ann	3	254	5.16508331	-5.056132436
ann	3	255	4.06109678	-5.243766799
ann	3	256	5.255924277	-5.779528287
ann	3	257	4.798381741	-5.12284498
ann	3	258	6.105372517	-6.133505263
ann	3	259	4.570221626	-4.338139819
ann	3	260	4.076287128	-4.176487286
ann	3	261	4.407894598	-5.227599509
ann	3	262	3.791950131	-4.610027286
ann	3	263	6.06454684	-5.914581136
ann	3	264	3.057945597	-4.553924464
ann	3	265	4.717158123	-4.960690643
ann	3	266	5.264639164	-5.48247815
ann	3	267	6.897472048	-7.268435274
ann	3	268	3.561818921	-4.197425394
ann	3	269	5.055822041	-4.625002534
ann	3	270	3.83953595	-3.882441661
ann	3	271	5.199884592	-4.642200637
ann	3	272	4.265256515	-4.900616092
ann	3	273	4.044331421	-3.234560315
ann	3	274	5.911697227	-6.348132732
ann	3	275	5.379587439	-5.120041965
ann	3	276	4.30205995	-6.380433441
ann	3	277	5.415117434	-5.612069051
ann	3	278	6.712336169	-6.002199586
ann	3	279	3.102079603	-4.721327407
ann	3	280	4.96125155	-6.106360738
ann	3	281	7.332665352	-7.479458429
ann	3	282	6.216772353	-7.341461426
ann	3	283	21.36967014	-20.76943161
ann	3	284	5.340166135	-7.596959438
ann	3	285	9.004677625	-8.687911567
ann	3	286	2.837259057	-4.347505924
ann	3	287	8.923953253	-9.613586291
ann	3	288	4.307157972	-4.759292256
ann	3	289	5.958381814	-5.425757929
ann	3	290	6.301803022	-6.802234568
ann	3	291	23.73724237	-23.32411502
ann	3	292	4.507484821	-6.743856012
ann	3	293	7.019189934	-7.786276865
ann	3	294	5.509193594	-5.628867861
ann	3	295	5.603821212	-5.894490081
ann	3	296	7.537182109	-7.070326609
ann	3	297	6.507689783	-6.013651322
ann	3	298	5.653365876	-5.714943496
ann	3	299	5.703705962	-5.945414321
ann	3	300	9.247004813	-9.265664611
ann	3	301	4.341617152	-4.132896218
ann	4	1	-0.530810705	-0.110248089
ann	4	2	0.356404038	-0.197647124
ann	4	3	-0.115233293	0.293554861
ann	4	4	0.120936401	0.489632154
ann	4	5	0.425285874	-0.077781757
ann	4	6	-0.291595901	0.471518089
ann	4	7	0.014092393	0.13701827
ann	4	8	-0.234430269	0.137800484
ann	4	9	0.71738874	0.207256774
ann	4	10	0.067932588	0.216461104
ann	4	11	-0.166594193	0.057337704
ann	4	12	-0.000607731	0.114527338
ann	4	13	-0.291916567	0.293478918
ann	4	14	-0.277036301	0.122087574
ann	4	15	-0.342282541	0.221154176
ann	4	16	0.296571764	0.068659043
ann	4	17	0.369847477	0.09026829
ann	4	18	-0.145539439	0.275883172
ann	4	19	0.043520568	0.146465148
ann	4	20	-0.030212001	0.015521542
ann	4	21	-0.337084752	-0.071099675
ann	4	22	-0.372325222	0.126415768
ann	4	23	-0.049236511	-0.155841124
ann	4	24	-0.100549789	0.05638173
ann	4	25	0.166347028	-0.565972347
ann	4	26	0.067777974	-0.399251876
ann	4	27	0.126746508	-0.214682569
ann	4	28	-0.592712239	-0.107740048
ann	4	29	0.094783215	-0.349274359
ann	4	30	-0.050536813	-0.105840007
ann	4	31	-0.301138867	0.100780579
ann	4	32	0.125155981	-0.04677717
ann	4	33	-0.018771647	-0.198039993
ann	4	34	-0.091095813	-0.247122921
ann	4	35	0.402216746	-0.256913773
ann	4	36	0.079974174	-0.441884915
ann	4	37	0.059777361	-0.225185313
ann	4	38	-0.131859205	-0.105878417
ann	4	39	-0.229462615	-0.158143336
ann	4	40	0.078705998	-0.507753412
ann	4	41	0.219700428	-0.532613889
ann	4	42	0.108099839	-0.187111476
ann	4	43	0.362239733	-0.413584608
ann	4	44	-0.179584909	-0.873403615
ann	4	45	0.519643217	-0.510696888
ann	4	46	-0.202194201	-0.132794841
ann	4	47	0.28557526	-0.551087785
ann	4	48	0.910698782	-0.999324376
ann	4	49	0.51645285	-0.477528846
ann	4	50	0.218337951	-0.140391949
ann	4	51	0.125900071	-0.977342824
ann	4	52	0.053137665	-0.396358177
ann	4	53	0.08000205	-0.833198691
ann	4	54	0.45459453	-0.710538709
ann	4	55	0.28139655	-0.473943697
ann	4	56	0.652220075	-0.604373458
ann	4	57	0.646728811	-0.890736587
ann	4	58	0.243134659	-1.013283288
ann	4	59	0.307349693	-0.799475828
ann	4	60	-0.080944689	-0.406606615
ann	4	61	0.346902061	-0.511713413
ann	4	62	0.361120801	-0.939537469
ann	4	63	0.440014084	-0.780759475
ann	4	64	0.485560272	-0.796450022
ann	4	65	0.238040692	-1.02168184
ann	4	66	0.610799428	-0.88583969
ann	4	67	0.543171022	-1.550578697
ann	4	68	-0.0287351	-0.921655176
ann	4	69	0.771885042	-0.792651727
ann	4	70	0.665253581	-1.196534322
ann	4	71	0.140456307	-0.740532272
ann	4	72	-0.16516823	-0.224892768
ann	4	73	0.221696264	-0.70678466
ann	4	74	0.576499558	-0.958896214
ann	4	75	0.768440733	-1.066228603
ann	4	76	0.322773354	-0.867613947
ann	4	77	0.846842995	-1.538686692
ann	4	78	0.574763266	-0.811447727
ann	4	79	0.542215952	-1.080873491
ann	4	80	0.810813381	-1.317255287
ann	4	81	0.442208919	-0.798186341
ann	4	82	0.33629818	-0.915577966
ann	4	83	0.656703786	-1.626001742
ann	4	84	-0.017537336	-0.803633201
ann	4	85	0.608768159	-1.023945779
ann	4	86	0.657162748	-1.104624342
ann	4	87	0.825206155	-1.424448904
ann	4	88	0.595076311	-1.163067518
ann	4	89	0.594423818	-0.613874636
ann	4	90	0.878698045	-1.400590585
ann	4	91	0.879238414	-1.235602471
ann	4	92	0.61805526	-1.179722151
ann	4	93	0.553219987	-1.059856892
ann	4	94	0.185932774	-0.960219426
ann	4	95	0.238147144	-1.243178048
ann	4	96	0.772555686	-0.885588654
ann	4	97	0.471083702	-1.453771097
ann	4	98	0.645546957	-0.938921932
ann	4	99	0.481879884	-1.356082763
ann	4	100	1.00847635	-1.395987124
ann	4	101	1.262582024	-1.541005352
ann	4	102	0.556892653	-0.968813583
ann	4	103	1.016809046	-1.030317298
ann	4	104	0.731370408	-1.308657109
ann	4	105	0.692473307	-1.09985288
ann	4	106	0.650288711	-0.816140301
ann	4	107	0.948647107	-1.397959349
ann	4	108	1.336346397	-1.705939207
ann	4	109	0.95604196	-1.835428121
ann	4	110	0.693417416	-1.621660886
ann	4	111	0.909013735	-2.099580915
ann	4	112	0.97964524	-0.96514253
ann	4	113	1.188896509	-2.056575604
ann	4	114	1.038528675	-1.689970346
ann	4	115	1.11073718	-1.409716697
ann	4	116	0.657077452	-1.217538544
ann	4	117	0.641205719	-1.01714752
ann	4	118	0.640214895	-1.128385328
ann	4	119	0.625618443	-1.00152616
ann	4	120	1.412004874	-2.102385957
ann	4	121	0.903144881	-1.443820471
ann	4	122	2.162582384	-1.898313609
ann	4	123	0.678009778	-1.599470172
ann	4	124	1.615513764	-1.31670359
ann	4	125	1.290359272	-1.974954712
ann	4	126	1.138823654	-2.029520312
ann	4	127	2.24054465	-2.678957862
ann	4	128	1.051998575	-1.556237223
ann	4	129	1.263620018	-1.97886577
ann	4	130	1.081119326	-1.418579626
ann	4	131	1.473470778	-1.306885943
ann	4	132	1.119202231	-1.883399488
ann	4	133	1.140325778	-1.621060126
ann	4	134	0.895844663	-1.530176729
ann	4	135	1.873383301	-1.671476514
ann	4	136	1.359555124	-1.24124786
ann	4	137	1.73718429	-1.884671167
ann	4	138	1.872545811	-1.643488191
ann	4	139	1.419129491	-1.392723421
ann	4	140	1.348000075	-1.489590433
ann	4	141	2.060122443	-2.166909051
ann	4	142	1.676924434	-1.749402483
ann	4	143	0.821886858	-1.421565735
ann	4	144	1.48425074	-1.686988891
ann	4	145	1.967940938	-1.988768187
ann	4	146	2.138809904	-2.548433264
ann	4	147	1.062309918	-1.678459053
ann	4	148	2.166097187	-1.798065948
ann	4	149	2.471305022	-2.499592194
ann	4	150	2.403627871	-1.918854699
ann	4	151	1.472400438	-1.256182384
ann	4	152	2.435612162	-2.851135864
ann	4	153	0.958745176	-1.395660615
ann	4	154	1.627797073	-1.805426509
ann	4	155	1.802265073	-1.840089719
ann	4	156	2.411223973	-2.235795891
ann	4	157	2.802881956	-2.867951071
ann	4	158	2.732175215	-2.334186324
ann	4	159	1.675903253	-3.14045373
ann	4	160	1.938890374	-2.808529721
ann	4	161	1.797514365	-1.992009737
ann	4	162	2.322993652	-2.540895892
ann	4	163	2.049117535	-1.861766681
ann	4	164	2.165750973	-2.166800487
ann	4	165	2.217693012	-2.158506256
ann	4	166	1.935759271	-2.540282111
ann	4	167	2.118511197	-2.335717759
ann	4	168	1.918238469	-2.289486217
ann	4	169	2.331227859	-2.275474787
ann	4	170	1.802387683	-2.166331345
ann	4	171	2.870250801	-3.117092555
ann	4	172	2.019093981	-1.724284626
ann	4	173	2.405671377	-2.673064368
ann	4	174	2.852779234	-2.894382693
ann	4	175	2.784832981	-2.573930367
ann	4	176	2.092924404	-1.993793953
ann	4	177	3.002623244	-3.509671056
ann	4	178	2.763552114	-3.610120535
ann	4	179	2.475144265	-3.227822968
ann	4	180	2.76602217	-2.60515743
ann	4	181	1.932978983	-2.109006455
ann	4	182	3.019475644	-2.308285567
ann	4	183	2.742409997	-2.751721275
ann	4	184	2.962403457	-2.919753995
ann	4	185	2.657070663	-2.154568976
ann	4	186	3.157003348	-3.055149106
ann	4	187	2.978831185	-3.213549443
ann	4	188	2.871834962	-2.561474018
ann	4	189	3.208016212	-3.432157304
ann	4	190	3.762399816	-4.587073284
ann	4	191	3.336636681	-3.281453114
ann	4	192	2.870560751	-3.74951159
ann	4	193	1.67591293	-2.122293843
ann	4	194	2.234966007	-2.155423807
ann	4	195	2.322168531	-2.150883517
ann	4	196	2.878320358	-2.159018252
ann	4	197	3.01577773	-2.980593118
ann	4	198	2.821265688	-2.971167173
ann	4	199	3.723434815	-3.619516134
ann	4	200	2.858058041	-2.875892082
ann	4	201	3.567751305	-3.759606368
ann	4	202	4.397176647	-4.121657274
ann	4	203	4.278798673	-4.11162208
ann	4	204	3.741006804	-3.382870233
ann	4	205	4.200158456	-4.229209511
ann	4	206	2.449483955	-3.29748468
ann	4	207	2.752877868	-3.491445742
ann	4	208	2.891136688	-2.983192024
ann	4	209	2.244607335	-2.687486247
ann	4	210	3.514263694	-3.767944277
ann	4	211	3.742587687	-3.768834128
ann	4	212	3.720604651	-3.025872561
ann	4	213	3.744664507	-3.455633618
ann	4	214	4.544447433	-3.983308304
ann	4	215	4.328921603	-4.28335384
ann	4	216	4.225933852	-3.99357766
ann	4	217	3.877270932	-3.831296263
ann	4	218	4.0537732	-4.909537291
ann	4	219	3.584205537	-3.22539366
ann	4	220	2.99132734	-3.653333873
ann	4	221	4.520494963	-4.801212965
ann	4	222	3.693189302	-3.588747234
ann	4	223	4.079325198	-4.371078373
ann	4	224	4.807891606	-5.434608593
ann	4	225	4.774281584	-4.212531177
ann	4	226	4.667394632	-5.09292242
ann	4	227	3.510546868	-3.090551826
ann	4	228	4.298901815	-4.172614262
ann	4	229	4.804293956	-4.237934891
ann	4	230	4.509049736	-3.960525953
ann	4	231	4.112624817	-3.904168698
ann	4	232	4.685666355	-4.66193848
ann	4	233	3.522053204	-2.981783202
ann	4	234	3.594056676	-3.973118004
ann	4	235	5.271985643	-4.489793503
ann	4	236	3.692838139	-4.680876954
ann	4	237	4.93806268	-5.201227341
ann	4	238	5.268427295	-5.222662651
ann	4	239	4.838964285	-3.572446998
ann	4	240	3.69370311	-3.872552313
ann	4	241	4.975075617	-5.617076905
ann	4	242	4.96642904	-4.199681897
ann	4	243	4.67026975	-4.54700025
ann	4	244	3.918697329	-3.322510703
ann	4	245	5.172373342	-5.915810789
ann	4	246	5.307566472	-4.637336004
ann	4	247	4.879465525	-4.568190258
ann	4	248	4.413522442	-4.606121109
ann	4	249	5.288333825	-4.759862349
ann	4	250	5.519313081	-4.968614991
ann	4	251	5.33561605	-5.30055437
ann	4	252	4.826942676	-4.701018927
ann	4	253	5.432232014	-4.922009276
ann	4	254	6.933174107	-5.713238948
ann	4	255	5.208717356	-4.740204714
ann	4	256	4.985808677	-5.576825314
ann	4	257	5.44688895	-5.125789756
ann	4	258	5.579636504	-4.932619398
ann	4	259	5.69586047	-5.765638284
ann	4	260	5.885796066	-5.90480498
ann	4	261	5.552500157	-6.558345693
ann	4	262	6.68832811	-6.532039263
ann	4	263	6.420849386	-5.784825538
ann	4	264	4.610069542	-4.499191948
ann	4	265	5.378886498	-5.221443411
ann	4	266	6.733332403	-6.002691499
ann	4	267	5.514176689	-5.086259681
ann	4	268	6.299875115	-6.584659033
ann	4	269	5.518266239	-5.294252415
ann	4	270	5.53795754	-6.398283006
ann	4	271	6.7333518	-7.009980259
ann	4	272	5.022764526	-3.730080187
ann	4	273	6.855900483	-6.854216205
ann	4	274	5.353415773	-5.044003693
ann	4	275	6.083540112	-6.21332416
ann	4	276	4.450914431	-2.766286125
ann	4	277	5.924095717	-5.804268347
ann	4	278	6.67286941	-5.914199562
ann	4	279	5.928409131	-5.496785053
ann	4	280	6.708383568	-6.267976017
ann	4	281	6.922388319	-6.871932569
ann	4	282	7.753269521	-7.676034669
ann	4	283	6.16763359	-5.661830416
ann	4	284	6.633385345	-7.562468235
ann	4	285	6.325986424	-6.436678967
ann	4	286	6.656663651	-5.935144416
ann	4	287	6.266790584	-6.115745271
ann	4	288	5.183988795	-4.947007248
ann	4	289	6.7909146	-5.906572989
ann	4	290	6.680910871	-6.340191183
ann	4	291	6.343957099	-5.950470288
ann	4	292	7.648269486	-6.787987373
ann	4	293	7.197456369	-7.447578872
ann	4	294	6.624048868	-8.125592523
ann	4	295	7.063283762	-9.323896257
ann	4	296	8.106007255	-7.655363403
ann	4	297	8.296065631	-6.850203733
ann	4	298	7.057137659	-7.345873385
ann	4	299	7.035845265	-7.756614266
ann	4	300	6.060534709	-6.619915853
ann	4	301	9.314958993	-9.636360618
