# Supplementary material for: Meta-reinforcement learning via orbitofrontal cortex
Source: Nat Neurosci. 2023 Nov 13;26(12):2182–91. doi: 10.1038/s41593-023-01485-3 (PMC10689244; doi:10.1038/s41593-023-01485-3)
Supplement: Supplementary file 3 — Numerical source data files for figures. [file 41593_2023_1485_MOESM3_ESM.zip › source_data_fig1/fig1kBottomLeft.csv]

9.999999999999998890e-01	8.867027611798939946e-01	5.044406705282928893e-01	5.833974534686426905e-01	3.517541707106283111e-01	2.551830722301822729e-01	-8.989574681814614665e-02	-1.533838715020037491e-01	-2.697706515769091040e-01	-2.307166703399576302e-01	-4.130239013225551759e-01	-5.768833318250751185e-01	-5.027997197621382197e-01	-6.365681226373716139e-01	-7.529030028815817399e-01	-7.611659991400288039e-01	-6.799245790164186731e-01	-6.411635436366346363e-01	-6.561254305041234192e-01	-7.886792997100952052e-01	-7.446287634508913511e-01	-8.051959021465112665e-01	-7.623043408429025503e-01	-7.882073970819633013e-01	-8.584245326607470306e-01	-8.090434419751851847e-01	-8.546851156158100649e-01	-8.362989996726569730e-01	-8.404882516908903645e-01	-7.779122904623916313e-01	-8.762958567249058417e-01	-7.499096288506544861e-01	-7.831705849223201676e-01	-7.721339245904247361e-01	-7.537247466473891988e-01	-7.526846029896981927e-01	-7.764833686869839768e-01	-8.601724477456684781e-01	-8.726132671168312926e-01	-8.240568355626768371e-01
8.867027611798939946e-01	1.000000000000000000e+00	6.393964559893697830e-01	4.998071505000138970e-01	3.304444454915357876e-01	1.833136944493455878e-01	6.492573922805247588e-02	-4.475125841968779355e-02	-1.447336847144625460e-01	-2.932907985906200721e-01	-3.571466579074371595e-01	-4.876479295879306841e-01	-4.581353824664738950e-01	-5.316538607378672454e-01	-6.689873450969867630e-01	-7.071581107914814979e-01	-6.782651477342839241e-01	-6.030276834862625668e-01	-5.931936627406100282e-01	-6.606607063794297519e-01	-6.230922203622254463e-01	-7.210610464953853826e-01	-6.696487313370937944e-01	-7.545163204135156843e-01	-7.441138401530732471e-01	-7.512302199523397395e-01	-7.657330779898073869e-01	-8.232977663706870786e-01	-7.355761657917568863e-01	-7.521863948451460447e-01	-8.375039224664219129e-01	-7.379854150553698533e-01	-7.007127720196123510e-01	-7.472290815445532530e-01	-7.617702784169031460e-01	-6.814163173290986864e-01	-7.079498720819671354e-01	-7.440325062142943979e-01	-8.022840533733986979e-01	-7.166950737027112384e-01
5.044406705282928893e-01	6.393964559893697830e-01	9.999999999999998890e-01	4.969783064640468928e-01	6.651007156123195374e-01	3.616735771580555370e-01	4.920635443259728237e-01	4.422187556017428411e-01	2.194281928211787580e-01	9.430785827228395368e-02	9.629792386959554196e-02	-8.363866560117060034e-02	-1.814222744226898776e-01	-1.157277230734722745e-01	-2.392078059745368357e-01	-2.719776429483019009e-01	-3.855225254233345944e-01	-2.025392392501052519e-01	-2.732535418196666011e-01	-2.074573436005600624e-01	-2.362507356561040495e-01	-3.136619461202772574e-01	-3.107146071074446403e-01	-3.098496515582415123e-01	-2.894332045610994997e-01	-2.987357760008292895e-01	-3.090663339678652588e-01	-4.247247448264802605e-01	-3.076137321118052603e-01	-3.617993498370432048e-01	-3.770740096795856533e-01	-3.761527579847716019e-01	-2.198197861696364885e-01	-3.297525445429072000e-01	-3.325206478660551190e-01	-2.243072641808004364e-01	-2.512302035016298341e-01	-3.258683681472071547e-01	-3.535862548141577300e-01	-2.610206865187549852e-01
5.833974534686426905e-01	4.998071505000138970e-01	4.969783064640468928e-01	1.000000000000000000e+00	4.360642713577176366e-01	5.575321399187392890e-01	2.489352403131506186e-01	2.153955766048230511e-02	-1.056354675227789003e-01	-3.720309797314753225e-02	-1.285158932454519010e-01	-2.557050577522889112e-01	-4.030186551464060574e-01	-1.880485858348114880e-01	-4.713538511474232306e-01	-3.968155998290319730e-01	-4.489488212804380041e-01	-4.606468093830649591e-01	-3.016046433768475588e-01	-4.643445501237765116e-01	-3.549030771972352949e-01	-5.087767595313137381e-01	-4.215529850201057971e-01	-4.021765995098425250e-01	-4.734450389912854829e-01	-5.463264721062508489e-01	-4.795599946732002627e-01	-5.249941750334566892e-01	-4.656675745568002456e-01	-4.652077325414837317e-01	-4.467096261916643773e-01	-4.650960358166082997e-01	-4.276804391833323171e-01	-4.965146337881159444e-01	-4.400691904245709329e-01	-5.577278754343565348e-01	-4.730718734514932633e-01	-5.615340965454496125e-01	-5.070649365384706231e-01	-5.191493416588132126e-01
3.517541707106283111e-01	3.304444454915357876e-01	6.651007156123195374e-01	4.360642713577176366e-01	1.000000000000000000e+00	5.524865292867621180e-01	5.375930859220841018e-01	5.322747099786087066e-01	2.857037218960211122e-01	2.879280261875192815e-01	2.874771029097722974e-01	-2.846244516174905453e-02	-2.384603030591001330e-02	-8.315228139610487956e-02	-2.158218743532454575e-01	-1.970040360286818004e-01	-1.768936818351501128e-01	-2.870628834067895374e-02	-4.883296186493073232e-02	-1.058637485320245153e-01	-1.386125971409372937e-01	-1.906517776251952512e-01	-1.824509271759264251e-01	-1.224704379428711992e-01	-2.388718707475356029e-01	-1.997130567873629803e-01	-2.230888814130491671e-01	-2.779055075227782612e-01	-2.953408937669648182e-01	-2.848642072604519182e-01	-2.582117465642276288e-01	-1.971275813747867811e-01	-1.783736099673302877e-01	-2.173312271686915209e-01	-2.360540030084608276e-01	-2.033957095677685900e-01	-1.782340307200816765e-01	-1.905159209305402612e-01	-1.514996600429815710e-01	-1.661244882963049674e-01
2.551830722301822729e-01	1.833136944493455878e-01	3.616735771580555370e-01	5.575321399187392890e-01	5.524865292867621180e-01	1.000000000000000000e+00	5.342486093752946141e-01	1.752714057755396238e-01	1.983718970911895474e-01	8.831882129125731562e-02	2.908734379896689703e-01	1.514944494169387090e-01	5.396132011503244202e-02	9.509418157451428322e-02	-1.052292525557305958e-01	-9.367420572135394530e-02	-1.290655603888821168e-01	4.961879166095389815e-03	3.045750209745323733e-02	-5.232345640354979510e-02	5.139259624018828335e-04	-1.326079216570324459e-01	-9.684214981594445326e-02	-6.801089392097971198e-02	-1.825849619080657238e-01	-2.087459470516640214e-01	-1.449153725807847404e-01	-1.517405629976240622e-01	-1.810754019737592091e-01	-1.656629329401914652e-01	-1.570068956667192150e-01	-8.371246265373658013e-02	-1.027953983289127821e-01	-1.545933187420115706e-01	-1.307873712586596349e-01	-1.235163694240324628e-01	-9.975653048431563918e-02	-1.951344772300918629e-01	-1.322293554840589525e-01	-1.208916386972527929e-01
-8.989574681814614665e-02	6.492573922805247588e-02	4.920635443259728237e-01	2.489352403131506186e-01	5.375930859220841018e-01	5.342486093752946141e-01	9.999999999999998890e-01	3.868480894679559579e-01	4.609168484868130800e-01	2.406805211638337882e-01	5.468576374043706556e-01	2.676983768383047746e-01	1.655097655779061705e-01	3.725077038315002809e-01	1.243983600129600353e-01	2.028424045478430526e-01	8.727352476753592880e-02	1.246617436662986605e-01	3.091685302346852127e-01	1.563533252033109944e-01	3.349926570634393919e-01	1.861834156986297839e-01	1.981460913688590508e-01	1.660681261368609218e-01	1.470445896277983167e-01	1.223254048282091944e-01	2.163298148403032251e-01	4.583047875477858080e-02	2.180872728692372642e-01	9.124171463709988827e-02	1.344671639383144268e-01	7.099097441974948353e-02	1.505212924524350071e-01	3.789667431496316491e-02	1.342893682838331160e-01	8.203167177544903876e-02	1.497400862261974719e-01	1.287147863837796724e-01	1.225264783344226505e-01	1.161220940119132433e-01
-1.533838715020037491e-01	-4.475125841968779355e-02	4.422187556017428411e-01	2.153955766048230511e-02	5.322747099786087066e-01	1.752714057755396238e-01	3.868480894679559579e-01	1.000000000000000000e+00	5.670730581483788280e-01	4.112535101314959696e-01	4.968778206847353496e-01	3.046368444053110247e-01	2.675481795232371174e-01	1.790641583349797394e-01	2.448702696806875079e-01	3.224724821442078171e-01	2.331817646858286575e-01	3.073193586009557721e-01	2.121004529683485074e-01	4.296894495453368323e-01	2.490400936123188802e-01	2.439592546145382401e-01	2.686763406620500394e-01	3.154715257743256340e-01	2.779445856297614315e-01	2.744517604759240670e-01	2.171585574497710558e-01	2.405978659737712244e-01	2.070040517942272340e-01	2.490104139599726984e-01	2.146548246747003730e-01	2.093449860389179074e-01	3.985747104387079576e-01	2.781693228025958753e-01	1.886713692139674881e-01	4.084226887780442183e-01	3.448431929836532350e-01	3.273576189216254595e-01	3.120798875715998233e-01	3.292459581054867357e-01
-2.697706515769091040e-01	-1.447336847144625460e-01	2.194281928211787580e-01	-1.056354675227789003e-01	2.857037218960211122e-01	1.983718970911895474e-01	4.609168484868130800e-01	5.670730581483788280e-01	1.000000000000000000e+00	3.944668390776252531e-01	6.251255687915380221e-01	3.333456473918418039e-01	4.127697431872398015e-01	4.214905319552724738e-01	3.904482188982242308e-01	4.607757939820268378e-01	2.946581028107084776e-01	4.033822140129313949e-01	4.296363374030900961e-01	5.097154881310979047e-01	4.851717540752221169e-01	4.231109099766783843e-01	4.613653738584708175e-01	3.456218032770214665e-01	3.309614021134136275e-01	3.616304512337466526e-01	4.200906341475154626e-01	4.533921820364166244e-01	4.194225375857056903e-01	3.711679454463574501e-01	2.908074477534675073e-01	3.280916559535220212e-01	3.834089809310985975e-01	2.965204558076282582e-01	3.323763040051279094e-01	4.503016078295124514e-01	4.610672216384629762e-01	4.231091885450785073e-01	3.402977134840871609e-01	4.311736086301886650e-01
-2.307166703399576302e-01	-2.932907985906200721e-01	9.430785827228395368e-02	-3.720309797314753225e-02	2.879280261875192815e-01	8.831882129125731562e-02	2.406805211638337882e-01	4.112535101314959696e-01	3.944668390776252531e-01	9.999999999999998890e-01	4.734530066894362399e-01	2.240086888002139343e-01	3.960845977681185515e-01	4.959968676543855537e-01	4.110835563902241474e-01	4.989796907267431414e-01	4.276404626005009812e-01	4.490001598469189337e-01	5.174190785697325712e-01	3.820390640543336880e-01	3.638448389123320470e-01	4.427660466858763799e-01	4.376941882582980337e-01	4.457084753611073036e-01	3.924809766982809700e-01	4.696025802343591349e-01	4.404605915241847081e-01	3.679543176021217166e-01	3.517696313947668019e-01	4.263912101203684579e-01	3.279945498417632943e-01	3.201705255039705156e-01	3.177764994581382396e-01	4.009494100695554786e-01	3.764546918895677052e-01	4.165797513037282629e-01	3.431676770059700621e-01	3.516303719598828370e-01	3.617450102203892404e-01	3.836391241259310414e-01
-4.130239013225551759e-01	-3.571466579074371595e-01	9.629792386959554196e-02	-1.285158932454519010e-01	2.874771029097722974e-01	2.908734379896689703e-01	5.468576374043706556e-01	4.968778206847353496e-01	6.251255687915380221e-01	4.734530066894362399e-01	1.000000000000000000e+00	5.222958894390241635e-01	3.299345715772901144e-01	4.255104929129721603e-01	5.213478485538536322e-01	5.611648030539518883e-01	4.609222575512795239e-01	4.331414487778966205e-01	5.930507852094507593e-01	5.852387305242693349e-01	5.490020804257352838e-01	5.802608817871185432e-01	4.770217475616704284e-01	5.890923335627069601e-01	4.694559650970244191e-01	4.964169776008736101e-01	5.261171356594133153e-01	5.767753554867542931e-01	4.823474523642605760e-01	4.850764298979179934e-01	4.861660718408238324e-01	4.517292114747544218e-01	5.081869616340940476e-01	5.281712789733939983e-01	4.710152270707840816e-01	5.445375125938612948e-01	5.326014556863728489e-01	4.971145275795936236e-01	5.121447198869077955e-01	5.549959415530841822e-01
-5.768833318250751185e-01	-4.876479295879306841e-01	-8.363866560117060034e-02	-2.557050577522889112e-01	-2.846244516174905453e-02	1.514944494169387090e-01	2.676983768383047746e-01	3.046368444053110247e-01	3.333456473918418039e-01	2.240086888002139343e-01	5.222958894390241635e-01	1.000000000000000000e+00	5.563714118898233085e-01	5.702992828164392680e-01	6.897138478077705637e-01	6.735037639316112656e-01	6.359753999023841642e-01	5.251332491429998583e-01	5.076148004689964299e-01	7.921365712951022875e-01	5.995847552859668861e-01	6.583612970556822486e-01	6.184061174685131501e-01	6.142340424411614208e-01	6.665175321096347139e-01	6.523478059954312958e-01	6.843442128059696872e-01	6.677742274869099548e-01	6.423333109136215580e-01	6.549003855368852323e-01	6.791546252406222006e-01	6.526627582234763025e-01	6.630872349457568316e-01	6.426075655032708056e-01	6.503279989175905218e-01	7.125690028201878690e-01	7.107809111830073467e-01	6.492652886765573061e-01	7.166531672547604703e-01	6.660119037768433836e-01
-5.027997197621382197e-01	-4.581353824664738950e-01	-1.814222744226898776e-01	-4.030186551464060574e-01	-2.384603030591001330e-02	5.396132011503244202e-02	1.655097655779061705e-01	2.675481795232371174e-01	4.127697431872398015e-01	3.960845977681185515e-01	3.299345715772901144e-01	5.563714118898233085e-01	1.000000000000000000e+00	6.189737330663485082e-01	5.679320141625638918e-01	5.635499052697033884e-01	6.194573451817825260e-01	6.337368424199885109e-01	5.478986146343075569e-01	6.410900339006031512e-01	5.551169426069039181e-01	6.940887064251910488e-01	6.763549865733761157e-01	5.164797712463196078e-01	5.722133816355265967e-01	6.028399418333597604e-01	6.058468308580086115e-01	6.235623989265713929e-01	5.734693733298277252e-01	6.441843392495127940e-01	6.139846948347751354e-01	6.390776869840182339e-01	5.552978126944690951e-01	6.172185517790141907e-01	5.297495770584078612e-01	5.984922582314590178e-01	6.341321457256856586e-01	6.388625139395187613e-01	6.519979702828067047e-01	5.547020604264757404e-01
-6.365681226373716139e-01	-5.316538607378672454e-01	-1.157277230734722745e-01	-1.880485858348114880e-01	-8.315228139610487956e-02	9.509418157451428322e-02	3.725077038315002809e-01	1.790641583349797394e-01	4.214905319552724738e-01	4.959968676543855537e-01	4.255104929129721603e-01	5.702992828164392680e-01	6.189737330663485082e-01	1.000000000000000000e+00	6.840653301557111376e-01	8.199554449227878239e-01	6.101141691745730622e-01	6.419671928842071162e-01	7.995093483076479712e-01	6.486072299973998367e-01	8.311378710163934702e-01	7.623057767020225972e-01	7.525835339277265890e-01	7.048190719086646627e-01	7.706613956173192781e-01	7.065582547966979821e-01	7.931654249955194524e-01	6.875577819067207885e-01	8.070381531355311777e-01	6.867931059566177998e-01	7.370275674594096715e-01	5.510870292521264924e-01	6.616438872003992389e-01	6.179461476048151436e-01	6.729871130557055769e-01	6.017165025609342299e-01	7.005458566909069651e-01	6.768624010200948726e-01	6.670303853906736080e-01	6.735235104939406581e-01
-7.529030028815817399e-01	-6.689873450969867630e-01	-2.392078059745368357e-01	-4.713538511474232306e-01	-2.158218743532454575e-01	-1.052292525557305958e-01	1.243983600129600353e-01	2.448702696806875079e-01	3.904482188982242308e-01	4.110835563902241474e-01	5.213478485538536322e-01	6.897138478077705637e-01	5.679320141625638918e-01	6.840653301557111376e-01	1.000000000000000000e+00	7.916339671492281793e-01	7.660641073608289719e-01	7.039933813980349120e-01	7.132372382884356599e-01	7.895486398431710295e-01	7.915183861265734366e-01	8.645497447592942475e-01	7.538649249837309219e-01	7.770723422741946385e-01	8.287014750715894218e-01	7.998221541682820623e-01	8.376989811196138280e-01	8.336065385003641470e-01	8.860731135814302606e-01	8.288802860314969934e-01	7.838191278293974440e-01	6.470224977173738568e-01	7.304446540666871268e-01	7.836146184820061977e-01	7.781675063490132160e-01	8.332918533872284428e-01	8.470814202145177108e-01	8.055514575891085105e-01	8.039709315572479698e-01	8.556961748214261254e-01
-7.611659991400288039e-01	-7.071581107914814979e-01	-2.719776429483019009e-01	-3.968155998290319730e-01	-1.970040360286818004e-01	-9.367420572135394530e-02	2.028424045478430526e-01	3.224724821442078171e-01	4.607757939820268378e-01	4.989796907267431414e-01	5.611648030539518883e-01	6.735037639316112656e-01	5.635499052697033884e-01	8.199554449227878239e-01	7.916339671492281793e-01	1.000000000000000000e+00	7.487606435131862748e-01	6.498940889545578026e-01	8.182217138162691805e-01	7.571311715868269676e-01	8.572857434912000141e-01	8.140102126972715846e-01	8.381751143665193693e-01	8.450791491434975766e-01	7.947151150951199394e-01	8.729689354727788730e-01	9.079565704470923260e-01	8.576661744625608819e-01	9.062254024143917563e-01	8.684489055899814458e-01	8.186273032223557733e-01	7.576040115467000957e-01	7.921449371577252707e-01	8.105175755058174891e-01	8.037560212730439080e-01	7.943926532655083417e-01	8.282505035058138620e-01	7.986575528806554303e-01	8.107174354817205941e-01	8.045051259396370780e-01
-6.799245790164186731e-01	-6.782651477342839241e-01	-3.855225254233345944e-01	-4.489488212804380041e-01	-1.768936818351501128e-01	-1.290655603888821168e-01	8.727352476753592880e-02	2.331817646858286575e-01	2.946581028107084776e-01	4.276404626005009812e-01	4.609222575512795239e-01	6.359753999023841642e-01	6.194573451817825260e-01	6.101141691745730622e-01	7.660641073608289719e-01	7.487606435131862748e-01	1.000000000000000000e+00	5.715377914367604228e-01	6.655068004062307807e-01	6.839428089942923839e-01	7.010137652924522955e-01	7.915173614187708262e-01	6.543477906684527223e-01	6.879517702722121042e-01	7.186366975061623252e-01	7.201487149460914505e-01	7.158966736675117515e-01	7.811208964836424684e-01	7.657354161518397095e-01	7.514989277482646557e-01	7.416522737539835708e-01	6.924163435296549762e-01	6.692546732372717244e-01	7.620814356229651532e-01	6.988553204322575096e-01	7.186867493108108906e-01	7.075967067459157933e-01	7.169808062914402313e-01	7.443226243452628621e-01	7.078118477767778582e-01
-6.411635436366346363e-01	-6.030276834862625668e-01	-2.025392392501052519e-01	-4.606468093830649591e-01	-2.870628834067895374e-02	4.961879166095389815e-03	1.246617436662986605e-01	3.073193586009557721e-01	4.033822140129313949e-01	4.490001598469189337e-01	4.331414487778966205e-01	5.251332491429998583e-01	6.337368424199885109e-01	6.419671928842071162e-01	7.039933813980349120e-01	6.498940889545578026e-01	5.715377914367604228e-01	1.000000000000000000e+00	6.936925952985655286e-01	7.159227903283715833e-01	6.593595072610792807e-01	7.530941551207818163e-01	7.480101938037432285e-01	7.893745579844561044e-01	7.538115407946518465e-01	7.414672801943996694e-01	6.978932604988868915e-01	7.070222609135558001e-01	7.041121092806180704e-01	7.239020457362749239e-01	7.212451223213787177e-01	7.256829010687155801e-01	6.956866494789200051e-01	6.922805766806983119e-01	7.757965160603934596e-01	7.155944009340255985e-01	7.674700051828595715e-01	7.343169309503954079e-01	8.007234734921819808e-01	7.785180667112895359e-01
-6.561254305041234192e-01	-5.931936627406100282e-01	-2.732535418196666011e-01	-3.016046433768475588e-01	-4.883296186493073232e-02	3.045750209745323733e-02	3.091685302346852127e-01	2.121004529683485074e-01	4.296363374030900961e-01	5.174190785697325712e-01	5.930507852094507593e-01	5.076148004689964299e-01	5.478986146343075569e-01	7.995093483076479712e-01	7.132372382884356599e-01	8.182217138162691805e-01	6.655068004062307807e-01	6.936925952985655286e-01	1.000000000000000000e+00	6.063913190799931074e-01	7.897792199910320665e-01	8.245291267452429240e-01	7.893420299126844286e-01	8.116838279820767221e-01	7.692123744914141081e-01	7.678950065765400845e-01	8.060314012793204919e-01	7.752756838167060849e-01	8.076515080058718210e-01	7.685044155340102767e-01	7.307157873834867479e-01	6.480397678714610032e-01	6.688151597785949587e-01	7.497361283618293459e-01	7.581168906849912181e-01	6.734400597739570449e-01	7.504711816317707340e-01	7.803826712952146583e-01	7.364617361559169240e-01	7.505819824912439708e-01
-7.886792997100952052e-01	-6.606607063794297519e-01	-2.074573436005600624e-01	-4.643445501237765116e-01	-1.058637485320245153e-01	-5.232345640354979510e-02	1.563533252033109944e-01	4.296894495453368323e-01	5.097154881310979047e-01	3.820390640543336880e-01	5.852387305242693349e-01	7.921365712951022875e-01	6.410900339006031512e-01	6.486072299973998367e-01	7.895486398431710295e-01	7.571311715868269676e-01	6.839428089942923839e-01	7.159227903283715833e-01	6.063913190799931074e-01	9.999999999999998890e-01	7.246303021590058124e-01	8.143619269806728900e-01	7.710373003634405364e-01	7.755118826659819220e-01	8.527734210666488845e-01	8.179364033489574526e-01	8.244973426413849671e-01	8.296506571946462572e-01	7.807321682951430253e-01	7.896486942167736389e-01	8.096174256149065718e-01	7.398766003954621029e-01	8.202678545338237814e-01	7.843927973589591707e-01	7.567600813845866137e-01	8.910404362949684298e-01	8.245482076069313715e-01	8.335259301273739707e-01	8.709216840273807936e-01	8.374160817621587594e-01
-7.446287634508913511e-01	-6.230922203622254463e-01	-2.362507356561040495e-01	-3.549030771972352949e-01	-1.386125971409372937e-01	5.139259624018828335e-04	3.349926570634393919e-01	2.490400936123188802e-01	4.851717540752221169e-01	3.638448389123320470e-01	5.490020804257352838e-01	5.995847552859668861e-01	5.551169426069039181e-01	8.311378710163934702e-01	7.915183861265734366e-01	8.572857434912000141e-01	7.010137652924522955e-01	6.593595072610792807e-01	7.897792199910320665e-01	7.246303021590058124e-01	9.999999999999998890e-01	8.169047860632862035e-01	8.329089236524941375e-01	8.434604693223590743e-01	7.808027270206638892e-01	7.767793497150388138e-01	8.663842680562433562e-01	8.027646423426044731e-01	8.880220016139629413e-01	8.096925823257475896e-01	8.075588396822955817e-01	7.036268661744931041e-01	7.600075886819401827e-01	7.379555060375775355e-01	7.811149922228153297e-01	7.332280598157188134e-01	7.895471759938141876e-01	7.902006830649780378e-01	8.127122356647341617e-01	8.386904770140473087e-01
-8.051959021465112665e-01	-7.210610464953853826e-01	-3.136619461202772574e-01	-5.087767595313137381e-01	-1.906517776251952512e-01	-1.326079216570324459e-01	1.861834156986297839e-01	2.439592546145382401e-01	4.231109099766783843e-01	4.427660466858763799e-01	5.802608817871185432e-01	6.583612970556822486e-01	6.940887064251910488e-01	7.623057767020225972e-01	8.645497447592942475e-01	8.140102126972715846e-01	7.915173614187708262e-01	7.530941551207818163e-01	8.245291267452429240e-01	8.143619269806728900e-01	8.169047860632862035e-01	1.000000000000000000e+00	8.558306584660571037e-01	8.663267521962013662e-01	8.786635176996188124e-01	8.613176667948991838e-01	8.985342726963901905e-01	9.306281296907279454e-01	9.041446573921975149e-01	8.685803685382540440e-01	8.846060164869129494e-01	7.338890673533476905e-01	8.097993270720050818e-01	8.622591419198325502e-01	8.573099650457935983e-01	8.237468403344477830e-01	8.787970315624019646e-01	9.096492348333067302e-01	8.828350493562149293e-01	8.664346731884240427e-01
-7.623043408429025503e-01	-6.696487313370937944e-01	-3.107146071074446403e-01	-4.215529850201057971e-01	-1.824509271759264251e-01	-9.684214981594445326e-02	1.981460913688590508e-01	2.686763406620500394e-01	4.613653738584708175e-01	4.376941882582980337e-01	4.770217475616704284e-01	6.184061174685131501e-01	6.763549865733761157e-01	7.525835339277265890e-01	7.538649249837309219e-01	8.381751143665193693e-01	6.543477906684527223e-01	7.480101938037432285e-01	7.893420299126844286e-01	7.710373003634405364e-01	8.329089236524941375e-01	8.558306584660571037e-01	9.999999999999998890e-01	8.440584729456760416e-01	8.149297867587758093e-01	8.692367203418164268e-01	8.985862085384545006e-01	8.407197505485221045e-01	8.581803107441251521e-01	8.650446691942842437e-01	8.270490420422754729e-01	7.942056198939965173e-01	7.637768280669922083e-01	8.047381965375849378e-01	8.181476134304429548e-01	7.973472446119147516e-01	8.442645121196645785e-01	8.398198989539124026e-01	8.759302699750257659e-01	8.502365048542499526e-01
-7.882073970819633013e-01	-7.545163204135156843e-01	-3.098496515582415123e-01	-4.021765995098425250e-01	-1.224704379428711992e-01	-6.801089392097971198e-02	1.660681261368609218e-01	3.154715257743256340e-01	3.456218032770214665e-01	4.457084753611073036e-01	5.890923335627069601e-01	6.142340424411614208e-01	5.164797712463196078e-01	7.048190719086646627e-01	7.770723422741946385e-01	8.450791491434975766e-01	6.879517702722121042e-01	7.893745579844561044e-01	8.116838279820767221e-01	7.755118826659819220e-01	8.434604693223590743e-01	8.663267521962013662e-01	8.440584729456760416e-01	1.000000000000000000e+00	8.661286194799229232e-01	8.713611937757386183e-01	8.686193414073128949e-01	8.721240355417426704e-01	8.745196749779123868e-01	8.865975520804180166e-01	8.833564307163500606e-01	7.698018583637944445e-01	8.672995983618899674e-01	8.322819326939419060e-01	9.003160692767886442e-01	8.040064153386795587e-01	8.343005482285815733e-01	8.665517891953832263e-01	9.060590188045634097e-01	9.114181265035659063e-01
-8.584245326607470306e-01	-7.441138401530732471e-01	-2.894332045610994997e-01	-4.734450389912854829e-01	-2.388718707475356029e-01	-1.825849619080657238e-01	1.470445896277983167e-01	2.779445856297614315e-01	3.309614021134136275e-01	3.924809766982809700e-01	4.694559650970244191e-01	6.665175321096347139e-01	5.722133816355265967e-01	7.706613956173192781e-01	8.287014750715894218e-01	7.947151150951199394e-01	7.186366975061623252e-01	7.538115407946518465e-01	7.692123744914141081e-01	8.527734210666488845e-01	7.808027270206638892e-01	8.786635176996188124e-01	8.149297867587758093e-01	8.661286194799229232e-01	1.000000000000000000e+00	8.824796069637317331e-01	8.625792968973087227e-01	8.519105923554464166e-01	8.917825689821442525e-01	8.657244206107100881e-01	9.216550020090411577e-01	7.092753685523495166e-01	8.608299100816788618e-01	8.214314118722844116e-01	8.552563099312423534e-01	8.518105007665714989e-01	8.453743855056438106e-01	9.023894116347142003e-01	8.766643821720225827e-01	8.981202044175728982e-01
-8.090434419751851847e-01	-7.512302199523397395e-01	-2.987357760008292895e-01	-5.463264721062508489e-01	-1.997130567873629803e-01	-2.087459470516640214e-01	1.223254048282091944e-01	2.744517604759240670e-01	3.616304512337466526e-01	4.696025802343591349e-01	4.964169776008736101e-01	6.523478059954312958e-01	6.028399418333597604e-01	7.065582547966979821e-01	7.998221541682820623e-01	8.729689354727788730e-01	7.201487149460914505e-01	7.414672801943996694e-01	7.678950065765400845e-01	8.179364033489574526e-01	7.767793497150388138e-01	8.613176667948991838e-01	8.692367203418164268e-01	8.713611937757386183e-01	8.824796069637317331e-01	1.000000000000000000e+00	9.304111841670096306e-01	8.572519950479408068e-01	8.842413235461477061e-01	8.966351338836476836e-01	8.560439362271267116e-01	8.393934282181522155e-01	8.019493539249372693e-01	9.137500347137369472e-01	8.873246207204276148e-01	8.736044379843589391e-01	8.570288286352141238e-01	8.757234006977735463e-01	8.751430485754088107e-01	8.531978767843335643e-01
-8.546851156158100649e-01	-7.657330779898073869e-01	-3.090663339678652588e-01	-4.795599946732002627e-01	-2.230888814130491671e-01	-1.449153725807847404e-01	2.163298148403032251e-01	2.171585574497710558e-01	4.200906341475154626e-01	4.404605915241847081e-01	5.261171356594133153e-01	6.843442128059696872e-01	6.058468308580086115e-01	7.931654249955194524e-01	8.376989811196138280e-01	9.079565704470923260e-01	7.158966736675117515e-01	6.978932604988868915e-01	8.060314012793204919e-01	8.244973426413849671e-01	8.663842680562433562e-01	8.985342726963901905e-01	8.985862085384545006e-01	8.686193414073128949e-01	8.625792968973087227e-01	9.304111841670096306e-01	1.000000000000000000e+00	8.940500848468303507e-01	9.410986219393793206e-01	8.873933472613638740e-01	8.642756924462039470e-01	8.300646380236369470e-01	8.244715213440861890e-01	8.731115679799648088e-01	8.970570177661171263e-01	8.508326540690029915e-01	8.523292443619693293e-01	8.823076102210968275e-01	9.016641463904663256e-01	8.743738290278687542e-01
-8.362989996726569730e-01	-8.232977663706870786e-01	-4.247247448264802605e-01	-5.249941750334566892e-01	-2.779055075227782612e-01	-1.517405629976240622e-01	4.583047875477858080e-02	2.405978659737712244e-01	4.533921820364166244e-01	3.679543176021217166e-01	5.767753554867542931e-01	6.677742274869099548e-01	6.235623989265713929e-01	6.875577819067207885e-01	8.336065385003641470e-01	8.576661744625608819e-01	7.811208964836424684e-01	7.070222609135558001e-01	7.752756838167060849e-01	8.296506571946462572e-01	8.027646423426044731e-01	9.306281296907279454e-01	8.407197505485221045e-01	8.721240355417426704e-01	8.519105923554464166e-01	8.572519950479408068e-01	8.940500848468303507e-01	1.000000000000000000e+00	8.908653524849087235e-01	8.802094512788508629e-01	8.995855450422124422e-01	7.919272840900879462e-01	8.477654756266576053e-01	8.722870643815936464e-01	8.647664844321264477e-01	8.506990336738332603e-01	8.861050824774816537e-01	8.786715140957400694e-01	8.808737704013671621e-01	8.916040340786060003e-01
-8.404882516908903645e-01	-7.355761657917568863e-01	-3.076137321118052603e-01	-4.656675745568002456e-01	-2.953408937669648182e-01	-1.810754019737592091e-01	2.180872728692372642e-01	2.070040517942272340e-01	4.194225375857056903e-01	3.517696313947668019e-01	4.823474523642605760e-01	6.423333109136215580e-01	5.734693733298277252e-01	8.070381531355311777e-01	8.860731135814302606e-01	9.062254024143917563e-01	7.657354161518397095e-01	7.041121092806180704e-01	8.076515080058718210e-01	7.807321682951430253e-01	8.880220016139629413e-01	9.041446573921975149e-01	8.581803107441251521e-01	8.745196749779123868e-01	8.917825689821442525e-01	8.842413235461477061e-01	9.410986219393793206e-01	8.908653524849087235e-01	1.000000000000000000e+00	9.059842110801061832e-01	8.863619547239951491e-01	7.481553596949253038e-01	8.428242009549489211e-01	8.159054649026484807e-01	8.860790606065771513e-01	8.140334186007374129e-01	8.660820813331751022e-01	8.768430465125660600e-01	8.607903211778916708e-01	8.734698519869198430e-01
-7.779122904623916313e-01	-7.521863948451460447e-01	-3.617993498370432048e-01	-4.652077325414837317e-01	-2.848642072604519182e-01	-1.656629329401914652e-01	9.124171463709988827e-02	2.490104139599726984e-01	3.711679454463574501e-01	4.263912101203684579e-01	4.850764298979179934e-01	6.549003855368852323e-01	6.441843392495127940e-01	6.867931059566177998e-01	8.288802860314969934e-01	8.684489055899814458e-01	7.514989277482646557e-01	7.239020457362749239e-01	7.685044155340102767e-01	7.896486942167736389e-01	8.096925823257475896e-01	8.685803685382540440e-01	8.650446691942842437e-01	8.865975520804180166e-01	8.657244206107100881e-01	8.966351338836476836e-01	8.873933472613638740e-01	8.802094512788508629e-01	9.059842110801061832e-01	1.000000000000000000e+00	8.920400997272326382e-01	8.368573919095110281e-01	8.365361486321344353e-01	8.524232048722282240e-01	8.913634629031605972e-01	8.704360883601561794e-01	8.623296948978694809e-01	8.874008290945820665e-01	8.776775794778810535e-01	8.657212083667227276e-01
-8.762958567249058417e-01	-8.375039224664219129e-01	-3.770740096795856533e-01	-4.467096261916643773e-01	-2.582117465642276288e-01	-1.570068956667192150e-01	1.344671639383144268e-01	2.146548246747003730e-01	2.908074477534675073e-01	3.279945498417632943e-01	4.861660718408238324e-01	6.791546252406222006e-01	6.139846948347751354e-01	7.370275674594096715e-01	7.838191278293974440e-01	8.186273032223557733e-01	7.416522737539835708e-01	7.212451223213787177e-01	7.307157873834867479e-01	8.096174256149065718e-01	8.075588396822955817e-01	8.846060164869129494e-01	8.270490420422754729e-01	8.833564307163500606e-01	9.216550020090411577e-01	8.560439362271267116e-01	8.642756924462039470e-01	8.995855450422124422e-01	8.863619547239951491e-01	8.920400997272326382e-01	1.000000000000000000e+00	7.933292194255389118e-01	8.821378179326900826e-01	8.641256250805187111e-01	8.507209253364226287e-01	8.139072874706616556e-01	8.729600829075395696e-01	8.981111729165449642e-01	9.118012408040373495e-01	8.678787278333578437e-01
-7.499096288506544861e-01	-7.379854150553698533e-01	-3.761527579847716019e-01	-4.650960358166082997e-01	-1.971275813747867811e-01	-8.371246265373658013e-02	7.099097441974948353e-02	2.093449860389179074e-01	3.280916559535220212e-01	3.201705255039705156e-01	4.517292114747544218e-01	6.526627582234763025e-01	6.390776869840182339e-01	5.510870292521264924e-01	6.470224977173738568e-01	7.576040115467000957e-01	6.924163435296549762e-01	7.256829010687155801e-01	6.480397678714610032e-01	7.398766003954621029e-01	7.036268661744931041e-01	7.338890673533476905e-01	7.942056198939965173e-01	7.698018583637944445e-01	7.092753685523495166e-01	8.393934282181522155e-01	8.300646380236369470e-01	7.919272840900879462e-01	7.481553596949253038e-01	8.368573919095110281e-01	7.933292194255389118e-01	1.000000000000000000e+00	7.930160097908265371e-01	8.562461412460885546e-01	8.192309723817655653e-01	7.873964772000726642e-01	7.948272786837560222e-01	7.834638027006420868e-01	8.715859309578023462e-01	7.636093561071726210e-01
-7.831705849223201676e-01	-7.007127720196123510e-01	-2.198197861696364885e-01	-4.276804391833323171e-01	-1.783736099673302877e-01	-1.027953983289127821e-01	1.505212924524350071e-01	3.985747104387079576e-01	3.834089809310985975e-01	3.177764994581382396e-01	5.081869616340940476e-01	6.630872349457568316e-01	5.552978126944690951e-01	6.616438872003992389e-01	7.304446540666871268e-01	7.921449371577252707e-01	6.692546732372717244e-01	6.956866494789200051e-01	6.688151597785949587e-01	8.202678545338237814e-01	7.600075886819401827e-01	8.097993270720050818e-01	7.637768280669922083e-01	8.672995983618899674e-01	8.608299100816788618e-01	8.019493539249372693e-01	8.244715213440861890e-01	8.477654756266576053e-01	8.428242009549489211e-01	8.365361486321344353e-01	8.821378179326900826e-01	7.930160097908265371e-01	9.999999999999998890e-01	8.128576481617786342e-01	8.214263375144829071e-01	8.504760341554825631e-01	8.866570679304413005e-01	8.734756360770992156e-01	8.865123586094422192e-01	8.654705313971885472e-01
-7.721339245904247361e-01	-7.472290815445532530e-01	-3.297525445429072000e-01	-4.965146337881159444e-01	-2.173312271686915209e-01	-1.545933187420115706e-01	3.789667431496316491e-02	2.781693228025958753e-01	2.965204558076282582e-01	4.009494100695554786e-01	5.281712789733939983e-01	6.426075655032708056e-01	6.172185517790141907e-01	6.179461476048151436e-01	7.836146184820061977e-01	8.105175755058174891e-01	7.620814356229651532e-01	6.922805766806983119e-01	7.497361283618293459e-01	7.843927973589591707e-01	7.379555060375775355e-01	8.622591419198325502e-01	8.047381965375849378e-01	8.322819326939419060e-01	8.214314118722844116e-01	9.137500347137369472e-01	8.731115679799648088e-01	8.722870643815936464e-01	8.159054649026484807e-01	8.524232048722282240e-01	8.641256250805187111e-01	8.562461412460885546e-01	8.128576481617786342e-01	1.000000000000000000e+00	8.468702624344075502e-01	8.852197624462228021e-01	8.678405129726477485e-01	8.751600901931884113e-01	8.866855700946583152e-01	8.218399968442303694e-01
-7.537247466473891988e-01	-7.617702784169031460e-01	-3.325206478660551190e-01	-4.400691904245709329e-01	-2.360540030084608276e-01	-1.307873712586596349e-01	1.342893682838331160e-01	1.886713692139674881e-01	3.323763040051279094e-01	3.764546918895677052e-01	4.710152270707840816e-01	6.503279989175905218e-01	5.297495770584078612e-01	6.729871130557055769e-01	7.781675063490132160e-01	8.037560212730439080e-01	6.988553204322575096e-01	7.757965160603934596e-01	7.581168906849912181e-01	7.567600813845866137e-01	7.811149922228153297e-01	8.573099650457935983e-01	8.181476134304429548e-01	9.003160692767886442e-01	8.552563099312423534e-01	8.873246207204276148e-01	8.970570177661171263e-01	8.647664844321264477e-01	8.860790606065771513e-01	8.913634629031605972e-01	8.507209253364226287e-01	8.192309723817655653e-01	8.214263375144829071e-01	8.468702624344075502e-01	1.000000000000000000e+00	8.260776020997118163e-01	8.253967564358226650e-01	8.374938714237482040e-01	8.812996117510021321e-01	8.446501290424189845e-01
-7.526846029896981927e-01	-6.814163173290986864e-01	-2.243072641808004364e-01	-5.577278754343565348e-01	-2.033957095677685900e-01	-1.235163694240324628e-01	8.203167177544903876e-02	4.084226887780442183e-01	4.503016078295124514e-01	4.165797513037282629e-01	5.445375125938612948e-01	7.125690028201878690e-01	5.984922582314590178e-01	6.017165025609342299e-01	8.332918533872284428e-01	7.943926532655083417e-01	7.186867493108108906e-01	7.155944009340255985e-01	6.734400597739570449e-01	8.910404362949684298e-01	7.332280598157188134e-01	8.237468403344477830e-01	7.973472446119147516e-01	8.040064153386795587e-01	8.518105007665714989e-01	8.736044379843589391e-01	8.508326540690029915e-01	8.506990336738332603e-01	8.140334186007374129e-01	8.704360883601561794e-01	8.139072874706616556e-01	7.873964772000726642e-01	8.504760341554825631e-01	8.852197624462228021e-01	8.260776020997118163e-01	1.000000000000000000e+00	8.632445737823842835e-01	8.777582733806907900e-01	8.623567988880920243e-01	8.838269188484363381e-01
-7.764833686869839768e-01	-7.079498720819671354e-01	-2.512302035016298341e-01	-4.730718734514932633e-01	-1.782340307200816765e-01	-9.975653048431563918e-02	1.497400862261974719e-01	3.448431929836532350e-01	4.610672216384629762e-01	3.431676770059700621e-01	5.326014556863728489e-01	7.107809111830073467e-01	6.341321457256856586e-01	7.005458566909069651e-01	8.470814202145177108e-01	8.282505035058138620e-01	7.075967067459157933e-01	7.674700051828595715e-01	7.504711816317707340e-01	8.245482076069313715e-01	7.895471759938141876e-01	8.787970315624019646e-01	8.442645121196645785e-01	8.343005482285815733e-01	8.453743855056438106e-01	8.570288286352141238e-01	8.523292443619693293e-01	8.861050824774816537e-01	8.660820813331751022e-01	8.623296948978694809e-01	8.729600829075395696e-01	7.948272786837560222e-01	8.866570679304413005e-01	8.678405129726477485e-01	8.253967564358226650e-01	8.632445737823842835e-01	1.000000000000000000e+00	9.001542894260659011e-01	8.937328810770204246e-01	8.406619943145764440e-01
-8.601724477456684781e-01	-7.440325062142943979e-01	-3.258683681472071547e-01	-5.615340965454496125e-01	-1.905159209305402612e-01	-1.951344772300918629e-01	1.287147863837796724e-01	3.273576189216254595e-01	4.231091885450785073e-01	3.516303719598828370e-01	4.971145275795936236e-01	6.492652886765573061e-01	6.388625139395187613e-01	6.768624010200948726e-01	8.055514575891085105e-01	7.986575528806554303e-01	7.169808062914402313e-01	7.343169309503954079e-01	7.803826712952146583e-01	8.335259301273739707e-01	7.902006830649780378e-01	9.096492348333067302e-01	8.398198989539124026e-01	8.665517891953832263e-01	9.023894116347142003e-01	8.757234006977735463e-01	8.823076102210968275e-01	8.786715140957400694e-01	8.768430465125660600e-01	8.874008290945820665e-01	8.981111729165449642e-01	7.834638027006420868e-01	8.734756360770992156e-01	8.751600901931884113e-01	8.374938714237482040e-01	8.777582733806907900e-01	9.001542894260659011e-01	1.000000000000000000e+00	9.300911659914171681e-01	8.881142167537996457e-01
-8.726132671168312926e-01	-8.022840533733986979e-01	-3.535862548141577300e-01	-5.070649365384706231e-01	-1.514996600429815710e-01	-1.322293554840589525e-01	1.225264783344226505e-01	3.120798875715998233e-01	3.402977134840871609e-01	3.617450102203892404e-01	5.121447198869077955e-01	7.166531672547604703e-01	6.519979702828067047e-01	6.670303853906736080e-01	8.039709315572479698e-01	8.107174354817205941e-01	7.443226243452628621e-01	8.007234734921819808e-01	7.364617361559169240e-01	8.709216840273807936e-01	8.127122356647341617e-01	8.828350493562149293e-01	8.759302699750257659e-01	9.060590188045634097e-01	8.766643821720225827e-01	8.751430485754088107e-01	9.016641463904663256e-01	8.808737704013671621e-01	8.607903211778916708e-01	8.776775794778810535e-01	9.118012408040373495e-01	8.715859309578023462e-01	8.865123586094422192e-01	8.866855700946583152e-01	8.812996117510021321e-01	8.623567988880920243e-01	8.937328810770204246e-01	9.300911659914171681e-01	1.000000000000000000e+00	9.053453478415952604e-01
-8.240568355626768371e-01	-7.166950737027112384e-01	-2.610206865187549852e-01	-5.191493416588132126e-01	-1.661244882963049674e-01	-1.208916386972527929e-01	1.161220940119132433e-01	3.292459581054867357e-01	4.311736086301886650e-01	3.836391241259310414e-01	5.549959415530841822e-01	6.660119037768433836e-01	5.547020604264757404e-01	6.735235104939406581e-01	8.556961748214261254e-01	8.045051259396370780e-01	7.078118477767778582e-01	7.785180667112895359e-01	7.505819824912439708e-01	8.374160817621587594e-01	8.386904770140473087e-01	8.664346731884240427e-01	8.502365048542499526e-01	9.114181265035659063e-01	8.981202044175728982e-01	8.531978767843335643e-01	8.743738290278687542e-01	8.916040340786060003e-01	8.734698519869198430e-01	8.657212083667227276e-01	8.678787278333578437e-01	7.636093561071726210e-01	8.654705313971885472e-01	8.218399968442303694e-01	8.446501290424189845e-01	8.838269188484363381e-01	8.406619943145764440e-01	8.881142167537996457e-01	9.053453478415952604e-01	1.000000000000000000e+00
