# Supplementary material for: Meta-reinforcement learning via orbitofrontal cortex
Source: Nat Neurosci. 2023 Nov 13;26(12):2182–91. doi: 10.1038/s41593-023-01485-3 (PMC10689244; doi:10.1038/s41593-023-01485-3)
Supplement: Supplementary file 3 — Numerical source data files for figures. [file 41593_2023_1485_MOESM3_ESM.zip › source_data_fig1/fig1kBottomRight.csv]

1.000000000000000000e+00	6.886690025496787770e-01	5.240545751359898530e-01	5.894113832333728320e-01	5.441937061253584451e-01	7.382941329275986009e-01	3.963121291190735418e-01	5.051526477854403341e-01	3.285121585384621623e-01	6.164340710537672408e-01	5.661680093137456682e-01	1.776875027107806537e-01	5.109881900712546221e-01	6.064072705436218680e-01	4.455905149585168146e-01	6.276372539051295885e-01	2.197011844543913794e-01	2.379417087316073320e-01	1.863768889723082522e-01	3.079910395303276927e-01	3.191535935108610333e-01	4.627404282998811014e-01	1.612274060737750869e-01	3.320253690528464086e-01	5.516643272246477686e-02	1.730175187302690210e-01	4.610598325215441440e-01	5.257131700369458427e-01	3.700572644904921993e-01	-2.358747934212861858e-02	3.694358668202005758e-01	1.010354849129130039e-01	1.324667177897182468e-01	2.724288663756254114e-01	8.409246282300605890e-02	1.740554087392185423e-01	1.802799240573887268e-02	-5.532724683459783882e-02	1.575881793153304788e-01	3.220649338051410071e-01
6.886690025496787770e-01	1.000000000000000000e+00	6.463856845032150966e-01	6.703577731182053245e-01	6.232187028932464345e-01	6.063352900257596989e-01	4.485874735108538180e-01	5.864221623965706343e-01	4.475914780564022588e-01	3.617966255594494696e-01	4.093182539387017482e-01	2.682327048581337747e-01	7.386697248223866863e-01	6.239689586384036257e-01	2.669181542787578132e-01	4.353114236712162799e-01	4.123843278389693334e-01	2.805578148688975260e-01	3.626201410753390753e-01	5.579007529396761145e-01	4.284798960191839590e-01	5.565211222544265146e-01	5.577938495774548838e-02	4.917177511790696287e-01	3.403584842095473961e-01	2.490011785378646036e-01	5.244755695265015394e-01	3.553280707688449835e-01	4.191580707093253699e-01	-1.177594122147154407e-02	4.733686671821443759e-01	2.121068280844612686e-01	2.248593590291303734e-01	4.401068274050512485e-01	2.510967118154365241e-01	1.525315228711888182e-01	4.214552330668479459e-03	2.968325252120542213e-01	3.794718023663553041e-01	3.091322089484042634e-01
5.240545751359898530e-01	6.463856845032150966e-01	1.000000000000000000e+00	5.961130478284373257e-01	6.406056311704949602e-01	4.844572494464470247e-01	5.002223114195408771e-01	6.105935754951831163e-01	5.498200898171816675e-01	3.953500728882874404e-01	3.552221170990387256e-01	3.800694848706541173e-01	5.735030266101556196e-01	5.299674941129054462e-01	4.397193258879218969e-01	4.825855218963835402e-01	2.706213083781805473e-01	2.424964085386268342e-01	4.345413109170223054e-01	6.985117192833065758e-01	4.188655748236297383e-01	2.852580561489320710e-01	2.195851154336437294e-01	5.730975838675310685e-01	3.680833526594048943e-01	1.561737430038063756e-01	5.314727426010299460e-01	2.510138998370149421e-01	3.158111789499358224e-01	-9.849104740879370545e-02	1.293392008489499256e-01	1.353437197958053395e-01	2.731301518267763573e-01	2.106417931745240835e-01	6.424320109663429756e-02	1.677527815676732037e-01	-9.382292403881387077e-02	1.249359764014089796e-01	2.166477541456851008e-01	2.580014972066818624e-01
5.894113832333728320e-01	6.703577731182053245e-01	5.961130478284373257e-01	1.000000000000000000e+00	7.274249887997751296e-01	7.181883557771450155e-01	7.362196190671713714e-01	5.742757273936359708e-01	5.763313078107776821e-01	4.643369919322999917e-01	6.606713934902808116e-01	4.949246032846960075e-01	4.798988866481414539e-01	6.083236689901471150e-01	4.215620082248095479e-01	6.421859949928201416e-01	2.670463007007272127e-01	2.026147488897877824e-01	2.649419174319737613e-01	4.549066909115019874e-01	4.991376842168814831e-01	3.015001842363585483e-01	2.599422081470024737e-01	3.568704468105986516e-01	3.688321819351221831e-01	9.436410201507024198e-02	6.427342443282820783e-01	3.667010225547525648e-01	4.583405134555026961e-01	1.873389080839970577e-01	3.790293981855674121e-01	3.029441072137446511e-01	3.719015839246383459e-01	1.287499782129285786e-01	1.069625109505826510e-01	-3.697571034979758864e-02	1.292474641810520408e-02	1.964112626982819076e-01	2.067092156157956107e-01	1.721741353054756785e-01
5.441937061253584451e-01	6.232187028932464345e-01	6.406056311704949602e-01	7.274249887997751296e-01	9.999999999999998890e-01	6.730750720056615233e-01	6.346361999941994014e-01	6.889297475852905750e-01	4.589783463074921799e-01	5.055422950061769782e-01	6.309833424848738659e-01	3.758699407723124497e-01	5.420069661474515854e-01	4.195615856772555996e-01	3.529028187776417913e-01	4.454907832887484709e-01	2.579102619700039400e-01	3.047436358462744521e-01	3.628396071244596732e-01	4.678766105581466661e-01	2.988386500147461322e-01	3.786003675366146903e-01	2.135628106704603735e-01	3.959127828268798055e-01	4.345163208871038463e-01	1.890141452262162625e-01	4.582465358310238712e-01	2.659342671324791962e-01	1.615989423192516761e-01	1.397850346626972884e-01	4.719659349355483369e-01	2.656634471049694746e-01	2.992359553842242059e-01	1.382657881516848875e-01	1.024013171307217307e-01	1.227107761900240041e-01	-1.433954913490246945e-02	2.670864063223779561e-01	4.024839309970695278e-01	2.902181181109647068e-01
7.382941329275986009e-01	6.063352900257596989e-01	4.844572494464470247e-01	7.181883557771450155e-01	6.730750720056615233e-01	1.000000000000000000e+00	5.746350372099319204e-01	4.393954251598682914e-01	4.230918576831365074e-01	6.123459695937010228e-01	6.813548553054563639e-01	2.462500880293027883e-01	5.076226993222195949e-01	5.910074416357540272e-01	3.509931058073074150e-01	6.289739985455415905e-01	2.574433782874538390e-01	2.792835736235518840e-01	2.773397026649229158e-01	3.563704013742630683e-01	4.458576217436697742e-01	3.981436799582579456e-01	2.537078752668428527e-01	2.956028015527983333e-01	3.438491954034774700e-01	1.384330209307750026e-01	5.112936854004626053e-01	4.148108636294239315e-01	2.877347961029371182e-01	1.516395212500611933e-01	5.331493248285835707e-01	1.407938769250563771e-01	2.440940714638574760e-01	2.570602842660239529e-01	1.567162329698081613e-01	1.393830635843493204e-01	-6.480131558360453792e-02	1.526398809650651167e-01	1.639366363203525745e-01	2.780449122233780712e-01
3.963121291190735418e-01	4.485874735108538180e-01	5.002223114195408771e-01	7.362196190671713714e-01	6.346361999941994014e-01	5.746350372099319204e-01	1.000000000000000000e+00	5.182276394727726165e-01	6.076929686585146317e-01	3.483282018223808341e-01	6.069862555022264017e-01	4.256146038050564462e-01	2.951493446505087381e-01	4.197426556466090086e-01	3.490806294457939885e-01	6.188816879919513125e-01	3.184715817047225062e-01	2.037733291623309573e-01	4.649507576383271612e-01	5.567182034222427633e-01	4.774104988317490750e-01	3.433933787238687141e-01	3.038640706107643141e-01	3.255430153592844822e-01	3.696687522965927952e-01	4.697373624981660001e-02	6.168323213449384834e-01	1.313307204893799374e-01	2.159870176899324201e-01	1.429084192277659537e-01	3.638215453808072430e-01	3.694396199335653885e-01	3.904910534417272983e-01	-4.546362898523413631e-02	1.823028741090007010e-01	4.374005074853743597e-02	-7.152381862773274368e-02	2.109282226365000734e-01	3.675776808525557660e-01	3.554684139193500791e-01
5.051526477854403341e-01	5.864221623965706343e-01	6.105935754951831163e-01	5.742757273936359708e-01	6.889297475852905750e-01	4.393954251598682914e-01	5.182276394727726165e-01	1.000000000000000000e+00	6.983492764350591742e-01	3.242681493017476879e-01	4.995143974605043558e-01	4.669983011149806962e-01	5.282295905718245033e-01	2.307235976930680221e-01	3.280407679027593226e-01	4.567879171127678384e-01	2.579006828939764406e-01	6.296802878320256758e-02	2.505881459880728301e-01	4.768426769177784297e-01	3.003117705607828425e-01	3.603315087614538115e-01	1.424155120740323299e-01	3.689045026090641000e-01	2.304698353794575050e-01	1.516734449007792473e-01	5.507273565483458144e-01	2.976334661598546982e-01	2.435334736270007294e-01	1.095515859768255579e-01	3.852912779015326694e-01	2.058811496912023031e-01	2.104773532739858954e-01	1.922829219985946470e-01	6.325464467908452348e-02	1.890466675939967145e-01	1.006680404879461144e-01	1.174742603783075767e-01	3.736961014933612435e-01	2.115814541833819507e-01
3.285121585384621623e-01	4.475914780564022588e-01	5.498200898171816675e-01	5.763313078107776821e-01	4.589783463074921799e-01	4.230918576831365074e-01	6.076929686585146317e-01	6.983492764350591742e-01	1.000000000000000000e+00	1.274416361197752423e-01	4.471952505691673685e-01	3.289234509265936413e-01	3.831331845097293298e-01	2.107896132428839775e-01	2.118321908356877448e-01	4.239317172751472240e-01	1.715460647137763694e-01	-1.712749651555480757e-01	2.095921313371276740e-01	4.354402299324325876e-01	3.668804447916826916e-01	8.553612644084705730e-02	1.694466162194790265e-02	3.205446013439018360e-01	2.606691627958568902e-01	2.157527930731046456e-02	6.414868159182290919e-01	1.750927285879079753e-01	2.729116777732040200e-01	-2.008033009792544159e-03	3.594904854624335067e-01	2.277285162416612108e-01	2.729829103476352770e-01	9.919423991176920530e-02	2.562121643680256300e-01	1.806248372963048798e-01	1.099601120247539893e-01	2.846614232322903226e-01	2.696321108266540034e-01	1.380866280776210375e-01
6.164340710537672408e-01	3.617966255594494696e-01	3.953500728882874404e-01	4.643369919322999917e-01	5.055422950061769782e-01	6.123459695937010228e-01	3.483282018223808341e-01	3.242681493017476879e-01	1.274416361197752423e-01	1.000000000000000000e+00	5.045552083299045254e-01	2.270222136920573841e-01	3.784307744485352898e-01	6.269772505596241663e-01	4.978594247882581203e-01	4.889510148847752147e-01	2.643364729937843771e-01	4.116144234697254878e-01	2.206745258429620715e-01	1.916375272426868448e-01	2.228835683683478563e-01	2.725183413612257688e-01	4.011555206224377557e-01	8.465306601116265317e-02	1.751872578003572101e-01	2.585919706785739236e-01	3.560100137680551891e-01	4.288423213889931973e-01	1.932122206930378117e-01	2.530126482181736542e-03	3.543709019047544539e-01	7.108471314850244027e-02	1.066751205102063338e-01	1.103445178273476240e-01	-8.419390350978417370e-02	-2.926207154951167635e-02	-2.145178189684717185e-01	-2.462085529358801483e-01	8.682661879870601229e-03	1.642357836879235200e-01
5.661680093137456682e-01	4.093182539387017482e-01	3.552221170990387256e-01	6.606713934902808116e-01	6.309833424848738659e-01	6.813548553054563639e-01	6.069862555022264017e-01	4.995143974605043558e-01	4.471952505691673685e-01	5.045552083299045254e-01	1.000000000000000000e+00	3.153952270785849166e-01	4.206181368091688744e-01	4.363507286228140436e-01	4.092913185906260631e-01	6.411924944184013153e-01	2.368502663145515552e-01	3.233521289410462574e-01	3.207124866654846862e-01	2.586498726464381281e-01	3.861897518812059671e-01	3.546803023738890892e-01	1.739926214810434135e-01	2.604034406425962400e-01	2.961539747545153811e-01	2.092993814585135948e-01	5.110316147905435979e-01	4.520662746204456295e-01	3.621052263021585782e-01	6.810158764229065631e-02	3.947929015606034819e-01	2.358156322115689818e-01	4.496254120225838813e-01	1.594682993826742334e-01	-5.946903034686764483e-02	3.468470337759990089e-03	1.403586212475267658e-01	-1.125308637468326461e-01	3.123153858420653628e-01	2.358367993839349253e-01
1.776875027107806537e-01	2.682327048581337747e-01	3.800694848706541173e-01	4.949246032846960075e-01	3.758699407723124497e-01	2.462500880293027883e-01	4.256146038050564462e-01	4.669983011149806962e-01	3.289234509265936413e-01	2.270222136920573841e-01	3.153952270785849166e-01	1.000000000000000000e+00	2.331272114078247470e-01	2.070215410427257985e-01	1.833464308886885996e-01	3.915555705745581427e-01	2.954161681400546691e-01	1.933620486339452937e-01	1.425379414560603297e-01	3.650636026237538134e-01	2.541412955817261010e-01	2.302937795156456968e-01	2.363368684592943858e-01	1.178376838279596994e-01	2.667315306152256427e-01	-3.290764756031706872e-02	5.494186155061536736e-01	3.916860245333147333e-02	2.066102416973991107e-01	2.074483613193527087e-01	3.086928928417230211e-01	1.820737114873149376e-01	2.178101857800309182e-01	4.340364933658203556e-02	-4.153200472228384815e-02	1.869447333665918698e-01	-4.817478612025450496e-02	8.816831214934107985e-02	2.603856146597883781e-01	1.516201543635324785e-02
5.109881900712546221e-01	7.386697248223866863e-01	5.735030266101556196e-01	4.798988866481414539e-01	5.420069661474515854e-01	5.076226993222195949e-01	2.951493446505087381e-01	5.282295905718245033e-01	3.831331845097293298e-01	3.784307744485352898e-01	4.206181368091688744e-01	2.331272114078247470e-01	1.000000000000000000e+00	5.818115281577036502e-01	3.292987577682945921e-01	3.607100904474678238e-01	4.678789311351025937e-01	3.963354048359662984e-01	4.126911691238435709e-01	5.182947796169029564e-01	4.625241206491850776e-01	6.477798737783403427e-01	1.225496701397456312e-01	4.602745737218003064e-01	3.581735970680176018e-01	4.173248917915557965e-01	5.005912109019324818e-01	3.904997145403676373e-01	4.056340159189621430e-01	5.913385192978348748e-02	4.559025194940432013e-01	2.812138050290174385e-01	3.175665462478562129e-02	4.969468795131323224e-01	1.170401032749051745e-01	1.392907897402191897e-01	1.221620571009574968e-01	2.885344166904491581e-01	2.513313102767943397e-01	1.704604795529574557e-01
6.064072705436218680e-01	6.239689586384036257e-01	5.299674941129054462e-01	6.083236689901471150e-01	4.195615856772555996e-01	5.910074416357540272e-01	4.197426556466090086e-01	2.307235976930680221e-01	2.107896132428839775e-01	6.269772505596241663e-01	4.363507286228140436e-01	2.070215410427257985e-01	5.818115281577036502e-01	1.000000000000000000e+00	3.781469850858995563e-01	5.249898675026681838e-01	4.166123225682261677e-01	5.052070855167994923e-01	3.610371374036471792e-01	3.877071145435619370e-01	5.574659878054862849e-01	5.018208230299470163e-01	2.162358619417402150e-01	3.039508749122546427e-01	3.449011005079104519e-01	2.367404587636139368e-01	5.375404783140876885e-01	5.023683354995688299e-01	6.211009743134985328e-01	-3.880760192100819739e-02	3.141421419297280582e-01	1.818373233955550838e-01	1.214448155052271633e-01	3.533673847477119545e-01	1.358155117220949948e-01	-1.446038685448771018e-02	-4.733767558389952862e-02	2.576002991879355192e-02	-2.493571594315132571e-04	1.880155773260390739e-01
4.455905149585168146e-01	2.669181542787578132e-01	4.397193258879218969e-01	4.215620082248095479e-01	3.529028187776417913e-01	3.509931058073074150e-01	3.490806294457939885e-01	3.280407679027593226e-01	2.118321908356877448e-01	4.978594247882581203e-01	4.092913185906260631e-01	1.833464308886885996e-01	3.292987577682945921e-01	3.781469850858995563e-01	1.000000000000000000e+00	4.293722343312139644e-01	3.732695081880018084e-01	2.719753928206512517e-01	3.377541143203233176e-01	4.069253368851905028e-01	2.457102179503835859e-01	3.282761318030384401e-01	3.250355319435596635e-01	1.338374764578331155e-01	1.990879912590924061e-01	1.975055307379914304e-01	2.878715861277382215e-01	2.841932686265850050e-01	2.997550589055466008e-01	2.053549754110886028e-01	2.620403543678815894e-01	3.142328626440333283e-01	3.271301921986426997e-01	1.038295998041226104e-01	-4.595262638251781245e-02	2.965640261701358305e-01	1.761059488380605637e-02	-1.396863097415627919e-01	1.622587017091279005e-01	2.264719642213933459e-01
6.276372539051295885e-01	4.353114236712162799e-01	4.825855218963835402e-01	6.421859949928201416e-01	4.454907832887484709e-01	6.289739985455415905e-01	6.188816879919513125e-01	4.567879171127678384e-01	4.239317172751472240e-01	4.889510148847752147e-01	6.411924944184013153e-01	3.915555705745581427e-01	3.607100904474678238e-01	5.249898675026681838e-01	4.293722343312139644e-01	1.000000000000000000e+00	4.320154000954498641e-01	3.659677463021201449e-01	3.727475745538665342e-01	5.457093815574959317e-01	6.032878754674905197e-01	4.148156024640898276e-01	2.462947937660447395e-01	4.069189117938497025e-01	2.075455022174337028e-01	1.939662426139155127e-01	6.286435239040323308e-01	3.169104024197247349e-01	3.545480151077584630e-01	2.646299663255491930e-01	2.610303069233907425e-01	2.063409792670439502e-01	2.073585291636563521e-01	1.604899911342302088e-01	-5.892532462205441607e-02	-1.207091061115254070e-02	-6.640158012105173979e-02	-7.312071543757515946e-02	2.095767389748060261e-01	1.544926835994200331e-01
2.197011844543913794e-01	4.123843278389693334e-01	2.706213083781805473e-01	2.670463007007272127e-01	2.579102619700039400e-01	2.574433782874538390e-01	3.184715817047225062e-01	2.579006828939764406e-01	1.715460647137763694e-01	2.643364729937843771e-01	2.368502663145515552e-01	2.954161681400546691e-01	4.678789311351025937e-01	4.166123225682261677e-01	3.732695081880018084e-01	4.320154000954498641e-01	1.000000000000000000e+00	4.744187683451502879e-01	4.743359062113526314e-01	5.290075122161992383e-01	5.019806672844381312e-01	4.311508319418374535e-01	1.962360803437432633e-01	3.102296027508736342e-01	2.682216783346292877e-01	5.217567469222551546e-01	4.773828349830684936e-01	2.496925239531398166e-01	4.222142593886469841e-01	3.485584787880123270e-01	4.573340919824503970e-01	5.695677029943400083e-01	2.221934668917607270e-01	3.726705415163023005e-01	3.499226314856652142e-01	4.407540731112362664e-01	2.277192299715244395e-01	4.306452615833625958e-02	4.457499479600255943e-01	2.361955429818405894e-01
2.379417087316073320e-01	2.805578148688975260e-01	2.424964085386268342e-01	2.026147488897877824e-01	3.047436358462744521e-01	2.792835736235518840e-01	2.037733291623309573e-01	6.296802878320256758e-02	-1.712749651555480757e-01	4.116144234697254878e-01	3.233521289410462574e-01	1.933620486339452937e-01	3.963354048359662984e-01	5.052070855167994923e-01	2.719753928206512517e-01	3.659677463021201449e-01	4.744187683451502879e-01	1.000000000000000000e+00	3.836536616007236722e-01	3.512642530450629796e-01	1.815367850858583265e-01	5.555420154220354068e-01	5.559590275531663822e-02	1.558333479968952162e-01	3.492315497716199646e-01	4.519911378283012482e-01	2.875350591178063575e-01	3.098959663972435941e-01	3.793744828850495465e-01	7.005461310372974870e-02	3.181913429281834071e-01	3.307709746244946181e-01	1.945707956749323508e-01	1.252501656548934694e-01	8.559716968285893679e-02	-1.450994145257049599e-03	3.696872769484453591e-02	-8.593327234618768073e-02	2.069903287653843404e-01	8.347763884488354491e-02
1.863768889723082522e-01	3.626201410753390753e-01	4.345413109170223054e-01	2.649419174319737613e-01	3.628396071244596732e-01	2.773397026649229158e-01	4.649507576383271612e-01	2.505881459880728301e-01	2.095921313371276740e-01	2.206745258429620715e-01	3.207124866654846862e-01	1.425379414560603297e-01	4.126911691238435709e-01	3.610371374036471792e-01	3.377541143203233176e-01	3.727475745538665342e-01	4.743359062113526314e-01	3.836536616007236722e-01	1.000000000000000000e+00	4.903695558145978461e-01	3.502591839581754019e-01	4.965872930294176202e-01	4.301283415082960415e-01	5.023178994593545665e-01	4.968731032518309276e-01	2.759229158441666163e-01	2.833795371938559460e-01	1.704850399382287218e-01	1.443566953831842692e-01	1.272740858813569409e-01	2.393992218525173854e-01	2.979230544279947712e-01	1.697412999416468560e-01	2.641520579179482686e-01	2.087339254145784972e-01	8.559467207238670439e-02	8.018150936246784544e-02	1.590463248907067126e-02	2.951206869952153755e-01	2.079120785185841758e-01
3.079910395303276927e-01	5.579007529396761145e-01	6.985117192833065758e-01	4.549066909115019874e-01	4.678766105581466661e-01	3.563704013742630683e-01	5.567182034222427633e-01	4.768426769177784297e-01	4.354402299324325876e-01	1.916375272426868448e-01	2.586498726464381281e-01	3.650636026237538134e-01	5.182947796169029564e-01	3.877071145435619370e-01	4.069253368851905028e-01	5.457093815574959317e-01	5.290075122161992383e-01	3.512642530450629796e-01	4.903695558145978461e-01	1.000000000000000000e+00	5.698113912670873527e-01	3.331418474276724995e-01	2.233594425210213286e-01	5.643910912849722239e-01	2.973371167635310286e-01	2.607650856627993785e-01	5.881588095746393963e-01	1.155243078672251456e-01	2.302810417551287292e-01	2.762648410948849720e-01	3.228381295542934737e-01	4.172976362435537601e-01	3.258275344180633915e-01	1.079508477061354721e-01	1.359423268860785738e-01	2.740479840187302618e-01	-2.419021138740263394e-02	2.963085540811578045e-01	4.258677734685182847e-01	1.545058925372929381e-01
3.191535935108610333e-01	4.284798960191839590e-01	4.188655748236297383e-01	4.991376842168814831e-01	2.988386500147461322e-01	4.458576217436697742e-01	4.774104988317490750e-01	3.003117705607828425e-01	3.668804447916826916e-01	2.228835683683478563e-01	3.861897518812059671e-01	2.541412955817261010e-01	4.625241206491850776e-01	5.574659878054862849e-01	2.457102179503835859e-01	6.032878754674905197e-01	5.019806672844381312e-01	1.815367850858583265e-01	3.502591839581754019e-01	5.698113912670873527e-01	9.999999999999998890e-01	3.641356168321478459e-01	2.769081704334112048e-01	4.720698810412632396e-01	1.252702431613121892e-01	2.007969521115333666e-01	5.240544525466381831e-01	2.098619727243418998e-01	4.055878403914545127e-01	2.491154251837608968e-01	2.651569841925452975e-01	2.214032200585239196e-01	1.058231513101647314e-01	2.878651502040017185e-01	6.176210070411668890e-02	6.265577197148797239e-02	1.149820498735250884e-01	1.690990344703281745e-01	2.455756406987450735e-01	2.278774549689273621e-01
4.627404282998811014e-01	5.565211222544265146e-01	2.852580561489320710e-01	3.015001842363585483e-01	3.786003675366146903e-01	3.981436799582579456e-01	3.433933787238687141e-01	3.603315087614538115e-01	8.553612644084705730e-02	2.725183413612257688e-01	3.546803023738890892e-01	2.302937795156456968e-01	6.477798737783403427e-01	5.018208230299470163e-01	3.282761318030384401e-01	4.148156024640898276e-01	4.311508319418374535e-01	5.555420154220354068e-01	4.965872930294176202e-01	3.331418474276724995e-01	3.641356168321478459e-01	1.000000000000000000e+00	1.583966052831953797e-01	3.245319555767189335e-01	3.924063025415894801e-01	2.763189156808582014e-01	3.454176385798793381e-01	2.232161879073919220e-01	3.035627228885790507e-01	7.468387650486232876e-02	4.513601465809739532e-01	2.265502513969712417e-01	3.248880055095920011e-02	3.750642410686281236e-01	9.537060363994738499e-02	1.162446109269293509e-01	1.137576927580978142e-01	1.376792102653857375e-01	2.876388583752672590e-01	2.330869053414381387e-01
1.612274060737750869e-01	5.577938495774548838e-02	2.195851154336437294e-01	2.599422081470024737e-01	2.135628106704603735e-01	2.537078752668428527e-01	3.038640706107643141e-01	1.424155120740323299e-01	1.694466162194790265e-02	4.011555206224377557e-01	1.739926214810434135e-01	2.363368684592943858e-01	1.225496701397456312e-01	2.162358619417402150e-01	3.250355319435596635e-01	2.462947937660447395e-01	1.962360803437432633e-01	5.559590275531663822e-02	4.301283415082960415e-01	2.233594425210213286e-01	2.769081704334112048e-01	1.583966052831953797e-01	1.000000000000000000e+00	2.179962764047832791e-01	9.035570404930129418e-02	3.529467206435468740e-01	2.020657707142630433e-01	4.695055047596426862e-02	5.202147185611451230e-02	4.209780209940678364e-01	1.971078219747457172e-01	3.004400690184896305e-01	3.376535433813123571e-02	2.322877066432639526e-01	1.390907048983492100e-01	1.347785308784403557e-01	1.096262086165177424e-01	-2.118348971033783557e-01	7.257470944639606014e-02	1.424749822947480871e-01
3.320253690528464086e-01	4.917177511790696287e-01	5.730975838675310685e-01	3.568704468105986516e-01	3.959127828268798055e-01	2.956028015527983333e-01	3.255430153592844822e-01	3.689045026090641000e-01	3.205446013439018360e-01	8.465306601116265317e-02	2.604034406425962400e-01	1.178376838279596994e-01	4.602745737218003064e-01	3.039508749122546427e-01	1.338374764578331155e-01	4.069189117938497025e-01	3.102296027508736342e-01	1.558333479968952162e-01	5.023178994593545665e-01	5.643910912849722239e-01	4.720698810412632396e-01	3.245319555767189335e-01	2.179962764047832791e-01	1.000000000000000000e+00	1.824465831593279075e-01	2.291802228908239591e-01	4.717688370083728544e-01	2.002685227097039111e-01	9.517113780890888719e-02	1.663597348735231518e-01	2.429233417952429697e-01	3.312369115823761700e-01	2.275593726407829365e-01	1.819045813297572034e-01	2.101934809028234707e-01	5.823461639824034641e-02	3.124232209850192343e-01	6.690120347913725007e-02	4.282667132413275346e-01	2.560672416672536977e-01
5.516643272246477686e-02	3.403584842095473961e-01	3.680833526594048943e-01	3.688321819351221831e-01	4.345163208871038463e-01	3.438491954034774700e-01	3.696687522965927952e-01	2.304698353794575050e-01	2.606691627958568902e-01	1.751872578003572101e-01	2.961539747545153811e-01	2.667315306152256427e-01	3.581735970680176018e-01	3.449011005079104519e-01	1.990879912590924061e-01	2.075455022174337028e-01	2.682216783346292877e-01	3.492315497716199646e-01	4.968731032518309276e-01	2.973371167635310286e-01	1.252702431613121892e-01	3.924063025415894801e-01	9.035570404930129418e-02	1.824465831593279075e-01	1.000000000000000000e+00	2.628475512816833559e-01	3.442234191312361635e-01	2.451651968039492702e-01	2.947983756402134392e-01	7.851744180562293673e-02	3.318404373614584069e-01	2.076020429621182883e-01	3.960137868693857088e-01	3.229197819169488115e-01	2.085057493525233618e-01	1.707601476145440000e-01	-6.710783938899507473e-02	1.971603582303697588e-01	2.703528965652299276e-01	4.371111297326353215e-03
1.730175187302690210e-01	2.490011785378646036e-01	1.561737430038063756e-01	9.436410201507024198e-02	1.890141452262162625e-01	1.384330209307750026e-01	4.697373624981660001e-02	1.516734449007792473e-01	2.157527930731046456e-02	2.585919706785739236e-01	2.092993814585135948e-01	-3.290764756031706872e-02	4.173248917915557965e-01	2.367404587636139368e-01	1.975055307379914304e-01	1.939662426139155127e-01	5.217567469222551546e-01	4.519911378283012482e-01	2.759229158441666163e-01	2.607650856627993785e-01	2.007969521115333666e-01	2.763189156808582014e-01	3.529467206435468740e-01	2.291802228908239591e-01	2.628475512816833559e-01	1.000000000000000000e+00	3.788005787853943596e-01	3.453752630939778689e-01	3.261540905786740607e-01	4.620743817065223746e-01	3.420401983447334260e-01	6.588735209038442120e-01	1.520335581999317232e-01	5.988268183122719135e-01	3.921676829358222149e-01	3.683898950182766252e-01	4.566553169750079966e-01	6.062184380418652457e-02	4.499117435274272436e-01	7.528583809325306575e-02
4.610598325215441440e-01	5.244755695265015394e-01	5.314727426010299460e-01	6.427342443282820783e-01	4.582465358310238712e-01	5.112936854004626053e-01	6.168323213449384834e-01	5.507273565483458144e-01	6.414868159182290919e-01	3.560100137680551891e-01	5.110316147905435979e-01	5.494186155061536736e-01	5.005912109019324818e-01	5.375404783140876885e-01	2.878715861277382215e-01	6.286435239040323308e-01	4.773828349830684936e-01	2.875350591178063575e-01	2.833795371938559460e-01	5.881588095746393963e-01	5.240544525466381831e-01	3.454176385798793381e-01	2.020657707142630433e-01	4.717688370083728544e-01	3.442234191312361635e-01	3.788005787853943596e-01	1.000000000000000000e+00	3.602322557682929305e-01	5.019913294513514979e-01	2.866556319553010268e-01	5.694715633274284317e-01	5.369814425442770434e-01	2.688113711166354447e-01	2.487069559706982236e-01	3.634724009976708636e-01	2.911857965855624841e-01	1.513171401664550053e-01	1.275497173647709426e-01	4.433753765401231561e-01	4.942899975257063205e-02
5.257131700369458427e-01	3.553280707688449835e-01	2.510138998370149421e-01	3.667010225547525648e-01	2.659342671324791962e-01	4.148108636294239315e-01	1.313307204893799374e-01	2.976334661598546982e-01	1.750927285879079753e-01	4.288423213889931973e-01	4.520662746204456295e-01	3.916860245333147333e-02	3.904997145403676373e-01	5.023683354995688299e-01	2.841932686265850050e-01	3.169104024197247349e-01	2.496925239531398166e-01	3.098959663972435941e-01	1.704850399382287218e-01	1.155243078672251456e-01	2.098619727243418998e-01	2.232161879073919220e-01	4.695055047596426862e-02	2.002685227097039111e-01	2.451651968039492702e-01	3.453752630939778689e-01	3.602322557682929305e-01	1.000000000000000000e+00	6.699445326213668839e-01	-5.556229084469573899e-03	2.144923958692763200e-01	2.144427565181943329e-01	2.489244589281422448e-01	2.489399436397636556e-01	1.868254448045540139e-01	1.007434668159746943e-01	3.065671138560171483e-01	-2.115718423084804733e-01	1.919336631191113085e-01	9.429863955716766277e-02
3.700572644904921993e-01	4.191580707093253699e-01	3.158111789499358224e-01	4.583405134555026961e-01	1.615989423192516761e-01	2.877347961029371182e-01	2.159870176899324201e-01	2.435334736270007294e-01	2.729116777732040200e-01	1.932122206930378117e-01	3.621052263021585782e-01	2.066102416973991107e-01	4.056340159189621430e-01	6.211009743134985328e-01	2.997550589055466008e-01	3.545480151077584630e-01	4.222142593886469841e-01	3.793744828850495465e-01	1.443566953831842692e-01	2.302810417551287292e-01	4.055878403914545127e-01	3.035627228885790507e-01	5.202147185611451230e-02	9.517113780890888719e-02	2.947983756402134392e-01	3.261540905786740607e-01	5.019913294513514979e-01	6.699445326213668839e-01	1.000000000000000000e+00	-3.616789347995289644e-02	2.196417487436597149e-01	2.072160848794049881e-01	2.490843133715730517e-01	4.039983474618171200e-01	3.557416163016529076e-01	6.454726723212735051e-02	1.748037466987946154e-01	-1.471381786615048870e-01	5.103865400901219651e-02	-1.810270054611880577e-02
-2.358747934212861858e-02	-1.177594122147154407e-02	-9.849104740879370545e-02	1.873389080839970577e-01	1.397850346626972884e-01	1.516395212500611933e-01	1.429084192277659537e-01	1.095515859768255579e-01	-2.008033009792544159e-03	2.530126482181736542e-03	6.810158764229065631e-02	2.074483613193527087e-01	5.913385192978348748e-02	-3.880760192100819739e-02	2.053549754110886028e-01	2.646299663255491930e-01	3.485584787880123270e-01	7.005461310372974870e-02	1.272740858813569409e-01	2.762648410948849720e-01	2.491154251837608968e-01	7.468387650486232876e-02	4.209780209940678364e-01	1.663597348735231518e-01	7.851744180562293673e-02	4.620743817065223746e-01	2.866556319553010268e-01	-5.556229084469573899e-03	-3.616789347995289644e-02	1.000000000000000000e+00	3.038681565577053267e-01	5.996348702239163719e-01	3.150458092779494929e-02	2.644196600038595801e-01	2.809917329412712217e-01	3.649536324897298400e-01	2.601295204590992616e-01	2.036611673099810449e-01	2.662162497197141375e-01	-9.636100713965767284e-02
3.694358668202005758e-01	4.733686671821443759e-01	1.293392008489499256e-01	3.790293981855674121e-01	4.719659349355483369e-01	5.331493248285835707e-01	3.638215453808072430e-01	3.852912779015326694e-01	3.594904854624335067e-01	3.543709019047544539e-01	3.947929015606034819e-01	3.086928928417230211e-01	4.559025194940432013e-01	3.141421419297280582e-01	2.620403543678815894e-01	2.610303069233907425e-01	4.573340919824503970e-01	3.181913429281834071e-01	2.393992218525173854e-01	3.228381295542934737e-01	2.651569841925452975e-01	4.513601465809739532e-01	1.971078219747457172e-01	2.429233417952429697e-01	3.318404373614584069e-01	3.420401983447334260e-01	5.694715633274284317e-01	2.144923958692763200e-01	2.196417487436597149e-01	3.038681565577053267e-01	1.000000000000000000e+00	4.170326748913855686e-01	3.483328074459208223e-01	2.394442396383436866e-01	3.775843755362459642e-01	4.429108176075073899e-01	2.200025379229854916e-01	2.893740906497703214e-01	5.351787387642651384e-01	2.004384662191665556e-01
1.010354849129130039e-01	2.121068280844612686e-01	1.353437197958053395e-01	3.029441072137446511e-01	2.656634471049694746e-01	1.407938769250563771e-01	3.694396199335653885e-01	2.058811496912023031e-01	2.277285162416612108e-01	7.108471314850244027e-02	2.358156322115689818e-01	1.820737114873149376e-01	2.812138050290174385e-01	1.818373233955550838e-01	3.142328626440333283e-01	2.063409792670439502e-01	5.695677029943400083e-01	3.307709746244946181e-01	2.979230544279947712e-01	4.172976362435537601e-01	2.214032200585239196e-01	2.265502513969712417e-01	3.004400690184896305e-01	3.312369115823761700e-01	2.076020429621182883e-01	6.588735209038442120e-01	5.369814425442770434e-01	2.144427565181943329e-01	2.072160848794049881e-01	5.996348702239163719e-01	4.170326748913855686e-01	1.000000000000000000e+00	3.136487803937141883e-01	2.442321093989704983e-01	4.598850890935470281e-01	5.130626610465888193e-01	5.968474654579064564e-01	1.790073050981846325e-01	5.960173081444849474e-01	1.567319942926596321e-01
1.324667177897182468e-01	2.248593590291303734e-01	2.731301518267763573e-01	3.719015839246383459e-01	2.992359553842242059e-01	2.440940714638574760e-01	3.904910534417272983e-01	2.104773532739858954e-01	2.729829103476352770e-01	1.066751205102063338e-01	4.496254120225838813e-01	2.178101857800309182e-01	3.175665462478562129e-02	1.214448155052271633e-01	3.271301921986426997e-01	2.073585291636563521e-01	2.221934668917607270e-01	1.945707956749323508e-01	1.697412999416468560e-01	3.258275344180633915e-01	1.058231513101647314e-01	3.248880055095920011e-02	3.376535433813123571e-02	2.275593726407829365e-01	3.960137868693857088e-01	1.520335581999317232e-01	2.688113711166354447e-01	2.489244589281422448e-01	2.490843133715730517e-01	3.150458092779494929e-02	3.483328074459208223e-01	3.136487803937141883e-01	9.999999999999998890e-01	7.697112644224911315e-02	6.259366117095124804e-02	2.825182524799860206e-01	2.464507731345088881e-01	3.929852126431649523e-02	4.826328617407073529e-01	2.537725405236857523e-01
2.724288663756254114e-01	4.401068274050512485e-01	2.106417931745240835e-01	1.287499782129285786e-01	1.382657881516848875e-01	2.570602842660239529e-01	-4.546362898523413631e-02	1.922829219985946470e-01	9.919423991176920530e-02	1.103445178273476240e-01	1.594682993826742334e-01	4.340364933658203556e-02	4.969468795131323224e-01	3.533673847477119545e-01	1.038295998041226104e-01	1.604899911342302088e-01	3.726705415163023005e-01	1.252501656548934694e-01	2.641520579179482686e-01	1.079508477061354721e-01	2.878651502040017185e-01	3.750642410686281236e-01	2.322877066432639526e-01	1.819045813297572034e-01	3.229197819169488115e-01	5.988268183122719135e-01	2.487069559706982236e-01	2.489399436397636556e-01	4.039983474618171200e-01	2.644196600038595801e-01	2.394442396383436866e-01	2.442321093989704983e-01	7.697112644224911315e-02	1.000000000000000000e+00	2.964086841163268704e-01	3.335992325024025318e-01	2.508705397903523426e-01	1.502883591257561935e-01	2.249689579182885257e-01	8.061993532818038932e-02
8.409246282300605890e-02	2.510967118154365241e-01	6.424320109663429756e-02	1.069625109505826510e-01	1.024013171307217307e-01	1.567162329698081613e-01	1.823028741090007010e-01	6.325464467908452348e-02	2.562121643680256300e-01	-8.419390350978417370e-02	-5.946903034686764483e-02	-4.153200472228384815e-02	1.170401032749051745e-01	1.358155117220949948e-01	-4.595262638251781245e-02	-5.892532462205441607e-02	3.499226314856652142e-01	8.559716968285893679e-02	2.087339254145784972e-01	1.359423268860785738e-01	6.176210070411668890e-02	9.537060363994738499e-02	1.390907048983492100e-01	2.101934809028234707e-01	2.085057493525233618e-01	3.921676829358222149e-01	3.634724009976708636e-01	1.868254448045540139e-01	3.557416163016529076e-01	2.809917329412712217e-01	3.775843755362459642e-01	4.598850890935470281e-01	6.259366117095124804e-02	2.964086841163268704e-01	1.000000000000000000e+00	3.126542765033654692e-01	2.563190610181588780e-01	1.021629148408080001e-01	2.362545650097347405e-01	4.832830052095062057e-02
1.740554087392185423e-01	1.525315228711888182e-01	1.677527815676732037e-01	-3.697571034979758864e-02	1.227107761900240041e-01	1.393830635843493204e-01	4.374005074853743597e-02	1.890466675939967145e-01	1.806248372963048798e-01	-2.926207154951167635e-02	3.468470337759990089e-03	1.869447333665918698e-01	1.392907897402191897e-01	-1.446038685448771018e-02	2.965640261701358305e-01	-1.207091061115254070e-02	4.407540731112362664e-01	-1.450994145257049599e-03	8.559467207238670439e-02	2.740479840187302618e-01	6.265577197148797239e-02	1.162446109269293509e-01	1.347785308784403557e-01	5.823461639824034641e-02	1.707601476145440000e-01	3.683898950182766252e-01	2.911857965855624841e-01	1.007434668159746943e-01	6.454726723212735051e-02	3.649536324897298400e-01	4.429108176075073899e-01	5.130626610465888193e-01	2.825182524799860206e-01	3.335992325024025318e-01	3.126542765033654692e-01	1.000000000000000000e+00	2.897948660586285308e-01	1.841420763897844426e-01	5.158142310939632935e-01	2.866128553742904317e-01
1.802799240573887268e-02	4.214552330668479459e-03	-9.382292403881387077e-02	1.292474641810520408e-02	-1.433954913490246945e-02	-6.480131558360453792e-02	-7.152381862773274368e-02	1.006680404879461144e-01	1.099601120247539893e-01	-2.145178189684717185e-01	1.403586212475267658e-01	-4.817478612025450496e-02	1.221620571009574968e-01	-4.733767558389952862e-02	1.761059488380605637e-02	-6.640158012105173979e-02	2.277192299715244395e-01	3.696872769484453591e-02	8.018150936246784544e-02	-2.419021138740263394e-02	1.149820498735250884e-01	1.137576927580978142e-01	1.096262086165177424e-01	3.124232209850192343e-01	-6.710783938899507473e-02	4.566553169750079966e-01	1.513171401664550053e-01	3.065671138560171483e-01	1.748037466987946154e-01	2.601295204590992616e-01	2.200025379229854916e-01	5.968474654579064564e-01	2.464507731345088881e-01	2.508705397903523426e-01	2.563190610181588780e-01	2.897948660586285308e-01	1.000000000000000000e+00	1.145568243547553794e-01	4.657724396431777159e-01	1.730659428541533040e-01
-5.532724683459783882e-02	2.968325252120542213e-01	1.249359764014089796e-01	1.964112626982819076e-01	2.670864063223779561e-01	1.526398809650651167e-01	2.109282226365000734e-01	1.174742603783075767e-01	2.846614232322903226e-01	-2.462085529358801483e-01	-1.125308637468326461e-01	8.816831214934107985e-02	2.885344166904491581e-01	2.576002991879355192e-02	-1.396863097415627919e-01	-7.312071543757515946e-02	4.306452615833625958e-02	-8.593327234618768073e-02	1.590463248907067126e-02	2.963085540811578045e-01	1.690990344703281745e-01	1.376792102653857375e-01	-2.118348971033783557e-01	6.690120347913725007e-02	1.971603582303697588e-01	6.062184380418652457e-02	1.275497173647709426e-01	-2.115718423084804733e-01	-1.471381786615048870e-01	2.036611673099810449e-01	2.893740906497703214e-01	1.790073050981846325e-01	3.929852126431649523e-02	1.502883591257561935e-01	1.021629148408080001e-01	1.841420763897844426e-01	1.145568243547553794e-01	1.000000000000000000e+00	2.584471804159039765e-01	9.921984627881466623e-02
1.575881793153304788e-01	3.794718023663553041e-01	2.166477541456851008e-01	2.067092156157956107e-01	4.024839309970695278e-01	1.639366363203525745e-01	3.675776808525557660e-01	3.736961014933612435e-01	2.696321108266540034e-01	8.682661879870601229e-03	3.123153858420653628e-01	2.603856146597883781e-01	2.513313102767943397e-01	-2.493571594315132571e-04	1.622587017091279005e-01	2.095767389748060261e-01	4.457499479600255943e-01	2.069903287653843404e-01	2.951206869952153755e-01	4.258677734685182847e-01	2.455756406987450735e-01	2.876388583752672590e-01	7.257470944639606014e-02	4.282667132413275346e-01	2.703528965652299276e-01	4.499117435274272436e-01	4.433753765401231561e-01	1.919336631191113085e-01	5.103865400901219651e-02	2.662162497197141375e-01	5.351787387642651384e-01	5.960173081444849474e-01	4.826328617407073529e-01	2.249689579182885257e-01	2.362545650097347405e-01	5.158142310939632935e-01	4.657724396431777159e-01	2.584471804159039765e-01	1.000000000000000000e+00	5.121414120041408724e-01
3.220649338051410071e-01	3.091322089484042634e-01	2.580014972066818624e-01	1.721741353054756785e-01	2.902181181109647068e-01	2.780449122233780712e-01	3.554684139193500791e-01	2.115814541833819507e-01	1.380866280776210375e-01	1.642357836879235200e-01	2.358367993839349253e-01	1.516201543635324785e-02	1.704604795529574557e-01	1.880155773260390739e-01	2.264719642213933459e-01	1.544926835994200331e-01	2.361955429818405894e-01	8.347763884488354491e-02	2.079120785185841758e-01	1.545058925372929381e-01	2.278774549689273621e-01	2.330869053414381387e-01	1.424749822947480871e-01	2.560672416672536977e-01	4.371111297326353215e-03	7.528583809325306575e-02	4.942899975257063205e-02	9.429863955716766277e-02	-1.810270054611880577e-02	-9.636100713965767284e-02	2.004384662191665556e-01	1.567319942926596321e-01	2.537725405236857523e-01	8.061993532818038932e-02	4.832830052095062057e-02	2.866128553742904317e-01	1.730659428541533040e-01	9.921984627881466623e-02	5.121414120041408724e-01	1.000000000000000000e+00
