# Supplementary material for: Meta-reinforcement learning via orbitofrontal cortex
Source: Nat Neurosci. 2023 Nov 13;26(12):2182–91. doi: 10.1038/s41593-023-01485-3 (PMC10689244; doi:10.1038/s41593-023-01485-3)
Supplement: Supplementary file 3 — Numerical source data files for figures. [file 41593_2023_1485_MOESM3_ESM.zip › source_data_fig1/fig1kTopLeft.csv]

1.000000000000000000e+00	-2.198157106834179933e-02	3.088092806090226433e-02	2.085199790822581389e-01	2.431420370981517698e-01	-2.179506513148884994e-01	-2.415956800379000791e-01	5.339581856409026939e-01	-2.488326679428936872e-01	3.058919586614487485e-01	4.265632036987964670e-01	4.351773306783773831e-02	2.756686048274625822e-02	1.281756775701025676e-02	-2.270167134251224739e-02	1.133770845735458666e-01	-1.635892964685333184e-01	2.853884243206927240e-01	-9.555458769445283884e-02	-2.075508002714226696e-01	1.322875423674300388e-01	6.133060642865557910e-02	1.551233515918980232e-01	7.606283921268645887e-02	-5.110055405318070232e-02	3.261753083446882195e-01	1.632630679375136062e-01	2.032938947107849614e-01	-1.706594816150854010e-01	-1.357381860003571417e-01	5.268981652813035932e-02	-7.507560431929063971e-02	3.481563590910762285e-01	-5.918086587032864859e-02	-1.637143784331874241e-01	3.072830371194552601e-01	3.366039962665297314e-02	-1.074315053438317236e-01	-1.394777011584215354e-01	-8.418727916306670278e-02	2.334364026221912858e-01	1.190717462321956716e-01	1.753666688709469013e-01	1.571946259853048145e-01	2.466680943733803866e-01	-1.677021581756371615e-01	-1.193600784794680847e-01	-1.885898798182175651e-01	7.196980496618334000e-02	-1.430137820505829604e-01
-2.198157106834179933e-02	9.999999999999997780e-01	-1.464302319489687865e-01	1.985590337514858694e-02	2.229311264984221719e-01	-8.051720159983780101e-02	5.657060574923858734e-03	6.297402874003706075e-02	-3.781599950604384863e-02	6.211112865310374972e-03	-3.032222649568301343e-01	-7.237428688761993190e-02	-3.372414221634847942e-01	5.970611901076947753e-02	3.020358871580566262e-01	1.381939132367450071e-02	-5.850992361192217800e-02	6.629595965034444649e-02	-8.009288252671459274e-02	2.753337543248625049e-02	2.344526138462674908e-02	-3.475563202900258664e-01	1.956596021773160943e-01	-1.044736374629975650e-01	-6.426823949034389527e-02	1.192067189627873114e-01	-1.418602364418664009e-03	-2.272888862552930322e-01	-4.015911327935731134e-01	1.456757880520326565e-01	1.212113673774457834e-01	1.981246021212061947e-01	-2.378327033972647137e-02	-2.021244492116846259e-01	5.502356222672923070e-02	-3.243664667755630140e-03	-2.139138574530416448e-01	1.380957976646229879e-02	1.058233877982059888e-02	-2.698104975236373937e-01	4.927892155160440608e-03	-3.285607315695376895e-01	3.433024033509193274e-01	2.536995916187724867e-02	6.043651673535893609e-01	9.704442560254333133e-03	3.496253169127264693e-01	-3.773015051956806754e-01	-3.739494178678156033e-01	-1.337849235975401008e-01
3.088092806090226433e-02	-1.464302319489687865e-01	9.999999999999997780e-01	-1.421038888738606620e-01	-2.272512540059596908e-01	-1.364030880953809866e-01	-1.951958810514672071e-01	6.007326067212816201e-02	7.861816929898686468e-02	2.309140642894441375e-01	-2.052533327963979026e-01	8.955862428806615413e-03	-2.080554380268559433e-01	-1.012162309717988817e-01	-8.971794454443951516e-02	6.178455237314259968e-02	3.278715053696464876e-01	-1.094276781913110577e-02	3.067343880375736909e-01	1.428611459046258414e-02	1.163822061381694084e-01	1.011787207922490300e-01	3.304122436628444820e-02	-1.463355510146699401e-01	-2.751035983684018207e-02	1.048841884020929732e-01	-2.811927758576158315e-02	1.003629474516844755e-01	-4.427913112659766226e-02	-2.062827212179942360e-01	1.201789232876202818e-01	3.242201782369182744e-02	7.295121895038519932e-02	2.481521551730780928e-01	-1.921981804315200104e-01	-1.917717511683502685e-01	-2.832614247068942492e-01	-2.588192408509645270e-01	1.922557306434101443e-01	-3.465024855087143335e-02	-3.497021643623607901e-01	9.355769939450188366e-02	-3.698813339483341123e-01	-1.579162454324578024e-01	2.548222536044786411e-03	3.034820245960739848e-02	-5.517984426719868551e-02	-6.492697062126119578e-02	1.254446338977317429e-02	-1.585722748292278383e-01
2.085199790822581389e-01	1.985590337514858694e-02	-1.421038888738606620e-01	1.000000000000000000e+00	1.686665982821070331e-01	-4.163766431220746744e-01	-4.019957700439452317e-03	1.184447012394320431e-01	-1.718989507100018022e-01	-2.120460447662404074e-02	2.692004685771108852e-01	-1.253762725823764634e-01	3.513368717323190893e-01	1.364867849118752141e-01	2.161724547504190463e-01	2.617538000765537443e-01	-1.396753642576596122e-01	-1.412349136979246800e-01	-1.036779841227808939e-02	-4.808879058088057906e-02	2.943491834923624428e-01	-6.418461501097219579e-02	1.097634986206031255e-01	1.443915765625531922e-01	2.709730137177349674e-01	4.358535336279096839e-01	-3.896112822653612917e-01	2.507886191001860166e-01	2.778082031954762221e-02	-4.392145160950200466e-02	1.132339325108816797e-01	1.073456929650592750e-01	-1.851917750380994987e-01	1.601172780774142573e-02	2.712085075545503932e-01	2.898339164095580789e-01	2.639115624092208678e-01	2.330507328274841750e-01	-3.757789913635931761e-02	1.442491337890424163e-01	2.855864025908647075e-01	3.765495654350359822e-01	2.738353186349626878e-01	3.536483746309116993e-01	6.678832485584693113e-02	-9.917785550709213183e-04	4.869130164417221490e-02	1.107113607266398125e-01	1.173172804121503654e-01	-4.418154501595342870e-02
2.431420370981517698e-01	2.229311264984221719e-01	-2.272512540059596908e-01	1.686665982821070331e-01	1.000000000000000000e+00	-1.882167525029141142e-01	7.741860739852582385e-02	3.781960067822263682e-01	-2.381184968935479984e-01	3.077295990273490878e-01	1.991742126604050811e-01	3.025760370994353549e-02	-1.714756285973180125e-02	-2.366925283458754803e-01	6.223505561847293699e-02	8.426356128414402846e-02	-9.654952853617262964e-02	6.882306627063361493e-02	4.569206651606278619e-02	3.180306632925988808e-01	-1.227345010945352088e-01	-2.012904927094007201e-01	2.789345953408526313e-01	8.921123831944315075e-02	-1.725800794763381885e-01	-8.004084044224547834e-02	2.815692241576034371e-01	-1.707706637420434714e-01	-3.685672669208596153e-01	-1.452661734974200203e-01	-1.223245436529342423e-01	3.181579441219271054e-01	-1.432654081173176386e-01	-3.461966785214603548e-01	1.312057501641283319e-01	2.961691795905630961e-02	1.334383288456422734e-01	4.325581821545347594e-02	-7.124131351075754792e-02	1.537272931477056959e-01	3.856970472087037360e-01	8.327022976753746530e-02	4.842345397217197589e-01	-1.763446758248415902e-01	3.261606919429107521e-01	2.056715942653138673e-01	1.363895202156770736e-01	4.044737649442279454e-02	2.145878152299926511e-01	3.478279379713484776e-01
-2.179506513148884994e-01	-8.051720159983780101e-02	-1.364030880953809866e-01	-4.163766431220746744e-01	-1.882167525029141142e-01	9.999999999999997780e-01	2.199539561569959223e-01	-1.253718890862039470e-01	1.877501741028046456e-01	1.196870010125405115e-01	-1.860430734931964314e-01	5.515810989375750928e-02	-2.440417339289596699e-02	-1.442029555663164320e-01	2.621789688125284595e-02	-1.699702789580176954e-01	1.350322810117403627e-01	4.838961906947263358e-01	-4.452461252026358451e-01	-6.467021029967812140e-02	-1.810183270366505781e-01	1.061045884550738394e-01	-2.340448621823635056e-01	-6.875463152579004700e-02	-1.403828417970226783e-01	-1.945729793562394061e-01	2.382042973934717176e-03	-1.277922393159827696e-01	-9.763928249711513463e-02	7.333564421884666840e-02	-1.316200991607556769e-01	-1.559081288451580893e-01	4.284550208388397396e-01	1.707753091425930764e-02	-3.737839710422278389e-02	-2.795524726684282535e-01	3.641792781462960347e-03	-1.852021586979495441e-02	6.208572064278657099e-02	-1.717171384751214336e-01	-3.512599891684597964e-02	-5.834603650312495393e-01	4.476684760619869391e-02	-1.833622484809372122e-01	-9.269650010292480868e-02	-1.442691120734753418e-01	4.683643862611684694e-02	-2.768831790661061693e-02	-2.821527678192941035e-01	1.093809430009041322e-01
-2.415956800379000791e-01	5.657060574923858734e-03	-1.951958810514672071e-01	-4.019957700439452317e-03	7.741860739852582385e-02	2.199539561569959223e-01	1.000000000000000000e+00	2.833138941298969926e-01	1.046044067529745963e-01	-2.030095169043439896e-01	-6.506311239584731954e-02	-3.074341127917182281e-01	7.240208075804545340e-02	-4.713833618304121842e-01	3.966179475680496891e-01	3.482460229862861800e-02	-1.979349984508644300e-01	1.641686289424113820e-01	-8.338396817404021555e-02	-6.469522345951428388e-02	3.303197321808525322e-01	1.778053441011751279e-01	-1.365016976053624043e-01	-2.939409116029856328e-02	2.760279641917263160e-01	2.268725041583357638e-01	1.103274627941919217e-02	5.125816093932994422e-02	1.980976082113709014e-01	-5.074545788367250398e-02	-8.613896498997780649e-02	-9.607695560691606462e-02	-4.655107485129907768e-02	2.449419838017460604e-01	3.733006647607639561e-02	6.672413654551082041e-02	-1.082184693575510837e-01	2.853894494804076198e-01	3.238695033656539546e-01	-6.417268983358932755e-02	3.467430906613959418e-02	-3.545340560385206174e-01	1.516999210051445945e-01	-1.147259838889659739e-01	-8.498154378448612156e-02	-1.091989168971929380e-01	5.949847705913906271e-02	9.783917134279956906e-02	-1.872089418914366088e-01	2.646005736233313921e-01
5.339581856409026939e-01	6.297402874003706075e-02	6.007326067212816201e-02	1.184447012394320431e-01	3.781960067822263682e-01	-1.253718890862039470e-01	2.833138941298969926e-01	9.999999999999997780e-01	-1.766612234527761560e-01	1.428489658758670400e-01	6.965290813805255499e-02	-1.694556770538563906e-01	-1.145499671903959377e-01	-3.999996694437417677e-01	1.476142713885619795e-01	4.007353716514157338e-02	-1.134838451926317021e-01	3.601541892561671010e-01	-9.410316535662718862e-02	-1.827664267338236503e-01	1.165440700824878772e-01	8.261318697686459434e-02	2.261591539945342899e-01	3.119786345715349490e-02	1.501230669249664640e-01	1.916480308740116933e-01	1.955033043256800274e-01	8.500516009678819873e-02	-1.134859595455813552e-01	-3.223196009880204826e-01	-2.151350374139522903e-01	-9.245614620706085751e-02	1.862988142126928426e-01	1.175015057203930013e-01	-6.116062659158336828e-02	3.878100178373002777e-02	-8.506474796914496872e-02	-2.960586468362251880e-02	3.815562335083928502e-01	-1.913328856123076849e-01	1.664862705801961607e-01	-1.687305676926219300e-01	3.574353032278978493e-01	9.743964857692713477e-02	5.600363950398272450e-02	1.402403910573752910e-01	3.389124766909903247e-02	-2.390232817071427929e-01	1.029130660392411772e-01	2.464125218167950160e-01
-2.488326679428936872e-01	-3.781599950604384863e-02	7.861816929898686468e-02	-1.718989507100018022e-01	-2.381184968935479984e-01	1.877501741028046456e-01	1.046044067529745963e-01	-1.766612234527761560e-01	1.000000000000000000e+00	1.852577374164952329e-01	-2.415793062208314301e-01	-3.531990793180735111e-02	-1.372345181343367360e-01	-9.431441694761395766e-02	8.619308150740807861e-02	9.146223178621988581e-02	3.079753320672269368e-01	-2.719221530787876984e-01	1.969697059705592390e-01	-1.089096687436203782e-02	7.848743920400938490e-02	-1.416135984941344073e-01	8.189838494906931041e-03	8.001971327817807011e-02	2.160484775851079231e-01	2.271566138855514103e-02	1.671649125046879014e-01	-2.617436112021763739e-01	1.175511353124805980e-01	8.011861094527307492e-02	-1.109194542745172846e-01	-8.343759866245123447e-02	2.787226095954570826e-01	-2.358379843792081654e-01	1.620647630453157517e-01	-2.267137898155810460e-01	-2.750952802294273081e-01	-1.795807420046405534e-01	1.951886562351168308e-02	-1.641972651731515766e-03	1.224912335823190312e-01	-2.658339985446472875e-01	2.392977605949587472e-01	8.722447489072028548e-02	3.300843930097159540e-02	-1.703481402086872432e-01	3.109710560467427928e-02	-1.131925074098206474e-01	-1.413745093290941224e-02	-2.053819552905604140e-01
3.058919586614487485e-01	6.211112865310374972e-03	2.309140642894441375e-01	-2.120460447662404074e-02	3.077295990273490878e-01	1.196870010125405115e-01	-2.030095169043439896e-01	1.428489658758670400e-01	1.852577374164952329e-01	1.000000000000000000e+00	1.394595391982430821e-01	1.362033251599310477e-02	-4.238549698318681141e-02	-1.866630010042419630e-01	-1.732724039889846357e-01	2.240175151003710730e-01	5.235045316115638676e-03	3.402451309889957531e-02	-6.686424916807567898e-02	9.393405277815003451e-02	1.935656630411790660e-02	-1.332874388214917438e-01	2.121972575064719480e-01	2.165035829296873549e-01	-3.227978506289225780e-01	4.816175917255267891e-02	1.102179715022471862e-01	7.710045262977360814e-02	-2.539686744357588788e-01	-1.322664472557492366e-01	-3.724116603719765384e-02	1.376354804440609592e-01	1.278909498323817506e-01	-1.109747585009008761e-02	-3.366236923680172577e-01	-1.519154362825631543e-01	-4.708188135051599547e-03	-2.361287285012119708e-01	-1.387625046479190605e-01	-5.745872061032588490e-02	5.405387287323955986e-02	8.261870479904143139e-02	3.519196146465038977e-01	-1.045540103711477542e-01	1.637449963964368593e-01	1.730041239080384874e-01	-5.284874381139030575e-02	-2.644952056160206760e-02	-2.522701315070262698e-02	1.448509540174485466e-01
4.265632036987964670e-01	-3.032222649568301343e-01	-2.052533327963979026e-01	2.692004685771108852e-01	1.991742126604050811e-01	-1.860430734931964314e-01	-6.506311239584731954e-02	6.965290813805255499e-02	-2.415793062208314301e-01	1.394595391982430821e-01	1.000000000000000000e+00	4.067527580467407700e-01	4.769183288473873850e-01	-8.689175952594264951e-02	-4.241304144932004500e-02	-2.434000405044176724e-02	-1.367987953683743041e-01	-4.552071428984801743e-02	1.203677832343260229e-01	1.478188308951561558e-01	3.737511293145386049e-02	1.652079549822429994e-01	-1.350447269042708842e-01	1.420562646206758595e-01	-4.733434558260340985e-02	1.570125052748783667e-01	-1.737957210889445325e-01	2.701579482386864406e-01	2.983280950877637561e-01	-1.809690733840224053e-01	-1.812776167087332413e-01	-2.463432049316883476e-01	-6.254225859138411170e-02	-1.309154918927350197e-01	2.761487782862648375e-03	2.921816880318451326e-01	3.289036733773217924e-01	-6.501376438158895654e-02	-1.862177283330687660e-01	2.000723329839312059e-01	8.994421289117214557e-02	1.974900621690617586e-01	1.148421508065829988e-01	1.636952920823975255e-01	9.090825713370979944e-02	2.294464869774309832e-03	-1.746459384996320030e-01	1.583347334576416798e-01	2.686102933673545357e-02	-8.454674286258365146e-02
4.351773306783773831e-02	-7.237428688761993190e-02	8.955862428806615413e-03	-1.253762725823764634e-01	3.025760370994353549e-02	5.515810989375750928e-02	-3.074341127917182281e-01	-1.694556770538563906e-01	-3.531990793180735111e-02	1.362033251599310477e-02	4.067527580467407700e-01	1.000000000000000000e+00	1.171468611635170520e-01	-8.524750172664612158e-02	-5.575707899909996268e-01	-8.508631293317329980e-02	2.164601823364688538e-01	-1.595347471655546023e-01	2.640632277970492714e-01	9.475662604025422708e-02	-1.955233408856344932e-02	2.687301526243764949e-01	-4.171303474804222700e-01	2.384382286823202024e-01	-9.785328732577097677e-02	-2.167825055722528427e-01	6.713131806806635349e-02	-1.510058518081844325e-01	2.637097448634513897e-01	-1.759128103597963622e-01	-1.721925358849421550e-01	-2.076663801237445262e-01	1.278436676248872472e-01	-1.363864941089008576e-01	3.147628828807444989e-01	-7.772216086394197199e-02	-1.486634890101539222e-02	-1.814019647220377618e-01	-4.053633882422754131e-01	4.176436745442721477e-01	-1.612237073223294070e-01	-6.355575835139838647e-02	-1.475975938838075818e-01	-4.499792229690367101e-02	1.411944561351048955e-01	3.192582291080027224e-01	-1.387658361343392655e-01	2.787515291734184997e-01	-2.767311895768521587e-02	-2.999264497465972124e-01
2.756686048274625822e-02	-3.372414221634847942e-01	-2.080554380268559433e-01	3.513368717323190893e-01	-1.714756285973180125e-02	-2.440417339289596699e-02	7.240208075804545340e-02	-1.145499671903959377e-01	-1.372345181343367360e-01	-4.238549698318681141e-02	4.769183288473873850e-01	1.171468611635170520e-01	1.000000000000000000e+00	5.238780537859931419e-02	6.939276422793758115e-02	3.578889103950540912e-02	-2.078605706598314895e-01	-4.250626308359933825e-01	4.751032827566387812e-02	-2.461588296594611341e-02	-1.411869271976156914e-01	7.547767438891306302e-02	-4.178756002604295389e-02	3.061130027379146412e-01	2.233045273289500643e-01	-1.571280811229515406e-01	-3.552853947035380378e-01	1.502228588746112826e-03	-6.615555797331085230e-03	7.143634973285320489e-02	-5.338235671640136765e-02	-2.562734220166257293e-01	8.592536144242068907e-02	1.753069834012673245e-01	4.327871187392524910e-02	5.498887574435717962e-02	1.232234595459688331e-01	-1.428749894095024120e-01	1.578909128181185395e-01	-9.579099705665606451e-03	1.079169937514000976e-01	3.533528101726549631e-01	9.672670215297365925e-02	1.144429106813882324e-01	-1.333471866497646652e-01	1.325973643652392231e-01	2.053532865299431687e-01	2.136010119655381290e-01	-1.617719943781073880e-02	-4.031815091569854875e-02
1.281756775701025676e-02	5.970611901076947753e-02	-1.012162309717988817e-01	1.364867849118752141e-01	-2.366925283458754803e-01	-1.442029555663164320e-01	-4.713833618304121842e-01	-3.999996694437417677e-01	-9.431441694761395766e-02	-1.866630010042419630e-01	-8.689175952594264951e-02	-8.524750172664612158e-02	5.238780537859931419e-02	1.000000000000000000e+00	-3.646331871608003705e-02	-1.491674524555488546e-01	1.309361543183674981e-01	-2.689464004698916087e-03	-2.178974960326597043e-01	-2.819051624978404780e-01	-1.410602764293845124e-01	-3.068956608051557344e-01	-4.045063060997732690e-02	-6.165284568000550802e-02	-1.487366534832343934e-01	7.910660602228452784e-03	1.795925628488103665e-01	1.944263043057988527e-01	-3.481172134325402068e-01	2.202229085760424032e-01	3.676357674060702907e-01	1.146393349122205585e-01	2.672928123024481684e-02	-1.981288899479142218e-01	-1.450227796552721118e-02	3.441356357128221855e-01	3.099566277503590372e-01	-1.634735814593470810e-02	-4.332055751926560672e-01	-2.835737691366420066e-01	-3.489796150466208807e-02	2.099321837535506885e-01	-1.254287871593650627e-01	4.681761171971727392e-02	-1.516554502528934534e-01	1.393507148372405136e-01	-2.323168824513870481e-02	-3.351478362434737179e-01	-6.383417346101938339e-02	-2.368615976883053642e-01
-2.270167134251224739e-02	3.020358871580566262e-01	-8.971794454443951516e-02	2.161724547504190463e-01	6.223505561847293699e-02	2.621789688125284595e-02	3.966179475680496891e-01	1.476142713885619795e-01	8.619308150740807861e-02	-1.732724039889846357e-01	-4.241304144932004500e-02	-5.575707899909996268e-01	6.939276422793758115e-02	-3.646331871608003705e-02	1.000000000000000000e+00	-6.906023085520464344e-02	-1.260708171235485064e-01	3.041197761359514667e-02	1.284102834818355021e-01	5.834885321657644341e-02	-3.552802175139791602e-02	-3.027928870343226664e-01	4.654968950011647566e-01	-1.544221303479192953e-01	7.835746761089282253e-02	1.752626744237205103e-01	-3.078123996483038138e-01	1.016407471371082866e-01	-1.533649136942030478e-01	3.086778171131024928e-01	-5.273217103567996722e-02	1.246931851793515317e-01	-7.786640523071562681e-02	4.348255286765784905e-02	1.385381489150760981e-01	-7.467455522871933871e-02	-3.370330829831202912e-02	3.271910381661864986e-01	5.003639030422825096e-01	-2.306067425289100581e-01	1.645799757523091489e-01	-1.335271562109881793e-01	4.036509173745957968e-01	1.990506690275451462e-01	3.079931599187872848e-01	-3.203555254317056455e-01	2.355565589354199907e-01	-2.920974079552617897e-01	-2.807149459033464467e-01	-7.378105194286894986e-02
1.133770845735458666e-01	1.381939132367450071e-02	6.178455237314259968e-02	2.617538000765537443e-01	8.426356128414402846e-02	-1.699702789580176954e-01	3.482460229862861800e-02	4.007353716514157338e-02	9.146223178621988581e-02	2.240175151003710730e-01	-2.434000405044176724e-02	-8.508631293317329980e-02	3.578889103950540912e-02	-1.491674524555488546e-01	-6.906023085520464344e-02	1.000000000000000000e+00	-5.440232853561695336e-02	-2.001254851536247992e-01	3.170516860007783766e-01	-2.038530567439579555e-01	3.556255233268087457e-01	1.363429581852147743e-01	2.822503319083093792e-02	3.902581564347532561e-01	-1.791772869657277112e-01	4.091664279806889182e-01	-3.140176572340601102e-01	1.844782805643284951e-01	-8.712323300376487167e-02	-4.204244534245827336e-01	4.102198710550283844e-01	8.722463358181689608e-02	-4.388431519070312703e-03	1.892998833149568683e-01	-2.194587552672458419e-01	-1.269087423671260151e-01	2.172707208863839390e-01	2.688960386460991295e-02	1.768914251843995700e-01	6.411775100326066665e-03	1.894827897376595849e-01	1.692033348781463720e-01	9.465682789263388242e-02	-1.365299518316389349e-01	1.421240629802453248e-01	7.089895216995645115e-03	7.680368390009324753e-02	2.042459899090012104e-02	1.760726350099761361e-01	-2.713898116672457464e-02
-1.635892964685333184e-01	-5.850992361192217800e-02	3.278715053696464876e-01	-1.396753642576596122e-01	-9.654952853617262964e-02	1.350322810117403627e-01	-1.979349984508644300e-01	-1.134838451926317021e-01	3.079753320672269368e-01	5.235045316115638676e-03	-1.367987953683743041e-01	2.164601823364688538e-01	-2.078605706598314895e-01	1.309361543183674981e-01	-1.260708171235485064e-01	-5.440232853561695336e-02	9.999999999999997780e-01	4.051248846989584373e-02	3.017964424325297879e-01	2.529503462406434422e-01	-2.362517735953849896e-01	-2.546473301236171216e-01	6.898271102351544171e-02	3.014341215069576974e-01	5.231457053662436074e-02	-5.629009937424583887e-02	6.529218379592173493e-02	1.104032621095789313e-01	-1.320525608688466468e-01	-8.625243202492227299e-03	3.540409244622810814e-01	-1.321007363125579481e-01	1.931495678941182459e-01	-4.609507941218508181e-02	3.773709653730940028e-01	-4.030858286935061485e-02	2.547927477691245279e-01	8.834431831840861005e-02	-6.053468364541270130e-02	-6.358940902746222645e-02	2.075188843158706775e-01	-4.506717158416702063e-01	1.323511111641571814e-01	7.221649533550324185e-02	6.498262166264139050e-02	7.076867793621491320e-02	-4.573903311433026309e-01	1.820391166714959569e-02	1.917674109185581455e-01	-4.595883231195612706e-01
2.853884243206927240e-01	6.629595965034444649e-02	-1.094276781913110577e-02	-1.412349136979246800e-01	6.882306627063361493e-02	4.838961906947263358e-01	1.641686289424113820e-01	3.601541892561671010e-01	-2.719221530787876984e-01	3.402451309889957531e-02	-4.552071428984801743e-02	-1.595347471655546023e-01	-4.250626308359933825e-01	-2.689464004698916087e-03	3.041197761359514667e-02	-2.001254851536247992e-01	4.051248846989584373e-02	1.000000000000000000e+00	-6.342350602754018851e-01	-2.806373419690786908e-01	-2.667946714797815241e-02	7.365680253250857235e-02	-1.585987073464782404e-01	-3.590441414778899332e-01	-2.342018229919275440e-01	2.199393444194154001e-01	3.189621189817867242e-01	2.935670750004660268e-01	-5.071310337257520923e-02	-1.456545292048136153e-01	-7.774358741263651118e-02	9.236930412371598120e-02	2.452373808867900351e-01	1.694266650470475574e-02	-1.179053043108126142e-01	2.822546205776721995e-01	1.721871819143563354e-01	9.847803446649863734e-02	-1.163068905654517787e-01	-2.179831911706364145e-01	1.215805662203939541e-01	-4.081373072963750959e-01	-4.394772049091268118e-02	-2.168445613629636504e-01	-7.507867382718116933e-02	-2.965303220375182791e-01	-6.346849616828036111e-02	-1.648252854889696861e-01	-8.167674448848004365e-02	3.719828447235095648e-01
-9.555458769445283884e-02	-8.009288252671459274e-02	3.067343880375736909e-01	-1.036779841227808939e-02	4.569206651606278619e-02	-4.452461252026358451e-01	-8.338396817404021555e-02	-9.410316535662718862e-02	1.969697059705592390e-01	-6.686424916807567898e-02	1.203677832343260229e-01	2.640632277970492714e-01	4.751032827566387812e-02	-2.178974960326597043e-01	1.284102834818355021e-01	3.170516860007783766e-01	3.017964424325297879e-01	-6.342350602754018851e-01	1.000000000000000000e+00	2.768090220450688532e-01	-1.985141909950588479e-02	-6.542964930949338176e-02	1.513673107285177233e-01	3.389046586574270825e-01	-4.806509260316831067e-02	-4.552332256947286271e-02	-2.815859660245341733e-01	-4.073583527821193762e-02	1.017796299629369072e-01	-3.980443385218998542e-02	3.592760310721143657e-02	1.347562407930416508e-03	-1.860754570857940937e-01	9.518667041505263215e-02	1.803951915155418972e-01	-4.156753112035677100e-01	-6.590538386301714180e-02	3.588497505253578079e-02	2.219612750636351939e-01	2.611058654294868275e-01	-1.502215938898960809e-02	1.448888174137217544e-01	1.608542373726629116e-02	-3.624671542750679265e-02	2.575319609444648994e-01	1.201129310782908799e-01	-5.615791895378337284e-02	1.216790055213620991e-01	1.322231886463215988e-01	-4.841169537956595548e-01
-2.075508002714226696e-01	2.753337543248625049e-02	1.428611459046258414e-02	-4.808879058088057906e-02	3.180306632925988808e-01	-6.467021029967812140e-02	-6.469522345951428388e-02	-1.827664267338236503e-01	-1.089096687436203782e-02	9.393405277815003451e-02	1.478188308951561558e-01	9.475662604025422708e-02	-2.461588296594611341e-02	-2.819051624978404780e-01	5.834885321657644341e-02	-2.038530567439579555e-01	2.529503462406434422e-01	-2.806373419690786908e-01	2.768090220450688532e-01	1.000000000000000000e+00	-1.271682723319721708e-01	-7.724856475823681234e-02	3.443345454810711193e-01	-7.622562405838373585e-03	1.524021150294136984e-01	-3.404311156005154215e-01	-1.824844611053214050e-01	-1.421543378282243419e-01	6.642104796680511902e-02	-9.411077272372076613e-03	6.520433929796703998e-02	1.075661309985756764e-01	-3.958122419246232759e-01	-3.315978611329226666e-01	1.543294515885121898e-01	-2.444170899369137173e-01	-8.413025755347436699e-03	1.060502074342440509e-01	-8.160027263684166768e-03	3.469864677459834068e-01	9.391542215315969167e-02	-2.025377875218821733e-01	1.849680505226035110e-01	2.794770408460580113e-01	1.510361713241788473e-01	6.818056118606499738e-02	-2.969482962278687799e-01	5.375465446182665918e-02	-6.260899111596761324e-02	-1.235324269587926294e-01
1.322875423674300388e-01	2.344526138462674908e-02	1.163822061381694084e-01	2.943491834923624428e-01	-1.227345010945352088e-01	-1.810183270366505781e-01	3.303197321808525322e-01	1.165440700824878772e-01	7.848743920400938490e-02	1.935656630411790660e-02	3.737511293145386049e-02	-1.955233408856344932e-02	-1.411869271976156914e-01	-1.410602764293845124e-01	-3.552802175139791602e-02	3.556255233268087457e-01	-2.362517735953849896e-01	-2.667946714797815241e-02	-1.985141909950588479e-02	-1.271682723319721708e-01	1.000000000000000000e+00	4.418147595548472251e-01	-2.824101107146589351e-01	4.182985110859236549e-02	1.038818263061760672e-01	6.731504903326713807e-01	-3.509578672809401945e-02	1.659615192780906079e-01	2.384832949380586986e-01	-3.061737318086623638e-01	3.103618874460152277e-01	-3.987120526478058619e-02	-1.471880220736848932e-01	1.891960662845352387e-02	-1.480224370059296246e-01	2.183723062691794170e-01	-8.674908912944825912e-02	6.436916539226852918e-02	2.982410789321065982e-03	3.468980364575539044e-01	-1.537446218081665594e-01	-6.735644939561347133e-02	-5.377967011445983214e-02	-5.478705094696762097e-03	7.371399138454552691e-02	-5.009514517762099495e-02	-1.695633700692493473e-01	5.969974337942574039e-02	-1.030559451391948877e-01	-3.447687172469626055e-02
6.133060642865557910e-02	-3.475563202900258664e-01	1.011787207922490300e-01	-6.418461501097219579e-02	-2.012904927094007201e-01	1.061045884550738394e-01	1.778053441011751279e-01	8.261318697686459434e-02	-1.416135984941344073e-01	-1.332874388214917438e-01	1.652079549822429994e-01	2.687301526243764949e-01	7.547767438891306302e-02	-3.068956608051557344e-01	-3.027928870343226664e-01	1.363429581852147743e-01	-2.546473301236171216e-01	7.365680253250857235e-02	-6.542964930949338176e-02	-7.724856475823681234e-02	4.418147595548472251e-01	1.000000000000000000e+00	-2.984681147620972252e-01	3.058610917545242017e-02	1.087718942712509601e-01	2.168105092699406100e-01	-3.994457288839993458e-02	-1.043570633089857813e-01	4.673912229171895416e-01	-6.314117570279186298e-01	8.541717031066452248e-02	-3.319713492261532894e-01	2.528757939153967738e-01	4.322971503234145918e-01	-2.033257232340449916e-01	-1.261724950597945261e-01	6.330527389296189411e-02	6.540072431182145096e-02	-4.046740212277657317e-02	4.252104970673645790e-01	-3.461822392358498979e-01	-9.673992510553097376e-03	-1.923261733219802649e-01	-1.281989335317638423e-01	-3.347419274116026355e-01	1.715695864077272093e-01	2.444314560066691497e-02	3.693473417396228586e-01	9.961628050139106905e-02	1.291851379456794013e-01
1.551233515918980232e-01	1.956596021773160943e-01	3.304122436628444820e-02	1.097634986206031255e-01	2.789345953408526313e-01	-2.340448621823635056e-01	-1.365016976053624043e-01	2.261591539945342899e-01	8.189838494906931041e-03	2.121972575064719480e-01	-1.350447269042708842e-01	-4.171303474804222700e-01	-4.178756002604295389e-02	-4.045063060997732690e-02	4.654968950011647566e-01	2.822503319083093792e-02	6.898271102351544171e-02	-1.585987073464782404e-01	1.513673107285177233e-01	3.443345454810711193e-01	-2.824101107146589351e-01	-2.984681147620972252e-01	1.000000000000000000e+00	-1.568721807603171495e-02	1.610171236307486597e-01	-1.732367201179368099e-01	-8.156777462403723422e-02	1.276404080131708918e-01	-2.337732036634859456e-01	1.950994390513659804e-01	1.727060642863867401e-01	3.438894979249361716e-01	-1.272763258499818861e-01	9.427563351789265689e-02	1.012746627669012661e-01	-2.508602977323619657e-02	2.791641039603515173e-02	2.101415066290119038e-01	3.130852423851766542e-01	-5.248619912375403207e-02	2.935459872041895069e-01	1.420170930257378950e-01	5.217740982731556842e-01	3.819825301614753199e-01	2.694261034345259986e-01	1.316001715180632400e-02	-1.506387792159834815e-01	-1.437363632246389522e-01	3.499289816707951140e-02	1.360368621560206423e-02
7.606283921268645887e-02	-1.044736374629975650e-01	-1.463355510146699401e-01	1.443915765625531922e-01	8.921123831944315075e-02	-6.875463152579004700e-02	-2.939409116029856328e-02	3.119786345715349490e-02	8.001971327817807011e-02	2.165035829296873549e-01	1.420562646206758595e-01	2.384382286823202024e-01	3.061130027379146412e-01	-6.165284568000550802e-02	-1.544221303479192953e-01	3.902581564347532561e-01	3.014341215069576974e-01	-3.590441414778899332e-01	3.389046586574270825e-01	-7.622562405838373585e-03	4.182985110859236549e-02	3.058610917545242017e-02	-1.568721807603171495e-02	1.000000000000000000e+00	-1.546590500308364646e-01	-3.697970436850483988e-02	-2.027682206205036475e-01	1.030665336499731605e-01	-4.383646243006766863e-02	-1.070913438531249928e-01	3.190314090180542683e-01	-3.741934736899480418e-01	1.964014202582661239e-01	2.880565519412594533e-01	2.894900174485001143e-01	-8.743507813445565435e-02	4.784733908163117388e-01	3.489344773443597281e-01	8.224823506889893110e-02	8.855902011157217035e-02	3.107608542685466047e-01	-5.982213371660027521e-03	3.747532815529626693e-01	7.178319464969325214e-02	3.614011106202202721e-03	3.059126078065450005e-01	-2.231337843558873768e-01	3.017878442246796356e-01	4.470522646714087389e-01	-2.744642509460616386e-01
-5.110055405318070232e-02	-6.426823949034389527e-02	-2.751035983684018207e-02	2.709730137177349674e-01	-1.725800794763381885e-01	-1.403828417970226783e-01	2.760279641917263160e-01	1.501230669249664640e-01	2.160484775851079231e-01	-3.227978506289225780e-01	-4.733434558260340985e-02	-9.785328732577097677e-02	2.233045273289500643e-01	-1.487366534832343934e-01	7.835746761089282253e-02	-1.791772869657277112e-01	5.231457053662436074e-02	-2.342018229919275440e-01	-4.806509260316831067e-02	1.524021150294136984e-01	1.038818263061760672e-01	1.087718942712509601e-01	1.610171236307486597e-01	-1.546590500308364646e-01	1.000000000000000000e+00	5.607499320003247328e-02	-1.917951152352918298e-01	-1.227645959740961273e-01	1.244758670380944343e-01	1.434949921322377642e-01	-2.221566956776983848e-02	-1.245811515180616225e-01	8.502239915909229340e-02	-6.413832410386355494e-03	1.794909194323332513e-01	1.893163532070152588e-01	-2.511378671479013169e-01	-1.090652404553008603e-01	1.924511887346164463e-01	-9.358723674575705753e-02	-1.343864937230669632e-01	-9.835838486079639953e-02	1.350268707128153278e-01	5.243243433247728458e-01	4.960135899380894997e-02	8.027226307838467023e-02	-1.424663664101878113e-01	-1.385682035126513736e-02	-1.318693713141551316e-01	-2.549338894354831742e-01
3.261753083446882195e-01	1.192067189627873114e-01	1.048841884020929732e-01	4.358535336279096839e-01	-8.004084044224547834e-02	-1.945729793562394061e-01	2.268725041583357638e-01	1.916480308740116933e-01	2.271566138855514103e-02	4.816175917255267891e-02	1.570125052748783667e-01	-2.167825055722528427e-01	-1.571280811229515406e-01	7.910660602228452784e-03	1.752626744237205103e-01	4.091664279806889182e-01	-5.629009937424583887e-02	2.199393444194154001e-01	-4.552332256947286271e-02	-3.404311156005154215e-01	6.731504903326713807e-01	2.168105092699406100e-01	-1.732367201179368099e-01	-3.697970436850483988e-02	5.607499320003247328e-02	1.000000000000000000e+00	-1.210700987488396996e-01	2.006739480810721399e-01	2.599567848767895747e-02	-3.002642800049072913e-01	3.596513271433753323e-01	-8.041102968157076702e-02	5.294837916315957294e-02	1.233921977965949657e-01	-2.615499815152438901e-01	3.024289373537848435e-01	8.628144914268254251e-02	5.131577131904354466e-02	-4.501537947178089333e-02	-5.423576601377348705e-02	-9.140809710307931657e-02	-6.670776288294992529e-02	8.546478971336753105e-02	2.729557240661810782e-02	2.235415981884688041e-01	-1.973250760911875179e-01	-4.168494328464909110e-02	4.629086940262912286e-02	-9.965030307848359026e-02	-1.343226810204697086e-01
1.632630679375136062e-01	-1.418602364418664009e-03	-2.811927758576158315e-02	-3.896112822653612917e-01	2.815692241576034371e-01	2.382042973934717176e-03	1.103274627941919217e-02	1.955033043256800274e-01	1.671649125046879014e-01	1.102179715022471862e-01	-1.737957210889445325e-01	6.713131806806635349e-02	-3.552853947035380378e-01	1.795925628488103665e-01	-3.078123996483038138e-01	-3.140176572340601102e-01	6.529218379592173493e-02	3.189621189817867242e-01	-2.815859660245341733e-01	-1.824844611053214050e-01	-3.509578672809401945e-02	-3.994457288839993458e-02	-8.156777462403723422e-02	-2.027682206205036475e-01	-1.917951152352918298e-01	-1.210700987488396996e-01	1.000000000000000000e+00	-1.620713771598165653e-01	-6.855386531281382201e-02	-1.059760338105037586e-01	-6.779395908251248382e-02	1.382407288354237651e-01	1.810663371124096588e-01	-2.562911703036035438e-01	2.558158322705858523e-02	2.685064480905611228e-01	-1.838541001593340662e-01	-1.331649406698694471e-01	-4.839677087742179085e-01	7.235747368488046338e-02	1.852957538083079836e-01	-9.507429075391518603e-02	-3.724668645114258270e-02	-3.106387094630005952e-01	-2.155367899806573673e-01	2.421127928841131441e-02	-3.869430358448590346e-02	-6.999527226313177752e-02	1.293077167796797267e-01	3.440384591579498941e-01
2.032938947107849614e-01	-2.272888862552930322e-01	1.003629474516844755e-01	2.507886191001860166e-01	-1.707706637420434714e-01	-1.277922393159827696e-01	5.125816093932994422e-02	8.500516009678819873e-02	-2.617436112021763739e-01	7.710045262977360814e-02	2.701579482386864406e-01	-1.510058518081844325e-01	1.502228588746112826e-03	1.944263043057988527e-01	1.016407471371082866e-01	1.844782805643284951e-01	1.104032621095789313e-01	2.935670750004660268e-01	-4.073583527821193762e-02	-1.421543378282243419e-01	1.659615192780906079e-01	-1.043570633089857813e-01	1.276404080131708918e-01	1.030665336499731605e-01	-1.227645959740961273e-01	2.006739480810721399e-01	-1.620713771598165653e-01	1.000000000000000000e+00	2.157641913219282281e-01	7.783254033948013018e-02	1.983158112151424679e-01	3.017553318887588598e-01	-3.104183067790398654e-01	2.533286536348627327e-01	-1.835214796868491274e-02	5.258512540553205161e-01	4.882568321105659193e-01	2.421508427323004753e-01	6.912925481869977573e-02	8.287432152049162282e-04	2.125277712490877824e-01	1.365283954541597899e-01	-3.786121218092147744e-02	5.005051241885000168e-02	-3.058647251873092276e-02	-1.361684674723956379e-01	-5.174914585414193136e-01	-4.337658728956646226e-02	2.120165227496050367e-02	7.547638942451875832e-02
-1.706594816150854010e-01	-4.015911327935731134e-01	-4.427913112659766226e-02	2.778082031954762221e-02	-3.685672669208596153e-01	-9.763928249711513463e-02	1.980976082113709014e-01	-1.134859595455813552e-01	1.175511353124805980e-01	-2.539686744357588788e-01	2.983280950877637561e-01	2.637097448634513897e-01	-6.615555797331085230e-03	-3.481172134325402068e-01	-1.533649136942030478e-01	-8.712323300376487167e-02	-1.320525608688466468e-01	-5.071310337257520923e-02	1.017796299629369072e-01	6.642104796680511902e-02	2.384832949380586986e-01	4.673912229171895416e-01	-2.337732036634859456e-01	-4.383646243006766863e-02	1.244758670380944343e-01	2.599567848767895747e-02	-6.855386531281382201e-02	2.157641913219282281e-01	1.000000000000000000e+00	-1.789858368411266221e-01	-2.731811338124957578e-01	-1.411647679027000224e-01	-2.763271317456812426e-01	2.221723154933311906e-01	2.334366084456442059e-01	1.343175170782738292e-01	-3.990655431557024041e-02	2.459506914553242773e-01	-1.002941293479504281e-01	5.699162775866813968e-01	-2.988633689482936284e-02	1.081230886969033189e-01	-3.323710637779119792e-01	2.145915673147894276e-01	-3.403220076934446725e-01	-2.462013880645955999e-01	-2.812361890297261913e-01	4.778276444110665655e-01	1.095874787963229541e-01	1.820352293305306790e-01
-1.357381860003571417e-01	1.456757880520326565e-01	-2.062827212179942360e-01	-4.392145160950200466e-02	-1.452661734974200203e-01	7.333564421884666840e-02	-5.074545788367250398e-02	-3.223196009880204826e-01	8.011861094527307492e-02	-1.322664472557492366e-01	-1.809690733840224053e-01	-1.759128103597963622e-01	7.143634973285320489e-02	2.202229085760424032e-01	3.086778171131024928e-01	-4.204244534245827336e-01	-8.625243202492227299e-03	-1.456545292048136153e-01	-3.980443385218998542e-02	-9.411077272372076613e-03	-3.061737318086623638e-01	-6.314117570279186298e-01	1.950994390513659804e-01	-1.070913438531249928e-01	1.434949921322377642e-01	-3.002642800049072913e-01	-1.059760338105037586e-01	7.783254033948013018e-02	-1.789858368411266221e-01	9.999999999999997780e-01	-2.100078959812807233e-01	2.879115069571510643e-01	-1.696204628094034883e-01	-1.591408409517202638e-01	2.654595789489366808e-01	2.048550384597289664e-01	-1.739987679061122672e-01	3.417175292274934190e-02	9.898212986980604866e-02	-1.333153469763762311e-01	7.215566895278131831e-02	1.096417737223611966e-01	1.545150941380476518e-02	1.149703190832914307e-01	3.337544221111800602e-01	-3.038513440218616468e-01	-1.232867892524538017e-01	6.945772823572700719e-03	-1.654067736884291540e-01	-2.107447219177918663e-01
5.268981652813035932e-02	1.212113673774457834e-01	1.201789232876202818e-01	1.132339325108816797e-01	-1.223245436529342423e-01	-1.316200991607556769e-01	-8.613896498997780649e-02	-2.151350374139522903e-01	-1.109194542745172846e-01	-3.724116603719765384e-02	-1.812776167087332413e-01	-1.721925358849421550e-01	-5.338235671640136765e-02	3.676357674060702907e-01	-5.273217103567996722e-02	4.102198710550283844e-01	3.540409244622810814e-01	-7.774358741263651118e-02	3.592760310721143657e-02	6.520433929796703998e-02	3.103618874460152277e-01	8.541717031066452248e-02	1.727060642863867401e-01	3.190314090180542683e-01	-2.221566956776983848e-02	3.596513271433753323e-01	-6.779395908251248382e-02	1.983158112151424679e-01	-2.731811338124957578e-01	-2.100078959812807233e-01	9.999999999999997780e-01	-1.209495026966771747e-01	5.896266474731638729e-02	1.909227413193175793e-01	-6.247499705401672598e-02	2.330271045918739237e-01	3.570311383212272371e-01	3.228597944371232042e-01	-1.330729576481234078e-01	-9.109236998963372856e-02	9.302727772191415889e-02	-1.177531498135310911e-01	3.886394951439936518e-02	1.198102148156116042e-01	6.182885315352626768e-03	6.984188453844844546e-02	-3.677964448100886630e-01	-9.037496243769638921e-03	8.750852884846416213e-02	-3.476314782021515115e-01
-7.507560431929063971e-02	1.981246021212061947e-01	3.242201782369182744e-02	1.073456929650592750e-01	3.181579441219271054e-01	-1.559081288451580893e-01	-9.607695560691606462e-02	-9.245614620706085751e-02	-8.343759866245123447e-02	1.376354804440609592e-01	-2.463432049316883476e-01	-2.076663801237445262e-01	-2.562734220166257293e-01	1.146393349122205585e-01	1.246931851793515317e-01	8.722463358181689608e-02	-1.321007363125579481e-01	9.236930412371598120e-02	1.347562407930416508e-03	1.075661309985756764e-01	-3.987120526478058619e-02	-3.319713492261532894e-01	3.438894979249361716e-01	-3.741934736899480418e-01	-1.245811515180616225e-01	-8.041102968157076702e-02	1.382407288354237651e-01	3.017553318887588598e-01	-1.411647679027000224e-01	2.879115069571510643e-01	-1.209495026966771747e-01	1.000000000000000000e+00	-5.145883819405391302e-01	-1.878552412842001418e-01	-9.422147084540651030e-02	1.250069104520606933e-01	-1.229660267541143465e-01	-1.681528012147503470e-01	-5.035019241092048015e-02	2.307882386348644455e-01	1.447359628956976230e-01	2.624121472678589417e-01	3.153976339620303410e-02	-2.634097903583730860e-01	3.485930966158122812e-01	-9.779861966989508715e-02	4.551037680788991291e-02	-4.689683315950262527e-02	-2.158523535055423825e-01	3.575573455655475796e-01
3.481563590910762285e-01	-2.378327033972647137e-02	7.295121895038519932e-02	-1.851917750380994987e-01	-1.432654081173176386e-01	4.284550208388397396e-01	-4.655107485129907768e-02	1.862988142126928426e-01	2.787226095954570826e-01	1.278909498323817506e-01	-6.254225859138411170e-02	1.278436676248872472e-01	8.592536144242068907e-02	2.672928123024481684e-02	-7.786640523071562681e-02	-4.388431519070312703e-03	1.931495678941182459e-01	2.452373808867900351e-01	-1.860754570857940937e-01	-3.958122419246232759e-01	-1.471880220736848932e-01	2.528757939153967738e-01	-1.272763258499818861e-01	1.964014202582661239e-01	8.502239915909229340e-02	5.294837916315957294e-02	1.810663371124096588e-01	-3.104183067790398654e-01	-2.763271317456812426e-01	-1.696204628094034883e-01	5.896266474731638729e-02	-5.145883819405391302e-01	9.999999999999997780e-01	1.828293998497814987e-01	1.481793121802563694e-02	-1.511704720416235659e-01	3.647785205737318071e-02	-9.472323663031838314e-02	-5.536390851613831598e-02	-3.368678526051986921e-01	4.852430314614727264e-02	-3.071446705331232208e-01	2.266633865365913214e-01	-1.118695144399153019e-01	-7.622283836175441918e-02	-9.483432132988623559e-03	2.392728193489457866e-01	-1.373218154721159157e-01	1.301189756207513926e-01	-2.783318142443602095e-01
-5.918086587032864859e-02	-2.021244492116846259e-01	2.481521551730780928e-01	1.601172780774142573e-02	-3.461966785214603548e-01	1.707753091425930764e-02	2.449419838017460604e-01	1.175015057203930013e-01	-2.358379843792081654e-01	-1.109747585009008761e-02	-1.309154918927350197e-01	-1.363864941089008576e-01	1.753069834012673245e-01	-1.981288899479142218e-01	4.348255286765784905e-02	1.892998833149568683e-01	-4.609507941218508181e-02	1.694266650470475574e-02	9.518667041505263215e-02	-3.315978611329226666e-01	1.891960662845352387e-02	4.322971503234145918e-01	9.427563351789265689e-02	2.880565519412594533e-01	-6.413832410386355494e-03	1.233921977965949657e-01	-2.562911703036035438e-01	2.533286536348627327e-01	2.221723154933311906e-01	-1.591408409517202638e-01	1.909227413193175793e-01	-1.878552412842001418e-01	1.828293998497814987e-01	1.000000000000000000e+00	-1.282566200492366582e-01	-1.046746752598218533e-01	1.489709451333000589e-01	3.365366871648976521e-01	2.654909617175045256e-01	-3.339571520853992087e-02	-1.907463200491457955e-01	1.673737117430380839e-01	-7.636249092416727557e-02	-1.286483900192361696e-01	-2.897733593226040627e-01	1.364069573070499364e-01	-4.214517169036535618e-04	4.281622246117758879e-01	1.277484737477077026e-01	7.176439686366074822e-02
-1.637143784331874241e-01	5.502356222672923070e-02	-1.921981804315200104e-01	2.712085075545503932e-01	1.312057501641283319e-01	-3.737839710422278389e-02	3.733006647607639561e-02	-6.116062659158336828e-02	1.620647630453157517e-01	-3.366236923680172577e-01	2.761487782862648375e-03	3.147628828807444989e-01	4.327871187392524910e-02	-1.450227796552721118e-02	1.385381489150760981e-01	-2.194587552672458419e-01	3.773709653730940028e-01	-1.179053043108126142e-01	1.803951915155418972e-01	1.543294515885121898e-01	-1.480224370059296246e-01	-2.033257232340449916e-01	1.012746627669012661e-01	2.894900174485001143e-01	1.794909194323332513e-01	-2.615499815152438901e-01	2.558158322705858523e-02	-1.835214796868491274e-02	2.334366084456442059e-01	2.654595789489366808e-01	-6.247499705401672598e-02	-9.422147084540651030e-02	1.481793121802563694e-02	-1.282566200492366582e-01	9.999999999999997780e-01	1.721670215905857781e-01	1.663757262751908717e-01	5.331166846951829186e-01	-6.077651540527782142e-02	3.357174143413830802e-01	4.735464933732684290e-01	-7.350917249935162712e-02	2.090558815143905291e-01	3.260677969869731907e-01	6.131002835259996564e-02	-9.799979172759433477e-02	-2.298590071929983158e-01	2.539097713745360752e-01	3.354707443477994433e-01	-1.849195891997341135e-01
3.072830371194552601e-01	-3.243664667755630140e-03	-1.917717511683502685e-01	2.898339164095580789e-01	2.961691795905630961e-02	-2.795524726684282535e-01	6.672413654551082041e-02	3.878100178373002777e-02	-2.267137898155810460e-01	-1.519154362825631543e-01	2.921816880318451326e-01	-7.772216086394197199e-02	5.498887574435717962e-02	3.441356357128221855e-01	-7.467455522871933871e-02	-1.269087423671260151e-01	-4.030858286935061485e-02	2.822546205776721995e-01	-4.156753112035677100e-01	-2.444170899369137173e-01	2.183723062691794170e-01	-1.261724950597945261e-01	-2.508602977323619657e-02	-8.743507813445565435e-02	1.893163532070152588e-01	3.024289373537848435e-01	2.685064480905611228e-01	5.258512540553205161e-01	1.343175170782738292e-01	2.048550384597289664e-01	2.330271045918739237e-01	1.250069104520606933e-01	-1.511704720416235659e-01	-1.046746752598218533e-01	1.721670215905857781e-01	1.000000000000000000e+00	2.734688216646659065e-01	1.322269228292982102e-01	-2.874492851061549170e-01	-1.093113780263233956e-02	2.540347625210103155e-01	1.827933622540690861e-01	-5.023297545086750221e-02	1.761762793979158581e-01	6.158516634557949926e-02	-2.336835992715927124e-01	-4.139290886186584584e-01	9.016458123345756637e-02	1.187085940366427589e-01	1.249413732981055070e-01
3.366039962665297314e-02	-2.139138574530416448e-01	-2.832614247068942492e-01	2.639115624092208678e-01	1.334383288456422734e-01	3.641792781462960347e-03	-1.082184693575510837e-01	-8.506474796914496872e-02	-2.750952802294273081e-01	-4.708188135051599547e-03	3.289036733773217924e-01	-1.486634890101539222e-02	1.232234595459688331e-01	3.099566277503590372e-01	-3.370330829831202912e-02	2.172707208863839390e-01	2.547927477691245279e-01	1.721871819143563354e-01	-6.590538386301714180e-02	-8.413025755347436699e-03	-8.674908912944825912e-02	6.330527389296189411e-02	2.791641039603515173e-02	4.784733908163117388e-01	-2.511378671479013169e-01	8.628144914268254251e-02	-1.838541001593340662e-01	4.882568321105659193e-01	-3.990655431557024041e-02	-1.739987679061122672e-01	3.570311383212272371e-01	-1.229660267541143465e-01	3.647785205737318071e-02	1.489709451333000589e-01	1.663757262751908717e-01	2.734688216646659065e-01	1.000000000000000000e+00	4.802522837966584635e-01	-8.428520491115656932e-02	7.648256781974111310e-03	3.227566938600430202e-01	5.981160450725473560e-02	2.988417113798086389e-01	-4.479302947883909841e-02	-1.900130272187646741e-01	1.717724699061427829e-01	-2.958223809077015765e-01	1.314177075391426697e-01	5.045389098219363877e-01	1.554111800286317457e-02
-1.074315053438317236e-01	1.380957976646229879e-02	-2.588192408509645270e-01	2.330507328274841750e-01	4.325581821545347594e-02	-1.852021586979495441e-02	2.853894494804076198e-01	-2.960586468362251880e-02	-1.795807420046405534e-01	-2.361287285012119708e-01	-6.501376438158895654e-02	-1.814019647220377618e-01	-1.428749894095024120e-01	-1.634735814593470810e-02	3.271910381661864986e-01	2.688960386460991295e-02	8.834431831840861005e-02	9.847803446649863734e-02	3.588497505253578079e-02	1.060502074342440509e-01	6.436916539226852918e-02	6.540072431182145096e-02	2.101415066290119038e-01	3.489344773443597281e-01	-1.090652404553008603e-01	5.131577131904354466e-02	-1.331649406698694471e-01	2.421508427323004753e-01	2.459506914553242773e-01	3.417175292274934190e-02	3.228597944371232042e-01	-1.681528012147503470e-01	-9.472323663031838314e-02	3.365366871648976521e-01	5.331166846951829186e-01	1.322269228292982102e-01	4.802522837966584635e-01	1.000000000000000000e+00	-2.977340666925891791e-02	1.789226880339765402e-01	3.128158280231684851e-01	-5.304748676727309709e-02	1.775718443168468885e-01	2.631856192853084808e-01	-2.030325549810064190e-01	-1.014440833398452951e-01	-3.327735616122531881e-01	2.822724034337670274e-01	3.332189926038623407e-01	-1.796581179526568484e-02
-1.394777011584215354e-01	1.058233877982059888e-02	1.922557306434101443e-01	-3.757789913635931761e-02	-7.124131351075754792e-02	6.208572064278657099e-02	3.238695033656539546e-01	3.815562335083928502e-01	1.951886562351168308e-02	-1.387625046479190605e-01	-1.862177283330687660e-01	-4.053633882422754131e-01	1.578909128181185395e-01	-4.332055751926560672e-01	5.003639030422825096e-01	1.768914251843995700e-01	-6.053468364541270130e-02	-1.163068905654517787e-01	2.219612750636351939e-01	-8.160027263684166768e-03	2.982410789321065982e-03	-4.046740212277657317e-02	3.130852423851766542e-01	8.224823506889893110e-02	1.924511887346164463e-01	-4.501537947178089333e-02	-4.839677087742179085e-01	6.912925481869977573e-02	-1.002941293479504281e-01	9.898212986980604866e-02	-1.330729576481234078e-01	-5.035019241092048015e-02	-5.536390851613831598e-02	2.654909617175045256e-01	-6.077651540527782142e-02	-2.874492851061549170e-01	-8.428520491115656932e-02	-2.977340666925891791e-02	1.000000000000000000e+00	-1.988274641688915767e-01	-7.622767440017663276e-04	-8.965397234615325728e-02	1.835159055856808441e-01	2.446960125702491579e-02	1.728897835406223160e-01	-8.039666497987343896e-02	1.631508878365773851e-01	-1.391064391925218302e-01	4.568953806747032276e-02	7.169448954881997571e-02
-8.418727916306670278e-02	-2.698104975236373937e-01	-3.465024855087143335e-02	1.442491337890424163e-01	1.537272931477056959e-01	-1.717171384751214336e-01	-6.417268983358932755e-02	-1.913328856123076849e-01	-1.641972651731515766e-03	-5.745872061032588490e-02	2.000723329839312059e-01	4.176436745442721477e-01	-9.579099705665606451e-03	-2.835737691366420066e-01	-2.306067425289100581e-01	6.411775100326066665e-03	-6.358940902746222645e-02	-2.179831911706364145e-01	2.611058654294868275e-01	3.469864677459834068e-01	3.468980364575539044e-01	4.252104970673645790e-01	-5.248619912375403207e-02	8.855902011157217035e-02	-9.358723674575705753e-02	-5.423576601377348705e-02	7.235747368488046338e-02	8.287432152049162282e-04	5.699162775866813968e-01	-1.333153469763762311e-01	-9.109236998963372856e-02	2.307882386348644455e-01	-3.368678526051986921e-01	-3.339571520853992087e-02	3.357174143413830802e-01	-1.093113780263233956e-02	7.648256781974111310e-03	1.789226880339765402e-01	-1.988274641688915767e-01	1.000000000000000000e+00	1.714815702204847969e-01	2.203163780439822417e-01	-7.823507541732385717e-02	-9.475676398081953056e-02	-1.566588823707739525e-02	-8.880908818488529588e-02	-2.196195489141811730e-01	6.112484173155209310e-01	2.505152187486623938e-01	1.735893663147743682e-01
2.334364026221912858e-01	4.927892155160440608e-03	-3.497021643623607901e-01	2.855864025908647075e-01	3.856970472087037360e-01	-3.512599891684597964e-02	3.467430906613959418e-02	1.664862705801961607e-01	1.224912335823190312e-01	5.405387287323955986e-02	8.994421289117214557e-02	-1.612237073223294070e-01	1.079169937514000976e-01	-3.489796150466208807e-02	1.645799757523091489e-01	1.894827897376595849e-01	2.075188843158706775e-01	1.215805662203939541e-01	-1.502215938898960809e-02	9.391542215315969167e-02	-1.537446218081665594e-01	-3.461822392358498979e-01	2.935459872041895069e-01	3.107608542685466047e-01	-1.343864937230669632e-01	-9.140809710307931657e-02	1.852957538083079836e-01	2.125277712490877824e-01	-2.988633689482936284e-02	7.215566895278131831e-02	9.302727772191415889e-02	1.447359628956976230e-01	4.852430314614727264e-02	-1.907463200491457955e-01	4.735464933732684290e-01	2.540347625210103155e-01	3.227566938600430202e-01	3.128158280231684851e-01	-7.622767440017663276e-04	1.714815702204847969e-01	1.000000000000000000e+00	-3.216588789432153067e-02	4.149513830636858414e-01	3.138767924190963982e-02	8.985046325039125828e-03	-4.416822376868678179e-01	-9.969957525075023863e-02	3.844174515878238246e-02	4.418670109202523788e-01	1.872124801624986679e-01
1.190717462321956716e-01	-3.285607315695376895e-01	9.355769939450188366e-02	3.765495654350359822e-01	8.327022976753746530e-02	-5.834603650312495393e-01	-3.545340560385206174e-01	-1.687305676926219300e-01	-2.658339985446472875e-01	8.261870479904143139e-02	1.974900621690617586e-01	-6.355575835139838647e-02	3.533528101726549631e-01	2.099321837535506885e-01	-1.335271562109881793e-01	1.692033348781463720e-01	-4.506717158416702063e-01	-4.081373072963750959e-01	1.448888174137217544e-01	-2.025377875218821733e-01	-6.735644939561347133e-02	-9.673992510553097376e-03	1.420170930257378950e-01	-5.982213371660027521e-03	-9.835838486079639953e-02	-6.670776288294992529e-02	-9.507429075391518603e-02	1.365283954541597899e-01	1.081230886969033189e-01	1.096417737223611966e-01	-1.177531498135310911e-01	2.624121472678589417e-01	-3.071446705331232208e-01	1.673737117430380839e-01	-7.350917249935162712e-02	1.827933622540690861e-01	5.981160450725473560e-02	-5.304748676727309709e-02	-8.965397234615325728e-02	2.203163780439822417e-01	-3.216588789432153067e-02	1.000000000000000000e+00	-2.651520658466610669e-01	-3.376252604378617017e-02	-1.611812508448456360e-01	6.528291279794029567e-02	1.367491903867799619e-01	3.067272280452730260e-01	3.444917452520935841e-01	2.382264571574744250e-01
1.753666688709469013e-01	3.433024033509193274e-01	-3.698813339483341123e-01	2.738353186349626878e-01	4.842345397217197589e-01	4.476684760619869391e-02	1.516999210051445945e-01	3.574353032278978493e-01	2.392977605949587472e-01	3.519196146465038977e-01	1.148421508065829988e-01	-1.475975938838075818e-01	9.672670215297365925e-02	-1.254287871593650627e-01	4.036509173745957968e-01	9.465682789263388242e-02	1.323511111641571814e-01	-4.394772049091268118e-02	1.608542373726629116e-02	1.849680505226035110e-01	-5.377967011445983214e-02	-1.923261733219802649e-01	5.217740982731556842e-01	3.747532815529626693e-01	1.350268707128153278e-01	8.546478971336753105e-02	-3.724668645114258270e-02	-3.786121218092147744e-02	-3.323710637779119792e-01	1.545150941380476518e-02	3.886394951439936518e-02	3.153976339620303410e-02	2.266633865365913214e-01	-7.636249092416727557e-02	2.090558815143905291e-01	-5.023297545086750221e-02	2.988417113798086389e-01	1.775718443168468885e-01	1.835159055856808441e-01	-7.823507541732385717e-02	4.149513830636858414e-01	-2.651520658466610669e-01	1.000000000000000000e+00	1.818294481627464876e-01	3.735170904989902896e-01	2.120158590453263547e-01	5.311013330308553965e-02	-1.277522752348171364e-01	5.620393926435141019e-02	-5.044403835327300467e-02
1.571946259853048145e-01	2.536995916187724867e-02	-1.579162454324578024e-01	3.536483746309116993e-01	-1.763446758248415902e-01	-1.833622484809372122e-01	-1.147259838889659739e-01	9.743964857692713477e-02	8.722447489072028548e-02	-1.045540103711477542e-01	1.636952920823975255e-01	-4.499792229690367101e-02	1.144429106813882324e-01	4.681761171971727392e-02	1.990506690275451462e-01	-1.365299518316389349e-01	7.221649533550324185e-02	-2.168445613629636504e-01	-3.624671542750679265e-02	2.794770408460580113e-01	-5.478705094696762097e-03	-1.281989335317638423e-01	3.819825301614753199e-01	7.178319464969325214e-02	5.243243433247728458e-01	2.729557240661810782e-02	-3.106387094630005952e-01	5.005051241885000168e-02	2.145915673147894276e-01	1.149703190832914307e-01	1.198102148156116042e-01	-2.634097903583730860e-01	-1.118695144399153019e-01	-1.286483900192361696e-01	3.260677969869731907e-01	1.761762793979158581e-01	-4.479302947883909841e-02	2.631856192853084808e-01	2.446960125702491579e-02	-9.475676398081953056e-02	3.138767924190963982e-02	-3.376252604378617017e-02	1.818294481627464876e-01	1.000000000000000000e+00	5.452080433017212485e-02	1.780494125794784832e-02	-4.038895005689306927e-01	-1.146830040469970224e-01	-1.312621953026503197e-01	-3.462109071638762581e-01
2.466680943733803866e-01	6.043651673535893609e-01	2.548222536044786411e-03	6.678832485584693113e-02	3.261606919429107521e-01	-9.269650010292480868e-02	-8.498154378448612156e-02	5.600363950398272450e-02	3.300843930097159540e-02	1.637449963964368593e-01	9.090825713370979944e-02	1.411944561351048955e-01	-1.333471866497646652e-01	-1.516554502528934534e-01	3.079931599187872848e-01	1.421240629802453248e-01	6.498262166264139050e-02	-7.507867382718116933e-02	2.575319609444648994e-01	1.510361713241788473e-01	7.371399138454552691e-02	-3.347419274116026355e-01	2.694261034345259986e-01	3.614011106202202721e-03	4.960135899380894997e-02	2.235415981884688041e-01	-2.155367899806573673e-01	-3.058647251873092276e-02	-3.403220076934446725e-01	3.337544221111800602e-01	6.182885315352626768e-03	3.485930966158122812e-01	-7.622283836175441918e-02	-2.897733593226040627e-01	6.131002835259996564e-02	6.158516634557949926e-02	-1.900130272187646741e-01	-2.030325549810064190e-01	1.728897835406223160e-01	-1.566588823707739525e-02	8.985046325039125828e-03	-1.611812508448456360e-01	3.735170904989902896e-01	5.452080433017212485e-02	9.999999999999997780e-01	-1.081222391900344693e-01	3.043656479496181788e-02	-1.061326846469571039e-01	-3.347445245912535339e-01	-3.427975169647625719e-01
-1.677021581756371615e-01	9.704442560254333133e-03	3.034820245960739848e-02	-9.917785550709213183e-04	2.056715942653138673e-01	-1.442691120734753418e-01	-1.091989168971929380e-01	1.402403910573752910e-01	-1.703481402086872432e-01	1.730041239080384874e-01	2.294464869774309832e-03	3.192582291080027224e-01	1.325973643652392231e-01	1.393507148372405136e-01	-3.203555254317056455e-01	7.089895216995645115e-03	7.076867793621491320e-02	-2.965303220375182791e-01	1.201129310782908799e-01	6.818056118606499738e-02	-5.009514517762099495e-02	1.715695864077272093e-01	1.316001715180632400e-02	3.059126078065450005e-01	8.027226307838467023e-02	-1.973250760911875179e-01	2.421127928841131441e-02	-1.361684674723956379e-01	-2.462013880645955999e-01	-3.038513440218616468e-01	6.984188453844844546e-02	-9.779861966989508715e-02	-9.483432132988623559e-03	1.364069573070499364e-01	-9.799979172759433477e-02	-2.336835992715927124e-01	1.717724699061427829e-01	-1.014440833398452951e-01	-8.039666497987343896e-02	-8.880908818488529588e-02	-4.416822376868678179e-01	6.528291279794029567e-02	2.120158590453263547e-01	1.780494125794784832e-02	-1.081222391900344693e-01	1.000000000000000000e+00	4.386100056271635336e-03	-3.685328774840394145e-02	-3.383623087916226568e-02	-6.551387116846822678e-02
-1.193600784794680847e-01	3.496253169127264693e-01	-5.517984426719868551e-02	4.869130164417221490e-02	1.363895202156770736e-01	4.683643862611684694e-02	5.949847705913906271e-02	3.389124766909903247e-02	3.109710560467427928e-02	-5.284874381139030575e-02	-1.746459384996320030e-01	-1.387658361343392655e-01	2.053532865299431687e-01	-2.323168824513870481e-02	2.355565589354199907e-01	7.680368390009324753e-02	-4.573903311433026309e-01	-6.346849616828036111e-02	-5.615791895378337284e-02	-2.969482962278687799e-01	-1.695633700692493473e-01	2.444314560066691497e-02	-1.506387792159834815e-01	-2.231337843558873768e-01	-1.424663664101878113e-01	-4.168494328464909110e-02	-3.869430358448590346e-02	-5.174914585414193136e-01	-2.812361890297261913e-01	-1.232867892524538017e-01	-3.677964448100886630e-01	4.551037680788991291e-02	2.392728193489457866e-01	-4.214517169036535618e-04	-2.298590071929983158e-01	-4.139290886186584584e-01	-2.958223809077015765e-01	-3.327735616122531881e-01	1.631508878365773851e-01	-2.196195489141811730e-01	-9.969957525075023863e-02	1.367491903867799619e-01	5.311013330308553965e-02	-4.038895005689306927e-01	3.043656479496181788e-02	4.386100056271635336e-03	9.999999999999997780e-01	-2.174296649093161449e-01	-1.521580443250055148e-01	2.476615209212825186e-01
-1.885898798182175651e-01	-3.773015051956806754e-01	-6.492697062126119578e-02	1.107113607266398125e-01	4.044737649442279454e-02	-2.768831790661061693e-02	9.783917134279956906e-02	-2.390232817071427929e-01	-1.131925074098206474e-01	-2.644952056160206760e-02	1.583347334576416798e-01	2.787515291734184997e-01	2.136010119655381290e-01	-3.351478362434737179e-01	-2.920974079552617897e-01	2.042459899090012104e-02	1.820391166714959569e-02	-1.648252854889696861e-01	1.216790055213620991e-01	5.375465446182665918e-02	5.969974337942574039e-02	3.693473417396228586e-01	-1.437363632246389522e-01	3.017878442246796356e-01	-1.385682035126513736e-02	4.629086940262912286e-02	-6.999527226313177752e-02	-4.337658728956646226e-02	4.778276444110665655e-01	6.945772823572700719e-03	-9.037496243769638921e-03	-4.689683315950262527e-02	-1.373218154721159157e-01	4.281622246117758879e-01	2.539097713745360752e-01	9.016458123345756637e-02	1.314177075391426697e-01	2.822724034337670274e-01	-1.391064391925218302e-01	6.112484173155209310e-01	3.844174515878238246e-02	3.067272280452730260e-01	-1.277522752348171364e-01	-1.146830040469970224e-01	-1.061326846469571039e-01	-3.685328774840394145e-02	-2.174296649093161449e-01	9.999999999999997780e-01	3.797471454063423568e-01	1.974102542653899950e-01
7.196980496618334000e-02	-3.739494178678156033e-01	1.254446338977317429e-02	1.173172804121503654e-01	2.145878152299926511e-01	-2.821527678192941035e-01	-1.872089418914366088e-01	1.029130660392411772e-01	-1.413745093290941224e-02	-2.522701315070262698e-02	2.686102933673545357e-02	-2.767311895768521587e-02	-1.617719943781073880e-02	-6.383417346101938339e-02	-2.807149459033464467e-01	1.760726350099761361e-01	1.917674109185581455e-01	-8.167674448848004365e-02	1.322231886463215988e-01	-6.260899111596761324e-02	-1.030559451391948877e-01	9.961628050139106905e-02	3.499289816707951140e-02	4.470522646714087389e-01	-1.318693713141551316e-01	-9.965030307848359026e-02	1.293077167796797267e-01	2.120165227496050367e-02	1.095874787963229541e-01	-1.654067736884291540e-01	8.750852884846416213e-02	-2.158523535055423825e-01	1.301189756207513926e-01	1.277484737477077026e-01	3.354707443477994433e-01	1.187085940366427589e-01	5.045389098219363877e-01	3.332189926038623407e-01	4.568953806747032276e-02	2.505152187486623938e-01	4.418670109202523788e-01	3.444917452520935841e-01	5.620393926435141019e-02	-1.312621953026503197e-01	-3.347445245912535339e-01	-3.383623087916226568e-02	-1.521580443250055148e-01	3.797471454063423568e-01	1.000000000000000000e+00	1.801395660239655805e-01
-1.430137820505829604e-01	-1.337849235975401008e-01	-1.585722748292278383e-01	-4.418154501595342870e-02	3.478279379713484776e-01	1.093809430009041322e-01	2.646005736233313921e-01	2.464125218167950160e-01	-2.053819552905604140e-01	1.448509540174485466e-01	-8.454674286258365146e-02	-2.999264497465972124e-01	-4.031815091569854875e-02	-2.368615976883053642e-01	-7.378105194286894986e-02	-2.713898116672457464e-02	-4.595883231195612706e-01	3.719828447235095648e-01	-4.841169537956595548e-01	-1.235324269587926294e-01	-3.447687172469626055e-02	1.291851379456794013e-01	1.360368621560206423e-02	-2.744642509460616386e-01	-2.549338894354831742e-01	-1.343226810204697086e-01	3.440384591579498941e-01	7.547638942451875832e-02	1.820352293305306790e-01	-2.107447219177918663e-01	-3.476314782021515115e-01	3.575573455655475796e-01	-2.783318142443602095e-01	7.176439686366074822e-02	-1.849195891997341135e-01	1.249413732981055070e-01	1.554111800286317457e-02	-1.796581179526568484e-02	7.169448954881997571e-02	1.735893663147743682e-01	1.872124801624986679e-01	2.382264571574744250e-01	-5.044403835327300467e-02	-3.462109071638762581e-01	-3.427975169647625719e-01	-6.551387116846822678e-02	2.476615209212825186e-01	1.974102542653899950e-01	1.801395660239655805e-01	1.000000000000000000e+00
-1.057359410782749143e-01	-4.257127196768571709e-02	-8.848133619978496012e-02	1.645191507068101966e-01	-1.516387679819906908e-01	2.182131393758335314e-02	2.713228233996030081e-01	-1.093426403511048653e-02	1.973431698241988330e-02	-1.973166884945716237e-01	-4.494702505607556242e-01	-4.447092342963324674e-01	1.931424354582514727e-02	1.069911242597549050e-01	8.289185132931461975e-02	3.001764925327342071e-01	6.712499944011079619e-03	2.858867402513578376e-02	-1.334483782533885943e-01	-3.697607977485658504e-01	-9.983043435149563383e-02	-2.223242089144972233e-01	1.485782055141587343e-01	6.333167981393086898e-02	3.352412457225589781e-01	2.474390046625887102e-02	-1.252964561521219544e-01	2.012406946117974438e-01	-2.005535775537578558e-01	3.152737672437961325e-01	2.528005552763750163e-01	1.048608761513352972e-01	1.186077789513836078e-01	3.133781247943441817e-01	1.063312923076168148e-01	2.256878373062690402e-01	1.032861715266133878e-01	2.735488597454985293e-01	1.655838553421182247e-01	-4.069388332186324453e-01	1.602741115545590345e-01	1.448404689580312377e-01	-5.232826529934457571e-02	5.389720870949521458e-02	-1.224825857475525803e-01	-1.178029345336748107e-01	-8.261874144691207233e-02	-2.043415741648174546e-03	1.708767728635555705e-01	-1.734081032902761235e-02
6.055923394653034419e-02	1.099062964260794362e-01	-1.638350166017062959e-01	-1.265128616868324563e-01	1.424373814384325421e-01	-1.315483952697232284e-01	-6.148194382810714259e-02	3.724917763021887707e-01	2.011227899943692637e-02	-1.647336531000972992e-01	-1.306157964934717697e-02	2.885936829547439686e-01	-2.778677809094742268e-01	-3.009765708040885168e-01	-3.707123531384430570e-02	1.560242768898397192e-01	2.564679634924343921e-02	1.604603057865326005e-02	2.608981903539482339e-01	-2.550113048337632193e-03	-8.470486507288807476e-02	8.893802221166600963e-02	2.881998455412369542e-01	2.790438028578142576e-02	-4.811785601220095604e-02	-1.547592311235066465e-01	1.247053503670220442e-01	3.783915832466202417e-02	3.485764586867031722e-01	-2.054775715504738864e-01	-2.091955359476577736e-01	1.702659183648371211e-01	-1.717632806053563943e-01	1.297293506859861258e-02	2.842095266519852892e-01	-1.069610562820061395e-01	-1.019298873787418264e-01	9.086794511529962259e-02	1.508105367918954887e-01	3.017109492972073204e-01	1.876168122423194362e-01	-7.160910400337426596e-02	1.189010126019405672e-01	1.961744624839846518e-01	1.494682214092841743e-01	7.449053969598389002e-02	-1.231051936038003447e-01	5.037804260702090364e-02	5.361183207173567805e-02	1.498638342885957042e-01
3.394132746792787314e-01	3.406465093241907161e-01	-2.177636472921974098e-01	1.593418128957323765e-01	5.216176613369920556e-01	-1.196491244983163317e-02	-5.867329413750396044e-02	2.776026525201681361e-01	-3.704608907223588821e-01	1.524760291877693685e-01	1.457429255825510306e-01	-1.506745246490671930e-01	9.124073370730537147e-02	-6.673924532411365518e-02	1.951385133175985165e-01	2.349338024912492051e-01	-6.728151366244070064e-02	2.060369319015997180e-01	-1.384933233893028137e-01	1.274931187609558980e-01	-1.374871130385075246e-01	-3.618596143016377664e-01	2.737220925531804738e-01	6.309726890536515587e-02	-1.638150403934971744e-01	1.246438529408945284e-01	-1.142381878788033267e-01	8.579874615991604780e-02	-3.898551881679000464e-01	2.330067800626391822e-02	1.297722211513060719e-01	2.726322117221614549e-01	-2.217037819900916362e-01	-2.532434061392988545e-01	-1.013352648542331647e-01	1.797071832768916688e-01	4.837179677655191468e-02	-8.640197772961352718e-02	1.712557997059125647e-01	-1.941868556309857552e-01	3.161594484996138044e-01	-5.424002060560321331e-02	2.394852771599159935e-01	1.461879814517271226e-01	5.216832128135364677e-01	-1.177000510858093457e-01	2.639640214254719217e-02	-9.702246480648006599e-02	-1.557519603605068415e-01	1.732837240423695524e-01
-3.116492591315058180e-01	3.730964994657616773e-01	1.503508823574211707e-02	1.042282189857143548e-01	6.198832249615297135e-02	-7.656309134467301214e-02	-5.176181472440861964e-02	-1.390972538216828924e-01	1.900019578733635750e-01	-6.746286432901300867e-02	-4.509398146121958995e-01	-7.162162546494840742e-02	-1.530053475750969005e-01	-7.072025108620423606e-02	1.009548828244798135e-01	2.049198029188886994e-01	9.518742311248211407e-02	-2.933307465494619515e-01	7.175809571736904702e-02	5.086388707363230510e-02	1.933015815988694402e-02	-2.623755286048369828e-01	3.032085709432529863e-01	1.957571277579662206e-01	2.485008429735517943e-01	-1.252847676920897935e-01	-2.571989080004217776e-01	-9.675520259406947265e-02	-1.350457472092345679e-01	3.508699576613213411e-01	1.363485784487517005e-01	2.102395028891900497e-01	-1.572174706968949010e-01	-6.361155396553482000e-02	4.092379656761798157e-01	5.587502573991437460e-02	-4.738770221273042038e-02	1.808366443574868643e-01	3.178282130501550173e-01	9.117966643612621450e-03	2.812156463441805102e-02	7.790403563590841962e-02	1.687124410115005690e-01	2.642152378618863318e-01	4.251456358953788484e-01	6.114644754409884891e-02	-7.217402026889838118e-02	9.597101878071001568e-02	1.513392988414321016e-01	-7.915457341025081139e-02
-1.303849363480352741e-02	2.301612591265219387e-01	5.876370589528286809e-02	4.227211983928930716e-01	1.823222562906030575e-01	-5.015355959339571346e-01	8.922382803578403354e-02	-4.408285960453772745e-02	4.064272261850874340e-02	-4.217407362856490094e-02	1.168661852568126866e-02	-2.571683679231476227e-01	1.487275856726018586e-01	7.918007396475213247e-03	4.659741463491508529e-01	-3.472794948192137188e-03	-2.273464539597382927e-01	-4.034257368653760278e-01	1.790772125708828266e-01	1.991115368669974794e-01	2.983535248414266872e-01	-4.539962427995636145e-03	4.682909167303340725e-01	1.506643560948455786e-02	1.111080423901931458e-01	1.627308504994255944e-01	-4.520643375794739655e-02	-6.820371905744454510e-02	9.477476544702992389e-02	7.598931975965865504e-02	2.110731741452983867e-01	9.594870160450193197e-02	-2.496631983667358390e-01	5.991246658031813832e-02	3.056432439215989172e-01	1.717942044572439708e-01	-8.552461139917115485e-02	3.594391339424422016e-01	1.025693777049262873e-01	3.418286298487540620e-01	1.841387172714481490e-01	3.619484913163161233e-01	2.525552285444484513e-01	2.507261845763024688e-01	1.322199178777961337e-01	-1.150965415455744018e-01	9.398027437025738284e-02	1.507536586654555921e-01	1.211385688725247212e-01	3.875839906299967386e-02
1.710912540209602872e-01	2.279039922790393469e-01	-1.781004744580379218e-01	3.268278639863286261e-01	3.938769141836185872e-01	-3.497283106610994396e-01	-1.154223199614555079e-01	7.945932706552809310e-02	-6.049428412525594684e-02	-1.412070555620777434e-01	3.192776036819498786e-02	-3.775404684362171359e-02	-2.594647691249104549e-01	-4.030888540869900782e-03	-1.365397068485491331e-03	2.248162414827540589e-01	-3.322290955910209287e-01	3.766459636734685590e-02	-8.919584242549907782e-02	7.893460757262307781e-02	2.978867436679496494e-01	2.332646085836367900e-01	1.460943230850935970e-01	-2.720173067183256910e-01	1.444322284174112681e-01	2.063841903769688124e-01	7.874496631927800638e-02	-9.282551563928792548e-02	4.222932753563955061e-02	-2.232996653600405890e-01	-7.158033871965762893e-03	3.610906861974266246e-01	-1.173703492087213307e-01	-3.543812423855884353e-01	8.263358752927039974e-02	2.069582350898816203e-01	1.092920543786560506e-01	1.854536549325403946e-02	-1.145970311951135800e-01	3.579048327831904075e-01	1.396010592420583729e-01	2.295303689993998808e-01	1.647427727260733776e-01	-1.093125278870554773e-02	2.306324171123437239e-01	-6.942251988837573606e-02	1.817961927003726996e-01	-6.517330379479990832e-02	2.287201971625656416e-01	2.158674330404761754e-01
8.420575361593097066e-03	-1.711317124428960168e-01	4.690944755136330357e-01	2.624758914822408196e-01	-1.534027954746379208e-01	-1.646982717470787116e-01	-2.683165787136643776e-01	-5.585535162393373554e-02	8.822509552435665869e-02	2.946696560739151538e-01	5.002475512281987641e-02	2.304169971706155826e-02	-3.094541923866564459e-01	-1.213689710294126589e-01	-1.268370756989430914e-01	1.553370515998299672e-01	-3.198951130385221248e-02	5.802914855736163169e-02	2.692724452739641075e-02	-2.663052396706800870e-02	2.330317995177881851e-01	2.879517661074598167e-01	-4.327478702647490072e-02	-9.054009985460259591e-02	-7.982635240961696854e-02	3.200814344308421378e-01	-2.194618532514315823e-01	1.067661848842377526e-01	3.626884850917456715e-01	-3.138061292840665373e-01	-8.886278379133158434e-02	3.760917599110291665e-03	-8.378008200634012859e-02	1.604823685223704943e-01	-5.462405273782355852e-02	-7.895690542305423831e-02	7.671115111292058086e-02	1.002525676055298770e-01	-9.832334994666287742e-02	2.196146312018512903e-01	-3.058292766424033360e-01	3.159447597944849973e-01	-1.752454821397787521e-01	1.469507449960657797e-01	-1.000051793731189242e-01	1.366950997548215321e-02	-6.072076555074259335e-02	2.173387736362482614e-01	2.202500344193954740e-01	9.329769102284075910e-02
1.990317578841240276e-01	1.645678162007595813e-01	-4.431843799800884443e-02	1.837104971851919177e-01	-1.382798037053427700e-02	-4.793062526353198405e-01	-4.120088379313043836e-01	-6.466223989928808480e-02	7.980171362346431818e-02	-2.558929465776941248e-01	-2.056634966418509070e-01	-3.035890486252252815e-02	-3.220824636668014884e-01	1.713704343716664080e-01	-1.461520265259107221e-01	1.373982508958089266e-01	-1.789136639115703475e-01	-1.244988156965014942e-01	1.526682113170464358e-02	-6.994119769612539006e-02	1.923147611880398899e-01	5.405799508756159444e-02	1.653396563862950808e-01	-1.896442817663193947e-01	1.358403880471966418e-01	9.322349828396137017e-02	1.505595005011440279e-01	-5.882744538302690090e-02	1.848964804660457317e-01	4.788394577344566583e-02	4.806969533114927723e-02	3.662368415929509458e-01	-1.598064111999836778e-01	-2.626845243143905440e-01	1.416037368162728627e-01	2.517241055057481414e-01	-1.473462608117344919e-01	-6.010284932755916021e-02	-1.468807428312040031e-01	3.719423038144305527e-01	1.706943936225407965e-01	3.365830401589723908e-01	-1.333404126648923271e-01	1.555056954456280338e-01	1.803407746657375021e-01	-2.741701015116596585e-01	1.491710759805772203e-02	1.752714398549124614e-02	2.515213926386642429e-01	3.570888652496769650e-02
-1.862328912382917590e-01	-2.471225087181534996e-01	-1.681733201144700873e-01	-1.354533213677062697e-01	9.637167708356166040e-02	2.025337833080669836e-01	-1.265680107286093203e-01	1.626073307532565140e-02	8.599371945391146022e-02	-7.610485364340954795e-02	-2.923247762062340938e-01	-2.772311929650573825e-01	-6.777155530993347887e-02	8.910521949143275500e-02	9.380449489266612373e-02	3.400708341316874966e-02	1.663800811034702731e-01	9.812600531235213253e-02	-7.113488436414205918e-02	-8.925250733998979502e-02	-3.194305444954569362e-01	3.777135503782911435e-02	3.110076798141120924e-01	2.653648596304447604e-01	-2.398401939033625307e-01	-2.783546321474711371e-01	1.048129808307244754e-01	3.715501282810717947e-03	-7.342137150692193415e-02	2.279670811713955386e-02	4.026055395345580490e-02	5.866462044474152204e-02	1.602186033893955863e-01	1.826029818412096550e-01	2.149317827561885164e-01	-1.387741718344479847e-01	4.826720901533675390e-01	3.252406377034317009e-01	2.745756331262062533e-01	1.308053453951994460e-01	3.719041266245434185e-01	8.760036936644530203e-02	2.705240734284767856e-01	-1.805725089173293163e-01	-2.659990064496208229e-01	-9.772361079832703190e-03	5.833503068444140412e-03	2.045434251062270836e-01	6.220592729051100944e-01	3.310105130719435129e-01
1.821831865778154314e-01	4.299427377986744792e-01	9.122074960192778914e-02	-2.043115541138124380e-01	1.266180939748970113e-01	1.030193798810884742e-01	-1.844399490185283930e-01	1.916437659568003826e-01	-3.274683706508619840e-01	3.350428192681916689e-02	-3.563256000940312473e-01	-9.145643509440591623e-02	-8.646211148986857054e-02	-7.860571204950492219e-02	-7.847823461716174620e-02	-4.705375103093989431e-03	-1.168045297519459680e-01	2.351181688217405252e-01	-3.066444258772484943e-01	-4.907303702550706165e-02	-8.497130676144065697e-02	9.821346288407202529e-02	2.864524002546230963e-01	-1.307556088018007878e-01	-1.358984292685763984e-01	-1.419836759299923368e-01	1.779392572190670596e-01	-1.873138144459419729e-01	-3.122704923630002516e-01	-5.538133395516363355e-02	2.123807043492798030e-01	1.550393672628463948e-01	1.957668438772453834e-01	1.675776984200835484e-01	-1.410407787778569511e-01	-3.686045863636722240e-03	-2.125802949793012542e-01	-1.402310204004485750e-01	1.582717440951194043e-01	-2.365017378308098463e-03	1.500389145953210102e-01	-8.383543775564381018e-02	3.298465991981876233e-02	-2.149533823646584130e-01	1.726651096168959065e-01	-1.226228411458872014e-01	2.547855718908995648e-01	-3.731562741384314430e-02	-1.694300295316419902e-02	2.455292518845198779e-01
-2.137141021111509109e-01	-1.340697510992159766e-02	3.401726549298217384e-01	-2.060594404132590485e-01	-2.365968478163776867e-02	-8.913662686427081816e-02	-1.850766318601883564e-01	2.228532800742561923e-02	1.202673456849163436e-01	-9.996598461085281703e-03	-4.074998757102492597e-01	-3.237572161391691905e-01	-2.991228077846240230e-01	2.245020127464659454e-01	4.818596522509240032e-02	-2.829059870431093193e-01	5.505226443297914912e-02	9.724226600246395347e-02	-7.386281792561950887e-02	1.111956728012810924e-01	-2.953031328450084758e-01	-2.494945419496540778e-02	2.244758132520652261e-01	-5.141347024987494851e-01	2.244636497898117207e-03	-1.744567540885639811e-01	3.510355141381421573e-01	-2.210856804543765430e-01	-8.746656991670402614e-02	-2.110806615282029008e-01	-1.249862818430983735e-01	3.047047846601637633e-01	-7.525994264427422753e-02	-4.030872129758295702e-02	-2.902886658883030435e-01	-2.852366085625286374e-01	-2.826623986149616186e-01	-2.495988892009061433e-01	-9.737595034888338330e-02	-1.248029719559527323e-01	-2.273554941376714766e-01	5.614701964119424293e-02	-1.531456053521529914e-01	-8.397782064495376564e-02	-3.183800909510656751e-01	1.495114733178864452e-01	2.918128085712076714e-01	-2.676048832135857203e-01	-1.339957837021050202e-01	2.818744212600083343e-01
2.080759294745670451e-01	1.450356648408440974e-01	4.363959633643206826e-01	2.181501946875354925e-01	-8.114566431544070757e-02	-4.471691383412541576e-01	-6.557109827802831692e-01	-8.061711303864063649e-02	-1.410873866351395889e-01	2.971520707384477378e-01	6.024235640299389211e-02	-4.100518652371578504e-02	-1.074930977992416964e-01	2.093541309310641696e-01	-1.798363529681738238e-01	2.296618449308422960e-01	-3.760515129666213568e-02	-9.961391313614742504e-02	8.576505639639298018e-03	-9.915017339958271531e-03	3.632110369749960016e-02	-5.890046108013436213e-03	2.173473805630055655e-01	-2.597437109538142802e-02	-1.654750866021248157e-01	1.486883824975146484e-01	-1.955983127627064777e-01	2.012240472147787673e-01	-6.724273154556295942e-03	-1.900182262092320884e-01	1.638244407311139628e-01	1.842132176348042216e-01	-1.565544769439260464e-01	2.894061969158773229e-02	-2.358860595531808713e-01	1.322158227692764310e-01	1.018867152776151003e-01	-2.194330545794739573e-01	-1.383311848240686981e-02	2.024890324691277360e-02	-1.134258509001847964e-01	4.568637202851931756e-01	-1.170350274056175949e-01	1.205547461304964096e-01	1.460437736634042361e-01	2.189932350653680387e-02	5.160023405922344736e-02	-6.621231148985426418e-02	1.836510493677266098e-01	3.923635259788392504e-02
2.595600216489534207e-01	-1.279695228373559923e-01	-7.205350525449828736e-02	2.619626539253238073e-01	8.926771028972743660e-02	-1.480710200783079966e-01	-7.243246442286470355e-02	2.229707937814540686e-01	-2.609459416450974345e-01	-1.206760762111478841e-01	-8.930738089036231730e-02	-3.252174007430079228e-01	-3.097630979499558235e-01	8.398661194326777213e-02	-6.604309322312743036e-02	4.305162285240444336e-02	-2.081407242417858128e-01	4.950658201203373965e-01	-3.954560686138782200e-01	-3.363997059474740370e-01	1.750734183750511375e-01	9.585350491690466934e-02	-9.214650857750927154e-03	-2.506800138580733139e-01	-4.280942558670126907e-02	3.621998592505950576e-01	1.601538944763883365e-01	3.241511774699563642e-01	1.412268560555251518e-01	1.778426994145782675e-02	-7.424470393747638342e-02	4.194975783301885808e-01	-1.761191461110548917e-01	3.485246479260892954e-02	-9.393087985234852000e-02	4.564389837461851340e-01	1.926572286271595880e-01	5.531907273631360422e-02	-2.509549641142746340e-02	1.866434854192798032e-01	1.672579737427825064e-01	2.745004801311271003e-01	-1.187634509957123247e-01	-1.237480100617172063e-01	-1.216140068784518115e-02	-3.168079025248847769e-01	-8.348410001250210211e-02	2.275418286903436726e-01	3.120159342197456054e-01	4.781206448191122615e-01
9.703929210706589703e-02	1.718538553911601666e-02	3.125526031290792872e-02	2.753217816349488034e-01	1.059191678620937660e-01	-4.074787857184033329e-02	1.342079804622512695e-01	4.731932945233259247e-01	-7.292462430668583684e-03	1.105295736361076447e-01	1.717675537388818618e-01	1.682500001749899776e-01	3.030091290914174174e-01	-3.174151334453255147e-01	-1.097740986309854103e-02	4.709660210393816493e-02	2.295166206643775852e-01	-3.120188119987589090e-02	2.312360412987274350e-02	8.525746412409133945e-02	-7.380533674064347627e-02	1.942662457954787980e-01	3.230453871521261067e-01	2.657634333228798273e-01	4.988773652594468144e-01	3.108451443689251928e-02	-1.803892254960134667e-01	1.214833245832745573e-01	1.140557134758853203e-01	-2.550796823512898603e-01	-2.572674883499986159e-02	-8.324235600509571897e-02	1.439993561455326088e-01	3.500309945226290353e-01	1.671191682322305527e-01	4.693081229530197962e-02	7.450890128826673231e-02	-5.790736551906709023e-02	2.693272593556815808e-01	-2.315984592844744314e-03	6.933168115315554991e-02	-1.426313330134521273e-01	4.762737176939920158e-01	3.477363734533334139e-01	1.243496407275352933e-01	3.867440490390365859e-01	-1.047172052334794518e-01	1.725342733326972466e-01	-3.480233850744810647e-02	1.591357950294505080e-02
1.119449024530386472e-01	-2.807189790250448347e-01	3.620770389046873983e-01	1.869460674884596829e-01	1.527735885757825485e-01	-2.934677006711238767e-01	6.479210900199156020e-02	1.651168152909542330e-01	-5.065116559681992481e-02	1.281178613921374332e-02	4.693740854837794713e-02	-2.106777660341644653e-01	-1.912746109107816561e-01	-1.953267381109979328e-01	-5.283802419544486595e-03	1.223349974034994847e-01	-2.022591083642550913e-01	1.075473003412040496e-01	-5.063926781665757659e-02	5.447615600231615895e-02	4.281717965493244682e-01	4.510566348836150818e-01	1.667108580419599251e-01	-3.073654077120352435e-01	1.835866223470607461e-01	3.015420918285335317e-01	7.830957141296562840e-02	1.757348698419806399e-01	2.613107291470476712e-01	-2.911603214422577857e-01	2.733923631637504709e-02	2.726218530644198834e-01	-1.667375160662217526e-01	5.896685146339721711e-02	-1.002816381246006416e-01	2.517360424072740410e-01	6.706449839970593518e-02	1.048392060104166336e-02	1.369140105176164246e-01	4.189558142634114413e-01	-8.391865405553768087e-02	3.481853355249153736e-01	-8.748033913932649897e-02	-9.166669233996463384e-02	-4.255005118174656070e-02	-9.702433410638729161e-02	-1.064229242796260327e-01	2.081416863864233302e-01	3.298155292256977345e-01	3.691662238557456566e-01
-5.835470153988848996e-02	-4.872607646416763499e-02	-3.403089961706699529e-01	-2.550294286839160929e-01	2.724071867202659258e-01	1.541735016034439520e-01	2.120155780716742322e-01	2.290906829145337720e-01	2.334764886685781471e-01	-3.672517580212269345e-02	-2.064429371417950132e-01	-3.352784050753934014e-02	-6.237076457980723909e-02	-2.558186772469636105e-01	-1.312793560911828562e-02	6.515570941374906888e-02	-1.802364408317177480e-01	7.977116095812550323e-02	-3.396732442083090497e-02	-1.787022284932984761e-01	-2.016920428076081073e-01	2.376208638224886760e-01	1.717700656756900313e-01	4.929811477279352067e-02	-1.024448931461583862e-01	-2.977012031641524392e-01	4.501715926667195222e-01	-2.576293022560363077e-01	1.125603841793828275e-01	-1.634239332303609737e-01	-2.804057402357302275e-01	1.259270985423525391e-01	2.944481426641363808e-01	1.483121999823972526e-01	1.352403068283571375e-01	-2.021286817848950146e-01	6.150926592647753925e-03	8.584525092046600692e-02	5.150854279697743288e-02	2.428245347450376790e-01	3.822397601205619888e-01	-6.710526015241224593e-03	3.045533640598027669e-01	-3.691621805759145447e-01	-2.141941563118462954e-01	-1.919338120691800251e-02	3.286206157010910234e-01	1.526666565647348539e-01	3.249310123070913714e-01	4.707728975724275178e-01
1.544412704508119072e-01	7.806444265762151058e-02	-7.737777696860693999e-02	4.265253584388150609e-01	4.203754220705964439e-02	-3.621290902714865423e-01	-8.629488858721609534e-02	-8.429811743988846820e-03	-7.272814448739964299e-02	-1.539555386116638613e-01	1.987046283222004273e-01	3.555197779337713193e-01	-2.898420919450718850e-02	-8.214112814592892248e-03	-1.377419954965317661e-01	3.220579505684989519e-01	-2.479970290811511213e-01	-1.692957379684336128e-01	1.445639055116106908e-01	-2.479030359912909043e-01	6.376191379018887329e-01	4.157948868366668771e-01	-1.738591961213218351e-01	7.386626546328323162e-02	1.597769742110611776e-02	5.121024763863100127e-01	-6.743660522050758110e-02	2.156270359586297952e-02	2.939783737037032774e-01	-1.986426198212408178e-01	1.040033398698505807e-01	1.055243432145153148e-01	-1.468631529494268395e-01	9.616968966637662319e-03	1.636614759129785823e-01	2.371987450311333345e-01	3.577613048934000228e-02	4.855332177551920786e-02	-1.390278309609392360e-01	5.807677821679680941e-01	-9.395437280982180117e-02	2.938487096320794301e-01	-5.262620210515989161e-03	1.693901803792124917e-03	2.767473663002992801e-01	5.528442547326223311e-02	-1.193424793638327500e-02	3.629448402318007916e-01	9.979317145095173425e-02	-4.435498980843203404e-02
1.986005449372003073e-01	-2.604791896878745350e-01	-9.851069439316643972e-02	2.572165934989730229e-01	-6.148375210664237811e-02	1.643220182437791221e-01	1.331649330403982812e-01	2.406188564652677331e-01	-2.745739130858492194e-01	-1.766121944522456300e-01	6.206490862409428516e-02	6.990606070303810593e-02	1.553974851145484282e-01	-3.916599937700931955e-01	-1.829817769986488707e-01	1.172396608514490179e-01	-5.610665132538514982e-02	2.222392555404920089e-01	-1.931956659391835252e-01	-1.921359374065970127e-02	2.493667065970403551e-01	5.910749235913375088e-01	-1.330769424823194380e-01	2.435645859632710741e-01	2.446057855282126048e-01	1.984112620547853201e-01	-2.718240984538983218e-01	5.143387778343740113e-02	2.995112982155435644e-01	-2.274506045043806490e-01	6.204008124913183708e-02	-1.710746134238149696e-01	1.835083815148843833e-01	3.863468227370431829e-01	8.356771591972615709e-02	4.311115765150996121e-02	1.863384327065851775e-01	1.899079474786389832e-01	1.926680125248276254e-01	3.787813904545198063e-01	1.346259999116184436e-01	-7.753014210900789627e-02	2.506571475974511687e-02	4.763416247598730585e-02	-8.635462189411113876e-02	-1.339099688954617506e-01	-1.198045655446411117e-01	5.190598458032616991e-01	2.857733572599738814e-01	1.298077913389380778e-01
-5.277037511882376811e-03	-7.310947992050621791e-02	-1.413701594486575230e-01	-5.611291612179645366e-02	1.264968824596567898e-01	1.938360143622120876e-02	3.504540673861433666e-03	2.831196743112704417e-01	9.219797472987596720e-02	2.397346011336849436e-01	-1.430025865668680118e-01	-1.468692245998194368e-01	-1.314284017862812626e-01	-1.164027457415849620e-01	-7.517581740081943908e-02	-6.421064074656915310e-02	-2.499431071855613418e-01	2.177571374361149670e-01	-1.919631721150694970e-01	-3.468988616936365399e-01	-2.826973295682150278e-01	6.873427730573107575e-02	8.023061431538253130e-02	1.662956546049423195e-02	-2.004328264845139651e-01	-1.825495981701462378e-01	2.918178202986412839e-01	3.606180482148648586e-02	1.663193701721836504e-01	-7.306859814637908790e-02	-5.270759956833455107e-01	2.595752602821730370e-01	1.064643933350077482e-01	2.905266018595959454e-01	-9.503370850645416479e-02	-1.193498688563613130e-01	7.212247663140979037e-02	-3.349362471961512405e-02	1.679330150505253805e-03	4.336100772033485429e-02	1.231178379259782740e-01	2.318914057759730307e-01	2.075335264584750872e-01	-3.051416294205867574e-01	-2.574519497376523414e-01	1.082601619111210611e-01	3.388893203462284842e-01	1.463611118919902199e-01	2.653251153159438824e-01	5.911192235830659003e-01
2.577040984207796745e-02	-2.310329668635705269e-01	-2.098922019464330435e-01	1.857423429856837616e-01	1.072040434015144317e-01	-1.402455384010451167e-01	-2.663334203932448685e-01	-4.357869120816938030e-02	-2.040151991794402764e-01	5.664125106969229023e-02	2.731306514143394537e-01	2.663508816480632535e-01	2.123324280746767267e-01	-2.086986074205239294e-01	-4.090804314668021746e-01	-7.306224390944193519e-04	2.358473834918117969e-03	-1.467856496561255331e-01	-7.505214915783979535e-02	2.552288868691446888e-01	-1.776931702372573085e-01	3.384733602495308968e-01	1.810791279884322313e-01	2.340185546104211478e-01	2.818640020772363863e-01	-1.369177326748625412e-01	-2.026035247473722545e-01	1.194726854131660312e-02	3.466998891795539661e-01	-1.188588985795913794e-01	-3.591057945410099095e-02	4.634389513670286904e-03	-9.170830867153960397e-02	2.136653246940208306e-01	1.076087384732565405e-01	1.371107905145526606e-01	2.841379270084479214e-01	4.905273663471482193e-02	-1.055000186258366196e-01	3.792611879933344143e-01	2.556926880498044952e-02	2.735567522659415607e-01	1.386878763365632650e-01	2.748928058960509180e-01	-1.717487676577109795e-02	2.223544544417268565e-01	-2.504612685387405668e-01	6.062022445722241581e-01	3.336590708411321105e-01	1.560653292024428429e-01
-1.238177375360667715e-01	-1.084522825636559940e-01	-4.117417448435188865e-01	1.142831938921022583e-01	8.622331028984399348e-02	-9.503926202081243446e-02	2.088183224894613887e-01	2.961523431320952082e-01	-3.855501492952639192e-02	-1.232508220239259822e-01	-9.287104165541039402e-02	-4.994359864832679241e-01	-4.731008833931482985e-03	6.957998628862424595e-02	1.418003391714119932e-01	-3.538335881558004464e-02	-2.883439333894854961e-01	1.227018724236825370e-01	-3.335984893957062991e-01	-1.491917166615668311e-01	-1.373953975705917430e-01	9.430876510451817463e-02	1.702964496407259332e-01	6.453523072562462881e-02	2.480428417374989231e-02	-9.555238998188550492e-02	1.166045199248787884e-01	3.822646449773807464e-02	1.178154594217932088e-01	-2.253839986576931520e-01	-1.201387746249109184e-01	-1.367402467589168280e-01	-1.527600918328166947e-02	1.561625636327863553e-01	-3.573351166318598782e-02	4.170113477597534729e-02	3.861646575161802319e-01	3.350039904296352455e-01	1.452477512772691048e-01	-1.778792290502451134e-01	2.017511951347835120e-01	1.154288230202798332e-01	2.703218855836619361e-01	9.685777689826798043e-02	-5.622851924848124572e-01	1.515826948981418565e-01	1.740680956217411646e-01	-1.070769476825951527e-01	3.944685779680943694e-01	5.139515361003261784e-01
6.737476947998341514e-02	-2.622919181998873972e-01	-7.622406806874655605e-02	2.578016939614382122e-02	-2.841994169005297444e-01	-7.728226332789070452e-02	-3.770720190393508225e-02	2.398278865785066216e-01	-1.871494056696544964e-02	-9.527374423921463817e-03	2.607297700980104604e-01	7.695822213842649917e-02	9.714961765219085055e-02	-1.655630447983741371e-01	-3.130126565680634299e-01	-2.133913923115532685e-01	-5.299293543337744300e-02	3.558098297943257382e-02	-2.574250731564239336e-01	1.213854126524665789e-01	6.057876975662553065e-02	4.311995486247404696e-01	3.078428319742167879e-02	7.280951292812598737e-03	3.995105743816862454e-01	-1.020441968662068738e-01	-5.160946886009245421e-02	1.565780967291885706e-01	4.675224567956451915e-01	-2.966728322290602127e-01	-1.252332401684333463e-01	-3.393192105508845424e-01	8.002818088142463204e-02	1.816459726951798748e-01	-8.778906063751443223e-02	1.403476730568083419e-01	1.661051376919079892e-01	-5.613969750982624601e-02	3.819399033461029491e-02	8.843016287400962128e-02	-7.463741061021764156e-02	-5.707528438722198061e-02	7.839940340761453186e-02	3.205025324836589529e-01	-4.164972232327276980e-01	1.761708053331993429e-01	-2.364343075980238351e-01	1.606898753460666088e-02	1.704709496247439338e-01	1.211825751392989481e-01
-1.717774369285454683e-01	1.486399635341406622e-02	-8.014548836599458270e-02	-1.582922226706031110e-01	1.186611256574183690e-02	-9.175161153846084217e-02	-1.516911442222232398e-01	7.474651375178199830e-02	-8.809379882257899197e-02	2.919839448031560231e-02	-1.568007761128340505e-01	1.002566161449284718e-02	-5.087663289387717169e-02	4.482145907977683891e-02	-8.872778957259649935e-02	-1.253342513010297088e-01	-9.414735680633976034e-02	6.226498734898056053e-03	-6.403310475215226449e-02	-1.593105478844500378e-01	-4.940524956053012895e-01	-2.172340527362437608e-03	3.385829212842090818e-01	3.753574329529667936e-02	-4.254667225996322522e-03	-4.387563515929378544e-01	1.034264478722628083e-01	1.640478527159630606e-01	1.771917583814474895e-01	8.220303635921730190e-02	-2.979203672837182904e-01	3.106474960954723197e-01	-8.101757719739785535e-02	3.699242150293460263e-01	6.593614391926172491e-02	1.540085771937398443e-02	1.240793325406120973e-01	6.164462586060819038e-02	4.634448295894329217e-02	-2.894813967666386503e-02	-7.201280821590519410e-02	3.005846394502925678e-01	9.669510013589505126e-02	1.032329754855306272e-02	-1.090926937893084980e-01	3.341643524685657951e-01	7.155167033579747093e-02	1.536998253486914212e-01	1.310434604192457220e-01	3.684571398151645361e-01
3.190978828086313834e-01	9.581675485589391181e-03	-1.912936224635837790e-01	2.500248384616334807e-01	2.965809581319739374e-01	-1.481965750594559927e-01	-3.321226102987671625e-01	1.566880716566439180e-01	-1.554011611845677043e-01	3.279595957116882010e-01	5.744083868409439741e-01	2.374545960658522858e-01	2.307159094896165941e-01	-1.534653550730419036e-01	-4.528905639312767045e-02	5.993990437670901512e-03	-1.493925787003631545e-01	-5.281899379569541392e-02	-1.058114458726948232e-01	1.727750042731548141e-01	-1.145732685602899280e-02	1.778299882439801638e-01	3.180573954458654207e-01	1.742627653809567800e-01	-8.000135350387035937e-02	7.551455768794981815e-02	-1.243818692115329638e-01	3.471790177315649262e-02	1.825736730123690699e-01	-1.890026516074180540e-01	-8.172736395040894330e-02	-9.799462150587703868e-02	-3.932714849553795716e-02	-5.045089892633217860e-02	8.785108434911866049e-02	1.898609291339924676e-01	2.793826274501059470e-01	5.167301593870798904e-03	-4.130642664914663600e-03	3.120639677525088307e-01	1.539654912436298206e-01	2.431184867800900984e-01	4.063063986576508912e-01	3.092387450817902228e-01	2.221538624727244782e-01	8.950370378909852653e-02	-9.681117747204152912e-02	2.785828097860233443e-01	2.159230907157567714e-01	1.799522356965071179e-01
1.152286337595223066e-02	-2.570713596860586536e-01	9.010856748037807118e-02	2.354685468814355365e-01	1.815271286391480915e-02	-1.990222401200630042e-01	-2.606636077523173389e-01	1.429937267077847560e-02	-8.044857483407383270e-02	-8.611209993791923631e-03	-2.728037251153297982e-01	-4.217291155303383721e-01	-1.858478113890149053e-01	1.345433984056218502e-01	1.023086990170711530e-01	-1.250429740698666137e-01	-9.784055470599839488e-02	6.161669694835736344e-02	-1.703369778068875573e-01	-8.184943513488844580e-02	-1.945082403753249367e-01	-7.862257895573690480e-02	4.603811903320614296e-01	-1.914555836790460819e-01	6.863930143793833816e-02	-3.558510960151831798e-02	3.738159281106510218e-02	8.271682498681812157e-02	8.806727993298191226e-02	2.237460832791608178e-01	-4.803911500734883017e-02	2.911572616012849113e-01	-1.652729702265573197e-01	1.770636965924926309e-01	1.493008897570956006e-01	1.399523611571962811e-01	9.058628339022641029e-02	2.984989069788938076e-01	3.234842402988651056e-02	1.343175678539653695e-01	7.756237476956348575e-02	5.316730163977615442e-01	-5.280014640643125590e-02	2.355650633844585951e-01	-2.007468103533514014e-01	-1.265577153239721420e-01	-1.454574912611550086e-01	2.884159549412166901e-01	4.103013302558454756e-01	3.107013826349876995e-01
7.800952179621907512e-02	-1.349024503711487577e-01	-3.642298809981996399e-01	3.364194745259466157e-01	1.376421573129961717e-01	-2.676321000226428160e-01	-3.666746113916843214e-02	1.043653295041751042e-02	-2.866945067739687936e-01	-1.840380290501661964e-01	2.496189599478333410e-01	-3.671114050938468210e-01	2.166909730362632236e-01	1.658302435584928236e-01	2.369912545973066886e-01	-2.594619361781856370e-01	-2.143186066309401006e-01	1.014436246285752991e-01	-3.173981204562855707e-01	8.005500602285499367e-02	-2.661941513854578778e-01	-1.564150714376331686e-01	4.117788761094840488e-01	-1.237229949400251161e-01	5.952757331143561370e-02	-1.181147562708743937e-01	3.957826386731230078e-02	2.842819254868458878e-01	2.499663765280459304e-01	1.983434764838167830e-01	-2.828794571019691700e-02	9.118568899366810698e-02	-2.688274963941192919e-01	4.282136559686863103e-02	2.730032212204112074e-01	5.243236473296274403e-01	3.509113066495605504e-01	4.092779617073111220e-01	-3.827772424580335592e-02	1.043721798647497812e-01	4.699130991565912407e-01	4.094503319544122166e-01	1.132156592192905542e-01	3.104684838317635642e-01	-2.630280043476198593e-01	-3.099038199848556663e-01	-1.341020869670496718e-01	1.965941689977596663e-01	3.613334731914436548e-01	4.085971835770068061e-01
-3.092939002721565300e-01	-1.348636526495499977e-01	9.876789612337268098e-02	-9.238842228333076986e-03	1.075555585613602316e-01	-2.404715680948174283e-01	-1.441586402531896405e-01	-2.078769518370420788e-01	-1.554778663936524641e-01	-9.455932536987761428e-02	1.921845815392751733e-01	4.292335983953988743e-01	4.543930550112443983e-02	-2.691707818691123633e-01	-4.542043360604562929e-01	-3.296116737121423251e-02	5.080518334107486482e-03	-2.105630127509151017e-01	1.523867542661720420e-01	3.298075491024022310e-01	-2.025039196775532679e-02	4.148683162612038511e-01	-1.505663113099790507e-01	7.234406445730751090e-02	1.029498662569546114e-01	-2.424337172742988267e-01	-1.097461983178768252e-01	-2.108523909532733498e-02	4.647601659855637446e-01	-2.513522235870094823e-01	-1.814096604759861120e-01	1.165694009790124719e-01	-2.835536124700985816e-01	9.303461394169938725e-02	1.209503186142469877e-01	1.766019842909587537e-02	1.631314628835499048e-01	-7.146013583574480077e-02	-7.326938258817874972e-02	5.461736662042316892e-01	-1.585008171813815370e-01	2.434780558100137215e-01	-1.580770374194980232e-01	-1.473313076833923652e-01	-4.540031094354320118e-02	2.498272453982262886e-01	-2.695085902412732576e-02	5.013691039491774415e-01	3.168433993845077290e-01	2.399530049528371956e-01
1.409809268077403532e-01	-5.620344525297728960e-02	1.147104049238278911e-02	-2.304078323121437968e-02	7.589000117856557759e-02	-2.902169623849567559e-01	-2.675328853797527273e-01	3.467175786112570712e-01	-4.598466110896426429e-02	-1.318392911735647433e-01	2.196896253703658763e-01	-1.408369112265000223e-01	-2.506805451334327348e-02	-4.888065437829440529e-02	9.739789771369292137e-02	-3.362224264672376006e-01	-1.106794309449774492e-02	3.734799857057953532e-02	-2.622636070678321246e-02	1.314208969037454489e-01	-3.069100138215259954e-01	5.562912386003534410e-02	2.479440291699491206e-01	-1.548531165117861541e-01	1.188864348424382156e-01	-9.697353017773298334e-02	3.951493238896751359e-02	-1.449506405189052161e-01	1.402702389003609440e-01	-1.938066255639749880e-01	-3.185627758737944459e-01	-1.983147713528092271e-01	1.744509200298608939e-02	-1.029957544703485051e-01	-3.972669207103968203e-02	-2.012798357413029399e-02	9.314927442360543264e-02	-1.472052654631587909e-01	2.415955331699482511e-01	-4.962101682740541891e-02	2.588669430356805787e-02	8.542207931963712031e-02	1.643510374480268155e-01	2.196539675778855227e-01	-1.217342322654593190e-01	1.975440967930457495e-02	1.470437142744832892e-01	-1.182529078707553055e-01	3.194333564960726846e-01	1.783435278015092496e-01
-3.017176155804747184e-01	-9.894740976362445539e-02	-1.112175709338255325e-01	4.273461297455850572e-01	-5.543597084044411816e-02	-4.295519596338509549e-01	-2.388135422141295927e-01	-1.785845283064743938e-01	-1.239842519862375675e-01	-1.895564017920864375e-02	8.915531117576622200e-02	-1.463716915581651512e-01	3.460239607234114056e-01	1.874941112890898542e-01	-1.300947416008721713e-01	-1.111519117552110889e-03	-2.912740020257145179e-01	-4.288379764385609749e-01	-1.296283310943555367e-01	6.594211662564478105e-02	-6.477236086257584513e-02	3.871254418113700968e-02	1.860019171615814593e-01	-4.076039157890427866e-02	2.100992927298288571e-01	-1.050136624583197370e-01	-2.384546641608716600e-01	-3.725317202841269687e-02	1.710597748849648214e-01	-7.656611749622257990e-02	-2.778010843487148732e-02	-5.339164715882244519e-03	-3.521410815649405057e-01	8.999268906749960384e-02	-2.498759233794893911e-02	1.064015583193701486e-01	1.578268112959081704e-01	-1.676281298473233233e-02	1.206235842989333883e-03	7.542752006394481956e-02	-1.086720798207308630e-01	5.961450303701951725e-01	3.024389839304797260e-03	2.785466181048416590e-01	-3.423714574030183311e-01	3.038966330532502647e-01	1.421785221298984547e-01	1.620766761987836313e-01	2.296011559995547180e-01	2.801476561615673377e-01
-3.134071328706257153e-01	3.239802702897219555e-02	-1.456912460044809954e-01	-3.769419423333615626e-02	2.747770235276045803e-01	-3.533055980758801479e-02	3.158626628008842085e-01	-9.125249213615344371e-03	1.914267899038241405e-01	6.754166962190552570e-02	1.120792975867668240e-01	2.053287047494669060e-01	-3.267167651021463115e-02	-2.914096938133474701e-01	-2.879094767767090279e-01	1.634799314070415899e-01	-1.094563426824903540e-01	-6.848868078115129265e-02	-8.947839494240680813e-02	1.845005251340693098e-01	2.464710570418486291e-01	4.274363219768217981e-01	-1.994572878541532035e-01	9.758735938681604993e-02	9.734901266089088234e-02	-4.995156638783189440e-02	2.049055805094740224e-01	-1.407242996931167833e-01	3.171162993099884142e-01	-5.245633877021516067e-01	-4.664588243244818105e-02	-7.626070813206858867e-02	-2.889720425814994512e-02	-7.376213012328133867e-02	7.813512907978897859e-02	4.941631265748336332e-02	1.843318552994655524e-01	5.055343680979590415e-02	-1.482376928784283898e-01	2.930610517852871300e-01	2.709506372260279614e-02	-8.403828256304675393e-02	1.702645193257176504e-01	-1.783590609537141214e-01	-2.023521165699597724e-01	2.828207770503818330e-01	1.158915443241473608e-01	1.488299110160028749e-01	2.300203774468466134e-01	3.866189772670113878e-01
2.312265318254101421e-01	-1.655851513641410366e-01	-1.358889176998835935e-01	3.543807041897671928e-01	3.520684173503830228e-01	-3.981634864240374272e-01	-1.201212855666287799e-01	2.030087744170294140e-01	-3.794165602742563537e-02	3.991684417938229368e-01	3.550794868680072769e-01	-6.608519337394788695e-02	1.441196372338484077e-01	-1.077458888675633386e-01	-8.836008828736588439e-02	3.660183594234738824e-01	-3.248847561100948189e-01	-8.876208662963509799e-02	-6.206725132555879210e-03	-6.834229790628065793e-02	7.684938402173843719e-02	1.395713275985428492e-01	2.794515273055373505e-01	2.318582092514257231e-01	-1.931997288414828429e-01	7.815425180367029101e-02	5.596258454821693984e-02	3.268165856413243198e-01	2.872813209698863446e-01	-3.102924660413440838e-01	-1.304788164367577663e-01	2.718009510742734336e-01	-2.174092873354446509e-01	1.246686011261443072e-01	-4.584957614527967323e-02	2.248049001698810001e-01	3.497469546803329554e-01	7.303430910314728797e-02	-4.044385294049761270e-02	3.225113740243579219e-01	3.352980378107245363e-01	5.579647878130393757e-01	2.959531125536183360e-01	-4.652882602637298465e-04	-8.247608712281026544e-02	8.935745177762531577e-02	3.614456976413384787e-02	2.411132296369861427e-01	4.132815525170537296e-01	5.284750599084246936e-01
-1.579734413290833361e-01	5.011980637041113518e-03	-7.516064416940104742e-02	1.161057058506420603e-01	2.748929170596451921e-01	-3.891116021972227390e-01	-1.431153512530983739e-02	2.647079185949694977e-02	-1.175941001312241774e-01	-9.701133881677660720e-02	2.465999946525770370e-01	2.236945034073316574e-01	9.917733182536037084e-02	-2.165892582785800546e-01	-3.494222120209779930e-02	4.047530217678228098e-02	-8.251946133643085768e-02	-1.721910947836985117e-01	3.051650950760411152e-01	1.582622766034533224e-01	-1.619423367205213571e-01	-7.858535169840130674e-02	1.394790708153988146e-01	3.931981555078481634e-03	-2.343018051741077579e-02	-2.501328847953755985e-01	-3.314225426604988645e-02	3.029354313598179305e-01	3.973709158305506750e-01	5.398871524280531020e-02	-3.998143461165575285e-01	5.301642565121218453e-01	-5.334375102582809003e-01	3.397251288270508379e-04	2.147033421824108834e-01	1.615836036064649262e-01	6.199259378533330395e-02	-9.741053899785320769e-02	1.182251926115333307e-01	4.400237880240270849e-01	2.138395152584587344e-01	3.374000886784709330e-01	3.177156490064077243e-02	-1.416700028798663913e-01	2.059314206142300319e-01	2.459691274133920039e-02	3.607783704828434329e-02	2.853385521108336431e-01	1.282603412680876354e-01	3.627216870147892402e-01
1.373067536235694219e-01	2.142681931543291840e-01	2.803170659488322253e-02	2.558823221914114932e-01	-2.354245286004993665e-01	-1.588183864471817697e-01	-1.895858196896086090e-01	1.818216509459928132e-01	-1.090365532947265292e-01	-8.947438231722691648e-02	-1.611787183884208496e-01	4.691600444377996837e-03	-1.699765097187471985e-01	8.814032943959151933e-02	-2.454062510533823738e-01	3.175521044988272035e-02	-1.922909105363484750e-01	2.395340209724238500e-01	-4.057022747652109240e-01	-5.463517772413194473e-01	1.621411127068659308e-01	1.287468105542709518e-01	-1.181799849402533631e-01	-1.303568571676551324e-01	2.237108467907228671e-01	2.918366484775380965e-01	-2.644476484157278623e-02	1.302025009499263863e-01	1.432922773270666750e-01	3.660909044701230602e-02	-1.186667924652755612e-01	1.140152991786088366e-01	7.327441602545452237e-02	1.865015144766885569e-01	-2.204521709047782552e-02	3.952929436423943121e-01	-3.946560952684997903e-02	-1.655204716548483723e-01	1.045255009632384269e-02	-6.481693100863872292e-02	-1.666505068840626602e-01	2.076162037899627888e-01	-9.379162851349961971e-02	8.662869369044783052e-02	1.153845926764139190e-01	-1.104683388134140853e-02	9.711941305692493864e-02	1.186215155581711728e-01	9.464609232406935579e-02	1.822188051843642298e-01
3.215106973701389870e-01	-4.670314309742485195e-03	-1.266785529720714787e-01	4.367261132634830956e-01	2.232981885528613764e-01	-3.969218490236702257e-01	-2.966005746271415666e-01	2.580950768508578630e-01	-5.501860557496928150e-01	-2.655881549997634455e-02	3.994302858562903125e-01	2.146524609083464430e-01	1.673730952212368617e-01	-4.472428561812669123e-02	-1.783450267380017051e-01	-7.034002206680956340e-03	-1.105016970475821425e-01	-4.235348297316567784e-02	-9.242414396324546977e-02	7.531720349485522548e-02	1.308244819681156079e-01	1.499056468869539027e-01	1.640930769493078312e-01	2.832621700139700827e-01	3.283479830266750749e-02	9.773460258717217575e-02	-2.197598516243100819e-01	1.965638092515255564e-01	1.537614157120026914e-01	-9.398293190935635977e-02	1.123863174100688395e-01	-1.632977475009853574e-01	-2.158767430337587834e-01	8.239827362838857139e-02	2.654069079040275447e-01	3.873915355138292105e-01	3.670019663342004579e-01	2.571563306306851038e-01	5.299906088939206061e-02	2.883048625808310450e-01	1.128903699290748214e-01	3.357157462223672173e-01	1.195045072700139654e-01	3.732117046427698148e-01	9.856946108043859733e-02	1.726243815637582002e-01	-3.038668129615477165e-01	3.285294567367100793e-01	4.063539692264996894e-01	6.860547873841899014e-02
-1.321366005206670025e-01	-9.506353238425532814e-02	-1.844724160168963456e-01	5.168215837615269814e-01	2.604659524111160862e-01	-3.665334244083430226e-01	7.070571891809904197e-02	6.881575849742874174e-02	-3.554927829945551676e-01	-2.492880784221370161e-01	1.405704943359288028e-01	-1.056400195869439951e-01	1.630011232911771912e-01	-7.461870016142255202e-02	-5.570273819577920005e-03	1.874551605182278868e-01	-2.079085586967804600e-01	-1.073416603449287854e-01	-8.351039910205618200e-02	4.856927261703503085e-03	1.857755714221701049e-01	2.629845149187498565e-01	7.682787133103026467e-02	1.883365651714866140e-01	8.994760882831195903e-02	1.706134770653107979e-01	-2.278647329279261946e-01	5.475287859690684822e-02	2.193539492383315415e-01	-2.274874149397070333e-01	1.450224655630939496e-01	-9.553052100276365755e-02	-2.684761189569284667e-01	1.762081257963830638e-01	3.060714721665472871e-01	2.843735041071968617e-01	4.694638099312862245e-01	4.588095190177433613e-01	1.361547121879691513e-01	3.056373790468129847e-01	1.460559018435641510e-01	4.277157973741264607e-01	8.359424401424815632e-02	1.396062358157818539e-01	-1.750339252003479396e-01	1.205417733707053463e-01	-1.737313834523104145e-02	4.445794812207508606e-01	5.906449783888743088e-01	3.426225697688340399e-01
-1.074741620014370708e-01	8.678242850424566562e-04	5.026847909163808387e-02	5.769794508017557499e-02	1.083044753004246651e-02	1.175784270254898595e-01	-1.659285768676321132e-02	1.944838564508151180e-01	1.964956004645045107e-01	-1.020125073838976937e-01	-2.327922041532332342e-01	-8.529843881262486049e-02	-2.129665492123116177e-01	-1.099197421745645303e-01	-5.490204853034530430e-03	-2.050665369932076487e-01	5.105706186924537093e-02	2.037841885402610631e-01	-3.063859159053700099e-01	-5.179289680730010670e-02	-7.297475394038158147e-02	3.388413836332803131e-01	2.094635935631952162e-01	-1.795348954366130789e-01	4.130800041002743450e-01	-4.381600600187816191e-02	8.866361678121266465e-02	-2.117264761214862345e-01	1.068129669688314964e-01	-1.519058228989673132e-01	-1.624720793547446696e-01	-5.493859739396237535e-02	3.538847377616578527e-01	9.543288617902043192e-02	2.327706363238914167e-01	1.035495745594852170e-02	1.165411862417649880e-01	8.981614066594062473e-02	1.198413895302658655e-01	6.891891415878256821e-02	-6.483741041847099207e-02	-5.146857682091071640e-02	2.723800102100474851e-01	1.230744813107312041e-01	-1.193724301271740923e-01	1.267443817779308202e-01	1.082328779581752248e-01	7.550782933686116249e-02	3.242292664829097282e-01	2.065659449500487632e-01
1.587225012290463620e-03	-6.158631017374503053e-02	-6.745420775924663992e-02	2.586787550412350534e-01	1.121641341854627411e-01	-7.550591237595237482e-02	3.407891626608742230e-01	2.617104661755748074e-01	-5.908929181837570960e-02	-9.188866172246806796e-02	-2.135775047974860230e-01	-5.219877255127454152e-01	1.717024782147864512e-02	-1.691791541624597106e-01	1.779970416895288454e-01	2.249566862729572847e-01	-3.248270528313544903e-01	2.022366918120278023e-01	-3.678197344523871926e-01	-2.602256675609325720e-01	8.003524713014317782e-02	1.875368524589971775e-01	3.469433599845618277e-01	-1.759153154949071318e-01	3.605623807653989821e-01	1.517948488299877552e-01	-7.163089103445685266e-03	1.829572230328974647e-01	9.858030069481325819e-02	-5.407882193287579659e-02	4.344653859266872642e-02	2.261843066980797623e-01	1.682961847868364932e-02	3.207194422373162435e-01	1.533416642418205557e-02	3.565256503234796037e-01	1.229724361453098658e-01	2.189419086008410620e-01	2.908774444542633897e-01	-6.102111248763689849e-02	1.731409606080428765e-01	2.899895716455724859e-01	1.305687246639881116e-01	6.520149434943176003e-02	-1.214626229908876975e-01	-1.441941387718554124e-01	7.718066742826493187e-02	1.573852452376353628e-01	2.822027162511903109e-01	5.254202476032233671e-01
-1.530214639801518173e-01	-2.669775987705910181e-01	-8.160905521543947161e-02	3.616311483824354717e-02	9.230757091223247557e-02	-1.630091788778448292e-01	-4.488747885535523952e-01	-2.055882536322010679e-01	-1.616101699272961822e-01	-7.332967321827757456e-02	1.279402577049715828e-01	1.508600059858094533e-01	-6.523365482616219624e-02	2.959156791387506508e-02	-2.426400601459568485e-01	1.460723502312677446e-02	1.614116570865233719e-02	-7.351947710688699900e-02	9.097427604805700951e-02	3.148506347691429896e-01	-4.648482561946698510e-01	5.131818471630206213e-02	1.917318348278490292e-01	-4.787228028458027224e-02	-8.664661609578802604e-02	-4.137209312697863739e-01	-1.388436573837417698e-01	8.704269819648510764e-02	3.569958068873890222e-01	-1.575172220951760460e-01	-2.027054531236623658e-01	2.299153904768625467e-01	-3.258642743408894371e-01	-6.399636799969120327e-02	1.414517621218066290e-01	-1.038407464708868133e-01	2.724066989755026813e-01	1.187848985358696818e-01	-1.653778182989743273e-01	2.652622670814800410e-01	6.913737793979607416e-02	3.658019069950849134e-01	-1.733416457557365453e-01	2.223484890815366488e-01	-2.214427260876087877e-01	9.592595162556809274e-02	-1.034078399092683426e-01	1.958918365959839980e-01	2.987799739140038491e-01	2.455741434885501673e-01
-2.149957058466949178e-01	-1.621453080604929320e-01	-3.560721237327583305e-02	3.431543756636429299e-01	1.259915170831700237e-01	-1.486198506907905892e-01	3.849947190378170264e-02	1.609979351757967470e-03	-1.842492414392319089e-01	-5.541625865076126034e-02	1.736248184902458580e-01	1.167948868923144590e-01	3.409438636317188021e-01	-3.498214337093773496e-01	-3.757891239583884685e-02	2.227816188828947441e-02	-1.721320276002875349e-01	-2.121870643256628663e-01	-2.538316487655949485e-02	1.613769389046370573e-01	3.557105294267017687e-02	3.399447170382631223e-01	2.265342511006698811e-01	1.454432607157772339e-01	2.338524096297895094e-01	-1.016051381728545061e-01	-3.087261964058624630e-01	5.112806378181635608e-02	4.243466694601749079e-01	-6.986541095764781106e-02	-1.263671020436438475e-01	6.477504554379832913e-02	-2.494360944683189918e-01	3.230193036615323643e-01	3.192623646595169618e-01	1.307035698437669091e-01	1.675336183553675640e-01	2.003202315640054409e-01	2.593925340631776932e-01	5.056637088069021457e-01	6.043792688686462633e-02	3.942380059872683251e-01	1.209272075501544863e-01	1.769438185683121501e-01	-1.396104220014542444e-02	1.064348469032817268e-01	-3.206422178433394887e-02	6.398634056011517357e-01	3.294267479727295278e-01	3.775736623878615528e-01
-7.007526837980630752e-02	-9.461331458651150994e-02	-1.151654159877668199e-01	3.728670490319066499e-03	2.026390709093894293e-01	-1.509013820408985906e-01	-9.980628293710043508e-02	2.338345730656321009e-01	-1.372302485738138567e-01	-1.747808958512193089e-01	-1.276611440269827813e-01	1.866753338321353733e-02	3.232577756724921286e-02	-2.406142580030381506e-01	-2.962799368427321833e-01	-5.685963691184107299e-02	-5.796267138124213542e-02	-1.374846538091668499e-02	-9.744645386416973809e-02	-1.067038625882431660e-02	-6.189559842065305018e-02	2.312227072158323793e-01	6.363885413654087053e-02	-3.593263163399548071e-02	1.409355410014675736e-01	-5.113803943586615885e-02	1.647395347569431401e-01	-2.533736603877331239e-01	1.217739014659119101e-01	-1.306246240328176322e-01	-1.723781029244017826e-01	1.681989478055637144e-01	-1.236407781680393947e-01	8.215276922635320056e-02	-2.336637017080335152e-02	1.459453369156260040e-02	-8.089774445324009189e-02	-2.490344345590441155e-01	1.828884206104982590e-01	3.619412308482022334e-01	1.053982814698914972e-01	1.556487506070654558e-01	3.381187692389747701e-02	-1.603738772131136081e-01	-2.549777518374194557e-02	6.392490216691076865e-02	1.208677336173400868e-01	4.556809193372810540e-01	3.391439968003429062e-01	4.446851674425832956e-01
2.080158759152193060e-01	-2.634609956442402479e-01	-1.414169528837277423e-01	3.710566574406400919e-01	1.737051821812808095e-01	-1.803577244153313497e-01	3.305369832229424626e-02	1.515604590407949870e-01	-2.991517589598747806e-01	-1.480213819312859447e-01	4.183724925664022987e-02	-3.640115142375228985e-02	2.269860906992668959e-01	5.675261162495385397e-02	-2.155042623768616550e-01	4.342598933660284100e-02	2.594986441360539603e-02	1.323394648311905508e-01	-2.124996977558995803e-01	-1.647575531970939533e-01	-3.243535585600460132e-03	2.976066775390338037e-01	1.106804569557371665e-01	1.677205204406178596e-01	3.007973951395117584e-01	1.849814331051847227e-01	1.239303175530759721e-01	1.516483625194997298e-01	1.015407780644014962e-01	-9.071672738597576224e-02	2.086304776214086554e-01	1.489939996299485814e-01	7.852856898373508643e-02	3.805409166136770049e-01	1.375380012976146205e-01	4.291414796366305739e-01	2.781696669418770584e-01	1.773982745936571459e-01	-1.650251557756134690e-01	2.428441969276496637e-01	2.089678205964432267e-01	2.928627513229258295e-01	8.719082810859921095e-02	3.237499661808300455e-02	-1.120380553693247211e-01	8.511452083143675185e-02	-1.645913460693936570e-01	5.827294842268612163e-01	3.450165009276042749e-01	2.345251944422662993e-01
2.275189113133069263e-03	-2.876323182636429943e-01	1.207254713281664255e-01	1.884958470212537429e-01	1.886227954227697734e-01	-3.669518658074409911e-01	-7.187408571517835132e-02	-1.801664398343199025e-01	-9.833242507954118028e-02	-5.384409595574164709e-02	-2.409971913566128984e-02	9.952343128800921965e-03	8.316792330468006367e-02	1.422377383564767638e-02	-1.862371895504818242e-01	2.250775003908879468e-01	-1.984567061072608357e-02	-1.919471500020598076e-01	1.832778076078999674e-01	-5.922756456427478305e-02	1.067659647549352997e-01	3.352696457982429212e-01	1.593171352054446044e-01	1.127707637829809401e-01	-2.128878592142351839e-02	1.666160666883176877e-01	1.928205552844528270e-01	5.004487043509220703e-03	2.009383205383811488e-01	-1.458990114648986702e-01	2.759200483305392915e-01	2.604936362313169385e-01	-9.536415017851720966e-02	3.532157664344966475e-01	1.098404968409616017e-01	2.143209546602030946e-01	1.431163390659841439e-01	2.013954914920104700e-01	-2.156672345789769629e-01	5.302282637795986409e-01	1.232250302849925011e-01	5.482430512269722556e-01	-1.003868043677998700e-01	-2.110352582665576127e-01	-8.733166454495357167e-02	-7.030515572182494295e-03	-7.456503831691953244e-02	7.032942497247303137e-01	4.529082287205884461e-01	2.300649121366706018e-01
2.394945054225612324e-01	-1.497676056572903314e-01	-1.548144377465080490e-01	1.980312776323603363e-01	5.168319760613680064e-02	-2.118293448789529132e-01	-2.241923303856580563e-01	7.351034010463848578e-02	1.547589316924599390e-01	6.154975806612286021e-02	3.828398025499021307e-01	8.959892092908422478e-02	1.497928219383358461e-01	-9.190355231935233571e-02	-1.643658692031247856e-02	8.556290008559348792e-02	-2.529512767242936833e-01	-6.052825943102362050e-02	-1.016718627854023421e-01	-7.811781515734243786e-02	-2.083001544221046997e-02	1.987444490007332920e-01	3.027195262675123621e-01	-7.616693665731380514e-02	1.734323239553468565e-01	-8.565160251186809681e-03	1.268633091460599858e-03	1.509398246190901127e-01	4.185825058121037112e-01	-7.511036004220290885e-02	-2.410352404887755873e-01	1.006676063545385996e-01	2.219400951339674938e-02	-7.017786015188640092e-02	1.703932053276197567e-01	3.376053857903310029e-01	1.405736572775870552e-01	-6.608823996661074285e-02	3.247787380499163323e-02	3.036303336004559372e-01	2.399752062983919187e-01	3.970834392972019677e-01	1.914365217802692087e-01	2.684256196038132813e-01	7.480804576326359479e-02	-1.843711002233665575e-01	-2.113435471945179778e-02	1.569968242259778823e-01	2.899215075145461507e-01	2.643076680868347017e-01
-8.626050070870250330e-03	-5.036117234433172829e-01	2.843417091432008381e-01	-2.188068396094391410e-01	6.519854343402686769e-02	-2.253989983797376195e-01	-2.163703034262143832e-01	1.995991811535284266e-01	-1.263268394896097935e-01	5.815484940757685572e-02	-2.685343337565975624e-02	1.627447319572229989e-01	-1.439365327518044111e-03	-1.805562001851026555e-01	-6.438569763487997921e-01	2.554217391488203814e-01	1.074056750149410683e-01	-9.156023484736178220e-02	1.543647845470534352e-01	-8.719031542912328292e-02	-5.686340883189737461e-02	3.744769611450995406e-01	-8.717592463657423962e-02	2.100518877868099987e-01	-7.543467792934195615e-02	-1.908308061357688046e-01	1.935275188619251241e-01	4.325189725718943390e-02	1.541366906338327847e-01	-4.531943869611863573e-01	5.050401713849661176e-03	-3.646929864752919415e-02	4.506101794895300610e-04	2.595488372017137890e-01	-1.958272839313197344e-01	-7.233273196153615359e-02	1.794821805526913838e-01	-2.328107664764049178e-01	1.146446988572149273e-01	2.234922278254218853e-01	-2.319769900696726575e-02	3.148809260421002731e-01	-2.547145598077245054e-01	-3.276644692723228447e-01	-3.902778807964004670e-01	3.107715623769824465e-01	-1.151288341923946135e-01	3.025028189915700549e-01	6.101021623233225943e-01	3.278337536331802360e-01
9.036977676807275706e-02	-3.216693971645137595e-01	-2.516845559565096258e-01	2.805677644353619590e-02	1.305643219148889256e-01	-6.792436481841476748e-02	-3.587653127746015524e-01	-6.841046902258793305e-02	1.399389076396936882e-01	2.460534212486803207e-01	1.057894663120487709e-02	4.759508346910869270e-02	-3.168824802840720933e-02	1.422484219408097494e-01	-2.481218490163095147e-01	-8.692891256858877036e-02	-1.375877398779926375e-01	-8.219806125810096009e-02	-1.216964265819608232e-01	1.437846724404278145e-02	-2.263611090084070021e-01	6.069680519467812729e-02	3.433791406550484870e-01	7.486131403368245958e-03	2.345315102934233259e-02	-3.074552985582683640e-01	2.643923562935787119e-01	9.458152471875892753e-02	1.797644918683995174e-01	1.353302972190996711e-01	-2.458043539424143442e-01	4.307963765162188818e-01	-6.266859177026092020e-02	-2.881147213740610155e-02	5.055618939976617987e-02	6.889482941509861291e-02	1.436749083482704581e-01	-3.375298098427055582e-02	-2.765925877805185396e-01	3.683524003620758380e-01	1.474035159588085453e-01	4.180035931846849406e-01	1.961177124712563946e-01	7.422418934144733860e-02	-1.302535312444908777e-01	1.587082392044971146e-01	-1.662441019604493087e-01	2.479980879916055814e-01	2.401817898084241953e-01	3.010639666470589781e-01
-1.552423434173707817e-01	-2.103484418084093366e-01	1.284041598067808820e-02	2.487290357698804522e-01	8.762665097228242161e-02	-1.937630940532579227e-01	-3.403430271923409411e-01	4.830319765124273246e-02	6.415028900917654764e-02	1.663164952817039188e-01	1.314872573164332370e-01	5.488667092304178041e-02	1.494931927545231076e-01	2.909314541241257018e-02	-2.807519341413110547e-01	3.710401506839291347e-02	-7.769703020774877678e-02	-1.059774142530457430e-01	-1.297300877615966130e-01	-1.766658537124010577e-03	-1.224980689878373968e-01	2.097361955910049536e-01	6.672704637565930741e-02	2.447057273886321660e-02	1.505126407315926452e-04	-1.373150003732397373e-01	-5.246588660916701521e-03	-8.302417113192350762e-03	2.178348002780342019e-01	-3.545277585387232588e-01	-2.717251480114236672e-01	8.740626967470395414e-02	-7.240463790328946492e-02	1.339128626095555975e-02	-2.330581725135021445e-02	-4.661230197212706816e-02	2.762079737193190998e-01	-2.165828194084096214e-01	2.073582268034853543e-02	2.446003327435440355e-01	6.537004076779717732e-02	3.805049414351681092e-01	1.548818180242229059e-01	-4.192877051075656614e-02	-3.110207509293827499e-01	2.804982812145003224e-01	2.316710300365489306e-01	1.477769879518430751e-01	4.129202878275274324e-01	4.561521874387619024e-01
1.567196192674943089e-01	3.020086496148551708e-02	-1.421425796829987043e-01	3.351831039583966221e-01	2.191567080017347569e-01	-5.192206998090593828e-01	-3.025235444050378697e-01	2.053496334089422448e-01	-3.065716481251716807e-01	-1.129858651848930362e-01	3.617057538403247591e-02	-1.815203773452215563e-01	9.341204585948457984e-02	2.760380850880683832e-03	-2.420261914058381009e-02	-5.341262691237953775e-02	-4.061548557913801649e-01	-1.639648594062501075e-01	-1.084343280856321784e-01	-1.097881713120641284e-01	-1.162764933210069102e-01	3.521827347458528212e-02	2.731767457018890455e-01	3.732801447789037969e-02	4.539395237906597436e-02	-1.079632262923245073e-01	-5.751961396167658280e-02	-9.192412827579447832e-02	8.608636473260408706e-02	5.027670539422631618e-02	-2.033726609314746858e-01	4.216884382989592034e-02	-1.470181608578473020e-01	7.546102521078533465e-02	1.455169162424368445e-01	1.850093068868479407e-01	1.432653972567668743e-01	1.223449144182504333e-01	1.683688331507393610e-01	1.731955195004106496e-01	1.546353407663410562e-01	6.217596502149723703e-01	7.638875375017457892e-02	1.355086659938878335e-01	-7.771063373554176756e-02	1.147926188372202540e-02	2.135203073108353777e-01	2.066394484386449848e-01	5.769129471180816093e-01	3.476744221252074385e-01
1.506275975629718308e-02	-1.776147434281319382e-01	-6.340896566762499291e-03	6.274665877881077658e-02	2.141569243630840336e-01	-4.433326107446732001e-02	-7.973923776854424661e-02	9.457128442495274512e-02	-1.481322909483545058e-01	1.053158137129229094e-01	-3.297372239610100314e-02	-8.333953952615846816e-02	-4.036841877245436194e-01	-1.354496488317250003e-01	-3.259621303484174643e-02	1.302949649349221042e-02	-1.992052959997829900e-02	2.356151385237782725e-01	-1.056129074510502724e-01	1.950011780340809853e-01	1.465422089616077450e-01	2.918353813117205986e-01	3.729452913930226265e-01	-9.024325225893360669e-02	-3.316790881790909751e-02	9.466317003909040240e-02	5.867805828981693950e-02	2.812172538490514961e-01	2.750759140120469515e-01	-1.003236405975191509e-01	3.905500908710407559e-02	4.180721835159327826e-01	-2.981739776018506594e-01	1.181817567357167642e-01	6.620181610535703920e-02	1.479701960765271163e-01	3.024296441308792494e-01	3.238159195164698745e-01	-1.910930120923113457e-02	4.906240932747014116e-01	-6.975470312574838516e-03	1.521355360591673533e-01	1.502783535451236718e-01	8.253639582624661131e-02	5.199302650885480326e-02	7.758309099386184737e-02	-4.159483117604317881e-01	3.708811760015847669e-01	2.510129807529430934e-01	3.551241307936874314e-01
-1.493731294343736971e-01	-1.246167714262481907e-01	-1.119157944741678568e-01	3.467873158712494325e-02	-6.662844708539600487e-03	-1.966516332605776629e-01	-4.079758479296408669e-01	-7.017331693400419290e-02	4.625198761050426655e-02	2.612418543511620811e-02	-8.810374199128061246e-02	1.553982029550154409e-01	1.222463907895124519e-01	-8.578796751578800228e-02	-4.023532073099614914e-01	6.648323797647563704e-02	-4.700869781781589346e-02	-3.958697456750281951e-01	3.956658902703188291e-02	2.136923323590032009e-01	-3.528889627848889043e-01	8.622250877137145608e-02	1.753662749911510943e-01	2.679163873631226211e-01	2.284372104698507988e-01	-5.015390519155100701e-01	-1.820872261657177360e-01	-2.185393559460767077e-01	1.978899315477165022e-01	-9.969619507620056109e-02	-1.606502038261996002e-01	-6.707342763144616415e-02	-5.947418087270062159e-02	1.956211760815667125e-02	1.385905208750111695e-01	-2.028209463308901506e-01	6.056131395168538184e-02	-3.697269980736611616e-02	1.940837009250128212e-02	1.065990322358831843e-01	3.302762092883093463e-03	3.129363657763036821e-01	4.980260303146055376e-03	3.574989153443281498e-01	-2.073451372592503561e-01	3.177830420381644316e-01	1.647140122423453382e-02	1.583914699856133479e-01	3.648693453573999546e-01	9.851843656969791474e-02
-5.912803867259993490e-02	-1.317473962665208220e-01	-2.545775257638171474e-01	3.391579097298208501e-01	1.093105309988574303e-01	-3.310479937774490899e-01	-6.815404230400333441e-02	1.458758649192872826e-02	-8.686132492927071957e-02	-1.332370862146890766e-01	-2.993033962877977849e-02	-2.633156344412747041e-01	-1.036224128142452516e-01	1.679434855944352822e-01	-7.130444233595056858e-02	2.195013567569074342e-01	-8.413200216703690948e-02	4.850804232812255812e-02	-2.064699822675661323e-01	-1.127019393092899557e-01	1.719142899182569684e-01	1.341748414402651468e-01	2.345775204648289647e-01	1.282666766750891196e-01	1.219022820074106873e-02	1.978000085966355459e-01	8.033583279209784156e-02	3.352223251419136352e-01	2.913711554147431770e-01	-1.267179757742486756e-01	2.176286881139638807e-01	2.719398834124906461e-01	-3.253627451283591654e-01	1.060670246063563499e-01	1.605751909880272776e-01	4.716650943521495942e-01	4.857595419547093840e-01	3.421900507529794799e-01	-2.539405388319535689e-02	3.279244161192620965e-01	3.064815455284383150e-01	3.665124564388360096e-01	1.344642197073469270e-01	1.275445993838452696e-01	-1.624675458045488075e-01	-1.979091992494936766e-02	-2.332253116701457074e-01	3.485717175196724749e-01	5.120075749094582518e-01	4.510363097209432182e-01
-1.890857541595245273e-01	1.134388253474705177e-02	8.871401886749397114e-03	5.401332958284917746e-02	1.150325555504350533e-01	-2.648436391102421128e-01	-4.072271480272552924e-01	-2.040317193168680598e-01	1.157170993136941856e-01	3.542173522060414470e-01	9.606370304541420047e-02	3.340564011004970579e-02	9.036710309605240632e-02	9.910288983285658881e-02	-2.920985377813096195e-01	-1.505910021876491998e-02	1.755581752040304422e-01	-2.763234898504713932e-01	-2.459723638147406216e-02	2.701672332285598443e-01	-2.743795056897082030e-01	-1.992869013863871885e-01	3.783742001767671503e-01	1.059522885107586215e-01	6.130670156986678387e-02	-2.920751957879709204e-01	1.838029257267093097e-02	1.580304521024042952e-01	2.841848615966576300e-02	7.398716855234163670e-02	1.227649625095661445e-02	2.528107502097227122e-01	-2.168034676257806215e-01	-5.032347241687542411e-02	1.522560295294239641e-02	1.882584085665527651e-01	2.647718921018982208e-01	-1.901423196642996749e-01	-7.399330160476899620e-02	1.201725111395471474e-01	1.652765811524167794e-01	3.099146426845574842e-01	2.637470448262956291e-01	4.547066427346925510e-02	1.047662133561235755e-02	2.145471091414209164e-01	-1.486327855664740238e-01	1.378025281909457944e-01	2.977660172123107740e-01	1.949181166353106953e-01
-1.773743639413907780e-01	2.304471247369705433e-01	2.009361627712369369e-02	2.758295309741116697e-01	2.309657449390002948e-01	-4.518260067600734509e-01	-1.144287485139660332e-01	-1.921427933714817127e-02	2.944040452455940621e-02	4.742066635831235916e-02	-7.300050097977767161e-02	3.398560649633532160e-02	9.203843634152501785e-02	1.586745808542013858e-01	-5.407257304450743124e-02	9.719095809275876685e-02	-1.228814372889412143e-01	-3.028081337405472695e-01	5.059574679746303705e-02	1.647091282633339525e-03	-1.094924576806556304e-01	-1.307401895122855817e-01	2.640567931404358970e-01	6.022785186835447752e-02	2.351690351264095202e-01	-2.365824001843241098e-01	1.412043767884127964e-02	1.401789069299247681e-01	1.117826193791881043e-02	2.747313435380952656e-02	-1.137955914273839630e-01	4.215014370628328289e-01	-2.434299234982882365e-01	-1.359515466011037774e-02	1.961399399284509681e-01	2.200925971134475856e-01	8.827228493882645355e-02	-6.194738729204875977e-02	-1.364495977051478556e-02	3.939151239019274969e-02	7.281373864528414841e-03	4.230560800647887310e-01	1.886925425178447302e-01	8.145427608005760545e-02	1.204629285086101509e-01	3.965918547049762100e-01	1.723815929640875877e-01	-4.617404559222772903e-02	1.134296335875173700e-01	2.115266782373043664e-01
-2.220199427295471151e-01	9.289434013645345156e-02	-2.664282556498677179e-01	1.803926530953103291e-01	1.358639189588455379e-02	-2.001745152210093193e-01	-2.593952747965960204e-01	-2.599522812472493394e-01	-3.238769187150544182e-01	-9.928012561816579318e-02	-1.528467590962068745e-01	-6.793657900364080682e-02	-6.479046751778630431e-02	2.050392023259948182e-01	-2.021424157040687675e-01	1.794869687772573663e-01	-2.268430109406559814e-01	-3.670917765959216122e-02	-2.333763294136958488e-01	-1.939996881281432495e-01	-8.165194084212341885e-02	-1.967623163467051642e-02	1.923651552055975489e-01	4.847677733437689984e-02	-1.950936972439638040e-01	-9.503995244770388484e-02	-6.961538335728749416e-02	2.023921828143540880e-01	1.401724966311693188e-01	1.362337318547680587e-01	1.635424061541667640e-01	2.759508373335940457e-01	-3.363744714419794057e-01	2.121928053659781488e-01	1.594387325733016281e-01	3.267565110939348871e-01	3.450839189067853030e-01	3.211103187408407278e-01	-9.532305343144445442e-02	2.004622398399506511e-01	1.176879993166768390e-01	5.029367095896791762e-01	-9.402354071274891811e-02	6.358125732327590991e-03	-9.123268884509305732e-02	2.611120052333169503e-02	-8.464386184675612435e-02	3.731505232369819458e-01	3.631365986537987700e-01	3.786391908359151293e-01
8.797510095575999944e-02	-1.130828953796954028e-01	1.141090298886842935e-01	1.433606044055159845e-01	1.189958231154900209e-01	-2.316888030327401427e-01	-3.554070231533266178e-01	1.072816623211875625e-01	-1.302370737618737395e-01	9.646786015406207115e-02	5.708824113476033968e-02	1.565594500520227361e-01	-9.699630445728268935e-02	-1.552436103459949035e-01	-3.750646442278963155e-01	2.591684475991710701e-01	1.630233005530968282e-01	-2.976639798094905462e-02	7.792465651785962164e-03	1.835684808093430431e-01	-5.007759105323576765e-02	3.806803617229612691e-01	2.274604240528825816e-01	3.342232858615173940e-01	5.101319617694335257e-02	-5.376021747777946086e-02	-1.084573883454826443e-01	6.462631184709295706e-02	2.677207693224928908e-01	-4.733591127336385651e-01	2.116874156190968748e-01	-9.488216017656889156e-02	3.369750888005020040e-02	2.191770985259372806e-01	1.622397548018403857e-01	5.220409413017288586e-02	3.977021753360154288e-01	2.201974855310568913e-01	-1.406604508222330033e-02	2.886835845072991402e-01	1.334446769401039234e-01	1.946710539036833332e-01	9.995526398865178797e-02	2.383970892670856379e-01	-1.236026456293423392e-01	2.076427585102266771e-01	-2.062917433499611986e-01	3.294920930785537050e-01	5.752354861981024969e-01	1.598722881473998991e-01
6.331067262920700434e-02	-2.215329552650036060e-01	-1.084922145666475934e-01	3.068333136631240521e-01	7.051605982451786270e-02	-3.490899349555536268e-01	-1.973098156315759577e-01	1.808272681060412446e-01	1.634853782402277689e-01	-8.177573425423781406e-02	8.137792081978989511e-02	-2.255295703519145933e-01	1.325049941419363386e-01	-1.464447582783889954e-03	3.871420851637967508e-02	2.646047359048136483e-01	-6.075844475712690457e-02	-1.755313193634978064e-01	8.737457186818856081e-02	-9.792160680512899951e-02	-4.769008092917886854e-02	1.485362350490272987e-01	3.322598644977837745e-01	1.997427373375317700e-02	2.071221425663115068e-01	1.782523991965752896e-01	-6.824368437584102387e-02	1.448927095308536438e-02	1.799176134413278394e-01	-2.348687695294550681e-01	-6.855947724911877483e-02	1.692837859177500626e-01	-7.368035959994644057e-02	5.827611844137956659e-02	-5.350400386580348583e-02	4.945339470119146374e-02	1.815120185915098383e-01	-1.498784936017062974e-01	2.284071227408824567e-01	1.889395088854055327e-01	2.168997126397085307e-01	3.630999730808601722e-01	2.518465147111512148e-01	1.407796860849838960e-01	-5.094792708178445817e-02	-1.091617223784280191e-03	1.263166871692491811e-01	1.796810224799781641e-01	3.738506046184788545e-01	2.681163809787644459e-01
2.368446255920204635e-01	-1.125451514200613151e-01	-2.398390146058881345e-01	3.346008114796314992e-01	5.049107506235430698e-01	-2.655662288799709447e-01	-9.258518112068769845e-02	2.133674904838978037e-01	-1.725085855913598420e-01	2.500376826502805905e-01	2.819943765567152760e-01	-1.102538762157804185e-02	1.264835040947994427e-01	-3.822557088557031191e-02	-2.569481701461904383e-02	1.094016252101869674e-01	-1.879071962657001826e-01	6.115327444160811865e-02	-1.223401411424478030e-01	3.401771335854789774e-02	-1.180034863506626841e-01	1.005792428463621740e-01	4.753531564764694184e-01	1.191651201916481134e-01	-1.288956829124865509e-03	-8.850093150240480322e-02	1.666169810270161644e-01	3.141069689374527685e-01	1.430508274860621543e-01	-9.881118400814392633e-02	-9.569465547016714480e-02	4.098900059677029195e-01	-1.155312964906551054e-01	1.150720459576272808e-01	1.980426875425919109e-01	3.575529591688264563e-01	4.151528309044462683e-01	2.025377055595166398e-01	-1.089420679029746986e-01	3.525205849774014633e-01	4.024018944396855479e-01	4.587396136624789511e-01	4.303591955364565180e-01	3.018621279241979691e-02	2.956568182512469417e-02	1.404511125788738546e-01	-8.962251445513291781e-02	3.028837442141940617e-01	3.893877369250761111e-01	4.823822980242878922e-01
1.591502454708323411e-01	2.583470458203357967e-01	1.227672792559449250e-01	2.099016154802598455e-01	1.503382177599262848e-01	-2.988709967579775695e-01	-2.164848552033930562e-01	3.066333143153905372e-01	-1.400923084865818291e-01	1.227749373037172048e-01	-1.487816112076027417e-02	1.013318077756695731e-02	-1.454726612142547559e-01	-1.304669167670912400e-01	-1.300249874709760202e-02	2.044590211861420648e-01	1.750104019922087695e-01	4.935100819748557133e-02	6.125164105113065777e-02	-7.033905939991418055e-02	-5.668195525917089916e-02	9.362129038775027223e-02	4.330693424332919816e-01	3.327270077890555622e-01	3.385612270635370014e-02	7.429865102157839907e-02	-1.383081121819639547e-01	2.449212292878938102e-01	3.576444952443322972e-02	-1.464300774925131887e-01	1.497557733401081725e-01	4.552267717921818641e-02	9.843232953904365590e-02	3.681424938081156450e-01	2.392983873596181144e-01	1.858842966047458134e-01	3.932881533861302681e-01	2.459608795335493370e-01	2.480440543622444705e-01	8.000624733697735136e-02	2.056160524040529791e-01	1.336701017123121393e-01	4.050289684984903493e-01	9.718721811456282333e-02	2.250614333008608692e-01	1.525987150499979461e-01	-8.824141832746423830e-02	1.804289796869575913e-01	4.738610013710653490e-01	7.400867569478783436e-02
-2.318331548725350577e-01	-1.656066353714459316e-01	-1.670546533459956184e-01	2.939218386626484270e-01	3.283798270868130975e-02	-1.760499860057041788e-01	-2.270628464769728350e-01	-1.287825135822118217e-01	-2.363191149717117912e-01	-1.134472529114825268e-01	1.254104801995254911e-02	-2.339728775840597269e-02	3.827592405475122115e-03	6.368612040665892760e-02	-2.855296738877602380e-01	1.810205619727834614e-01	-1.619308702657096255e-02	2.094326313391026845e-02	-1.604948469998838667e-01	5.879971764105230807e-03	-4.335639346590453025e-02	3.330629592343249956e-01	7.149822036317826646e-02	1.164467829671167048e-01	2.827368171915617401e-03	6.734679903579746107e-02	-1.676341730097705707e-01	1.452634501443917925e-01	2.881993225739137299e-01	-2.845941997492210662e-01	1.101177844382457416e-01	1.614929410557841838e-01	-2.227386050474859935e-01	2.684896321435119582e-01	2.975832655698510548e-02	1.363035308865683803e-01	5.166398255115199900e-01	1.872784362498901012e-01	-6.148763665435881542e-02	3.330047939716647698e-01	5.223151473293328323e-02	3.321102414719822038e-01	4.279432423484821890e-02	-7.813734432278280143e-03	-2.342761639383609540e-01	1.875082338910224189e-01	-4.258390459045328230e-02	4.869106629167164191e-01	4.570770827826967642e-01	3.911344068425799403e-01
-3.864750173759883001e-02	3.255690216549735755e-02	-2.456644374909973949e-01	2.095620275975511593e-01	1.715407216297546722e-01	1.408794217180653341e-02	-1.086331542799998245e-01	6.887663280595049398e-02	4.374335877530065309e-02	1.292469539781417320e-01	-1.156954799696710036e-02	-1.756553583105182614e-01	-1.586861296406420485e-01	-4.221737041206297114e-02	1.448582166959948014e-01	1.234104310058779241e-01	-3.062332121654488468e-02	1.469202595979067216e-01	-1.762162192165176722e-01	1.443179359879916412e-01	7.902521023574209103e-02	1.558467605432703740e-01	4.759576662356778121e-01	2.806670096847286786e-02	-7.515572282195906451e-02	8.946635823795821840e-02	-1.624408892035389407e-02	2.511298266838608573e-01	2.249170432323196744e-01	-1.207186979354742257e-01	4.979430956801057795e-02	4.154762793725875758e-01	-2.255577770163882667e-01	5.961415541096344584e-02	9.841028928853097490e-02	1.087298809185393428e-01	3.458704112170768452e-01	2.236692372907535253e-01	8.822862983613473375e-02	4.298523476197494420e-01	3.086861347698953706e-01	6.087754444626042316e-02	4.484262873161992680e-01	1.232259513616608404e-01	8.986360171827111054e-02	-3.427808981233251145e-02	-1.387664619363324081e-01	2.305961744916583400e-01	1.698851125706763998e-01	4.152686545739926460e-01
-8.082156841774831846e-02	1.119560245039881996e-01	-4.117342427807284544e-01	1.753850258894820713e-01	2.901718600561308259e-01	-3.285407669154135624e-01	-1.600785101457903037e-01	1.431748794927938939e-01	-8.355057684466647705e-02	-1.017117374993912193e-01	-7.490003787475155161e-02	-3.313660252013678111e-03	7.437225014899848108e-02	-4.454929060757643888e-02	-1.477723235543972891e-01	-6.587989640278127390e-02	-6.994310122964161880e-02	-2.791390121422626658e-01	-5.099745282829064308e-02	1.928459582892457502e-01	-2.173210952276816987e-01	9.544122190072548695e-02	4.072214476517164172e-01	2.380996816992302922e-01	2.841368888237584267e-01	-2.116046278697281124e-01	6.110365151801910866e-02	-2.474306319108743324e-01	9.727157877677568287e-02	-6.347693976324628173e-02	-2.880629974028028808e-03	6.480884869168794526e-02	-1.349902568481538556e-01	8.309342329708478692e-02	2.202447241564081393e-01	4.816877722418300145e-02	1.492024038819453891e-01	1.597335687332674392e-01	-1.676205132775434106e-02	2.280474223989839566e-01	1.531165389127165655e-01	2.067954172952063963e-01	3.899811199545887841e-01	3.232787823192989074e-01	-2.461986181181241573e-02	3.645712435754003833e-01	-1.008395043407744884e-02	3.324085149207912093e-01	3.344402104959040001e-01	2.237464798701243873e-01
9.032071421219778351e-02	6.933554771224501034e-02	7.004176971155828477e-03	-2.140696277308896597e-02	1.895992959680090073e-01	-1.386651080176763140e-01	-3.367604964810722024e-01	-4.363644674673383683e-02	-2.562769182598939044e-01	1.806163701491954668e-02	9.570944691318050701e-02	2.454835526518516498e-01	-1.478629346510980103e-01	-4.703604650661237507e-02	-2.237053170558347404e-01	-8.490086225835824507e-02	-8.845054136054525395e-02	1.880053243105415384e-01	-1.822797503021788279e-01	-3.029299261637152969e-03	-1.919744345740879987e-01	9.175523323303920453e-02	2.768510838591725642e-01	-1.874160018727795696e-01	-1.717639882378927951e-01	-1.875543261675204632e-01	2.317058704649440082e-01	1.349843131447758249e-01	3.136487003602103640e-01	-1.140585433513365866e-02	-7.754196394727344566e-02	3.154630038500987332e-01	-1.703047958810432194e-01	5.293466372300881240e-02	2.812433465117011866e-01	3.693566838888199255e-01	5.866756861273927232e-02	1.115442841191079115e-01	-2.044448483589139109e-01	4.028188115156480231e-01	1.949648735985826664e-01	3.532601259325300336e-01	-1.166948050176993129e-01	3.850660873469572559e-02	9.593424163603767041e-02	-1.514701733192846400e-01	-1.297749563929947447e-01	3.747381062183451350e-01	2.513387145872986173e-01	4.080547149200303703e-01
5.417526677880942637e-02	-2.795223056593090227e-01	-1.514038996835997686e-01	2.102491525063146516e-01	1.551557651607151367e-01	-2.476837931567670292e-01	-3.953001709323758495e-02	2.435163320062516679e-01	-1.304023710943140180e-01	-1.120868766071561329e-01	2.692954403689139520e-01	8.834023509520877449e-02	1.890338570614441549e-01	-3.416599164501138430e-01	-2.379722734415401497e-01	1.745410024888983114e-01	-2.165962234115668683e-01	-4.777284790280676707e-02	-5.615475684375261650e-02	-1.494524560474989536e-02	-7.216617881348197914e-05	4.210817857395536268e-01	7.021248078967938511e-02	1.320815850046792306e-01	2.099714868167081028e-01	-1.169158875110631879e-02	-1.184380821432391429e-01	6.304745808728177969e-02	4.710790682636591953e-01	-3.278354517008388314e-01	-2.321801697026401601e-01	5.106884949475776550e-03	-1.204765595889932123e-01	1.697223693026209956e-01	8.401442254786127550e-02	1.742326865412207604e-01	2.346441559950168954e-01	-1.578946473260343236e-02	2.105315325518834213e-01	3.708283989766875122e-01	1.454257978101571036e-01	3.460296273311326276e-01	6.612517044257552878e-02	1.105306681900324745e-01	-1.106624842831514383e-01	5.019368720064480704e-02	1.356814024502061081e-02	4.479021969515888379e-01	4.901686882218392327e-01	4.568332723291979036e-01
-5.814882198713364897e-02	-1.666965492096223189e-01	-3.559187256243347142e-02	2.719999107133850846e-01	6.321273963484738689e-02	-3.119403832237540586e-01	-3.392323969578719400e-01	-8.094103311826257585e-02	-3.309330632360943936e-01	-1.784908733392835400e-01	7.038768969046879653e-02	1.058628481824500228e-01	2.527405376757044936e-02	-6.850163536193337385e-03	-2.798079349695695717e-01	1.836088834082403795e-02	-1.329923732797960167e-01	-7.283323074138081492e-03	-6.876808046383298123e-02	-5.371652043427240647e-02	-1.539238854216539443e-01	1.037953563974943760e-01	1.584281206969835876e-01	-1.816607025342043547e-01	1.191025474740751988e-01	-8.565590990264396187e-02	-1.234659864792690548e-01	2.130456071332416101e-01	3.012607518866088907e-01	9.898386064698234954e-02	-1.813684986273990662e-01	4.319872108952108603e-01	-3.543318995387408910e-01	1.303551677323238622e-01	1.333837095900825276e-01	3.014820168800008693e-01	1.637843495441261010e-01	-5.278158939228370927e-02	-4.587647391720151360e-03	3.952400724203576354e-01	4.515630500733390507e-02	5.638976074162972418e-01	-1.796593670785101848e-01	-1.110739998004906057e-03	3.383766215743498618e-02	-2.680122349708232571e-02	-8.415051142081764191e-02	4.754950686915199176e-01	3.374735108161898145e-01	3.524189361982125179e-01
1.630478341629125194e-01	-1.487552455035356935e-01	-1.243754756042236322e-02	1.403195118213110548e-01	1.696595048830923380e-01	-1.191645901277999242e-01	-1.038586948077847988e-01	2.193467028586228995e-01	-3.757404746012616981e-01	3.804299044718158912e-02	-3.428852489597986747e-02	-9.472495988831661218e-02	2.599694442241643616e-02	-1.154592694140302161e-01	-1.367641449565435985e-01	6.688559906544196132e-02	-6.792615006803595645e-02	1.736754980604124088e-01	-2.110378323420981916e-01	-1.049947934215479661e-01	-1.464270617313073175e-01	3.277627068842191571e-01	3.861410349544921461e-01	1.467159550486541730e-01	5.948303608033532475e-02	3.401343780487471602e-02	2.862025583116666744e-02	1.374910988886944574e-01	1.522753723738123066e-01	-1.599368257032376117e-01	1.588150666813218093e-01	1.100587036465423135e-01	2.353108073544455878e-02	5.336064997792010489e-01	6.862103814557451997e-02	2.399059185387670823e-01	2.763853923634168042e-01	3.053213191933109028e-01	3.539137787653016953e-02	1.966345822422223277e-01	8.228626840644301388e-02	3.408664919560601692e-01	1.035111697084715593e-01	1.203525340869269489e-01	-8.529850474509788338e-02	1.287073378470909579e-01	-1.677962514752173173e-01	5.599951350758696211e-01	3.948002337757894331e-01	3.830681386757016083e-01
-1.884248464442761506e-01	-1.461124208243933797e-01	-2.402859338274407688e-02	1.003624976517788758e-01	1.225612274020203840e-01	-8.225855455709291109e-02	-1.950592661781142823e-01	-4.167703423518837047e-02	-1.759237072544480585e-01	1.314194498261768429e-02	-1.455578426780426149e-01	1.236408130709159003e-01	-1.559130551988129054e-01	-2.667619694654863732e-02	-4.537126357943203070e-01	-2.905134386760620593e-02	-2.079128221322323715e-03	8.906023700471711602e-02	-2.582510796296247912e-01	3.765917929869811061e-03	-2.471478691418676002e-02	3.343401792125130223e-01	1.188879608029139445e-01	-7.095961672267829534e-02	1.817133784050005696e-01	-6.494242496256816266e-02	1.142320871450069192e-01	4.708461910400964928e-02	2.037224983192428562e-01	-1.201468896428406347e-01	-9.249490823342415916e-03	3.273590482389917566e-01	-1.463349900007526183e-01	2.068321143040299792e-01	6.125298161827828769e-02	2.012897423991094059e-01	2.216431216978198004e-01	2.147157397455965594e-02	-1.654076622166651411e-01	3.786591477859470589e-01	-1.242195571457273273e-01	2.909295140329173912e-01	4.738952461968171451e-03	-5.723364347511121497e-02	-1.049994930461898984e-01	3.162345458756024574e-01	-1.721128776541112348e-01	5.120059005565450461e-01	3.244215513892771408e-01	4.049687771851075979e-01
2.726927044763691882e-02	-5.595437603553645584e-02	8.609190506347183525e-02	2.384906185947276991e-01	7.077044952682971790e-02	-2.063312668341108491e-01	-3.517702934428535988e-01	5.049845057777837404e-02	-1.056506191367701658e-01	2.228496684250254600e-01	-4.033409057416596777e-02	2.940371269806285603e-02	-1.216278372223701665e-01	-8.887682335392270427e-02	-1.577095466310879934e-01	2.029713277737243970e-01	-1.998826595000569861e-01	3.785942334231129358e-03	-6.814285767663048887e-02	-1.691932635638978277e-01	-3.819888340707586899e-02	1.778381109435485039e-02	2.774755320320826391e-01	1.566318224711037849e-02	-1.037431386285910112e-01	-5.759425291416529064e-02	-1.376342972802351572e-01	2.964187875719818122e-01	2.532142802409082516e-01	7.095339541250349213e-02	-2.341060443702524252e-01	4.598015319891586294e-01	-2.897037469316013913e-01	1.678783042867570130e-01	1.004174079414386078e-01	1.510070769395699952e-01	1.212767064737672873e-01	1.304967461098415285e-02	1.143976995593389417e-01	3.140203704508930938e-01	4.655445448444099632e-02	5.449028229942038948e-01	3.131255928914078359e-03	6.904683004878289787e-02	1.312836742650877186e-01	2.829700345715538412e-02	-6.459163125440463282e-02	3.235866659161514280e-01	2.953756520342875613e-01	4.047227328379833233e-01
3.987283912245236095e-02	-1.282885580576655915e-01	-2.652485072610691885e-01	2.063246029102426549e-02	1.760261319528759194e-01	-1.000183376664349061e-01	-4.418309423765396926e-01	-3.957231687434629996e-02	-1.367433696625708350e-01	3.268699052672320582e-02	5.903483358801576986e-02	4.466069479749167764e-02	-1.782745880386170378e-01	1.207145811015780390e-01	-1.890947578266776452e-01	-1.066081986571687790e-01	-7.941200639850214127e-02	1.401537290422324999e-01	-2.004835114148210418e-01	5.387492984427572074e-02	-2.805246138708965553e-01	1.185412475875659843e-01	3.230647571976755228e-01	-1.329121852226486898e-02	-1.876035257594321215e-01	-2.377991522923278700e-01	1.684785915480734864e-01	1.349553145010847222e-01	2.641791412521087290e-01	-2.460404242187479509e-02	-1.571903346883441743e-01	3.348242765558082090e-01	-1.602667989297751894e-01	-4.572245251143314433e-03	1.504612317567446123e-01	1.611522619157105263e-01	3.709001228337045486e-01	1.579631332237478036e-01	-1.722218661433615183e-01	4.024107792538439421e-01	2.252222708750370450e-01	3.340434685569761419e-01	1.403548129521748622e-01	6.003157552901224742e-02	-9.235626278147697488e-02	2.674922790703684189e-02	-1.265176848292467737e-01	3.063183775871777814e-01	4.171846829513958244e-01	4.310189488265203650e-01
6.498914629587693344e-03	-8.016486699462065102e-02	-2.852453822504332770e-01	2.947549501251111037e-01	4.405718317176031684e-01	-2.567719726191700080e-01	-8.044933357158956522e-02	1.404944458111337668e-01	-2.867673167470309314e-01	-7.992433652581679149e-02	1.474565124978837738e-01	-8.297692958263225282e-02	7.941087435662959326e-02	7.351035557467459902e-02	-6.308881272832736475e-02	7.737790595319951614e-02	-2.036293467222253795e-01	6.987796509892064967e-02	-2.049593677438533990e-01	-2.740255150954238467e-02	-1.170988145682325260e-01	2.299958941822966840e-01	2.079022903149691515e-01	1.438584943432618668e-01	-1.337437276028562508e-02	-7.622149449052033343e-02	6.848133721749298519e-02	8.161844676728492731e-02	7.114345529345497687e-02	-2.457432589752994723e-01	-2.697869988040100392e-02	1.262687561893425237e-01	-6.545462907625074211e-02	7.580406398969501136e-02	1.990647702511524897e-01	2.676180251317451519e-01	5.847819585584980162e-01	2.959797648576703577e-01	-1.087406064664694916e-02	2.178241758924402416e-01	2.287170885005540000e-01	4.009918658095088517e-01	2.842381216244743714e-01	-3.623705658761888770e-02	-1.606696720405478562e-01	2.492024216116939805e-01	9.899061411059793814e-02	2.560967987507503651e-01	5.983440885842215007e-01	4.895736571805741622e-01
7.731301704518930840e-02	9.843429080281904109e-02	-7.980067867765083811e-02	1.735375021254472738e-01	9.829785196671181335e-02	-2.231080518351751807e-01	-3.639735263295146295e-01	1.175655176527326262e-01	-2.547634508007726728e-01	6.048960154859382016e-02	-6.971371058425410161e-02	-2.864806797979136885e-02	-7.541561277094713245e-02	5.044088134676629614e-02	-1.515265736281894704e-01	-1.056357818146240468e-02	-6.410042241777094696e-02	2.055288254994115313e-02	-2.273738404347304398e-01	5.535291387283303166e-02	-1.146615068891262135e-01	1.595960776165476491e-01	5.293385333972616680e-01	-2.442426673667413492e-02	1.512279714993311763e-01	-3.786487090370954656e-02	-1.413472341778412335e-02	1.112996046796214528e-01	1.143095951468296734e-01	-6.085659798447747015e-02	1.242558075519598210e-01	2.895030417954478352e-01	-1.731340437780105601e-01	2.229795471792960504e-01	4.212633505158045605e-02	2.297205712127035615e-01	1.550036739519531359e-01	7.580601349050859750e-02	-1.190694914689649524e-04	2.250465345677079010e-01	7.958975446455541017e-03	2.941257268106999834e-01	2.022889161667197067e-01	3.134910991402747316e-01	9.510204246686077001e-02	2.189496977389728816e-01	-1.782121405564804084e-01	2.947369727721277366e-01	1.642010027296541275e-01	2.803929205563283067e-01
-2.123550105860014942e-02	-2.612798850372332130e-02	-2.216366044101548277e-02	-4.942803171321079325e-02	2.878856042278629124e-01	-3.173906331194853991e-01	-3.084229310270764080e-01	2.644086167005702537e-01	-9.557624713133135164e-02	-1.165654430639674610e-01	-8.835938856390264384e-02	-2.032405399520209599e-02	-3.619679778694431249e-01	-1.661200475335179033e-02	-1.181455198686468255e-01	-3.222442647958525391e-02	1.217462174421386073e-01	1.248054162151442104e-01	5.939550409056663233e-02	-9.542278379172852362e-03	-3.400873939202555540e-01	-3.694432916227132629e-02	3.786633037462401874e-01	-8.011424301913712409e-02	-1.130131468352967017e-01	-2.030634564759075944e-01	2.677925560528212623e-01	5.541316912891345453e-02	1.542104684306149776e-01	-1.572988232826365851e-01	-1.721344282453544372e-01	2.429696794459853260e-01	-1.643322278224997601e-01	-4.213863243339143957e-03	2.423047207457828534e-01	9.022955751610521602e-02	2.528211977640313912e-01	1.319103974082094788e-01	6.485690818713223116e-02	1.905895710533379861e-01	2.344548676323239822e-01	2.524016132397736145e-01	1.065525701313002338e-01	5.205289470083901589e-03	-8.689352992130272568e-02	9.820460943714430513e-02	-6.855069686614789770e-02	1.236967860653066104e-01	5.550827566710075933e-01	3.881106112771219308e-01
-6.167711244817764352e-03	-6.494889104958483095e-02	2.686073580071878658e-02	2.358260584847387056e-02	1.531878125251038836e-01	-8.524560055477586884e-02	-1.873931382900225484e-01	2.450181512980825482e-01	-2.682037573884664128e-01	9.279810468277466251e-02	-1.909063798582185528e-02	1.018198238302462089e-01	2.561469337346998151e-02	-2.381395007957226861e-01	-2.238695822172718231e-01	7.669603524838431059e-03	-1.227530030612078854e-01	4.635887464522807366e-02	-1.347637761447122717e-01	5.161252258328223597e-02	-2.335265211602753355e-01	3.344014818602195627e-01	4.131167244306166997e-01	-2.561774029735871053e-02	1.769616727401149281e-01	-2.328889205819171804e-01	-4.921822238895078028e-02	6.993940913702031970e-02	2.058670549551027962e-01	-2.052308124697842240e-01	-1.495806289512408571e-01	2.503703020558707415e-01	-7.965035129249148360e-02	3.715498554627322259e-01	-1.005312594004525127e-02	1.001374067291516123e-02	9.451928981991794543e-02	-3.303127035470548867e-02	1.520409929402963267e-01	2.259116622113276074e-01	-9.350284924952637078e-02	2.769289609728206036e-01	1.398629300559117161e-01	1.155394069753224728e-01	-1.147205843032961248e-02	3.438583128639576270e-01	-2.874175596680268036e-02	3.386222700255566709e-01	1.735827840252286702e-01	4.188899123634893806e-01
-2.504639070246638122e-01	-1.761735438549263399e-01	-3.142972599332155559e-02	1.118542334836217511e-01	7.842929828348835231e-02	-1.617431096799346046e-01	-8.630995507753493057e-02	-5.004600414733397645e-02	-2.385406143821793279e-01	-5.327190290545617130e-02	3.443291258774566072e-02	9.136601713351240328e-02	5.796118474712054491e-02	-2.032922347943060259e-01	-3.125752726223537947e-01	2.142770066556193287e-03	-2.605891496195008594e-01	-5.409170855913902724e-03	-2.010699546738937415e-01	-2.675488269142512962e-02	-5.468287362957149206e-02	4.124563567732660863e-01	7.365904873619695536e-02	-8.538316274362023339e-02	4.107074944785663040e-02	-1.122594151130259510e-01	-4.282907343640657456e-03	1.952347927826612178e-02	4.621689660068273864e-01	-2.199095252244977483e-01	-1.753399777422361416e-01	1.823807581974973557e-01	-2.560598909618641006e-01	3.247365079175837943e-01	6.064615448757902649e-02	1.598953164229546808e-01	1.469835045808275953e-01	7.272922709775783701e-02	-1.037322320181189271e-02	4.357714502332304396e-01	-7.612325431600583392e-02	4.632601090030684654e-01	-1.256293023660885466e-01	-5.815826345654382529e-02	-2.269467169627909509e-01	1.387373640778412909e-01	5.357751061802977499e-02	6.019611592704319225e-01	3.618885034852154514e-01	6.083786430835356196e-01
-6.461511055290916627e-02	-2.083195707556292631e-01	-3.626921552143497762e-01	2.844348058945840307e-01	2.009654491096572460e-01	-7.630893688365629479e-02	7.769000571121101317e-02	4.223797036959194701e-02	-1.695386947990129012e-01	-8.720705659007878252e-02	2.120716842557232584e-01	2.448520459840093297e-02	6.886099387850450060e-02	-1.487449576615971214e-01	-2.267686255451830113e-01	9.446270743924962965e-02	-1.433947388371560050e-01	1.381748004137057784e-01	-3.131060009391488097e-01	4.546262698660903656e-02	8.387624264752498171e-02	4.195924695448692288e-01	9.123587764927158783e-02	1.018102496836873205e-01	2.010123729377759627e-01	6.937943928232721824e-02	-1.629659739776818592e-02	1.940298346185929945e-01	4.161844914842499077e-01	-2.365599784034506659e-01	6.728599277288779650e-03	1.051169088238739641e-01	-1.295643856214899192e-01	1.646893709591752131e-01	1.819285840334674553e-01	3.878689396405476941e-01	4.978043086890283631e-01	2.770943611369871551e-01	-8.189929834310000212e-02	4.119736695479355726e-01	2.065538651822006189e-01	2.179969018015418813e-01	2.053710567255133679e-01	8.806371150560261818e-02	-1.632335764566127667e-01	7.693175734302967750e-02	-1.871515772854175086e-01	5.196926521129362486e-01	4.477687840025003085e-01	4.797041574684661747e-01
-1.466584311439060317e-01	-2.197746282281129448e-01	-1.179967003330195142e-02	9.895896306436827161e-02	6.645032341846771051e-02	-1.587892210913983415e-01	-2.676876732422351357e-01	-1.957590614509272658e-02	-3.965730176602066839e-04	9.022820509671687639e-02	-2.904026783695435807e-02	8.623637976449520515e-02	2.445658943687416612e-02	-2.832718229930714093e-01	-2.592176876177915146e-01	1.895722824283839480e-01	-1.336597983303446091e-01	-1.732405674398586615e-01	3.691816654698962946e-02	5.467962244111308767e-02	-1.164183524879640608e-01	2.068907685759845128e-01	2.942291700539333421e-01	5.773725115276662212e-02	3.668879875841666444e-02	-2.059993651278803350e-01	-1.216767122780394172e-01	6.840983758324614694e-02	4.084073172581855760e-01	-6.305121762240038785e-02	-2.222150394049749456e-01	3.332450543128567255e-01	-2.786644077324665902e-01	1.991965662908644075e-01	1.121237189519628252e-01	-1.093422915096841155e-02	6.399860709847042528e-02	-3.310243325066075659e-02	1.674385060856061203e-01	4.929817648416405795e-01	1.158120653374405951e-01	4.630622749720457176e-01	6.012292196495428245e-03	6.345351925302447627e-02	-1.928994923394593622e-02	2.508371080970871539e-02	-5.800861723891213156e-02	5.191207672886775093e-01	3.818459446727549556e-01	4.529337887346386315e-01
-3.886700663071507192e-04	-2.353028088290467501e-01	-1.953008740187202330e-01	3.140229383137103092e-01	1.136085261678017461e-01	-1.792651083080959717e-01	-1.323885961470560035e-01	1.772597631029261198e-02	-1.491953712475978244e-01	-4.968710529456393798e-02	1.357140851676897630e-01	-1.862653487637822014e-01	-2.506700694340491080e-03	3.910796954602937733e-03	-1.598537585617150758e-01	1.898229397202426116e-01	-1.863641881995723448e-01	1.798605337351291689e-01	-3.004874913860414720e-01	-4.027446731433779320e-02	-2.637046384449895364e-02	2.592605875939537063e-01	1.899969832810470272e-01	-1.022204132094793883e-01	1.020469062292574530e-01	6.995044907661221445e-02	-5.209183758544881637e-02	3.082285623521762719e-01	3.348013720451447628e-01	-2.210138821498192629e-01	-3.801450156750566661e-02	2.939120186914374044e-01	-1.860268157523871646e-01	9.632218342063433858e-02	2.800155508413904211e-03	3.547365045854417032e-01	4.590564022462649829e-01	1.087129072206252378e-01	-1.799640534377859938e-02	2.737405083932298311e-01	2.467391600592526157e-01	3.938352765658578170e-01	7.177462404618181746e-02	3.671398051553374092e-02	-2.024618032103834564e-01	-8.782834749374149319e-02	-5.616891140015953937e-02	2.870784838733214106e-01	4.536205347617917605e-01	5.381685071942908793e-01
4.785702117605284203e-03	5.102186267398652053e-02	6.591915837303452541e-02	2.817866802002028104e-01	2.338221649564380944e-01	-3.196142072581628080e-01	-5.782178742064053578e-02	2.271283263099486971e-01	-7.812724343808885585e-02	1.654731980340477526e-01	-1.122214242147010765e-01	-1.499759544086148033e-01	-7.163145594189748722e-02	-1.757683317862904770e-01	-9.784341682520766859e-02	4.146810265509580651e-01	-3.216647180980784088e-02	-3.418748102326654020e-02	-5.970281534992783606e-03	-4.978077035387169086e-02	2.576106844463976753e-02	1.468250603240755792e-01	4.422756297867870279e-01	2.005646730669992661e-01	1.514510178933795026e-01	6.641553662121363333e-02	-1.033021915847644329e-01	2.943219460030874202e-01	1.236149596004626899e-01	-2.128136969940243317e-01	1.172979020788482707e-01	3.669132347046230591e-01	-1.590058266796719466e-01	3.380685328906373743e-01	6.509167188364488321e-02	2.078937897624012765e-01	2.938686031843324997e-01	1.360172166209036027e-01	2.123948815152321146e-01	1.705970691767813852e-01	1.781014312166653846e-01	3.443458621008367859e-01	2.811065539464069341e-01	6.520804415139964949e-02	1.040957877230329204e-01	1.976889200735034713e-01	-7.238653362252844836e-02	2.791079949880984623e-01	3.922037436673648791e-01	3.793592863795917092e-01
-2.094943406119265052e-04	-1.436283825753456589e-01	-1.734179985237997157e-01	3.353635613460464460e-01	1.769050247838630519e-01	-2.473176956663734605e-01	-2.247558616231297712e-01	9.492380747205908173e-03	-2.227534780065860698e-01	-4.075709262599734595e-02	1.052732898084118851e-01	-3.536510818537162704e-02	-7.831868387871675219e-02	1.770682654214726648e-02	-2.320463779220747758e-01	9.184348417531298936e-02	9.376213404283739944e-04	7.960440653842892900e-02	-2.188393333423264142e-01	3.157017594075393896e-02	4.560293529996912315e-02	2.668975742323062561e-01	2.201781439752410474e-01	1.275815995645633305e-01	8.757809620892786917e-02	1.308270320265832454e-01	-4.781990220341817560e-02	1.786000605715017675e-01	2.478146135973917641e-01	-1.574912824137785494e-01	1.528699382444408117e-01	1.012780606968243235e-01	-1.480111539517466046e-01	1.506628244386020443e-01	2.048469998882850585e-01	3.750605111313617401e-01	5.439318594779573024e-01	3.094983638344795396e-01	-7.298634412469424959e-02	3.694601844520276623e-01	1.781356674813729946e-01	3.446977812962576104e-01	1.747596833809264838e-01	1.335901393355927724e-01	-9.475258994765355103e-02	8.288342247755993430e-02	-2.549096581051644717e-01	4.921730172169548334e-01	6.067306215523733393e-01	3.299022905989695831e-01
-2.647692069252578426e-02	-8.199301763016467182e-02	-3.929264919719630683e-02	1.484440262956689127e-01	7.757197375221339120e-02	-2.175079777473910292e-01	-2.873792250049661545e-01	1.132910862360562154e-01	-2.894062876631589565e-01	-9.866233803565505056e-02	1.996943912767339471e-02	-7.332400785308430813e-02	-7.159489667394938750e-02	-8.210011786119082722e-02	-4.986176811844247186e-02	3.582880094081021538e-02	-1.496410293988988116e-01	5.672131701326586090e-02	-1.068277140671401587e-01	-7.001382078909666740e-02	-2.561258650446090468e-01	1.204090684862052923e-01	3.627419957431638475e-01	-6.073500079005581670e-02	5.255487418891023610e-02	-8.110095946208606410e-02	-1.963639649944825261e-01	1.397633118307914368e-01	2.489154837180637403e-01	-2.182007073813421738e-02	-1.509389984867943180e-01	1.951917819720244140e-01	-2.296529029714545200e-01	2.374158529210982083e-01	1.098970217203349975e-01	1.581858296858758006e-01	2.473541457434400570e-01	1.505537740014994963e-01	2.104370738855027290e-01	1.502029236344542829e-01	-3.068911957358361892e-02	4.457152241243580448e-01	4.846809586014882987e-03	2.254404713121538895e-01	1.920865989596078766e-02	7.265471143547452826e-02	-6.514631341858852231e-02	3.458240811055864894e-01	3.765916405665699629e-01	3.729624175196654123e-01
-4.861016020993476350e-02	-2.358852552081771026e-01	-2.820813094428871737e-01	2.782341333967780495e-01	2.930533194858127577e-01	-2.099113803658597954e-01	-2.106027458493190674e-01	8.669330974643955912e-02	-6.516572408705167962e-02	3.523269581238691606e-03	2.264832284426394615e-01	-1.021559801867109527e-02	1.423269910474758704e-01	-9.545955396934595327e-02	-3.250815233658228831e-02	-5.518291918964345066e-02	-1.249214548010328246e-01	-9.543719341430988157e-02	-1.054419348163468106e-01	1.980445987153322540e-01	-1.690754956499406769e-01	1.315840667496315786e-01	4.051283825373583336e-01	6.819009244631976663e-02	5.216734784558981625e-02	-2.014373679085170177e-01	5.518170822056037150e-03	6.022910244961900833e-02	3.480490406800557102e-01	-1.032618913146347295e-01	-1.932386982937086828e-01	1.568368941935654459e-01	-2.536372876858226100e-01	-2.391731177365515743e-02	3.153824866263718052e-01	1.652926873351943660e-01	3.412770879717984540e-01	2.042455974666795293e-01	6.570837082835442877e-02	4.673156995169843175e-01	3.381414090677478113e-01	4.044646023991658734e-01	2.850348221475070831e-01	2.544284659109607438e-01	-1.489746621872797827e-01	5.803531997159187827e-02	-1.004835287980168912e-01	3.851833416238464869e-01	4.983810134983218676e-01	4.827012807911853498e-01
-1.679268467840747125e-01	-1.588242265123133712e-01	-2.555842714121212000e-01	2.894713826514618837e-01	2.071538174831520640e-01	-2.462747882047507386e-01	-7.635839504113087206e-02	-7.425637922937755424e-03	-8.563168433706477845e-02	-1.310986632838211652e-01	-1.210907406872908064e-02	-3.284348181214500478e-02	7.429475442428612464e-03	-5.270698696530824734e-02	-2.074672821438922066e-02	5.449636180547530462e-02	-1.149330969410074788e-01	-1.405634996765561529e-01	-1.212062053591327938e-02	8.428978816150005382e-02	1.102269523536012451e-02	1.570515383430108047e-01	3.704260945350838496e-01	8.571070067495412115e-02	1.670778715280448190e-01	-6.691885586180237877e-02	-5.762595878251018655e-02	1.696687573114809555e-01	3.210198297249526878e-01	7.437584789250573092e-02	-6.917656338387595527e-02	4.116013595326622476e-01	-3.819834583644258208e-01	1.232049177142375829e-01	3.018652152223345597e-01	2.242886507865887447e-01	2.849304807333324363e-01	2.589377864450255196e-01	9.078350910221448522e-02	5.239858763326135094e-01	1.536151703087030307e-01	4.067543537913053120e-01	2.142004717487565324e-01	1.667665319778358635e-01	4.238985840052537230e-02	1.381361925982547700e-01	-2.033344383968819502e-01	5.124278969276432338e-01	3.621004442823663738e-01	3.799759383564713100e-01
1.058501028094657459e-01	-8.631386881229607955e-02	-1.577843380834950682e-01	3.110395933668928525e-01	2.198707023375202352e-01	-2.449988780404206978e-01	-2.273402965596392211e-01	1.032603120639939698e-01	-2.139100533959396588e-01	1.661020710499551967e-01	1.107058273235294044e-01	4.560875519054129190e-02	2.524916511510305606e-01	-1.494972427422419925e-01	-2.419057913872137977e-01	2.135299821458298553e-01	-2.686740251169142391e-01	-1.303131629938582281e-01	-1.332496185762926388e-01	-1.161051939433806746e-01	-5.817957737417465275e-02	2.469121698418739186e-01	2.844530486826785665e-01	2.214175696799711157e-01	7.983963429993394534e-02	-3.934794329988601513e-02	-1.105847317787254092e-01	8.589427352433079421e-02	1.658465367433043791e-01	-6.597049003158789171e-02	-8.128161414735417256e-02	2.419391108162773918e-01	-7.874802345351814004e-02	3.156261435561791839e-01	4.011742358996104457e-02	1.995718579465780018e-01	2.325261586392853297e-01	-1.258668793142589393e-02	9.052138162956349654e-02	3.467500923047776018e-01	1.612062575280147070e-01	5.403260973508229315e-01	2.218745063716781041e-01	8.057692605500677355e-03	6.158337176769078380e-02	1.504604626074243223e-01	6.460720649970201623e-02	5.317001544986605932e-01	4.140266053624288567e-01	4.239660921750132982e-01
-5.069335002145314295e-02	-3.079681557285963711e-01	-7.642805975143830699e-02	1.014522481365581486e-01	1.550130614220191494e-01	1.470650823818152667e-02	-1.842281316958101767e-01	-5.725066013885142524e-02	5.673623791328332583e-02	1.998128406485031039e-01	2.408673007913441147e-02	-5.148581879597378258e-02	5.617716016484730623e-02	9.545656422494431387e-03	-1.694350329887127082e-01	1.917585621147776392e-02	-1.100266861330156526e-01	4.903658986662260549e-02	-2.622419338835694780e-01	-2.404794174379411981e-02	-1.527818901707777288e-01	3.472686369798821948e-01	2.700539298286073198e-01	9.932352238568942226e-02	-1.739942958355160732e-02	-1.377697430115772670e-01	1.527227317325618727e-01	2.290085933724603923e-02	2.561628600886022289e-01	-2.151341344147185697e-01	-5.417081878316719334e-02	1.342710998662067778e-01	9.117779503830654442e-02	2.239279572758011427e-01	1.140870618215681781e-01	1.129514921166523828e-01	3.574469082960313737e-01	1.961059261913069285e-01	-1.322190290857342410e-01	3.302025690731788532e-01	1.303677020166446043e-01	3.975758461462493010e-01	1.903196244383235369e-01	3.090498348993183514e-02	-2.835109308266519634e-01	1.398928905503024622e-01	-9.498405719217567142e-03	4.370097794554919091e-01	4.783764227468872976e-01	4.975771563112253437e-01
-9.511172559454081354e-02	-4.161807029149706960e-02	-2.763603444691935598e-02	2.452581888067450477e-01	1.999997400387643620e-01	-1.997308648274973564e-01	-3.202678765060354982e-01	-9.607095401491738901e-04	-1.631736502012750833e-01	2.160017903597526989e-01	1.095132500609508020e-03	-3.822280251478470114e-02	-3.089656475343180442e-02	-3.190076078211685762e-02	-1.547133208019776940e-01	1.564560168701428222e-01	-1.245936624795095093e-01	-3.651635831187229758e-02	-1.368181734322875820e-01	9.920421344274671371e-02	-1.476503749326384118e-01	1.355085473011037045e-01	4.622582955402448346e-01	-7.153861712215767339e-03	1.960496361822905431e-02	-1.250186134612429611e-01	-1.172147588366608123e-01	2.080924150841577391e-01	1.787633392822299272e-01	-1.253592963877641075e-01	-4.273580152599456422e-02	4.245110996978173068e-01	-2.794502774867403394e-01	1.886767377415946301e-01	3.676324658863462658e-02	1.158791256528359098e-01	2.971993940985442895e-01	7.446315450056376073e-02	2.838850090087350481e-02	2.964519932484944720e-01	5.443871715279813284e-02	4.593345373009848354e-01	1.983160805663876647e-01	1.278101359339746668e-01	5.167610329565741449e-03	2.382552981793760460e-01	-6.609757633864302151e-02	3.145907109160831494e-01	2.859930430781631450e-01	4.538512162459664157e-01
-7.178797150882802736e-02	-2.117678800353854918e-01	-1.423037535640777063e-01	1.852030738665370047e-01	5.708835193511518913e-02	-2.396331597960114357e-01	-1.896111859491358409e-01	3.802948922559627742e-02	-7.410085683204739593e-02	-6.603756477541350423e-02	4.250031602014644333e-02	-5.507273546793420987e-02	1.340738156883158338e-01	-7.401890001980881983e-02	-1.377977219582906809e-01	2.729257968330197487e-02	-8.113259796197183626e-02	-1.033981165537297964e-01	-8.959716896932720664e-02	-4.896675765955183640e-02	-2.616264734959841687e-01	1.827438381984135274e-01	3.836916257950314657e-01	6.407290357455845686e-02	2.412541969917283979e-01	-1.243332141235668625e-01	-6.057195851698308348e-02	1.037991995639504506e-01	3.291964511548642891e-01	-1.143389359784520096e-02	-1.125128690723317115e-01	1.962395340074626626e-01	-1.247248639908270090e-01	3.097642882697885236e-01	1.566366277810650465e-01	2.250397187849504932e-01	2.407263502415143974e-01	9.537299150558395389e-02	9.421530572911826495e-02	2.550862524005813592e-01	1.171977119038730974e-01	4.650996034203335183e-01	1.369886039944149814e-01	1.986901455947919781e-01	-9.083075450061195433e-02	9.797620830375122769e-02	-8.023792733943301003e-02	5.021317120923033395e-01	4.253432842679609749e-01	3.792413834027968944e-01
-4.479879854382530502e-02	3.394582969426505198e-02	-1.614009136542263537e-02	1.680399333207035217e-01	2.339727617262835346e-01	-3.017843789652608910e-01	-3.292797566505516471e-01	1.766265806775371011e-02	-1.506652880730232624e-01	1.934211103293595468e-01	-1.305444217787341543e-01	8.693752621968864119e-04	1.028956605615446128e-02	-7.474926607150435276e-02	-2.848059403024186254e-01	1.907831586120933287e-01	-7.873321652032042040e-02	-2.278885961798515769e-01	-7.089693925844506306e-02	9.542529556091701448e-02	-1.192801563685566696e-01	1.374691183798988359e-01	4.331277957500297981e-01	2.919495112173650098e-01	6.119786281820678575e-02	-2.211043103389652431e-01	-5.372785115661084937e-02	4.110310259451988371e-03	6.705913778940104930e-02	-8.979360694097315854e-02	1.333960548676977886e-01	1.673463832887284730e-01	-1.176127933738481957e-01	2.413173899676836487e-01	1.671765865759421432e-01	1.175541891958334084e-01	2.617940364836847111e-01	1.863503163500271897e-01	5.047322295906534612e-02	2.617881233931044216e-01	1.208130070700437625e-01	4.609345192355949195e-01	2.006517650684478404e-01	1.573673172374625007e-01	-8.971391228755853237e-03	2.894373504934698027e-01	-9.072693951693333592e-02	3.872257636191430707e-01	5.239196983042730960e-01	3.103279324593841149e-01
7.734586769150886276e-02	-5.579513397664052909e-02	-2.616545808175928522e-01	2.834964318433814690e-01	3.216292801291298353e-01	-3.738101071683487264e-01	-1.699619706759756543e-01	2.449367090215704701e-01	-1.202103879310896656e-01	1.009380346450605703e-01	1.900476756987115878e-01	-5.850771683314911348e-02	3.025958969570248167e-02	-1.673313786053243768e-01	-5.219028568010679325e-02	1.263420390734348586e-01	-2.859303987991449469e-01	-1.260904820696545081e-01	-6.575362048155751482e-02	1.048082747184455113e-02	-5.141054108882516654e-02	5.768012268785149832e-02	4.103930906605205431e-01	1.144352043996920559e-01	8.239432439245893136e-02	-6.416647547908084503e-02	-6.662227191806445459e-02	1.501618253034196770e-01	2.587348882517046533e-01	-3.634528315556592032e-02	-2.249344396945209268e-01	2.344092312315679272e-01	-3.093384477790995790e-01	3.149240882037999262e-02	1.552401539154428245e-01	2.441824963551234295e-01	2.718101758275433544e-01	1.147821653498455052e-01	1.795785415993528811e-01	2.958063870606660872e-01	1.924205562020759874e-01	4.835543271519923136e-01	3.058506907164134647e-01	2.406476279134242002e-01	7.638102442744090781e-02	1.440803206312067375e-01	-8.481770942241997902e-02	2.944244120949118804e-01	4.476300693084470095e-01	4.514664695624784896e-01
-1.848172803387169438e-01	-4.062932151919700086e-02	-7.445442628360203485e-02	3.072512807355010089e-01	1.466725121177329672e-01	-3.786456680939623842e-01	-2.196925616563618622e-01	8.622201294320117060e-02	-5.682166591594485505e-02	-8.728348735202006835e-04	-3.731016224010175186e-02	-8.544513679585673260e-02	1.155910106834728834e-01	4.609276639961325250e-02	-1.642188449910650661e-01	1.029538382225187176e-01	-1.213855879893361023e-01	-2.372294831818738126e-01	-9.112505859588636292e-02	-2.288857534705045910e-02	-5.294434089999779797e-02	2.007494830253941931e-01	3.144218709026577740e-01	1.082260568155340302e-01	2.092022575018900599e-01	-6.089546798941705003e-02	-6.041452594249581420e-02	-6.308418466468878813e-03	1.313000075141011469e-01	-2.070692392704007179e-01	-2.279362987262143619e-02	1.456516985750240800e-01	-1.635008525289775860e-01	1.804565950276274533e-01	7.357420139394574288e-02	1.226351116398241847e-01	2.948937139373689065e-01	7.823384242777653083e-03	1.338134079178132096e-01	2.077974858825248905e-01	8.992939586177778333e-03	4.535112244424361339e-01	2.544934013801832262e-01	1.152990291868397355e-01	-1.396937108086094836e-01	3.877203311546585374e-01	1.033790025896920844e-01	2.684548567109375505e-01	4.468077847990049589e-01	3.835369955529440156e-01
-1.067638868306074532e-02	-2.560972432625035003e-02	-3.898203281346571125e-02	2.045923235370331050e-01	3.237113711453629139e-01	-3.114904289469606624e-01	-1.059034958142468091e-01	1.499472357562426361e-01	-2.171184588805311066e-01	1.020014485619683275e-01	9.306319247752543877e-02	-1.083404217602369421e-02	9.478792250867543179e-02	-1.596848893913217216e-01	-2.312854168953064615e-01	1.617947436998061761e-01	-8.885413009100415205e-02	-3.628539268433746828e-02	-1.569091979030850237e-01	5.567230168110550576e-02	-7.677034360194288920e-02	1.657470658210231096e-01	3.780350840235320309e-01	1.059111637491388230e-01	1.424147055363937098e-01	-1.051786065906032130e-01	3.923170595207179506e-02	1.834769919871960808e-01	1.750585254753398989e-01	-1.778658126561080688e-01	6.133049252863794626e-02	2.140596266656260571e-01	-1.758956651348705658e-01	2.036128713145194113e-01	1.553065051804496666e-01	3.785292002571815084e-01	3.129281143098380791e-01	1.003289820337631283e-01	9.258759019298504200e-02	2.541697257323306536e-01	2.273828390040250613e-01	4.124562209113559197e-01	1.941169967887653169e-01	5.918859317123734837e-02	-1.058216828019320488e-02	1.656889421104857651e-01	-1.078538530248052407e-01	3.804059388380053308e-01	4.903499769252091522e-01	4.882850764879537731e-01
-1.034153738742477346e-01	-3.959735591593165072e-02	-6.005355070641205106e-03	8.805565493630139462e-02	2.576644079291215972e-01	-2.522385658291961819e-01	-2.623356394754407517e-01	9.868397122400610066e-02	-1.855872273747831147e-01	1.252412220349831129e-01	-7.695589977947173144e-02	-4.845335936267457233e-02	-5.166360011930381862e-04	-2.138702351063534804e-02	-1.558559255665524501e-01	5.676883724603670744e-02	-1.793541924992798353e-01	-2.399622445607559745e-02	-1.289800639667054438e-01	-5.265737585720871999e-02	-2.403254921324864957e-01	4.730364035697107866e-02	4.255564436416860441e-01	-2.415644804163553233e-02	-9.379217620475482908e-02	-2.809128865906868056e-01	1.247089515167487950e-01	1.681692563779221272e-01	1.594467436232066271e-01	-6.065985119687704319e-02	-1.616962708437865714e-01	4.481906230568199478e-01	-2.786149579215503325e-01	1.964941044949695959e-01	9.328092989454991879e-02	1.703555974672742723e-01	1.773390986593234575e-01	1.621239005298392641e-02	9.828056922057107347e-02	2.796707579281317857e-01	1.482111611178050792e-01	5.274860492433715020e-01	9.964832230995657181e-02	-4.525829436879648393e-02	-6.480519394309325332e-02	1.929755894561167029e-01	4.991865450577579605e-02	3.009604060573810580e-01	3.701293871490637377e-01	6.154809922376177633e-01
1.752024011128971437e-01	5.289991866932362147e-02	-2.925000685314185778e-02	3.002419436959417598e-01	2.782080861580509268e-01	-5.724889169918069287e-01	-2.954297386840577522e-01	2.022500234493290472e-01	-2.373218297822380085e-01	7.839379931389038603e-02	8.221877479891744056e-02	4.704574324128934365e-02	-7.967682742049446432e-02	-2.654270977621343494e-02	-2.146453332548604875e-01	2.278739318690615467e-01	-1.712884192542056538e-01	-1.310216074944860476e-01	3.772457596642025957e-02	-1.378810248654953052e-01	2.370753300615986367e-02	9.295943574561107980e-02	3.297324376253022438e-01	1.942855492891721880e-01	1.035157053799709917e-02	5.794160533758298953e-02	2.598981043941355276e-02	1.991512871695861053e-01	1.843222444487410128e-01	-9.859782897947746982e-02	6.882467937895775552e-03	2.584375785223949618e-01	-2.427090297361734483e-01	1.885583046617931857e-01	1.583918856723731117e-01	3.517405670080411828e-01	2.610585934566219679e-01	1.394716587586417866e-01	1.344591212348883458e-02	2.843044150532513248e-01	1.166638682208501338e-01	5.765289889553033564e-01	1.384031597069247110e-01	1.221993718915558996e-01	1.287005249744821445e-01	2.039313835375805850e-01	-1.061335339272053008e-01	3.557506882406267223e-01	5.114005585645641228e-01	3.054143905779996837e-01
-1.096849897226437331e-01	-2.095433635363830871e-01	-1.324859588723333315e-01	5.019249963780893914e-02	2.900576076430814165e-01	-3.090422016766020130e-01	-3.166438474535153702e-01	5.876590303839206164e-02	-6.350126581517627489e-02	4.506961538159007133e-04	5.613877891613469444e-03	9.539370153334968128e-02	-2.003913705840996290e-02	-1.891821380197180047e-01	-3.243169823506741878e-01	-6.369128459022566427e-03	-2.762476625914174130e-02	-2.067594611141106431e-01	5.472310306838623628e-02	1.981502711327838284e-01	-2.888122342623892780e-01	4.096585490723738537e-02	3.704154651421204814e-01	3.759777015095058100e-02	1.205761747829363351e-01	-3.703785707729608800e-01	8.686094526609995647e-02	-3.693421971089547867e-02	2.577986623733068972e-01	9.244358735399860194e-03	-2.304158969490872622e-01	2.904200092689431800e-01	-2.873544365228629660e-01	-1.099476193524261472e-02	2.339316072890181286e-01	8.373330938358174158e-02	1.389389578658827840e-01	-9.322784273747840994e-03	6.243444794996586694e-02	4.311621052574327595e-01	2.237922144987053719e-01	4.503122971593338519e-01	8.974055896146300448e-02	8.787515842621852757e-02	-6.292601552542939625e-02	1.324728769747912094e-01	-1.451253282542775136e-01	4.267931950363608173e-01	5.503391049300603299e-01	4.098074979743747126e-01
4.748177365959547341e-02	-9.416350369179629642e-02	-5.084334578239652069e-02	2.277407885687295630e-01	3.458347249856765226e-01	-3.945863563924808526e-01	-2.968778780019044050e-01	1.065476647994759996e-01	-2.897661749700260470e-01	8.244429023204583040e-02	2.979920153232073002e-02	-1.255831476239975264e-01	-6.867648316301047662e-02	-6.086128866905184120e-02	-2.884625278985392671e-01	2.192134062949861184e-01	-1.678220943173121815e-01	7.289402906584635869e-03	-1.367432431516947267e-01	3.640907710130399794e-02	-1.413120513115597721e-01	1.446740302545710954e-01	3.008922987571868157e-01	7.166926708324516775e-03	8.633673168849220324e-04	-2.517511323506598300e-02	1.988765135633107153e-02	8.873767781097807728e-02	1.217956251652167754e-01	-2.361755992516026414e-01	9.131267317605240921e-03	2.992797870498572488e-01	-2.528172067933403544e-01	1.100497336954488758e-01	-3.701167506028270326e-02	2.334056224666327117e-01	3.214048914984124483e-01	4.991498553475531841e-02	-1.139605788486098073e-02	2.310901402735091870e-01	1.500897842834354456e-01	5.343532818248188931e-01	4.863615975399879915e-02	1.001345895203824624e-02	-7.385377047915132886e-02	1.238066999352598063e-01	-1.117928166609849505e-02	3.561280225669909982e-01	5.549641637101375702e-01	5.174359404280542973e-01
4.056569088651933858e-02	-2.272007092036087417e-01	2.904209043502399210e-02	1.081535563025366881e-01	4.845665110831953455e-05	-1.069669421477731086e-01	-1.373445796461377488e-01	1.547824481559209042e-01	-2.359200424144095032e-01	1.298393878962807446e-01	2.463044552156404554e-01	-7.096352909623371633e-03	2.208588069599587145e-01	-2.827204065315690462e-01	-2.422570437472574834e-01	4.768865038871020895e-02	-1.952229605998603845e-01	3.329840240138030871e-02	-2.433326354962587756e-01	-1.510143789384332802e-02	-1.701849152397253706e-01	2.794463280561965690e-01	2.094995895500210425e-01	3.445593834311951043e-02	2.124456032714049925e-01	-1.138719798329585614e-01	-2.433248053501853581e-01	1.976984639279891209e-01	3.196442452536086276e-01	-1.418005736352523360e-01	-1.759393505364175714e-01	-3.466730592112663573e-02	-6.204886983657154076e-02	3.231571644654595010e-01	-7.427678865395551111e-02	2.334127477312435417e-01	2.358792442980105208e-01	-6.296639899945463692e-02	2.439567478462234540e-01	7.429286778369584288e-02	-3.599997057079419582e-02	3.767520439179396496e-01	2.186544988090595096e-02	1.705129198829768156e-01	-1.064826544157930766e-01	8.368926917744709537e-02	-7.907871231452541505e-02	3.549974111493304774e-01	3.543763133631182005e-01	4.129981994690236080e-01
-2.586024936909698813e-01	-7.998319066198233962e-02	-1.957066719220705575e-01	1.238711576902185446e-01	1.597541757068320911e-01	-2.020123580826496679e-01	-2.506202692177085800e-01	-1.224104706840733608e-01	-2.318554179255555014e-01	-6.781660651276247287e-02	-2.948613994639904742e-02	1.303472480140087375e-02	6.391784057138624742e-02	4.107321866611923084e-02	-2.087593198325915778e-01	1.972128174833539041e-02	-2.019090138645641408e-01	-9.927082475089901714e-02	-1.573748563867813921e-01	5.342489477057861536e-02	-2.734326999205431985e-01	1.909813752488724869e-01	2.712143674017857831e-01	2.222943068552520399e-02	4.549029896694134316e-03	-2.855331918264559232e-01	-3.968041115086581166e-02	4.739883021170543387e-02	2.675355736731968026e-01	-1.011275647270985650e-01	-1.069356046663016979e-01	3.012919209072778548e-01	-2.941290771860983755e-01	1.968506960748040435e-01	1.129866923862833106e-01	1.155877714674519163e-01	2.978897169550968060e-01	1.390477282497844247e-01	-3.246135099488201003e-02	3.014690675944478038e-01	1.692453735446845103e-02	4.844811232321265537e-01	3.480260709142095343e-02	6.796023828432065650e-02	-1.618754195059363687e-01	2.605109498858959594e-01	5.377643495033436472e-02	4.124541627812313149e-01	3.516167238238842585e-01	5.141433087658413559e-01
5.536941362521563548e-02	-5.675378077261372884e-04	-2.214483727882023967e-01	2.358985134907652381e-01	2.602241502336992696e-01	-2.065484410596147014e-01	-2.578410096009595143e-01	8.650626582492459971e-02	-2.512633195629666583e-01	1.279393694666277059e-01	1.304624925817022552e-01	1.779964771671930721e-02	1.236154875045805679e-02	-5.157933270242263252e-02	-2.553130870649374384e-01	1.503330642556801322e-01	-1.669381807739090395e-01	1.053317264990268204e-01	-2.542497395947035388e-01	-6.728292532050104968e-02	-1.624095880848066831e-01	1.429399445151635639e-01	2.645022349621650171e-01	1.104276466771538789e-01	-2.192494369149766698e-02	-7.672794182245447348e-02	-2.486181654538233837e-02	2.325479855061517165e-01	1.948600951571914097e-01	-1.118092089232504832e-01	-8.806139254597435129e-02	2.899651765740366427e-01	-1.412833350768153695e-01	1.714254254511042574e-01	8.311304028679813993e-02	3.218119120177759807e-01	4.302451477740678598e-01	8.924245343428910404e-02	-2.237150946953625485e-02	2.456639154224825872e-01	2.274036763070086953e-01	4.126204484627747915e-01	2.159524949792503423e-01	3.993413911212351577e-03	1.350470237417374965e-02	1.089635483864448140e-01	-2.463956342714586009e-02	3.681570906745002536e-01	4.609998224301370406e-01	4.992520999976045593e-01
-8.098610866969907507e-02	-7.068819416553531743e-02	-7.290085346478095141e-02	3.378337113825669036e-01	8.792670848281777807e-02	-1.963883248998371800e-01	-1.643398261374013625e-01	3.086740884580953595e-02	-1.299239269150555265e-01	1.499109123578570568e-01	1.481653117561502753e-01	3.611379256294796475e-02	1.702170225684974114e-01	-1.757328920589025789e-01	-1.522707771529801524e-01	2.250452005816290790e-01	-1.368394803003644689e-02	-9.263546390587339141e-02	-7.318051591971878878e-02	7.852445009745911975e-02	-2.476815524744489100e-02	1.646379732941365970e-01	3.644722255676933753e-01	1.900970771494110978e-01	1.369865432692005114e-01	1.298872740331360499e-02	-2.564861892419815770e-01	3.166786688475647371e-01	3.184697654908599240e-01	-1.014967276363453880e-01	3.018918174932418846e-02	2.675797736439461394e-01	-2.720373191630503507e-01	3.057389945438793721e-01	1.215996809228642866e-01	2.456813567866706349e-01	3.227522980841899813e-01	7.819707764465355648e-02	1.526637049567819426e-01	3.470243686113084758e-01	1.810620650982113777e-01	3.463476298205232506e-01	2.445089413332082739e-01	1.808914728745838751e-01	7.719010239788230698e-02	1.160613805414911770e-01	-1.759826655893936553e-01	4.847008318993646370e-01	2.901480572070997410e-01	3.576080175983695209e-01
1.114012397773245277e-03	-2.167199235962273887e-02	-1.953621051617109028e-01	3.530445456060616327e-01	2.168504707127072439e-01	-2.388457839168469099e-01	-1.032642716716721393e-01	7.181200077581975649e-02	-1.962839161058451132e-01	4.879308995104384566e-02	1.025203797243646742e-01	-2.416818823166901331e-01	1.411241495926032208e-01	2.836641089288853904e-02	-8.281984942371967140e-02	2.856881147345352034e-01	-1.792821262380563108e-01	6.763926465131338273e-02	-2.817127490882359031e-01	-5.415725238778701378e-03	-7.574897965767959929e-02	1.883477120511862501e-01	3.502342436882281418e-01	-1.457263134726750550e-02	1.363084613909471554e-01	1.036407009965647219e-01	-8.650225617447936111e-02	2.272174710287449551e-01	1.314149347529877665e-01	-2.908223156967200129e-01	1.305766683659560223e-01	2.928072342518387439e-01	-1.719115034806510400e-01	1.800926031941302019e-01	-9.502674410120014181e-02	3.208281622394928978e-01	4.011287878993474720e-01	4.467224134961294418e-02	3.079275576165630551e-02	1.087378058428699612e-01	2.295269577952094298e-01	3.652174342352975112e-01	2.340022118594440315e-01	9.179999100337654649e-02	-8.126054222942144523e-02	7.904303817854914371e-02	6.405565824337745851e-02	2.299399905967019764e-01	2.981134207908090472e-01	5.116070990781234062e-01
-1.635277171989177325e-01	-1.108897549744618100e-01	-1.404729832953003077e-01	2.065875439513905343e-01	2.433028076777191129e-01	-3.065546844383793545e-01	-1.691282190540453478e-01	-8.872423929624617678e-03	-1.506702598780203795e-01	5.988594257457047210e-02	-1.188969015528130654e-02	2.156693697936360593e-02	2.330474304950416048e-02	-1.374539195417920634e-01	-2.818172063030952579e-01	1.720330954144171920e-01	-2.307106698225998842e-01	-1.535007735132975226e-01	-6.405308055469745299e-02	-4.006152444962943031e-03	-7.463301085838725327e-03	2.277233691253449932e-01	2.149075696543053804e-01	1.131173329777026282e-01	1.320792530004681956e-02	-1.017722115365252006e-01	-1.023323758486128013e-02	8.923219490116804375e-02	2.852876657952032602e-01	-9.242523567288299380e-02	-1.248299076250730250e-01	3.746127223328259426e-01	-3.307063110232968395e-01	1.971860516814546993e-01	7.767379681499171629e-02	1.660604504372376333e-01	2.476386821536269434e-01	5.423608892118758629e-02	4.606612514645176681e-02	4.725760989176855942e-01	9.079769902747439336e-02	5.294218915968393890e-01	1.023338831342836402e-01	-8.259116839905439322e-02	-3.589831377736689422e-02	1.976415700706155021e-01	1.729509861146882920e-03	5.392793801902904249e-01	4.677796290050652561e-01	5.418750299663606107e-01
-4.555891017695336970e-02	-9.287601454865457296e-02	-5.209720792757040891e-02	2.597689359471762605e-01	2.653712866402614945e-01	-3.213067712331892367e-01	-1.493056624672175758e-01	1.171133995513736065e-01	-6.549856107876110556e-02	1.471512244534650959e-01	5.093747053494816768e-02	-1.384774026220024767e-01	1.045136321894634124e-01	-4.464153407550691677e-02	-1.081965834193861359e-01	1.885393042026256849e-01	-5.831119694772515100e-02	-9.507947335102662212e-02	-8.561818502068571646e-02	3.959141066444982551e-03	-1.910182161024713554e-01	5.019321595626551058e-02	4.910804721749991164e-01	8.763280974059339812e-02	1.822899537164464345e-01	-1.199311826202520831e-01	-1.300395861270316200e-02	2.464516375709235874e-01	1.231035668391301796e-01	-9.004256249022077330e-02	-1.419410865493975216e-02	3.236075219273389925e-01	-1.568815146309641695e-01	2.121778156690593276e-01	1.143148749846393530e-01	2.926948174213279130e-01	3.602919931233072304e-01	6.725357665754562453e-02	1.237672449072780845e-01	1.542290776445166822e-01	2.292202850911054246e-01	4.802734588423245299e-01	2.969064126627298239e-01	8.343614499744661517e-02	-3.243705338836187085e-02	1.985656620398478234e-01	-5.976639990043983858e-02	2.786054519613592184e-01	4.637553673708051383e-01	4.421836798319115358e-01
-1.246585698458195848e-02	-2.539619187792343524e-01	-1.194903822771272023e-01	2.482108046807192936e-01	2.413909048499637555e-01	-3.416351758559014740e-01	-1.949713742329923782e-01	6.397862106217207245e-02	2.035187384686927212e-02	9.831448575787950228e-02	1.247012712243028287e-01	-8.694685696502854610e-02	6.486693986522476529e-02	-1.092152281467771296e-01	-2.191518407751558151e-01	1.800074781684337655e-01	-1.320406254632867094e-01	-1.412622915643075572e-01	-7.922364581605575995e-02	7.152162217514883291e-02	-8.518242068339103301e-02	2.428138165179331287e-01	3.263636838684390584e-01	1.080002714574731792e-01	1.483026616496831984e-01	-5.099303331464235395e-02	3.911093342864684769e-02	5.461061718151383193e-02	3.194074534329471304e-01	-2.528724358661135208e-01	-5.775811407640048245e-02	1.608279004481165397e-01	-1.472798134648394541e-01	1.071651385143602975e-01	9.875756965388929332e-02	2.077981151662560699e-01	3.256491963586501948e-01	9.516822032967821310e-02	-5.476195835187614054e-03	3.420657504573964558e-01	2.166565407176430091e-01	4.984174275643472041e-01	1.910655639169086817e-01	1.470229172287829955e-01	-1.790998730607967493e-01	1.137066536777766590e-01	-5.797999225042926863e-02	4.085131863886561909e-01	5.870715401877795170e-01	4.677415727417278402e-01
-4.522032962101505543e-02	-1.721924299789595603e-01	-8.725904912803048030e-02	2.298033247142163837e-01	1.249361172618468352e-01	-3.625956050586227053e-01	-1.882580264059926234e-01	5.921906632518900843e-02	1.680966103130647829e-02	3.598689443398783716e-02	7.815612096313677426e-02	-2.398110649226721167e-02	-1.124987817210450353e-01	-1.000452716020472782e-01	-2.637276015404902418e-01	1.603229523438440274e-01	-9.161326202172259681e-02	-1.018145729567221103e-01	-9.577146004594558337e-02	1.014595406184765347e-01	7.719005580828601498e-02	2.394283532330078457e-01	3.264449080107404977e-01	-3.177143527336499101e-02	2.590597184415228682e-01	4.946368056298913046e-02	2.143068292808996203e-02	1.634675153020402338e-01	4.047104235034102437e-01	-2.056387626955563930e-01	-2.424342425338088438e-03	2.617578365716430322e-01	-3.095778031153118559e-01	4.326556485361691268e-02	8.261107740924852894e-02	3.078009573509982166e-01	2.207934480123478205e-01	5.726235775083370061e-02	-3.456464298720853673e-02	3.782829994210536451e-01	6.925516313543800262e-02	3.927079813382484685e-01	1.092864541108664184e-01	2.758097893580018778e-01	-6.124944879574582141e-02	1.341449234993987716e-01	-2.613419649285703694e-01	3.562809068741618623e-01	3.890614318588439535e-01	3.814937803737911692e-01
-1.411561930477041593e-01	-2.363410667904121687e-01	-1.022309072732583840e-01	1.502088177773127087e-01	1.489429562360763959e-01	-1.410760155673897176e-01	-1.409880166911416932e-01	1.631770970034886886e-02	-4.961525263573427630e-02	4.254555403456225515e-02	5.918034382661383624e-02	1.783463664302699023e-02	-6.843711477914549146e-02	-2.507090038646521135e-01	-1.603917039008533052e-01	1.373551594133243792e-01	-9.662922942594157072e-02	-2.417627708689835606e-02	-2.790965583995552723e-02	1.146110444939075490e-01	-1.269288767231888937e-01	2.474950341139579846e-01	3.241035310824336713e-01	1.876608975363031062e-02	1.091444178402915383e-01	-1.127366932173404779e-01	-1.217485559911736653e-01	1.719371954402024172e-01	4.394185471247774588e-01	-1.144700005342570159e-01	-1.895779013878662045e-01	3.311152282323995832e-01	-2.869830721116779504e-01	1.952431326044163917e-01	1.447909917768773480e-01	9.527459341891982014e-02	2.621032296158201103e-01	1.491466551981808775e-01	8.874436719510020444e-02	4.327386639301080140e-01	8.732506451553703752e-02	3.809823839255925271e-01	1.070493112120378676e-01	1.390472301653006004e-01	-3.537852933306658704e-02	8.022869888775469027e-02	-1.652631100034882006e-01	5.018536538473664654e-01	3.861094551987585555e-01	4.577033035754764501e-01
-4.886904723815926194e-02	-1.364027991610104462e-01	-1.022370589028591265e-01	2.553191801033775077e-01	1.906660861907930327e-01	-3.383448308338553590e-01	-1.715575014392553832e-01	1.397796285525784443e-01	-1.192219721327728299e-01	1.121945798558961621e-01	1.143586143555167835e-02	-1.137079625951784162e-01	1.858802226729544260e-01	7.029794567242286796e-02	-1.777631660442918204e-01	2.841508266459763510e-01	-7.799203573198981720e-02	-1.498006433753768518e-01	-2.839328979855425608e-02	-1.814439675100450178e-01	-1.245694373830200374e-01	1.416601683743591300e-01	3.147893706954679183e-01	3.412893292792706923e-01	-1.395442085833616987e-02	-9.646645233887797544e-02	-7.281725824351828295e-03	2.479160475635754923e-01	6.939394355069879172e-02	-1.930119085782667776e-01	4.768426863087114886e-02	1.990459341548312389e-01	-7.429920195248239378e-02	3.561800705762687147e-01	4.133060567350650000e-02	1.796256715143785265e-01	4.945410947386515987e-01	9.444960613831836216e-02	1.503429229020720181e-01	1.521071318416791773e-01	2.302584114009643967e-01	4.955091737902299620e-01	2.951287260993129546e-01	-9.741491720209859151e-02	-1.794587817314815814e-01	3.319193552216511689e-01	5.678972832011990046e-02	2.903219859124311908e-01	5.721135423934717856e-01	4.280253925166063733e-01
-5.793240578765068705e-03	-6.596806859587259209e-02	-1.454484239030368053e-01	3.050105076664714199e-01	2.133619561478023452e-01	-1.988232722697063359e-01	-8.569271378299565811e-02	2.042867922083146104e-01	-1.115898924298272671e-01	8.519109296686562527e-02	6.983934633309554774e-02	-1.050061131774968903e-01	7.373720080216425443e-02	-2.025823595369367902e-01	-9.749959987450552978e-02	1.529809929933607371e-01	-2.878090399644291364e-01	-2.983104872961417440e-03	-2.147145778550540174e-01	-6.981038080380193300e-02	-2.404772199989703083e-02	2.655609527921438673e-01	3.332735068286816205e-01	-5.552683935710554103e-02	2.535066444374222128e-01	4.935735045239190294e-02	-1.266212176314605031e-01	7.514638151345340300e-02	2.093053294348540816e-01	-1.448666375122313332e-01	-1.919140654352870512e-01	2.760181865785852895e-01	-1.343454005721025912e-01	1.962609605793130818e-01	-1.513061334075694805e-02	1.796624792214969735e-01	2.043159456874596991e-01	-3.828339371960429866e-02	1.858114803911754820e-01	2.332279736524038027e-01	2.720980629341073279e-02	4.124410010521321057e-01	2.660412943453124845e-01	1.045394229714773637e-01	4.055821176658215566e-02	1.681032300207699337e-01	8.009410150219796465e-02	3.452092167789829746e-01	3.131062133147738957e-01	4.966726500775932029e-01
-1.972312010004880212e-01	-1.217463318807241457e-01	-1.098837132723636117e-01	2.510570059374374052e-01	1.823022671591568167e-01	-3.089038145043599970e-01	-1.392192856748754592e-01	7.578089929413556192e-02	-7.224235159356388880e-02	4.424236829444560398e-02	1.019412727593556889e-01	5.029818486203839478e-02	1.903601659349995479e-01	-1.478553546923255246e-01	-2.000362274379101080e-01	8.334059170083747692e-02	-1.510948508675464264e-01	-2.589413986073102469e-01	-4.732697588482505380e-02	1.139256266199316220e-01	-7.845216929562801034e-02	2.722801406847025207e-01	3.322018972957260230e-01	1.066459957490896865e-01	2.480563638201215837e-01	-1.509544286757839304e-01	-1.025526538228075657e-01	2.413438279156556593e-02	2.997858482758863352e-01	-2.124940215575449043e-01	-1.167295839435548432e-01	1.598134357336091493e-01	-2.385528963785716883e-01	2.043467508537553934e-01	1.115109005211432497e-01	1.095512813457646811e-01	2.355126246382742983e-01	1.249120989080707532e-02	1.284871257250835841e-01	3.359411175845850583e-01	1.069175005196414466e-02	4.333931368383758809e-01	2.358107517540675713e-01	1.723715691838852426e-01	-1.056349186806218449e-01	3.684964902171948831e-01	4.283273373485085508e-03	3.995199678635882323e-01	3.673347889577718850e-01	4.265430690399718006e-01
-8.283958840704672144e-02	4.345580813396065709e-03	-2.069984156576049616e-01	2.562442523413445694e-01	2.627587163163594419e-01	-1.488847739506610757e-01	-2.276216493777407646e-01	4.190711790609478321e-02	-1.986360664997297576e-01	-3.444129122482042721e-04	-3.394566542421331018e-02	-1.236911808943268881e-01	-3.431016456570389062e-02	-5.492218334640382865e-02	-3.776323984771481207e-02	1.462982870321020701e-01	-2.344077577984492178e-01	4.718778604594044829e-02	-2.022026830805666031e-01	-3.599134496731648536e-02	-1.661590260830630716e-01	1.581270460533717170e-01	3.289309298584207619e-01	4.192533380422525796e-02	-4.103407713876342650e-02	-9.060042178712938987e-02	-1.250761332374804025e-01	5.467094507551380905e-02	1.515523022407021525e-01	-9.209689544537368044e-02	-1.175459356592894189e-01	2.853463452557380431e-01	-1.645404831664753764e-01	1.387027294935930244e-01	1.504054230442859741e-01	1.159043146825282922e-01	3.765677847167022696e-01	2.088454509095491463e-01	1.267507839973065487e-01	2.686492516744247716e-01	1.655362344150009268e-01	4.332696696422860816e-01	2.083498005187532642e-01	5.096273958702106366e-02	-4.950604773630806928e-03	7.812737293339952482e-02	1.162083381288080697e-01	3.442629285561941144e-01	4.749166707269494303e-01	5.121581545553902659e-01
-3.677446305026710500e-03	-1.830857029574499140e-01	-1.537825336698447065e-01	1.508298386914782852e-01	3.344077141099942585e-01	-2.884703089254018193e-01	-1.757300723841000167e-01	1.168313109009528478e-01	-1.179666540468617270e-01	1.249087316379258183e-01	-1.451339066347423490e-03	-1.006621394281388693e-01	-5.833037028971194138e-02	-1.714930750325758813e-01	-2.832929658090589387e-01	9.559484418877224610e-02	-1.703643406216202583e-01	-3.965061607802432969e-02	-1.727106768181943530e-01	4.489790280517032273e-02	-8.627639297607739288e-02	1.690739916265518450e-01	3.279946044541143801e-01	7.885169560944600697e-02	5.304623684785815529e-02	-9.007521849414265591e-02	1.463472963640319036e-01	2.027246522490400160e-02	2.367807384285423866e-01	-1.105511593525760061e-01	-7.256502917840364220e-02	2.461316025775555916e-01	-2.191720284393682827e-01	1.193139509256464920e-01	1.004271650288385970e-01	2.481581550062092190e-01	2.473588692242746079e-01	1.291852712496078248e-01	-6.673969759664111212e-03	3.763229232643868771e-01	2.156207662270190895e-01	4.836733495383294112e-01	1.429935459772437856e-01	5.091240400704853675e-02	-1.125157215875424860e-01	8.821589146561104045e-02	-1.262255609979409665e-01	5.129030957231061061e-01	6.013959270401516566e-01	5.661721699606129254e-01
-1.331966403328565252e-01	-1.826986470634847648e-01	-1.299759565377105464e-01	2.475914644271920706e-01	1.643622454122593557e-01	-3.027308772686195248e-01	-2.489227732875073928e-01	6.357934980454516168e-03	-1.358452580856776559e-01	-9.960403911225650109e-02	2.315773790045671035e-02	-3.082431750565319331e-02	5.702541114564496985e-03	1.152828785666811309e-02	-1.341223130800483498e-01	8.498734213094127909e-02	-4.031833159098888869e-02	-8.224347872056600450e-02	-4.021264359780719888e-02	1.658146414655338116e-02	-1.440290329425579219e-01	1.909438846553118962e-01	3.552460788282272852e-01	9.048302685684037061e-02	6.136124617877979082e-02	-9.395883436036768510e-02	-2.774505419472975826e-02	1.507677033536778954e-01	3.092085130574391272e-01	-1.126320129362319289e-01	-2.768069138909067320e-02	2.644283640229291299e-01	-2.534793419322456387e-01	1.981675333014735751e-01	2.397695092914577109e-01	2.116223210565987833e-01	3.928546453715279774e-01	2.177323191505314282e-01	5.800569458278426183e-02	4.014944857296196545e-01	1.737262338365768155e-01	4.744241500039477200e-01	1.402744431379966683e-01	1.190026330418853806e-01	-1.150824226664413918e-01	1.462033318347065181e-01	-1.092379201467226640e-01	4.678508567643026028e-01	5.369475183132453866e-01	4.238611128186325905e-01
-6.055092130394375272e-02	6.248019686124352268e-02	-2.404017879396387336e-01	2.545850886623631237e-01	1.788919628416689722e-01	-2.137394100198923008e-01	-2.296774183993618990e-01	3.511993521275415947e-02	-6.969119795360737002e-02	6.486271057901183031e-03	1.185829799048703503e-01	1.967306324101815440e-01	8.383749967442424844e-02	-2.844510547452558293e-03	-9.242545076580155339e-02	-4.573064199678234182e-04	-1.396445997151549157e-01	-1.425655874570795345e-01	-9.805587687662271901e-02	8.922418008779187115e-03	-6.120705245621745755e-02	2.417330017992210534e-01	3.502267930082941794e-01	1.631720781563535116e-01	1.246084196863089383e-01	-1.276564614509571316e-01	-3.635176850302009044e-02	5.234255663671966152e-02	2.804382654015794563e-01	-7.739349530005937283e-02	-9.602372587711087426e-02	1.753145237270909984e-01	-1.084611273059882947e-01	1.439537096508179403e-01	3.245965321155688810e-01	1.973627811868824411e-01	2.940976548540728541e-01	1.816421315166481532e-01	-9.590329491015157221e-03	3.968189478457283537e-01	7.421432045896211860e-02	3.432561855220028768e-01	3.446582608243863310e-01	2.360351646657480595e-01	7.992011458533859747e-02	3.033596839334035122e-01	-3.014449078732780313e-02	3.659446345627060948e-01	2.988633043342104889e-01	2.857284538685944120e-01
-9.789347195273089691e-03	-2.667486044523803557e-01	-2.585745594754891921e-02	2.033358941861086178e-01	1.558512029848737046e-01	-3.154792426097274283e-01	-2.681617507066383910e-01	1.223460354035083020e-01	-1.208706479730558420e-01	5.607808968553384954e-02	1.906505617799212349e-01	3.954689236458690249e-02	9.692473656345410027e-02	-1.416262405914091027e-01	-2.032213954938688616e-01	8.617447887812212937e-02	-1.110891366845024597e-01	-1.204355763555566838e-01	1.400978674717667793e-03	1.538992544512315409e-02	-1.853372530908791449e-01	2.666215948183456863e-01	3.143337080718139886e-01	7.414692384068810593e-02	1.406993917577089859e-01	-7.591212370651782837e-02	-1.033489806626920887e-01	9.527802148855039899e-02	3.313297478677308949e-01	-2.010118909187914582e-01	-1.865447807994081164e-01	1.455307288237316921e-01	-1.652665795696723894e-01	2.334235422875504951e-01	5.859911891434974734e-02	1.222205851863643195e-01	2.918982600723593612e-01	1.191187211175221902e-02	1.105321812473857579e-01	2.992081129673184736e-01	8.079068115260278765e-03	5.101828700054007459e-01	1.309423048554369251e-01	1.534728097180590167e-01	-8.845786573497067817e-02	2.274851315340368774e-01	-5.406705973596120929e-02	4.438698705737567640e-01	4.766615159924022516e-01	3.908343070076018000e-01
-5.258246134885602441e-02	-3.877448499325097941e-02	-3.486103388206808762e-01	2.676449007416119019e-01	3.014757422592952985e-01	-2.952732688264096961e-01	-1.305380121175341024e-01	8.790447086796725207e-02	-1.731660762182934132e-01	-9.650946840133158011e-02	7.726108405516411703e-02	-3.436098169660226770e-02	7.803044089485321189e-02	-5.268817300731435532e-02	-1.023927987498908510e-01	9.566406170807426057e-02	-1.798526800578987006e-01	-5.739274158894698552e-02	-1.424811556004709212e-01	-2.105709818838829087e-02	-1.355081945380790243e-01	1.029361966077246421e-01	3.512392708317125245e-01	1.298922262970847452e-01	6.846559969610897800e-02	-1.197376945661078745e-01	3.556818975849938141e-02	1.261927796833254012e-01	2.705687961608033154e-01	-3.131025102290659057e-02	-7.829803756574064966e-02	2.731394322187398194e-01	-2.547337703833733036e-01	1.140912098973315691e-01	2.899387946060455468e-01	3.343269222998307422e-01	3.553670099567048934e-01	2.262216446730301589e-01	5.614370721185672763e-02	3.672172665938734926e-01	3.285435171752761896e-01	4.394190826725427601e-01	2.427615161080772521e-01	1.220599566445692979e-01	-1.669486611334395493e-02	7.282729130511038373e-02	-5.137251582370645775e-02	4.435316427088826785e-01	5.055143885903632395e-01	5.044818768146765997e-01
-2.262174292331622372e-01	-1.644705007743504921e-01	-1.082669934079683316e-01	2.156024142578801261e-01	1.654749134485818951e-01	-1.225964831727267834e-01	-1.002170495745643430e-01	-2.563788258714107954e-02	-1.338479908000733687e-01	1.085241280230043320e-01	4.179088714203982487e-03	-1.374188159032121714e-01	7.725003174420602692e-02	-6.902578385959393104e-02	-1.052101217340278144e-01	8.013540121290287088e-02	-1.879856956812899216e-01	-2.885258736035686139e-02	-2.269486369894324618e-01	3.999313589156834603e-02	-1.553185133928614015e-01	1.853512700845508232e-01	3.930661013616238431e-01	-4.482592782353593541e-02	1.275371129919783686e-01	-1.422084545039748460e-01	-9.353463460736265167e-02	1.792675906998608681e-01	2.328676072124754026e-01	-7.829521281372943398e-02	-8.364823506601892777e-02	3.197410788104790846e-01	-2.489384907852704720e-01	2.548672253440250057e-01	5.989632325136153707e-02	1.849317144767380905e-01	3.291915203391792555e-01	1.406497855896131077e-01	8.454716722395765049e-02	2.422849694248539743e-01	3.402685950584592028e-02	4.668731410613877197e-01	1.719304064986945380e-01	8.890293072021369924e-02	-1.454892366400101500e-01	2.163102023906093851e-01	-5.028989773835137317e-02	3.929246329993079101e-01	3.392825954818403100e-01	5.500129879723479887e-01
-2.272120638855183172e-01	-5.320685122185211252e-02	-2.359478524286896806e-01	3.006749204407929699e-01	1.223213443430101466e-01	-2.428205632520571144e-01	-2.185688374421634328e-01	-2.216167613799668867e-02	-1.695745605409322843e-01	-2.410213033871293556e-02	-1.149483620354985365e-02	-1.340306276052789514e-01	9.399620026006086371e-02	3.507923874962418087e-02	-6.312895474043075938e-02	2.606610936635502668e-02	-2.432507638805479766e-01	-1.363578624861740141e-01	-1.961062024322375030e-01	4.579400812151767503e-02	-1.006162774538480464e-01	1.697841484865345585e-01	3.485381633915819455e-01	2.535022839726489702e-02	5.277935930614480187e-02	-1.000349407925274353e-01	-1.260500741445807760e-01	4.810160356946206056e-02	2.503142721792516179e-01	-9.721045310393147676e-02	-7.871055143504196439e-02	2.409666014727798178e-01	-3.346221085677999474e-01	1.758161493428936351e-01	8.481350239171933647e-02	1.093817754182333096e-01	2.953687050144669368e-01	1.523903307751602598e-01	8.895280104247302311e-02	3.149319483388629548e-01	5.139748220741362228e-02	4.607435838819172180e-01	1.914652304230636537e-01	1.827650038091743756e-01	-1.519114642619641686e-01	2.270936052013407258e-01	5.249363994226970836e-02	3.708976816690928713e-01	3.343248003707818272e-01	5.031034617030594180e-01
-5.022928303105158448e-02	2.983892972072177234e-03	-1.726603452528956972e-01	1.430037894988876457e-01	2.585136206383530366e-01	-1.875291136087683941e-01	-1.602187261669068274e-01	1.782801989100342710e-01	-1.654789021251841519e-01	5.880829708306435644e-02	2.045944482255247082e-02	3.431470300161586218e-02	3.076181660203397561e-02	-2.244283461197268958e-01	-1.905310402736173914e-01	1.361937278856704125e-01	-1.933559922734462977e-01	-1.568955116836351360e-02	-1.510935267968847862e-01	-3.270219254538878247e-03	-1.382203434030655487e-01	2.054077825165144533e-01	3.697127168131771335e-01	4.906769597054375792e-02	8.425862871354537764e-02	-1.479278920083525184e-01	-1.294393834831833456e-02	7.467507473846042576e-02	2.546286234522971426e-01	-1.435302963891878225e-01	-1.543180351890947322e-01	3.011371828705255438e-01	-2.004542848759326701e-01	1.984048115562051517e-01	1.103107177405028561e-01	1.640874923785173023e-01	1.873879878000954124e-01	2.255174432743971974e-02	1.531157911806854954e-01	3.292175561843280751e-01	1.582073849563755685e-01	3.633227416438329915e-01	2.150367322022206373e-01	7.320047366706054770e-02	4.471096280123663252e-02	1.605283700812621672e-01	1.476618907354796360e-02	4.027063868157342297e-01	3.561430411785625472e-01	5.413971961625712037e-01
-1.186671994969417943e-01	-1.829626967277453997e-01	-7.217356054499343698e-02	1.397905428739816824e-01	1.396142415461722464e-01	-2.856875869226976339e-01	-2.751328204148113521e-01	7.837636777269736676e-02	-3.882944383216946176e-03	3.194084914482882287e-02	3.886319900652758508e-02	3.325075569331231717e-02	-6.758655222656179129e-02	-1.334381763451581160e-01	-2.548390910153970346e-01	4.637490019482473635e-02	3.800720786437852133e-02	-1.526910192250706677e-01	-2.044428444057562119e-02	1.856825668413363273e-01	-1.385751264698720786e-01	1.566596961740407967e-01	4.266302762440490892e-01	4.057688474417260605e-02	2.534136164542480363e-01	-1.787270288477866287e-01	-3.852165518354856710e-02	1.040328792803087571e-01	3.090578147303739143e-01	-1.062157859551736694e-01	-7.665600520853943500e-02	2.007059929961308720e-01	-2.405262415535462384e-01	7.576165370792291298e-02	1.839544243434168835e-01	1.594634630674885700e-01	2.684310585367118418e-01	6.243961302804170582e-02	9.431128780385808485e-02	3.410214470906044459e-01	9.687593998396418216e-02	3.473325956702729700e-01	1.922204640218083405e-01	2.601765240261092460e-01	-6.730622019938017897e-02	2.209136813322019610e-01	-2.613356802658738376e-01	3.416109585921279779e-01	4.708311314255843594e-01	3.170827015554597561e-01
-8.236640304648243371e-02	-4.162055316432762553e-02	-2.580133013324009128e-01	2.300994310185290048e-01	1.214282813493681862e-01	-1.856696047727818821e-01	-2.387385256132477929e-01	4.636180028810985704e-02	-9.882580510243593741e-02	6.500438573263496445e-02	2.029093784874159631e-02	-1.855704554225612313e-02	-1.595680547953275824e-02	-8.408219737837346885e-02	-1.075803699955793780e-01	1.041806497040564661e-01	-1.344176272356636948e-01	-8.016482277406009049e-02	-1.154010043996495927e-01	5.391427411915058338e-02	-8.100542946098347741e-02	1.121685728278104116e-01	4.211275825039207943e-01	9.224413874766755617e-02	7.194824737271030002e-02	-6.652700433628887244e-02	-1.197169272200123008e-01	1.767457344303929589e-01	3.051179929534889590e-01	1.679842488316107786e-03	-8.744163980236616118e-02	3.508157806436174586e-01	-3.366145521657671891e-01	1.605201772494159462e-01	1.257539964515580477e-01	1.596450563411185575e-01	2.418871336622513135e-01	1.235366087687682357e-01	8.929940358844636050e-02	3.789918687446088841e-01	1.295474804302685079e-01	3.528093848259313825e-01	2.494201323668725490e-01	2.491825325640757982e-01	6.844017820610627523e-02	1.402761928604940311e-01	-1.657568833644493256e-01	4.211546870012076726e-01	2.604320749540515179e-01	4.009160540800834616e-01
-6.632005038664570695e-02	-1.619462301364764725e-02	-1.663090854799532115e-01	2.614468956983926340e-01	2.261004386107180741e-01	-1.918463264317339934e-01	-2.039740961081189796e-01	7.875544985362391281e-02	-3.780429970488431712e-02	1.591777379635270773e-01	9.281611259075520093e-02	-6.382795559979907718e-02	8.367767885888400745e-03	-5.893126868964231047e-02	-3.703605193589679795e-02	1.434826875969802684e-01	-1.271436509585230357e-01	-3.479111935108819553e-02	-1.518807541962273466e-01	4.839895885105983953e-02	-1.215758263972692432e-01	1.464941173465593161e-01	4.495224336955533917e-01	1.026023849889967365e-01	5.826528119660043942e-02	-7.616707099795125280e-02	-8.765676016443420260e-02	1.754326020415876430e-01	2.351046882695391194e-01	-1.528255257570019787e-01	-7.495991758834411045e-02	2.526116229712326855e-01	-1.711478492752864233e-01	1.420382104252030930e-01	1.584894406726012339e-01	1.816482033156524012e-01	3.920142618901291121e-01	1.761279776141095044e-01	8.645082403850948283e-02	2.575509766800859746e-01	1.650348161028541427e-01	3.740706689511170135e-01	3.581562776529480518e-01	2.046117258554219220e-01	1.774026152701702139e-03	1.945111457546941369e-01	-4.081828973739876076e-02	2.821967710061962786e-01	3.843629412199877637e-01	4.441116512693253915e-01
3.301321075075791360e-03	-8.875653782867398700e-02	-7.280004923179708709e-02	1.517898896899861350e-01	1.554866110797823997e-01	-1.944911789034086402e-01	-1.441032521976331193e-01	2.849178367248178523e-01	-9.830217797183611605e-02	7.880769272328269626e-02	1.197224350226346878e-01	-3.993855368254171923e-02	1.107181481399361622e-01	-2.089500273525992657e-01	-8.277668611544460042e-02	1.148141474281524355e-01	-6.058575558746430445e-02	4.660613318366179855e-03	-9.361446528019004565e-02	-6.117973594873303556e-02	-2.392206649919375594e-01	1.819904749697674462e-01	3.938058803275221176e-01	1.567334325899075176e-01	1.071686724906418531e-01	-1.023918563515522351e-01	-8.612510539344252203e-02	1.467248045912106780e-01	2.681411716837861503e-01	-2.200353770690088306e-01	-1.554800807539607477e-01	7.736535948392128659e-02	-5.945652952268924707e-02	3.118756790792182043e-01	1.068085789710749162e-01	1.412047729010693087e-01	2.988376843284171747e-01	5.959324290648741751e-02	2.690587028864904195e-01	1.356297354957489709e-01	1.672778920249342050e-01	3.161445423226485474e-01	2.803189863052395481e-01	1.677328572720714894e-01	-5.526010159900671820e-02	1.728496621127977861e-01	8.519018061793870097e-03	3.226227478998186515e-01	4.322151162546726821e-01	4.533526677928696458e-01
-1.155945550496663560e-01	-1.597109032037160037e-01	1.131169184041455611e-02	1.363993131491509081e-01	2.505695601956907659e-01	-2.529636638955173322e-01	-1.718482969047999132e-01	1.340655378963016009e-01	-1.250347401907515588e-01	2.164346431385604300e-02	6.675905468567500112e-04	5.308932434163562281e-02	9.181712531910864172e-02	-2.920719422096234585e-01	-2.309436213050084508e-01	6.085934692780956695e-02	-1.727216787600604486e-01	-1.631000132846832096e-01	-3.477816734043006480e-02	8.046098123307066086e-02	-1.114117393426769659e-01	2.398379620463657047e-01	3.220451978807418181e-01	1.365116517510559999e-02	1.896909626930622095e-01	-2.244230202851880962e-01	-4.497679594827973248e-02	-2.914459551210570737e-02	2.566716492301628350e-01	-9.060645771633164813e-02	-2.226782409969128573e-01	2.541453578780884515e-01	-2.128141943658127810e-01	1.638061676793896027e-01	1.506228383075499111e-01	9.332119869647656496e-02	9.480005995399884422e-02	-4.807887981528942423e-02	2.389725482678653756e-01	4.135430672596725477e-01	6.784473325958591261e-02	4.755505114582136983e-01	9.422572397332426575e-02	3.046780227373625458e-02	-6.473411133359774708e-03	1.714179435390402462e-01	1.294909643676733779e-02	4.669024863475800258e-01	4.716668843027950198e-01	4.928782702659454951e-01
-2.239387249444488998e-02	-9.819568922822412282e-02	-1.210006022275451204e-01	1.751820743383625811e-01	2.125569130802247297e-01	-2.298291814417506573e-01	-2.017641308313287973e-01	8.131051400273603402e-02	-1.255318857819660572e-01	9.545658004148657727e-02	1.059953259637951284e-01	7.790062137579591151e-02	2.772816778962481493e-02	-1.519205550290754769e-01	-2.042870112375279601e-01	9.892572125105991709e-02	-1.294343587060891032e-01	-5.232372539266996053e-02	-1.059778371051050411e-01	1.642667566901492762e-03	-1.362436011791819945e-01	2.596575890828393129e-01	3.530809671352704293e-01	1.341074736645848087e-01	9.443149513371430770e-02	-1.051549017632463501e-01	-2.209583277799005013e-02	1.158396471502075170e-01	3.205094948921606290e-01	-1.376748517275398209e-01	-9.810648106419175840e-02	2.048478055526120889e-01	-1.338652021067062436e-01	2.571469830927187727e-01	1.784129925477997980e-01	2.217363367119290773e-01	3.086581825819313396e-01	1.541972787428347869e-01	2.869601697156940953e-02	3.502812716540150140e-01	9.867681154527156717e-02	4.350719521839639947e-01	2.103513658945748988e-01	1.386406281068885138e-01	-3.817800927182801556e-03	1.974882851201354150e-01	-9.394525018947019745e-02	4.920019281676494272e-01	4.513770692850659350e-01	4.312451642498670301e-01
-2.665926147996442591e-02	-1.026896319310525441e-01	-2.340127240710870304e-01	2.278274631585145704e-01	2.626135609486847100e-01	-2.428437212661918032e-01	-1.374386130174559129e-01	1.215420504834068965e-01	-2.157873409202835241e-02	6.110550929373601697e-02	1.275796022472383551e-01	7.166435735128603990e-02	1.040454370300032405e-01	-2.620855042894563725e-01	-1.406739083765421727e-01	1.768462817525245645e-01	-2.286138724521853405e-01	-1.700528860237926765e-01	4.678626948629494367e-03	4.001987370397404320e-02	-7.940289203574990573e-02	2.323931877243045341e-01	3.270344357003710511e-01	9.574825428367786384e-02	1.743870219651662834e-01	-7.756871716115612547e-02	-9.421716069857195841e-02	2.288315180692847978e-02	3.216551491680246233e-01	-9.893541657162403802e-02	-2.525331523701020986e-01	3.189102496222736560e-01	-2.142509212861178902e-01	1.282032133605424951e-01	1.090290999207129408e-01	8.909386381400337396e-02	1.581038022110898833e-01	-2.673032568522665936e-02	1.339513854133362603e-01	4.277676472478124658e-01	1.301927590007066482e-01	4.171041915854493132e-01	2.727096600837467522e-01	1.095051574866606342e-01	1.153599585269031308e-01	1.512306839261616243e-01	2.871477586164505880e-02	4.639845481169075359e-01	3.349215803776525169e-01	4.292514279528132914e-01
-5.841307679633844785e-02	-1.410942777193044395e-01	-1.589516852674251468e-01	8.414337514142919416e-02	1.681265144100805853e-01	-2.329756111543578034e-01	-2.751197080056392852e-01	7.839176606379352763e-02	-8.693516563171818645e-02	1.574024547184949552e-01	4.581018166437568484e-02	-1.483550116305607479e-02	-3.548471500587097732e-02	-1.167990314286129622e-01	-2.399286941888393865e-01	1.036270516370156602e-01	-1.198961111895721771e-01	-7.186360833249580415e-02	-9.221744029768505491e-02	2.659389359076204037e-02	-2.666240717200347166e-01	1.015884996812956853e-01	3.884572013216952557e-01	1.173521572795011847e-01	1.868930428627614201e-02	-2.033113565120514554e-01	-8.125020761248089030e-03	1.430539200431880098e-01	3.059731517054952721e-01	-9.269519372502130206e-02	-1.616968829195217228e-01	2.569037204047022738e-01	-2.416402527796580046e-01	2.034378437632275993e-01	6.217600642644151993e-02	1.327183207338117066e-01	2.690044118648580174e-01	8.890527132916356545e-02	3.108242290235983460e-02	2.419347990740514653e-01	1.098669969969882781e-01	4.419432059837663518e-01	1.595541562226906185e-01	1.765188093154193838e-01	-8.429819124367113337e-02	1.971206571343998015e-01	-1.263127012197088894e-01	3.942038553196196560e-01	4.177778296743785980e-01	4.703230435547919863e-01
7.030556331088859412e-02	-4.728779635276727372e-02	-6.356938796636762978e-02	2.773467777031423109e-01	3.671727705456688251e-01	-2.645932975024469225e-01	-1.606342560258410268e-01	1.975724413735462925e-01	-2.043266626392996610e-01	1.281777268898630640e-01	6.394001152142432531e-02	-4.041458162194940668e-02	5.731726523759757969e-02	-1.545056956186175445e-01	-5.613434095321456763e-02	1.292384138722743603e-01	-2.004107426607973641e-01	3.053372847390356613e-03	-9.789640519003808827e-02	-9.034188163083697876e-03	-1.638973184628069735e-01	1.370189238335756676e-01	4.907817014831604152e-01	-2.228166503586350572e-02	1.191056260606655065e-01	-8.104781249523580755e-02	-7.227135801697470545e-03	1.530458455045568267e-01	1.540717710683856823e-01	-7.178158067166426348e-02	-1.453164473276473134e-01	4.342705975518038608e-01	-1.884904813794591738e-01	2.150585657908242188e-01	1.314042636845243472e-01	2.220592069875105545e-01	1.963663436134964191e-01	6.677998713478704162e-02	1.034170223029790003e-01	3.038568040188546204e-01	1.570331809025173331e-01	5.048837883539185611e-01	2.482800316803107366e-01	8.219491342925158706e-02	1.155611943903829958e-01	1.542257014612344324e-01	6.788672748828128781e-03	3.923425425681982825e-01	3.343062227951934529e-01	4.983325310567517374e-01
-1.210103468909256852e-01	-1.709421500665196381e-01	-1.360283439595144916e-01	1.461103196704137408e-01	1.723425059899829914e-01	-1.778132428096891038e-01	-1.620294469696086925e-01	6.930996164483155253e-02	-7.178832967333356740e-02	-1.661856219318023214e-02	8.969289028473187431e-02	6.627955497032041177e-02	5.477274927784506892e-02	-1.899434637826837857e-01	-1.935682237437672260e-01	6.673927682720678933e-02	-9.515062860054468441e-02	-2.780767074092055369e-02	-1.014831143579204842e-01	2.819875600473038812e-03	-1.745737586614684589e-01	2.127506792509669398e-01	2.975696827814667267e-01	5.793665837856346729e-02	9.838636820604221289e-02	-1.837854376601530948e-01	-1.036669887822513902e-02	1.344202930518260397e-01	3.896572114482045879e-01	-1.016594400708279861e-01	-2.008840319907937710e-01	2.360863293455062184e-01	-1.838581384186274703e-01	1.846780445485806665e-01	2.402015178410061291e-01	2.154097482484738924e-01	2.835693382201643908e-01	9.401925601373853358e-02	1.210247205114898250e-01	3.980107242595261607e-01	2.056480360042702293e-01	4.048042628981994295e-01	1.438422502334708586e-01	6.909174462983806719e-02	-6.936849743268344581e-02	7.133027719465956373e-02	-6.404230861162700517e-02	4.763267364033986762e-01	4.919950850955349120e-01	5.116052436432692030e-01
-1.774921273889418227e-01	-1.522582011216636055e-01	-1.238620833978900243e-01	2.160643525289688838e-01	1.920355433669614365e-01	-2.696263558007456207e-01	-3.052457868036378419e-01	-6.946095352828615677e-02	-1.297957110067687325e-01	2.212512169452338084e-02	-5.300482676295728210e-03	-2.198796893555169524e-02	6.515287463776138488e-02	-3.103689256879470920e-02	-2.517680934126607095e-01	6.349578080789539114e-02	-1.846450510285343738e-01	-1.492246018695776166e-01	-1.402293250018699922e-01	7.075399642905648434e-02	-1.836001722171732298e-01	1.860731966902365309e-01	2.983653025118687130e-01	1.613909870572166616e-02	7.521587279096123013e-02	-2.099179928482817759e-01	-3.597736101469665992e-02	7.297359866903341437e-03	2.577968188752356449e-01	-1.042793635878862812e-01	-1.259296114193465266e-01	2.805746877407394591e-01	-2.545003603665769720e-01	1.213959646290607292e-01	1.202322965129865723e-01	1.326312118011546970e-01	2.669111056353251077e-01	5.903959453381703998e-02	8.541311493529690421e-03	3.704249396240382186e-01	9.613729568124443348e-02	5.486642398444614432e-01	7.992607072497381893e-02	7.565924737592975846e-02	-1.481099101931325768e-01	1.780802484033134347e-01	3.114383165199723427e-02	4.367417887065794813e-01	4.885638023641238337e-01	5.069755384322175429e-01
2.258278288695369021e-02	-1.482866404879616129e-01	-1.168227506705752372e-01	2.647341354737201558e-01	1.801008781904205880e-01	-2.631555182266841486e-01	-1.703155701783197751e-01	1.801797443301741963e-01	-4.666913700992745412e-02	4.688268330574017762e-02	1.306051795849626218e-01	-2.161446644754581176e-02	1.467282852679439586e-01	-1.406476492917864418e-01	-1.360075791125762712e-01	4.186016642314556446e-02	-2.529488715329500370e-01	-7.121426800817576286e-02	-1.680021286029269589e-01	-9.182995863743378950e-02	-8.546969066330580012e-02	2.002177603341785961e-01	3.219687189202660171e-01	-3.421686952897288331e-02	2.331542243829437810e-01	-1.030195205694875299e-01	-1.675524327780201356e-02	1.047861825985334505e-01	2.706361874060659312e-01	-5.473977685159654716e-02	-2.808153452961865137e-01	2.478014155947438346e-01	-1.072289435030309990e-01	1.231694027763212268e-01	1.206054496511268087e-01	2.548258783180162301e-01	1.909116094907853112e-01	-7.867380373034080221e-02	1.736288023367182354e-01	3.042782424678481812e-01	1.422896281665791129e-01	4.950118366010354265e-01	2.196549373028379437e-01	8.329242275670044326e-02	-2.241411793205687689e-02	1.013250035153470952e-01	6.007992993373498930e-02	3.232607330818476066e-01	4.280385981498116554e-01	4.859503127811979906e-01
-3.421702286118643958e-03	-1.551433572197808697e-01	-1.272573625148217535e-01	2.539201765195163163e-01	2.321178056820396018e-01	-2.551392974597644914e-01	-2.551387619775827842e-01	9.874693352223254394e-02	-1.360299467626110981e-01	5.505027789754457501e-02	1.441540994913855234e-01	4.270634069205629657e-02	2.511164794337792522e-02	-9.692133641547853729e-02	-2.043857085518506200e-01	5.097547932354654782e-02	-1.008354025953695360e-01	-2.759355430757426484e-03	-1.394562944287998651e-01	2.480664625796808950e-02	-1.285147092531286894e-01	2.053704267942049744e-01	3.451851421881724225e-01	2.004619729706649117e-02	1.227489486471673441e-01	-7.818589712610077291e-02	-6.531158300854114640e-03	1.576869559329084347e-01	2.974340505701458248e-01	-1.131773803071145501e-01	-1.446044311240422542e-01	2.776512544828061424e-01	-1.847548791130749213e-01	1.355760136296638163e-01	1.734051994024464471e-01	2.687114117838492189e-01	3.346003107176822589e-01	6.913489235242079034e-02	3.143537128904685257e-02	3.851293629584257583e-01	1.644277908217037787e-01	4.499677944811933950e-01	2.056103898806199426e-01	1.103981601585154182e-01	-2.140449619666162651e-02	1.334089658659529665e-01	-1.032277512036003514e-01	4.378182015030726570e-01	4.771743782647039356e-01	4.586179916890505970e-01
-1.475947007850130777e-01	-1.401428441667151858e-01	-1.330313159853516447e-01	1.494129068471422017e-01	1.043904803779649171e-01	-3.314776846931392629e-01	-1.870098208351510527e-01	5.851088547991647321e-02	3.900252949094407118e-03	-1.420713610154626313e-02	1.034332947480518516e-01	9.029938190853578628e-02	1.145711104017754500e-01	-6.734791305711965159e-02	-1.707744578969898619e-01	2.617877107258112339e-03	-1.119547367541574301e-01	-2.001955819014579474e-01	2.577427338094801998e-02	-3.146353986249370710e-02	-2.202817213682572439e-01	1.417489276316960256e-01	3.278723411693305612e-01	5.638058153938070582e-02	1.789673386170739233e-01	-2.224054159529573194e-01	1.929677732073486335e-02	1.414114387396666062e-01	3.760280525531176088e-01	-4.305525351761885222e-02	-2.718458592509659377e-01	2.875579761202901596e-01	-2.247860989829074119e-01	2.074066336749206541e-01	1.698677657675570496e-01	1.758691814679049226e-01	1.975219260624487549e-01	-2.399753418102383573e-02	7.218900038615297388e-02	3.235913918707553072e-01	7.920168514055579700e-02	4.686818453623865510e-01	1.815635319553988436e-01	9.600266530325904379e-02	-6.632859624868026049e-02	2.460569077114288794e-01	-6.335665449238425846e-03	3.758302972566019418e-01	3.519032086397841375e-01	4.045225180424744105e-01
-1.580733459596955492e-01	-1.275120677793173951e-01	-2.134865682553291621e-01	2.150538722843839956e-01	2.234845223072433329e-01	-2.972486113930440377e-01	-1.256579071081147803e-01	6.889769264430103957e-02	-1.596373271493257417e-01	9.269513075938708158e-02	1.237448163842042453e-01	-5.797588606369181996e-02	1.771131506451197324e-01	-1.515419438813803421e-01	-1.831275104786254382e-01	1.189369261668066502e-01	-2.874902160414803953e-01	-1.893918145432481881e-01	-1.314166037120629016e-01	7.312647375731853860e-02	-1.646000130293052144e-01	1.628436135455044731e-01	3.367149916218249439e-01	8.684469055677571103e-02	1.102745099383489746e-01	-1.968016552818626363e-01	-9.377988913893663125e-02	8.914275779912428366e-02	3.085471753901846692e-01	-1.535341183385623698e-01	-1.658729704788112491e-01	2.016973528005217009e-01	-3.295820502869034052e-01	1.902268784682538127e-01	4.106948277699344618e-02	1.577326658765402512e-01	2.542836622542074543e-01	6.804178887416811872e-02	1.063882821065967044e-01	2.522674720715548657e-01	8.242587591110721312e-02	5.148306168578764552e-01	1.645534045489204511e-01	1.695025236013575076e-01	-1.507351165459415443e-01	2.587220151659971878e-01	1.153676410076558481e-02	3.841282261310035029e-01	3.798878986943637903e-01	5.599210843868035470e-01
1.398733553692017503e-02	4.846356850485877832e-02	-3.150213728412284420e-01	2.725799605649162349e-01	3.054172196703764941e-01	-2.411059782083203318e-01	-1.825961999608965158e-01	1.619946856459616724e-01	-1.441434361558879274e-01	2.366897047193577963e-02	9.481080018701952550e-02	-4.642213942728133647e-02	2.904782728079957719e-03	-8.713300186437812622e-02	-4.136493908960272442e-02	1.480550889744575715e-01	-1.672950988627060487e-01	-1.632725373689575266e-02	-1.237034135668552831e-01	2.214052723519421839e-02	-1.639412986706346165e-01	1.028675920982427272e-01	4.425849407276197800e-01	6.680907276007087836e-02	1.348449988190907334e-01	-3.915142353288354748e-02	-9.190258697659026144e-02	1.238042379843077995e-01	1.771893485716299621e-01	-7.740692674335987455e-02	-1.155913058511534725e-01	3.291740468722226254e-01	-2.124500130396526631e-01	9.763554617330932883e-02	1.338223498291020996e-01	2.071180734129596246e-01	3.293002607395554837e-01	1.109109267016556710e-01	1.009971027717318226e-01	2.415367198712471963e-01	1.805031025309642989e-01	3.443688414996111113e-01	3.659851287407752118e-01	2.023718032284990698e-01	1.398275947393183838e-01	1.767067577692797431e-01	-2.406826649662190468e-02	3.075496485378275691e-01	3.243575987001562355e-01	4.083471717694722725e-01
-3.922800429535343303e-02	-1.301782415541510862e-01	-1.199628848418613780e-01	2.936899920932688479e-01	1.998518296162023478e-01	-4.361464108505361814e-01	-1.870980124738738648e-01	1.863442585191953937e-01	-1.546383776475840910e-01	-2.158436259448457545e-02	7.692987782886388792e-02	-1.306371343208711511e-01	9.207583036339300753e-02	-1.339529057688254310e-01	-5.255281790306554068e-02	9.970442819769267939e-02	-2.213425989420469420e-01	-2.181902338606137026e-01	-2.018415773038548938e-02	2.151995098334380518e-02	-7.807818868161015002e-02	6.482895116468090357e-02	4.315734214829351489e-01	8.950710088253763241e-02	1.405322687774475388e-01	-8.590914921616291111e-02	-1.137305562108300305e-01	1.033583402850637156e-01	2.819953658716736200e-01	-4.091707605615705484e-02	-1.238646565677925526e-01	1.671328447378096216e-01	-3.625699582740088411e-01	1.406447797982773862e-01	1.766255648258231448e-01	2.167492926914667828e-01	1.998680843138793128e-01	1.406314405789504673e-01	2.532347376384177506e-01	2.825570959737354615e-01	1.406482651708662046e-01	5.556146281130678322e-01	1.475335762586242883e-01	2.941374642952106488e-01	-4.967612858881036153e-02	1.325023316237172177e-01	-9.380720826127530998e-02	3.657011613748000212e-01	4.886655815901850275e-01	4.361870687402912283e-01
-3.834396385446588174e-02	-4.651421456396724607e-02	-2.170142876173868918e-01	2.262277154799688383e-01	1.429699501987881094e-01	-2.667260444116413831e-01	-2.378277775625707857e-01	9.001443387503525739e-02	-1.012013647156042861e-01	-8.685571866926622073e-03	1.808431145554237340e-01	1.642584287917881747e-01	1.066746342772273426e-01	-1.702951341476841574e-01	-2.236394127384756236e-01	1.360311439195536765e-01	-1.753789346160754548e-01	-1.389334813406826186e-01	-4.659568017021616104e-02	-1.349084777397056411e-03	-1.025511365248390067e-01	2.432461239457315294e-01	2.304316728197161324e-01	1.609033638296403224e-01	1.400193032312508357e-01	-1.244946922617572727e-01	-1.558052504022543194e-01	9.838747742448641920e-02	3.648478583671581066e-01	-1.355451187290086790e-01	-2.137948612480936872e-01	1.669708318528349555e-01	-1.750937023505905743e-01	1.422963183223731887e-01	1.699840231084794873e-01	1.644369590200865372e-01	2.833843829178459561e-01	1.322320976038033821e-02	1.201372171461222715e-01	3.575468175121650494e-01	1.106140323717868246e-01	3.876818076907148636e-01	2.099102358617896402e-01	1.532313101377600351e-01	5.002677904354417560e-02	1.827974635362892009e-01	5.151517793215853666e-03	3.880357970771972087e-01	4.027762661979300551e-01	3.620414888355051319e-01
-1.263646822303174933e-01	-8.351974422530167308e-02	-2.397187365379248314e-01	2.495093253461476979e-01	1.813178229991030954e-01	-2.659336613394451265e-01	-1.887603958634000711e-01	-1.790426386250387747e-02	-5.648095425609389597e-02	-3.968498100648874122e-02	1.661205207453196261e-02	1.086564362042783359e-02	-1.998242652794709334e-02	-1.220732901614461803e-02	-1.394973853293200172e-01	8.430763718464695522e-02	-1.404610861041745429e-01	-1.089146371983845396e-01	-7.583788777301396500e-02	2.162086080487900588e-02	-1.208781170412633194e-01	1.401246071208174238e-01	3.473415671510378666e-01	2.176632233775772571e-02	2.031540367096461852e-01	-1.036249822138593235e-01	-4.887522211573538944e-02	1.508633978026845401e-01	2.902586072509852899e-01	1.298347451488270944e-02	-1.415438267561679453e-01	4.146752642159393654e-01	-2.811492025468444456e-01	1.083106140028630843e-01	1.826087761001706222e-01	2.270339230271351538e-01	2.791156755653229071e-01	1.046729153866640810e-01	-6.378167295522152447e-03	3.591766100140790785e-01	7.785062987774411802e-02	4.355608755181014646e-01	2.072607866351917072e-01	1.598534829670973934e-01	4.775374057674443978e-02	2.016574065347702116e-01	-9.720716246387059445e-02	3.989735083510079217e-01	3.258268161874758873e-01	3.775351608066207509e-01
8.897527749438726916e-03	-2.912710302552805677e-02	-2.141942803771709758e-01	2.873396703016394826e-01	2.163989501957829520e-01	-3.018828967113055262e-01	-2.294947702430598646e-01	9.399434023762029411e-02	-1.940905067953190843e-01	-1.711255539553089428e-02	1.404562439019057252e-01	-4.915111119211638263e-02	2.851841957745172504e-02	-2.008918036828939366e-02	-1.385807481515737849e-01	1.028588383233400017e-01	-1.092493100505852743e-01	3.877296628029627129e-02	-1.781195012333339767e-01	6.502753182750948928e-03	-1.623755067701090904e-01	6.852651649267627043e-02	3.826172033347732815e-01	-4.783073594899527048e-02	1.455758307114557171e-01	-1.729934102802238582e-02	-3.909856902770665610e-02	2.488516190421455609e-01	2.517197970745506108e-01	-6.495465600151553720e-02	-7.558045667330209882e-02	3.707746626589163985e-01	-2.879958635649178533e-01	9.242732580719981161e-02	1.069744812191932570e-01	3.760729240159368381e-01	3.186960669819236536e-01	2.917210834644673456e-02	3.349523155493143445e-02	2.565347798666233747e-01	2.190703672122812640e-01	4.078919246021406875e-01	1.945143011857670134e-01	1.617054017869871407e-01	6.051255973197362803e-02	5.665797356307176319e-02	-9.835201311151878234e-02	3.364055628860703751e-01	3.408395376788747599e-01	4.542898559351590815e-01
-1.241163464884735834e-01	-1.213544394708788998e-01	-1.068245324632222520e-01	1.337296333647483570e-01	2.296859227262420811e-01	-2.252090481499227081e-01	-2.023787965378605613e-01	9.974903774784245336e-02	-1.276553244253909036e-01	1.199508710768941722e-01	4.214714019631422837e-02	-3.735535278274238619e-02	-4.086232794869106705e-02	-1.270795190086975168e-01	-1.808928757597562387e-01	7.991364044425990076e-02	-1.517705679998435087e-01	-9.778883972558804691e-03	-1.374449702592660527e-01	7.236251841348281810e-02	-1.409237206953793398e-01	1.869706653635326565e-01	3.902647891920436041e-01	-2.133053838783039238e-02	-1.412887815414803384e-02	-1.351706611132645897e-01	5.376978818138043736e-02	1.435196666453538439e-01	3.258033324720132629e-01	-2.025013744131854421e-01	-1.380820229130258203e-01	3.426244755734386138e-01	-3.245979638441419679e-01	1.724507980517268058e-01	5.224844205317374923e-02	1.458496677190234403e-01	2.417401356736134377e-01	6.943434030327730322e-02	4.868948562093523835e-02	3.684100322051276910e-01	1.178259389497651188e-01	4.189051533467116895e-01	1.567643644785029211e-01	8.626884867881093322e-02	-1.104605389783060304e-01	1.859791043343655415e-01	-6.529068402346420441e-02	3.944659865918211383e-01	3.618660566935515410e-01	6.020283555872775194e-01
-2.080522752459754848e-02	-1.306195133478412207e-01	-1.998553290085494649e-01	1.802923816682981406e-01	2.204608279839637697e-01	-2.176121612256716187e-01	-1.944115075174543961e-01	1.069586149892771260e-01	-1.185915203055654538e-01	8.502002334717247145e-02	1.732742189059659488e-01	9.681462616111820296e-02	7.692050332267837132e-02	-1.909835851024281050e-01	-2.474162740866316934e-01	8.715013165620869029e-02	-1.261081132794448778e-01	-4.863921230046147626e-02	-1.315132142439799368e-01	1.810238081613063654e-02	-1.328357388389110327e-01	2.462364139822794118e-01	2.922092688096243895e-01	1.700079363703214386e-01	7.088735862744849348e-02	-1.179693685047626533e-01	-1.313940095421555453e-02	1.062360499307025280e-01	3.606851286748783414e-01	-1.569087955622898434e-01	-1.388241393019090386e-01	1.385917979710046821e-01	-1.479266940839472633e-01	2.016843811174564571e-01	1.880404250668872568e-01	2.355008108687524915e-01	3.358838604326830346e-01	1.227435609058561694e-01	4.588895274814136505e-02	3.786591949383374400e-01	1.901569304934608573e-01	4.000550365670880737e-01	2.248022669651874028e-01	1.258611523156945577e-01	-5.048577090065271833e-02	1.470877868658741483e-01	-9.595668373717376742e-02	5.051550799992723384e-01	5.067175098213790863e-01	4.726377866555283580e-01
-5.197026172827839963e-02	-2.022351845521042912e-01	-5.155607373885536665e-02	1.591394836163524673e-01	2.157936822466552385e-01	-3.952872391159523713e-01	-2.481393776636973969e-01	6.082396544790872467e-02	-1.649086009535218333e-01	-2.535022845410167709e-03	1.475730687269896091e-01	9.498705148467559423e-02	-2.758487302404822802e-02	-1.874428465220922269e-01	-3.165032961803218581e-01	8.177191609722529730e-02	-1.782716626292593642e-01	-1.410650332022065634e-01	-2.421829970687057118e-02	1.735037554739959353e-01	-5.174819080658423637e-02	2.610662370822594558e-01	2.908635281048945198e-01	-6.662394018959445774e-02	1.512658218785771780e-01	-1.205910429099887465e-01	1.154211377366444122e-02	7.883664964652122020e-02	4.307880570342191850e-01	-2.148309607345774697e-01	-1.355218349455556137e-01	2.700265084809440608e-01	-3.888874214030034193e-01	5.630490053954353286e-02	8.519621839875554659e-02	2.126755642855918949e-01	1.403363919378634028e-01	7.998233979271674593e-03	-1.294501440720254373e-02	4.609352500904654315e-01	3.427863194092537619e-02	4.970013141962922321e-01	-2.489262523038696800e-02	1.924179465209789885e-01	-7.518519205499459013e-02	1.543448316560414313e-01	-1.656933578465801804e-01	4.365303992593513871e-01	4.016298437164060320e-01	4.614398498219676736e-01
8.423817457697314187e-03	-7.198836302887423599e-03	-1.180633048210442126e-01	2.669555921811996302e-01	2.831246559920400641e-01	-3.248180244159337704e-01	-2.377681602034333042e-01	1.705391961915490584e-01	-1.444661280377367019e-01	7.213760650057951529e-02	4.513254154840495164e-02	-7.017401080846449868e-02	4.323348923614106498e-02	-1.213021807195114599e-01	-6.905139700968057626e-02	1.643029306469858952e-01	-2.163408496229566880e-01	-1.033938949764034582e-01	-7.867036419812388492e-02	2.010809006861651385e-02	-1.219038128838572932e-01	1.622955243769963196e-01	4.656424037634770419e-01	4.234683026128570338e-02	1.000615969004117478e-01	-6.692877138849503971e-02	-7.103143695564684279e-02	6.397797644358176050e-02	1.961205184094796661e-01	-1.519476346243498477e-01	-1.087909955418210062e-01	3.089071940350878731e-01	-2.261676355731085941e-01	1.564558094938000021e-01	9.586540339740548533e-02	1.480313570220975483e-01	2.160774886125738925e-01	5.635248909718757609e-02	1.589437927331131262e-01	2.959816326484362436e-01	1.326291362068054980e-01	4.793384116183142529e-01	2.555780124796673269e-01	1.740889253501438916e-01	6.266610426736729522e-02	1.785297554475599735e-01	4.709050120629088010e-02	3.352531044504367674e-01	3.830278717918177978e-01	4.706972176669868557e-01
-1.363346245065747142e-01	-1.782308501499014763e-01	-4.751913142558415737e-02	1.631408799384868602e-01	1.214403092665711920e-01	-2.651579210122975150e-01	-1.423850865323625370e-01	8.612200252710466852e-02	-5.367850510591247459e-02	2.254127247018142960e-02	1.302429672134694516e-02	-1.396249456277690038e-02	2.533953147192243710e-02	-1.994553964461142637e-01	-2.697894977400592254e-01	1.669057996036157621e-01	-1.507380802430549616e-01	-8.056178470487784793e-02	-9.342258196220076805e-02	-2.220421438291809296e-02	-8.048519982836215003e-02	2.504191346208010094e-01	2.603606371152852317e-01	2.998861485760742629e-03	1.796757842758198442e-01	-9.623791681899734884e-02	-3.183678100270496275e-02	1.333676736652296413e-01	3.707606376197649101e-01	-1.739040918992643125e-01	-1.663348028759335517e-01	2.971325351447642316e-01	-2.429364261142091530e-01	2.158954816015084821e-01	4.900992145167550051e-02	1.880711495802677713e-01	1.881400540281504274e-01	-3.983556131151675533e-02	1.304468696776784342e-01	3.395118672818681627e-01	8.152454375510961859e-02	4.479222245602597630e-01	6.745607247156268360e-02	4.453354613544648760e-02	-9.217355997221884922e-02	1.339174664248971303e-01	-2.899374282167825959e-02	4.333801625410487190e-01	4.243961323704364963e-01	5.274819657600615663e-01
-1.011669148253553779e-01	-1.101504826880517294e-03	-2.489743193561820556e-01	1.996856594347354297e-01	2.492186605406636057e-01	-2.077183412766425152e-01	-1.910270152349913542e-01	9.556720818274458407e-02	-7.159540949677589694e-02	8.468955217790205547e-02	6.245214277079054466e-02	6.550960180180866177e-02	1.343582018244031118e-01	-1.835969708132509093e-01	-1.932102776536845368e-01	1.566737459920009568e-01	-2.123062382104632384e-01	-1.628727059558836010e-01	-1.125612244491299013e-01	4.670874501689700059e-02	-1.073483285884234972e-01	2.272791394627360351e-01	3.209047334556191511e-01	1.819264680405040802e-01	6.409996940789576547e-02	-1.774805120212730736e-01	-5.421342829086499282e-02	-1.532092629867174392e-02	2.668734940261854871e-01	-1.819906784013392564e-01	-1.459149815552231721e-01	2.009134180393693236e-01	-1.738160724858619499e-01	1.485888052147853189e-01	1.442727079232561938e-01	8.565003639439207339e-02	2.359561334185408532e-01	3.951180922923299560e-02	1.215515265524215877e-01	3.762844443670342875e-01	1.919225199885847000e-01	3.770906651999480497e-01	2.917125186135035575e-01	1.022804846997484446e-01	-1.176233990647499415e-02	2.131924124422727718e-01	8.804073157350729428e-02	4.014452338263290732e-01	4.020414689305183420e-01	4.967282406065081091e-01
-4.298169058691397870e-02	-1.132899732566965828e-01	-1.674748506536941628e-01	1.758832183769073187e-01	1.333220350090219275e-01	-3.074622351199423065e-01	-2.152219328274848353e-01	1.336625378614230419e-01	-1.009495950486704319e-01	8.582825136003879862e-02	1.565091357701041408e-01	-1.554889231795049051e-02	1.987579176566821662e-02	-1.370908323728248779e-01	-2.497252296811545702e-01	7.894803600810833266e-02	-1.609299332748572176e-01	-6.483879304035063129e-02	-1.600562158503298082e-01	2.788775137692877173e-02	-1.287748240978326408e-01	1.359411023264264773e-01	3.270029325220525918e-01	2.344570212060523469e-03	1.645816712787478153e-01	-8.247620563666580029e-02	-3.763260804407004417e-02	1.719364570812608184e-01	3.537864500382322808e-01	-1.352093023236499991e-01	-1.651786914307347143e-01	2.017584341420103899e-01	-2.877642312203417818e-01	1.191083211001673775e-01	2.562616265259232140e-02	2.722336401120304950e-01	2.404983535230392211e-01	-2.370070021372520236e-02	7.219914899967630473e-02	2.322726786575916580e-01	8.773636373476038919e-02	4.112212593651426440e-01	1.523293628720517046e-01	2.201449234725966764e-01	-6.697877178739683468e-02	1.600995477110550569e-01	-1.306556704392551893e-01	3.315753363020517153e-01	3.721252481207109608e-01	4.718508675892625348e-01
4.555915888560147127e-03	4.358425959442757854e-03	-2.046413479849970574e-01	2.683473755579828812e-01	2.474770781452568236e-01	-1.827426172965438966e-01	-2.409900168424576883e-01	4.324752063497759591e-02	-6.585393596884686618e-02	1.842624389550222563e-01	1.559388691970056140e-01	1.018130552732049443e-01	4.539631461362403364e-02	-1.222908162717165209e-01	-1.978202408420767222e-01	1.171304911915989760e-01	-2.432214171206069087e-01	-5.859669082228004255e-02	-2.149002066607542949e-01	1.499116871594103825e-02	-2.360882880622403729e-02	2.306118371003550160e-01	2.780157923119177532e-01	1.183820854407967582e-01	6.209848838922045478e-02	-9.139400865021753140e-02	-5.859847300960112360e-02	7.063469923487585012e-02	2.681541052897111754e-01	-1.278918354290800030e-01	-1.516512539013774030e-01	1.882841125998116483e-01	-1.074116606586793810e-01	6.712705967912198368e-02	1.860353817573637270e-01	2.227882514280041248e-01	3.168822942863745995e-01	1.018695523601134550e-01	-7.821251178251862474e-03	3.634514701089530675e-01	1.396453482847482552e-01	4.141355004929308525e-01	2.889349592692687652e-01	1.437569295325271668e-01	4.160936652176627781e-02	1.640726801935299128e-01	3.343498978899140002e-03	3.559003685781306214e-01	4.195149040279929631e-01	4.334634217595605965e-01
-3.422108729074633399e-02	-1.786536574023531165e-01	-1.710854093222313743e-01	3.035571426648816518e-01	2.304233451062596139e-01	-1.845937175106855954e-01	-1.394619292598715532e-01	1.212268231879431307e-01	-2.333405703532887010e-01	8.413430049691739132e-02	1.469986575038407517e-01	-7.707882093811785351e-02	2.557944261535202157e-01	-1.405392854511486878e-01	-3.313567962545804681e-03	3.680132459969852332e-02	-3.660471416371880449e-01	-8.850834811916064027e-02	-1.630366446250542389e-01	-5.054717311124745649e-02	-1.422841952963115886e-01	2.138038300252709800e-01	3.470329653472198350e-01	8.865775066761523437e-02	1.925099561234959802e-02	-1.599852688050751592e-01	-1.535751998530806017e-01	1.049310797475463686e-01	2.484166439804801896e-01	-3.839952419192151772e-02	-2.602439982647479777e-01	2.139225649033852927e-01	-1.965658564736777192e-01	2.681673491640928497e-01	1.223145616076038722e-01	1.210049112110085368e-01	2.805458501649044090e-01	1.362347409252311903e-01	2.153776191879567814e-01	3.322347860570406541e-01	1.124676178931990067e-01	5.780198579557696004e-01	2.113945224630583153e-01	8.556615684758424323e-02	-8.805682658534468021e-02	1.525971551160130724e-01	1.115415460942804360e-01	4.406010155838746556e-01	4.118536680889987589e-01	5.599233176022305747e-01
-5.424456867262896637e-02	-7.555034855659421844e-02	-1.533476084676833051e-01	2.091867087345592735e-01	1.962237392421598281e-01	-2.734269143445647865e-01	-2.979119021258905819e-01	1.387896757556838501e-01	-2.206634725539068920e-01	5.119671644337174532e-02	1.015488299347456769e-01	2.689344442370465021e-02	3.114585112314129448e-02	-8.504455380909933804e-02	-1.700082525556432245e-01	7.663725364691465099e-03	-1.971066121161773876e-01	-6.256624982994761497e-02	-1.252908063068164934e-01	1.038236060654012041e-02	-1.252611126757161020e-01	1.696234545931083748e-01	3.433409884667893985e-01	2.578428570231683370e-02	1.593950420107058050e-02	-1.194096927033156674e-01	-6.050574624264078855e-02	1.058918279774689608e-01	2.580053067956694091e-01	-9.291863615577088120e-02	-2.010976721128707179e-01	2.625031091986506082e-01	-2.926980310920100359e-01	1.510142689830412110e-01	7.942937150072290620e-02	1.459233128878323349e-01	2.601844513303460671e-01	1.994475159548505377e-02	1.309344197450019454e-01	3.573333804843428774e-01	5.797804694256347702e-02	4.540150314823238054e-01	1.883578339443879313e-01	1.104553003217801643e-01	-1.844330587572913169e-02	2.250139126693656288e-01	-2.427094470878283713e-02	3.815591137880173234e-01	3.845618922135621842e-01	4.862084344188540297e-01
-1.086690942048407493e-01	-1.424807956193887282e-01	-1.421802915697912839e-01	2.113192251822467171e-01	1.805622166109047133e-01	-1.948427897051509539e-01	-2.319213156680620114e-01	-5.487453782804241342e-05	-1.339983867351266511e-01	7.166423347459255355e-02	8.611699189841851010e-02	-1.056128111274636829e-02	1.715579452419689968e-02	-5.199577344314818689e-02	-9.245153430218792934e-02	4.766949732773658605e-02	-1.864852738917769093e-01	-6.270234908697668030e-02	-1.293119316580891576e-01	8.982107551711472626e-02	-1.450545900037544800e-01	2.410843343591168308e-01	4.155466312896226588e-01	8.512427118179555913e-03	5.629940552726475644e-02	-1.327783495987155116e-01	-7.068321309297752320e-02	1.251624924553990659e-01	3.278094722416353135e-01	-1.363008799808541616e-01	-1.085707821132054357e-01	2.828089503594019005e-01	-2.573713376491736371e-01	1.888554501624904458e-01	1.354456475278951189e-01	1.358067218392265130e-01	3.074744740983242353e-01	1.902894225745652701e-01	1.219295128089925573e-02	3.698286927863084772e-01	3.740978253840669676e-02	4.621528136211167093e-01	1.835249050148498873e-01	2.129908089256980497e-01	-8.099494973158069544e-02	2.160985510349389960e-01	-8.199617151751974198e-02	4.076836682667259737e-01	3.371851128654041463e-01	4.646770127895603619e-01
2.223219373422829007e-02	-1.205528562434956263e-01	-2.232311326032112020e-01	2.579666481521595278e-01	1.265508792846788411e-01	-1.971061936037609430e-01	-1.790251301773731485e-01	7.270543358183689797e-02	-1.085947234608904272e-01	3.175408582163864735e-02	1.073040182421267918e-01	-1.099948384799181722e-01	-1.831375560909881406e-02	-8.444686407929855032e-02	-8.886150161520246782e-02	6.299077056261954966e-02	-3.222869432628268083e-01	7.850147895905379425e-02	-2.864851620032098922e-01	-1.394335360569386728e-01	-2.954307253186535046e-02	1.420596771312060691e-01	2.685324375716259815e-01	-6.675214028524228960e-02	2.326714979047073487e-02	2.643682342433506527e-03	-1.690672321517371762e-02	1.955351640773125843e-01	3.713939347072264252e-01	6.620327602709341272e-03	-2.214592232686723450e-01	2.785840071379556693e-01	-2.415249715581229972e-01	9.262479371702525555e-02	1.306464872626963147e-01	3.473902869148329797e-01	2.503142872198581559e-01	1.220228847515884008e-01	6.705972137486003459e-02	3.354256534019924851e-01	1.873362960629127993e-01	4.957806875444692452e-01	1.036078459355780079e-01	1.380480410475231623e-01	-3.935208305910561227e-02	-9.896751714800031130e-02	-4.551580527327485359e-02	3.893896483634987082e-01	4.220359577380833338e-01	5.637697042410773074e-01
-4.966236803048588305e-02	-1.371079391301101846e-01	-1.876249421710029508e-01	2.461453691493168949e-01	2.912325612802222907e-01	-2.982008053866415098e-01	-1.879961707463448373e-01	7.196564524567976295e-02	-2.491224875168226160e-01	1.451058056395851913e-02	1.738112716402656355e-01	2.986505497354533661e-02	1.469136168684147814e-01	-1.325810519906913676e-01	-1.880911361438472040e-01	5.191719424002402133e-02	-2.876554722076278825e-01	-1.039585502010144935e-01	-1.283432008329868645e-01	2.744796801062608302e-02	-1.766049006835531399e-01	2.327787407281363963e-01	2.761143545446017589e-01	4.306746640312566349e-02	1.175917812995117273e-01	-1.530117827910250361e-01	-8.303988668085723890e-02	4.705710810715398040e-02	2.686617934598323765e-01	-1.118067665409768069e-01	-2.142399020594439318e-01	2.200981556198767508e-01	-2.270760254176294735e-01	1.663698990427086855e-01	1.085806705820039630e-01	2.021239217509123720e-01	2.958478988931766418e-01	7.340582355303015838e-02	6.095408549455912095e-02	3.203830267719703917e-01	5.294032571705283019e-02	5.537440630934449270e-01	1.412309044330397056e-01	8.889331881706992455e-02	-4.945662823531637997e-02	2.186960840662490746e-01	4.604421476197919499e-02	4.552062113596222481e-01	4.541319012240511155e-01	5.031814854332259390e-01
-5.790898193764287827e-02	-7.099744040515940102e-02	-1.268851039389188862e-01	1.838493865944743622e-01	2.287541643744437359e-01	-2.606986684247842856e-01	-2.163163431422067684e-01	9.627597311476931985e-02	-1.204695632359622931e-01	1.073456223241780333e-01	2.816553199402802715e-02	-4.175694436478057797e-02	4.337253410182759922e-02	-1.690378322053037730e-01	-2.413608803473842046e-01	1.843074011718535132e-01	-2.385592225507632003e-01	-6.139786143013863107e-02	-1.676806644628670018e-01	-2.996846085459534126e-02	-1.119887826692493871e-01	1.479814262122405022e-01	3.022923599909664860e-01	4.925555860548048309e-02	3.333970168315488619e-02	-1.448947790284351722e-01	-1.286264130183939480e-02	1.091154355016389355e-01	2.678185902044623035e-01	-1.256767414801315819e-01	-1.630292367256313268e-01	3.040862417253248351e-01	-2.427400338412659120e-01	1.355802930360424929e-01	6.870377964872892429e-02	2.108719127556635264e-01	2.168979658611400185e-01	-8.336458495822684708e-03	1.240748484682826086e-01	3.176751266144489660e-01	1.995219472133744065e-01	4.925024535446422824e-01	1.239331947786684873e-01	3.141079268109937817e-02	-4.153322079281942386e-02	7.715807828746854002e-02	3.624242625998319589e-02	3.814528504286557875e-01	4.691902840636399397e-01	5.867413139321931981e-01
-5.033984783391927398e-02	-1.686998954991486555e-01	-1.591273846788784641e-01	1.901881416158670013e-01	2.081602164932817856e-01	-2.883639755718389042e-01	-3.649439007966517323e-01	-2.592567059619610426e-02	-1.752240468455815436e-01	7.305972177640128462e-02	1.420858032489327738e-01	8.225833014460454118e-02	2.947431127795569969e-02	-1.940474972046749057e-03	-2.294921585907054862e-01	-1.885083744946742731e-02	-1.561247452966991467e-01	-1.081709475494912753e-01	-1.007852722154896075e-01	1.037903580136189802e-01	-2.176447884057356730e-01	1.764225524552356095e-01	3.698641870929483266e-01	3.140316319717081223e-02	2.738142285085686661e-02	-2.096947691695774940e-01	2.269921666351579215e-03	1.025531922186438127e-01	3.185607805210599053e-01	-8.118151949385672694e-02	-1.486924034156003605e-01	2.755775680213546353e-01	-2.698441540254361004e-01	1.170343109711637214e-01	1.563968622257108643e-01	1.845451639936210309e-01	3.060320806899842205e-01	1.183317308992655609e-01	-8.379397054096056341e-02	4.033213613027809008e-01	7.916457952542757526e-02	5.331988955008652997e-01	1.286014474910054939e-01	1.814876458482406751e-01	-9.023376232808230646e-02	2.155751337968747627e-01	-1.135696084191404331e-01	4.351942131705692773e-01	4.238155006783136391e-01	4.312705566331102025e-01
1.955181349889188042e-02	-7.904866640096352981e-02	-1.165783428860348581e-01	2.439285213815599318e-01	1.527054948197508755e-01	-2.697365368844414357e-01	-3.480261159452714970e-01	1.662050141322786098e-02	-1.526751403800008511e-01	1.098565832173925561e-01	1.307343447435606598e-01	-1.133596156133070965e-02	5.527544890364745334e-02	-1.821744308401943707e-02	-1.477218773164361010e-01	6.058560265953374241e-02	-2.200654384906913508e-01	-4.135760217481351114e-02	-1.687536193742089075e-01	-5.456969303493913910e-03	-2.135321294112923485e-01	9.499980550537137636e-02	4.036091590204270441e-01	-6.928306961193921032e-02	8.243557335529996810e-02	-1.221387590538140777e-01	-7.664516183991118559e-02	1.791103748478424518e-01	2.750926900199456293e-01	-2.271371673030216781e-02	-1.831675866662490493e-01	3.597587414985058407e-01	-2.487736972488215348e-01	1.212524417527114096e-01	6.936173919894297879e-02	2.520142662410822521e-01	2.184952212446388820e-01	-5.630731553850967623e-03	9.154150692883672100e-03	2.708520192723127828e-01	9.360348496427658982e-02	5.439095720195419315e-01	1.244682081891678865e-01	1.955054113190336784e-01	2.930160532589658542e-02	8.562836673468396387e-02	-2.831461488705193721e-02	3.371713314530791483e-01	3.072204838626666490e-01	4.494969969009116051e-01
-9.717733052387028669e-02	-1.495185895029415568e-01	-1.357378645805020767e-01	3.477775153236164485e-01	1.030721563143546238e-01	-3.023588863630749524e-01	-1.593237370450710511e-01	6.898409389557808025e-02	-1.362074993451473370e-01	-6.087071160894717142e-02	1.440104599376971772e-01	-2.196450627557799962e-02	1.791950807269541424e-01	-1.007133841248871314e-01	-1.152516455600227363e-01	1.439724306971311985e-01	-1.173786877422900582e-01	-1.505318476811021711e-01	-7.053604036830987689e-02	-7.465196977912383781e-04	-8.827480491872162494e-02	2.504191456918717362e-01	3.091971691421172008e-01	1.516059474389683526e-01	2.436125009837830646e-01	-1.575966060686060516e-02	-2.327174454707399143e-01	1.431458247404968909e-01	3.213474052876379994e-01	-1.462310455993627578e-01	-5.508888031569917493e-02	1.057711734232011230e-01	-1.834779638951552494e-01	2.630849119346219678e-01	1.718045875036518511e-01	2.250618138216946007e-01	3.747192470982275703e-01	1.398452940195301364e-01	1.754233804485413606e-01	2.716851279799603058e-01	8.076871333226627592e-02	4.530263861915944656e-01	2.027149750121644556e-01	2.343521959459962667e-01	-5.866386580397660311e-02	1.958497317292775819e-01	-5.237315165246805154e-02	4.423068137959608181e-01	4.624243140037094801e-01	3.505687315142224092e-01
-7.304741710582307590e-02	-1.260284633916967656e-01	-4.576106587597991021e-02	2.031682647879808901e-01	2.580271192027098759e-01	-3.598608955213376537e-01	-2.168505866558539386e-01	7.145159530703137918e-02	-1.315617150899700272e-01	1.163335079756306206e-01	1.152723779140758797e-01	5.046711446400398149e-02	5.220305347319682820e-02	-1.723375687657596467e-01	-2.875624684206465331e-01	1.568532464488678058e-01	-1.818834612981436727e-01	-1.607955921729376514e-01	-6.729837351870632256e-02	9.128473508952170135e-02	-8.500854619943781776e-02	2.148231715729233271e-01	3.189468485975314738e-01	6.705345019785909078e-02	1.310496578856282235e-01	-1.504146278543604665e-01	-2.961103389730036090e-02	1.022383015592413236e-01	3.065293014868937793e-01	-1.966816357349549238e-01	-1.105782879948875586e-01	2.377241201108111768e-01	-2.694116323785803457e-01	1.361237037911484649e-01	1.040127244331445072e-01	2.177728800759805572e-01	2.459688993289283199e-01	3.451501894119139019e-02	5.031445613702167918e-02	3.454102446735101140e-01	8.203613372284182526e-02	5.226629104442541696e-01	1.131394475800801686e-01	1.207195638713781383e-01	-6.119864489179105416e-02	2.280362090628179905e-01	-6.770466490794739556e-02	4.000204315985733672e-01	4.759290905246372771e-01	4.819427662786333610e-01
-6.018719341879996687e-02	-9.010478858295989379e-02	-1.623121008388302144e-01	2.230280982703261861e-01	3.047089951079625658e-01	-2.431769308055811152e-01	-1.518777372249111024e-01	1.315320756540388492e-01	-6.625240561867232203e-02	1.431601879925458731e-01	6.061285879546771810e-02	-1.851798056407181689e-02	8.439762330361703924e-02	-2.054489604677368908e-01	-1.573228211908090368e-01	2.075196562966646618e-01	-1.447236729528774413e-01	-1.271302017980040500e-01	-5.007406465199257944e-02	5.028862590728984394e-02	-1.523491208711912903e-01	1.521264828682895032e-01	4.093742216471272788e-01	1.709846441936931360e-01	1.247887411312325889e-01	-1.628022410333478942e-01	-7.749228279678743725e-02	1.251985134816901990e-01	2.156657795339639860e-01	-1.078984511374663918e-01	-1.439123582342310692e-01	3.057185608009416744e-01	-1.830449832237902585e-01	1.860190252600161520e-01	1.423527219107201258e-01	1.421887600296043996e-01	3.108892279185234697e-01	7.352879682015514562e-02	1.619581562526188345e-01	3.155560555695552383e-01	2.100278344715862944e-01	4.376892881442439043e-01	3.130576127540247167e-01	7.563358519606117047e-02	2.814187560825538378e-02	2.044468032431567828e-01	-1.919504371367046838e-02	3.980898233622444105e-01	4.710303464253934314e-01	4.757923255872468782e-01
-8.026670446999249753e-02	-1.273087471030864282e-01	-6.164114760294359119e-02	1.744185589647064827e-01	2.118593488903678934e-01	-2.597237523249825708e-01	-2.584506790613901872e-01	1.843090283222549239e-02	-1.292960149748701992e-01	6.053004498531279476e-02	3.966730341051729475e-02	5.404980720243598297e-02	4.494014818153642399e-02	-1.429217763201754143e-01	-2.339399923686570903e-01	1.248214218652039798e-01	-1.947636566091035248e-01	-7.905955271786772875e-02	-7.705790424437132524e-02	-1.331180994386134929e-02	-1.836954621649736774e-01	1.660041150284887190e-01	3.019417222691121450e-01	7.428944533701936637e-03	4.213812810667837139e-02	-1.989010537750280083e-01	-1.815972421165147274e-02	1.186166069226269881e-01	3.143252249143647648e-01	-7.242322163226386222e-02	-2.175040276852358012e-01	3.792522413358576650e-01	-2.469554423823486222e-01	1.686770486039230466e-01	1.392973207283615400e-01	1.798017704895256696e-01	1.898003029102764139e-01	4.291161067544219283e-03	6.264546471343319933e-02	3.911362374980331680e-01	1.402640721891528774e-01	5.473739876666464665e-01	5.658625335063301870e-02	1.412272115445852884e-02	-1.363706525995607086e-02	9.109412168195078763e-02	2.432655166645725231e-02	4.523804986033478359e-01	4.335133624847726241e-01	5.291036418809516029e-01
-2.378073283194830426e-02	-9.940198544329878483e-02	-1.500905098843699492e-01	3.127092888103090162e-01	1.951319041596984438e-01	-2.798134280293729792e-01	-1.860613607605382802e-01	8.878992181113416760e-02	-1.577162169894388288e-01	1.105169919030244696e-01	1.310732324927064152e-01	-2.723236808993895891e-02	3.203563576525455397e-02	-1.630053679046967463e-01	-1.748752822130770490e-01	1.686941625183185911e-01	-1.951699362701173057e-01	-6.122692822966689652e-02	-1.453786835084215079e-01	3.240440386731495426e-02	-2.047990306171814170e-02	1.997586353908352708e-01	3.505125240695428079e-01	6.715432108600105643e-02	1.388547174764204750e-01	1.420629889578459149e-02	-1.424781032275680703e-01	1.911633399485458407e-01	3.215312169302325662e-01	-1.108898710479575556e-01	-8.465367851030106139e-02	2.677572046344241508e-01	-2.880923296596941130e-01	1.865162540416556158e-01	9.424555675113839570e-02	2.648134344511394178e-01	3.003748271158029337e-01	1.115228917524536956e-01	8.305733277553475902e-02	3.440765723714523938e-01	9.999012069506453548e-02	4.657187955279661340e-01	1.965593106214020835e-01	2.016927660811121403e-01	2.476414199024408111e-02	1.371697579469842443e-01	-1.322756164532395418e-01	4.552213123646453030e-01	3.976686745392333799e-01	4.545131016765745491e-01
1.856882310032519426e-02	-4.019408017092991614e-02	-1.806682497033478552e-01	2.016033216239789816e-01	2.532081434975590462e-01	-2.851071517454748516e-01	-3.159470938631041559e-01	9.157715870439384065e-02	-5.120670424358529649e-02	6.599644059808000562e-02	5.871316418971946061e-02	6.576652951660519331e-02	8.058773768694385553e-02	-1.605474693030972677e-01	-2.136044436869157237e-01	1.618380344485954025e-01	-2.340219554222997544e-01	-1.840556337550149357e-01	-4.311785729993668909e-02	1.149176573204056459e-02	-1.356316726144895513e-01	2.071826411641317645e-01	3.281533013135761734e-01	8.563707468290501779e-02	1.086273482957285930e-01	-1.414424916747946681e-01	-5.061176826156412595e-02	-7.530865388533487803e-02	2.152882142289877232e-01	-1.167582897642945178e-01	-2.077202076497599026e-01	2.677098462442492055e-01	-1.281621309894821759e-01	7.276653568079552437e-02	9.332652935075340384e-02	6.730268320166069018e-02	1.524027043288339878e-01	-7.925557756903862938e-02	1.033274738356365213e-01	3.797521634744774333e-01	1.484667407464707878e-01	4.728116290180768289e-01	2.244383141846860164e-01	8.090189787392099152e-02	7.866077783581502947e-02	1.389231597555064535e-01	1.215038415426893670e-01	3.800002019999478842e-01	4.307935596674973833e-01	4.120129300237869718e-01
-9.961142102621195482e-02	-4.795901571900072075e-02	-1.254846081473147135e-01	1.160370180248422589e-01	1.312760722613871278e-01	-2.749930524615407101e-01	-2.216762994881354698e-01	1.222386931494109791e-01	-2.039711104381183859e-01	-2.215757791270290752e-02	5.470633008523530239e-02	9.054044762948414149e-02	3.525069424869263501e-02	-1.041005867318158390e-01	-2.263016207937347257e-01	2.298798520099805745e-02	-1.784523939731761377e-01	-8.431355113963792669e-02	-1.030392678512694615e-01	-5.271733539282926623e-02	-1.790223653689814731e-01	2.375535430919175073e-01	3.081398843053130832e-01	5.229651696328736776e-02	1.159246697723913255e-01	-1.657947804592882768e-01	-3.562268846440882347e-02	8.441985844518815063e-02	3.070851797694593710e-01	-1.242808319691469932e-01	-1.723602539354382179e-01	2.017520530591812578e-01	-2.111345317173035363e-01	2.673690502842997474e-01	1.007981186404415530e-01	1.725131572045646988e-01	2.202080770061864423e-01	4.096754730086318158e-02	1.002994352801761940e-01	2.710788140301788607e-01	-3.480944697597854881e-02	4.297799088302832748e-01	1.239106947662846486e-01	1.285269110275420457e-01	-3.776282616772266149e-02	2.992479622481337143e-01	-1.850549989516618934e-02	4.031162099869186055e-01	3.522699875542044667e-01	4.401929861209671335e-01
-1.501630396451496610e-02	-1.065240243254512303e-01	-1.558950855618572440e-01	2.341162292475017226e-01	2.431922319062734539e-01	-3.127879041263289528e-01	-3.052368685273875171e-01	1.756573893027819563e-02	-7.879497592060115407e-02	1.315936701374094686e-01	8.528140663521130427e-02	7.785201739320116165e-02	5.736211841722854698e-02	-1.242699815194076435e-01	-2.652973354047701293e-01	1.385728887075278193e-01	-2.338048427611703894e-01	-1.870302401456755137e-01	-5.919320955772144899e-02	1.998421173459768649e-02	-6.495846876164983186e-02	2.336346999210918707e-01	2.859404998707634205e-01	1.270226596052592694e-01	5.074461063070136863e-02	-1.031284568372216326e-01	-2.371812363127116449e-02	4.128656650991491261e-03	2.787988172296636535e-01	-1.042994382666236203e-01	-1.658393870399092473e-01	2.847691328582911963e-01	-2.019865639424728854e-01	1.268635556293032374e-01	1.000475273144883770e-01	1.322511586521396831e-01	2.196525842955283636e-01	1.220921058218590871e-02	-1.150981310727555804e-03	4.563371823854651121e-01	1.071939774509745036e-01	5.409020759461976580e-01	1.854846591837976122e-01	6.117497002361116376e-02	1.666886710680550582e-02	1.775669093726843784e-01	1.960725678902301011e-02	4.900905194824673461e-01	4.670033547355023629e-01	4.399463543628712725e-01
-5.715513337768869662e-02	-1.460115901139742364e-02	-1.336465851260855986e-01	3.087742120396943513e-01	2.446899617854864373e-01	-2.720510721438714752e-01	-1.635545956542257262e-01	1.248801998454545925e-01	-2.051423268953624368e-01	7.899528588023274622e-02	2.520664569285765294e-02	-1.201189356814399006e-01	7.762084429023594079e-02	-8.254757464867568117e-02	-3.398996474068873702e-02	1.761636819204367155e-01	-2.196164135150235897e-01	-5.681796045037044995e-02	-1.429761905856865023e-01	-2.396131317325680965e-02	-1.038894792784423038e-01	1.081591343108221082e-01	4.669770421462342003e-01	6.686925893835700407e-02	7.093930402831476190e-02	-8.106875545166683517e-02	-1.202928433590710056e-01	2.197546527998543997e-01	1.920633898564746977e-01	-6.326618583141034591e-02	-6.282130657932996631e-02	3.552369974689629784e-01	-2.828218392251485303e-01	2.333964725522383321e-01	1.330679841496500704e-01	2.380521569728011322e-01	3.052503868137954601e-01	1.524792238862486271e-01	1.856312254806785356e-01	2.666181371889300711e-01	1.646086851291744535e-01	4.977756663584759766e-01	2.447252100161627086e-01	1.447794561729855434e-01	3.089778814247543665e-02	1.642994806593626733e-01	-1.791895158587526390e-02	3.521474230396691718e-01	3.734312779728717890e-01	5.126473259016628425e-01
-1.151501429449033331e-01	-8.613048726029581825e-02	-7.621370368950121377e-02	1.341590722306471584e-01	1.961757357811828861e-01	-1.955596658328825621e-01	-2.286498407860921844e-01	9.675034739921281601e-02	-5.239761477939678530e-02	1.149223737366075471e-01	-4.268127882950228935e-02	-1.471191983505325609e-02	-2.109986471480543996e-02	-1.776308264968488038e-01	-2.038400685736737328e-01	4.090871994749357976e-02	-2.242961970390756898e-01	-8.139422911360041923e-02	-1.695671609192262730e-01	2.109356747841421159e-02	-8.555854402889059851e-02	2.323050137245161184e-01	3.558066187447458950e-01	-3.740768108361715305e-02	8.951911871584829206e-02	-1.539103156766077063e-01	3.158072547452388246e-02	-2.182443408844698604e-02	2.736411515697796948e-01	-1.182250790908629529e-01	-2.063542050982513365e-01	2.898549937921757191e-01	-2.059861059164134756e-01	1.423931475175863604e-01	7.975668050996180536e-02	9.387734910287086343e-02	1.168254775257916850e-01	-1.276758810321120333e-02	1.125864551732933538e-01	3.891909221976240785e-01	5.132184925361042011e-02	4.433173107103821065e-01	1.625501909470878359e-01	7.661836104594031693e-02	-5.071257840967109687e-02	1.718271486552057081e-01	3.030189172303895256e-02	4.068429491289994315e-01	3.910761539062135306e-01	5.519904004009468235e-01
-9.268905744684560744e-02	-1.391086018158869120e-01	-4.319352823404797037e-02	1.857701797475458105e-01	2.223037792524736322e-01	-2.835739507874144860e-01	-2.445908362787449497e-01	4.946296745395857564e-02	-1.575489836279952705e-01	5.480168205948567767e-02	3.710279013033192935e-02	2.106895335095921792e-02	-1.074736216103769869e-02	-1.483929754374640753e-01	-2.845253932941654851e-01	1.736736515673215075e-01	-7.928773929804938669e-02	-5.338829810963759137e-02	-8.514014637786559980e-02	7.526246232929986735e-02	-1.339755240939646264e-01	2.223190058412386205e-01	3.267863314770940164e-01	5.964042728064816723e-02	7.392492604381416255e-02	-1.252121844971276210e-01	-2.325048434973453482e-02	1.341107215775296235e-01	3.083177688438784037e-01	-2.102360246611625905e-01	-4.730934754205588094e-02	2.849710600137965733e-01	-2.498010261027319989e-01	1.907886341337430014e-01	1.229194124480650074e-01	2.000420762645163941e-01	2.955370217316790615e-01	8.328640792533181791e-02	4.584817241477093241e-02	3.722079899699994310e-01	1.543246512856064900e-01	4.576981449829277127e-01	8.800917599406479774e-02	7.423755382690089277e-02	-7.920542087782692087e-02	1.455600605025777761e-01	-9.089942621914519350e-02	4.562593083607727751e-01	5.008584347929493363e-01	4.994015625328018793e-01
-1.376340778184631519e-01	-9.569547148183091267e-02	-1.540343621025268284e-01	2.112226487474813674e-01	2.184982649333236659e-01	-2.352483256988039118e-01	-1.824411670455146628e-01	2.820219085734482212e-02	-1.744376708572875356e-01	1.220528326027650080e-02	5.935423136116646514e-02	1.433423377595206827e-02	2.553315854589179382e-02	-1.134368720820962129e-01	-1.949142940981837824e-01	1.401296370916350897e-01	-1.182197910988353334e-01	-2.445472587941335124e-02	-1.249233255121357383e-01	1.450881799765561808e-02	-1.331901551417288554e-01	1.452713026270202878e-01	3.244929406739412991e-01	7.387362340954570228e-02	1.971425467966223671e-02	-1.496672620491713845e-01	-3.653453427400993325e-02	2.163581362235363348e-01	3.197755882671325933e-01	-9.190510579657265589e-02	-8.952784307235359118e-02	3.190269199431051139e-01	-2.949057754475966631e-01	1.827976905785356210e-01	2.116576589791804852e-01	2.711270062757785704e-01	3.519000018266796870e-01	1.553427843702566424e-01	8.331473744962988870e-02	3.803951588195876865e-01	2.253215406651057628e-01	4.514265606206667170e-01	1.354954764599956007e-01	5.152983350998621009e-02	-5.046846935874706869e-02	9.854101719344629529e-02	-9.243502498676892110e-02	4.534291522621440862e-01	4.809290464170153934e-01	5.360939591215492239e-01
-1.051556316079105269e-01	-7.388902463017037181e-02	-2.072579120994425261e-01	2.283078209592894758e-01	3.135245914422450930e-01	-2.582598896981425085e-01	-2.079880846293762908e-01	-8.554715094548304361e-04	-2.069132650318577515e-01	1.160366911736029627e-01	1.076062835423702568e-01	7.552142283542470635e-02	4.514771363373806627e-03	-1.373792144482231525e-01	-2.709167613124824348e-01	1.291483993693247068e-01	-1.387420005362179354e-01	-7.577533820287996047e-02	-1.299670395847263848e-01	1.487344892354323933e-01	-8.507114264003506898e-02	1.933662292055657872e-01	3.221804276854586813e-01	1.491268800907443737e-01	-8.002868724513534024e-03	-1.498651255031656360e-01	-1.257154522465274774e-02	1.347868859844111589e-01	3.109915665920718331e-01	-1.531802300172373510e-01	-2.787761190245966608e-02	2.644506559360059184e-01	-3.124845595816739263e-01	1.427156430946400767e-01	2.041552400171711967e-01	2.349024982111476978e-01	3.729631933895668494e-01	2.261872288848101320e-01	-5.709759152763667356e-02	4.484149483538863445e-01	2.002040711129683126e-01	4.388659695249380599e-01	1.865625684838099763e-01	1.072482516369183542e-01	-5.986930237712726616e-02	1.915693017953619681e-01	-1.512179633106406351e-01	5.050906738522950024e-01	4.864180106392480551e-01	5.043210345908447634e-01
-7.197796188603353129e-02	-1.702783918602642499e-01	-2.257750351497588570e-01	2.038194780315943366e-01	1.581115740655098245e-01	-1.948103221010387132e-01	-1.532801363429024122e-01	4.940463547184590493e-02	-7.815250174222967972e-02	-3.895491711201196083e-03	9.167759178161190292e-02	-9.491568152065938541e-03	8.586957420426892529e-02	-1.823915264226733113e-01	-1.538292751403889935e-01	2.750775700943086655e-02	-2.404847321449494202e-01	-9.397301932936334701e-02	-1.514511914415700988e-01	2.319309241576543792e-02	-1.355201528273997647e-01	2.699870206098636816e-01	3.193622791636733793e-01	7.798045543063519477e-03	2.167859037937460709e-01	-9.859826316382393208e-02	-7.556405047444311740e-02	7.282920848779439113e-03	3.615567209073832222e-01	-5.620898412619650120e-02	-2.153048373647826197e-01	2.167846491349640359e-01	-1.775686618902065361e-01	1.852358035080587106e-01	1.199489119071190657e-01	1.673664854674735136e-01	1.990598011467551720e-01	7.312636918882683967e-02	7.256463712904256957e-02	3.686632954984755961e-01	5.980425646711930165e-02	4.483911231147353904e-01	1.750864001948144733e-01	1.816963131905901807e-01	-3.800938116045508852e-02	1.142052207311607948e-01	-2.603439853592629666e-02	5.075114261683527639e-01	3.862103585586251775e-01	4.583318225079664465e-01
-1.591781397134401366e-01	-1.384850629701850355e-01	-1.797809996242922814e-01	2.658476154058953544e-01	2.187320691798400885e-01	-2.302599751301011854e-01	-2.295262383476618095e-01	-5.784216798048948116e-02	-1.227343025841858004e-01	7.410681327537224639e-02	9.958354054738020877e-02	5.296706373570943260e-02	8.318060220772548197e-02	-1.341962494442058840e-01	-1.924452904478704818e-01	1.136082218911530217e-01	-1.641745599385628085e-01	-1.726342865965531659e-01	-7.201451216825897894e-02	1.491636780289059827e-01	-1.291186212256954513e-01	2.252870838155560662e-01	3.223814453060943608e-01	1.438438856575594005e-01	9.517203131081516942e-02	-1.749946583797557242e-01	-1.611541567681662734e-01	7.312950753107128055e-02	3.254385430138396207e-01	-1.057578910030573527e-01	-1.155486936709930329e-01	2.315850063690738092e-01	-2.637521065484579319e-01	1.616259974087413398e-01	1.984074876253514863e-01	1.158734791027545147e-01	3.478193068491280959e-01	1.861234532130436603e-01	3.089922325658127009e-02	4.195586273601311644e-01	9.883782991326657552e-02	4.805315945803519395e-01	1.922677044403442725e-01	1.694332684698277858e-01	-5.806718766247780106e-02	2.138876274197299698e-01	-6.834760136296121058e-02	4.920269542052774225e-01	4.587367091844562483e-01	4.234622339575714878e-01
-1.299345344296800042e-01	-1.544983885607746354e-01	-1.468461029443250965e-01	1.516171641739985920e-01	1.568451132425695838e-01	-2.205018941663274834e-01	-1.276214091406008555e-01	1.677594532034360209e-01	-8.451263062148747784e-02	1.101136140684516596e-02	2.298805879287989587e-02	-4.150231488425186466e-02	4.687534388329494400e-02	-2.084136764744603521e-01	-1.127640903022791158e-01	8.134764809398854768e-02	-1.229237398857389307e-01	-1.117793664654931352e-01	-3.254951370507590258e-02	-4.731023819106033867e-03	-1.901237859063275304e-01	1.836361747157120861e-01	3.865577172314352272e-01	1.068067739511067565e-01	1.682712230071655990e-01	-1.368022497496643453e-01	-1.105319861289205952e-01	9.159696828527397194e-02	2.994606928681361468e-01	-7.383582564973545370e-02	-2.056971296848086883e-01	2.164489210387063045e-01	-2.181252196480024386e-01	2.753223258042555299e-01	1.180086153295847318e-01	8.621201240987255709e-02	2.444467578541421049e-01	8.518940253227841319e-02	2.381136831628248574e-01	2.726198363208206521e-01	5.416195457380923450e-02	3.977672548471290481e-01	2.273113954049227614e-01	1.546821926561902927e-01	-3.468313290309552738e-02	2.321889894179327563e-01	-6.027809950335659417e-02	4.420215475362818114e-01	4.129897297840082193e-01	4.443242159068826469e-01
2.243170131806446893e-02	-1.026990560415880910e-01	1.868653385029264008e-02	2.798844770068444343e-01	2.060908756322611113e-01	-3.466460739994029483e-01	-2.703328198515736469e-01	9.441470455967583553e-02	-1.426449941311117020e-01	1.633473785587267468e-01	1.363961181989463145e-01	3.463857279741866697e-03	-7.372520788281827428e-03	-1.095155398640128286e-01	-1.703783315621028305e-01	2.151342363859723439e-01	-1.436445105297106672e-01	-4.128871849037266811e-02	-6.047326231955653386e-02	-1.046321771322093752e-02	-5.254628906983008912e-02	1.894983037752783761e-01	3.614531333101461685e-01	6.964510460621374521e-02	-1.179522823415284603e-02	7.133991135381045684e-04	-5.821165781342683282e-02	2.398342251236528777e-01	3.295374842579099073e-01	-2.152523665021471300e-01	-6.625403349347269710e-02	2.944885138563253513e-01	-2.619071770136120469e-01	2.097516137757913235e-01	1.033419217763650727e-01	2.460322772200455310e-01	2.987898416568802729e-01	1.044163953512300819e-01	4.673525803716278848e-02	3.510634399812572193e-01	1.362441805058466904e-01	5.307529873952956390e-01	1.286225529192540629e-01	1.286455043565626621e-01	-9.551541096634563396e-03	1.175828677608032058e-01	-7.695505142165290358e-02	4.014107721931187145e-01	4.431300149510358222e-01	4.762630715117769920e-01
-3.499151639462820540e-02	-1.413021474367024133e-01	-1.126073414285494734e-01	2.204101828861709522e-01	1.620291783492918969e-01	-2.665215180359231106e-01	-2.060135147530454680e-01	7.423725523029363338e-02	-1.730336616136784467e-01	9.299712052843543686e-02	6.947558400897105302e-02	6.305309583841911709e-03	1.199671826012856934e-01	-1.883063808244899717e-01	-2.279850923534362805e-01	1.256298834847190959e-01	-2.620357615358221426e-01	-1.275411248936217934e-01	-1.228805373245939886e-01	-5.470792240147392960e-02	-1.261224479748161986e-01	1.890698016723378616e-01	3.068848010510378255e-01	9.834503650631198912e-02	1.228223843314828201e-01	-1.352881892969070299e-01	-1.166590567348891883e-01	1.128995812677840715e-01	3.014004734005290564e-01	-2.142869558029559390e-02	-1.862500433364021879e-01	2.481396954780087094e-01	-2.243725909205337987e-01	2.601173251194847102e-01	9.506467121977213441e-02	2.077791509638747536e-01	1.971477495873308894e-01	4.490311572280725194e-02	1.306078422281382878e-01	3.182648483474905254e-01	7.039931499830218153e-02	5.620403750915683450e-01	9.891372793764922899e-02	1.173914688420747421e-01	-1.231365735831308969e-02	1.385145998286848035e-01	-3.191191857833339945e-02	5.024388670811351654e-01	4.358452357626097506e-01	4.799956710752762978e-01
-3.336776186848120634e-02	-9.288830212050305790e-02	-2.108822384776471992e-01	2.182558853678462363e-01	2.410354262371758871e-01	-3.444737612025874363e-01	-2.399745085619459373e-01	7.453935900298100381e-02	-1.377970832903117060e-01	5.971264539486239448e-02	1.189623552912447285e-01	1.557253054973632179e-02	2.319754513245565752e-02	-8.096594164406233779e-03	-1.977807882290522623e-01	7.569946230643995189e-02	-1.684558868366227702e-01	-8.286689733364685506e-02	-1.098648461172462287e-01	-3.145214931763642280e-02	-1.379111442970687995e-01	1.604238153251076882e-01	3.425600061069191127e-01	1.065474978410890367e-01	3.465250398378236923e-02	-9.842021910932699513e-02	5.984500805942064711e-02	1.559176932397550175e-01	2.919949529612767547e-01	-1.134203057405940712e-01	-1.137995937197460589e-01	2.788336363120299533e-01	-2.437793031093245799e-01	1.664426391729194876e-01	1.393583447433631439e-01	2.760871760337164083e-01	3.482949491001789966e-01	1.217254183750514224e-01	-2.943963872443132804e-02	3.391881231240202466e-01	1.448308594179440467e-01	5.011481716265165920e-01	2.165446423754749661e-01	1.061655510708064687e-01	-5.866249075106073907e-02	2.229849000813231841e-01	-6.771768383364598631e-02	4.169165788727661193e-01	4.618730056168853793e-01	4.799409849122979743e-01
-4.276936067309333733e-02	-1.331839868264945714e-01	-4.502678846624660197e-02	1.856786484651254121e-01	2.248082733711224412e-01	-3.395838587573032363e-01	-2.166710075630390031e-01	1.276600470719075064e-01	-1.064858101325114187e-01	1.223645712113748674e-01	1.335159355787896573e-01	6.711155455551161275e-02	8.895802479875933311e-02	-1.825016930530460879e-01	-1.957063348761937660e-01	9.409724300003165232e-02	-1.406127846108566892e-01	-2.034065093774894972e-01	-1.108558462950872715e-02	1.089036083031197089e-01	-1.308883281643114516e-01	2.086251294225421604e-01	4.426428732713825198e-01	9.708361739065440865e-02	1.876315929770449586e-01	-1.694907291467022958e-01	-5.889087527346412859e-02	9.654108991831245046e-02	3.059697658264791120e-01	-1.499103009308345447e-01	-1.148749001543826892e-01	1.960691860593800906e-01	-2.350956431725203244e-01	1.995005494795555889e-01	1.439920512779261919e-01	1.724421021877638460e-01	2.105885381768635156e-01	6.673889686243046626e-02	1.077376704963755732e-01	3.258362530038593774e-01	4.161122661369355547e-02	4.882300876053957128e-01	1.988458282385961173e-01	2.424412987114000217e-01	-1.686485976373464091e-02	2.887517213799417615e-01	-1.260888839015235907e-01	4.011864001679086300e-01	4.027419302596509931e-01	3.957590681699506563e-01
-8.411479712884586957e-02	-1.619330548928397673e-01	-1.736472501144687985e-01	2.272687274754826292e-01	1.444378395582582852e-01	-3.118631399663534531e-01	-1.707904878780084346e-01	6.737889288624185347e-02	-1.405840403622350132e-01	1.319810177380344521e-02	6.982288107665882149e-02	-4.006266499970743966e-02	6.164930624823072858e-02	-6.991217653901007911e-02	-2.066559506764775733e-01	5.830936083063289338e-02	-2.445291774980321020e-01	-9.156113696490972287e-02	-1.566776260618117922e-01	-9.230980174658029447e-02	-6.160136600410855146e-02	2.359755796419173990e-01	2.702918080193549288e-01	3.933096906782272695e-02	1.020246541487280501e-01	-3.151983579243696626e-02	1.210851490191612069e-02	1.055774840790855845e-01	3.425773855861205530e-01	-9.231404822446667713e-02	-1.463388280883294867e-01	2.464374174288983532e-01	-2.600358220479228044e-01	2.386556849796379054e-01	6.724230940293096648e-02	2.579955862689328194e-01	2.471309109955505678e-01	7.174775183769452336e-02	3.787930696583015344e-02	3.541530509196763599e-01	4.664577814791703858e-02	5.321298263059750511e-01	1.184188643880271508e-01	8.948397217007550419e-02	-1.071328053623190890e-01	1.784364942176423496e-01	-3.620739626926152560e-02	5.042774639973440776e-01	4.316772384222274939e-01	5.226446986195190103e-01
-1.058729965430249553e-02	-7.319651348975409269e-03	-1.895767965674973188e-01	2.553665449765744055e-01	3.056234309089169154e-01	-4.086308867607618689e-01	-2.920721243301713232e-01	1.124480785748929179e-01	-1.878584852766179702e-01	8.410277321847407783e-02	1.331722296280715701e-01	1.267764481656860100e-02	7.865188347687515624e-02	-5.887450885953528917e-02	-2.051079843037454109e-01	9.236573502435145577e-02	-2.315888321002902706e-01	-1.635640914507790200e-01	-1.039365487256336262e-01	7.991609760599820145e-02	-1.243295697832535185e-01	1.019931049162841469e-01	3.927353658255861024e-01	4.428342277653646991e-02	8.911169583847493303e-02	-1.457786982502160544e-01	-5.575833819441012099e-03	8.922277863143865395e-02	2.156383442236601000e-01	-1.161148749010967318e-01	-1.302050435265892925e-01	3.078987046801160976e-01	-3.233845386487427809e-01	4.828364236278708671e-02	8.692896292370497213e-02	2.406831904918171894e-01	2.379497711613039745e-01	-1.001504214109161239e-02	4.608169854475029775e-02	3.241845582610703991e-01	1.454422186161615504e-01	5.160316478569111354e-01	2.156865730843984807e-01	1.567542064183961859e-01	2.012734591854872107e-02	2.290704206523536401e-01	-8.557633449533174827e-03	3.163066431152651292e-01	3.957782403228466972e-01	4.791752271156178855e-01
4.907209341858562862e-02	-7.980154887701780553e-02	-3.233730584557222010e-02	2.591076764398758669e-01	1.590065484387434558e-01	-2.795716494285915843e-01	-2.902535227194389389e-01	1.156508377146013566e-01	-1.438309175057063682e-01	1.069167459697002165e-01	1.019015041903874319e-01	4.307162741700686082e-02	4.144233411738808964e-02	-1.469678279056111925e-01	-2.001788969561996423e-01	1.662508693737967946e-01	-1.904970416617000617e-01	-6.233271905584070183e-02	-1.030127501671382062e-01	-6.590522462953844751e-02	-2.037907039464914583e-02	3.162251880342616950e-01	2.854162351838257505e-01	1.186338520907305183e-01	3.854572784585697659e-02	2.685556712336781976e-02	-9.523816191927134134e-02	6.475660706402044942e-02	2.912632343775922172e-01	-2.141708342156778966e-01	-9.130986173352709234e-02	1.661506945983603767e-01	-1.113734124422614685e-01	2.504624889379285513e-01	7.868469147709550304e-02	1.596384362482622388e-01	2.593445186925198986e-01	5.396823746402364813e-02	9.796838753183051418e-02	3.733812312309618409e-01	6.798500703423432379e-02	4.796521138575558507e-01	1.659090653423310746e-01	9.816450884823287037e-02	1.225128850243564251e-02	1.368678579516128813e-01	2.720488628143609075e-02	4.643780607358137802e-01	4.686730937128529284e-01	4.225089944341114401e-01
-8.677015753025393852e-02	-1.202967871317792287e-01	-1.495191975001451679e-01	1.925624429577668939e-01	2.459862708985001700e-01	-2.845343377986543354e-01	-1.863588682304312960e-01	7.447917406403306573e-02	-1.796368433977416634e-01	-4.519072409606812724e-02	5.498462816279514435e-03	3.677245176656185333e-03	3.990750979170652746e-02	-1.917199331367054338e-01	-2.243608079903584573e-01	3.471074674336534216e-02	-1.932397997678717838e-01	-1.316057017837459486e-01	-1.211686999396484471e-01	1.030856733623571053e-01	-1.046208569435495700e-01	2.595664465036423008e-01	3.515587287461104937e-01	2.005101153948678910e-02	1.988857095982176637e-01	-1.391509046195726351e-01	-1.532627882271371013e-02	-5.750630348064426911e-02	2.916810746746603678e-01	-1.004106010982368513e-01	-9.308345048408601941e-02	2.083258898825874061e-01	-2.361157101464309294e-01	1.633151255050818984e-01	1.734552467057039193e-01	1.782725226275642949e-01	1.657770565774074056e-01	1.148085033497700247e-01	7.324731087851085731e-02	4.149200342215226267e-01	8.691113415564132028e-02	4.632174495830466698e-01	1.122023510446283900e-01	1.693956059787027901e-01	-5.000601575753673561e-02	1.531676945457391414e-01	-6.609509788015312248e-02	5.259022211232005084e-01	4.683637233581528503e-01	4.652421430429432014e-01
4.121654588314369733e-02	-1.659364834034116332e-01	-9.161036154795931807e-02	2.617312223654417735e-01	2.003400182093187654e-01	-3.233917565023213814e-01	-3.186796514842585859e-01	9.047978233808906534e-02	-7.205939793492653622e-02	1.127384583439527549e-01	1.969753424229060412e-01	4.674175589531163327e-02	1.039789780357899540e-01	-1.097745933572537302e-01	-1.505919642371847111e-01	8.875015697055704811e-02	-1.415291136338728550e-01	-1.675271076905148482e-01	-2.713028237606011223e-02	5.727223582303654636e-02	-1.428975712798374320e-01	2.346016050416722398e-01	3.864991264174669761e-01	1.345326964233784506e-01	1.145202900534409568e-01	-7.997299759275948439e-02	-9.525272216819666293e-02	4.773744024574775452e-02	3.020659125418718172e-01	-1.654842720281974044e-01	-1.364352657768712063e-01	1.262860356125724837e-01	-1.306474000704855865e-01	1.619435689989415228e-01	1.489481946965785786e-01	1.426320364543765540e-01	2.995198520526370922e-01	8.507279289322930427e-02	6.637288247599577862e-02	3.476982662271105307e-01	9.750315403189289964e-02	5.092979094548855112e-01	2.388872960644393417e-01	2.349284183126015557e-01	-2.522679884411920329e-02	1.906792824324421154e-01	-4.513257467739489881e-02	4.198831293133807874e-01	4.899186874202312580e-01	3.523190235200168718e-01
2.027047257505356498e-02	-8.407130423323513901e-02	-1.884143805042237108e-01	2.344506135119483470e-01	3.154728118925064217e-01	-3.825517492349221338e-01	-2.902057348609659027e-01	1.233951845236350431e-01	-2.431973296183081723e-01	8.818111201308018177e-02	1.475190791041352534e-01	-4.813449605813881899e-02	3.030399812175200817e-03	-4.037127503455516936e-02	-2.364137424899603324e-01	7.948121440884267641e-02	-2.060279068347069809e-01	-4.247592879196675220e-02	-1.681701163303070956e-01	2.181265999205700065e-02	-1.439763782039974738e-01	9.098510996499675763e-02	3.334320388125193158e-01	4.057148349483420680e-02	3.428897846606990436e-03	-9.128222295958392241e-02	3.558267654122593965e-02	1.308787083110000415e-01	2.101597129238482464e-01	-1.228202528694118251e-01	-1.100558296968826844e-01	2.469799567712288035e-01	-2.987632716488134443e-01	6.440618584038096395e-02	7.287353938692707478e-02	3.011584906667330586e-01	3.463407388886359795e-01	7.234502428664928153e-02	9.444782938285743029e-03	2.792690810521352707e-01	1.704455980128653236e-01	5.294274754832486440e-01	1.604945154431995924e-01	1.044882451539851653e-01	-6.270648363492510591e-02	1.648052317318487170e-01	-6.961405188503815011e-02	3.571547068961029581e-01	5.246678709440213417e-01	5.249403943324951749e-01
-1.815245447210261931e-01	-3.670030545794464999e-02	-1.981343998521301608e-01	2.351365672068619905e-01	1.720528888273022972e-01	-2.311924118826729768e-01	-1.664021594557547890e-01	7.736562100926899777e-02	-2.082020467875636549e-01	6.762352640943758257e-03	1.567541705659087833e-02	-2.909217133602238700e-02	1.238684376729196623e-01	-6.289363535151451523e-02	-1.199913243622817705e-01	1.253641759933303013e-01	-2.242553624203339757e-01	-1.038439783214751555e-01	-1.091352882164228488e-01	-5.166160505095227645e-02	-1.747859310891069773e-01	1.656942198158929125e-01	3.244119249783729009e-01	9.635499059494312402e-02	5.733746668595072343e-02	-1.678147069623417142e-01	-1.429362975297701344e-01	1.548316392589685342e-01	2.226354986181650619e-01	-9.153595769184824649e-02	-1.698760187082944406e-01	3.222514060270489922e-01	-2.760025588550982789e-01	2.732077544985093698e-01	6.927501350605062835e-02	1.092181466578833471e-01	3.115525643121029864e-01	6.092722815152960825e-02	1.755296754424636452e-01	2.592140101649121897e-01	5.838046167282264637e-02	4.574298758490837891e-01	2.104682015055750754e-01	4.059137675217865115e-02	-4.793878541464184628e-02	2.930469147058456514e-01	8.756629642639310318e-02	3.627046795493961140e-01	3.307117245246197768e-01	5.100438349566076557e-01
-5.153568058107518141e-02	-1.504717253693557133e-01	-9.532220428969558068e-02	2.386306081623643660e-01	2.888004404651510204e-01	-2.790110424050834537e-01	-2.717818927431673304e-01	3.417167640521910632e-02	-1.606605808286095394e-01	1.530244417490277675e-01	1.179699443440114237e-01	9.253766100817409357e-02	9.033958137511546860e-02	-1.449060940214075555e-01	-2.467330121266736731e-01	1.171985960799142718e-01	-1.880239482793854278e-01	-1.435845476482401906e-01	-4.543589780940016087e-02	5.421522333907499019e-02	-1.423359628574066282e-01	1.981544256848960517e-01	3.110174569108178355e-01	1.325399009524751981e-01	4.001416438539979331e-02	-1.872999769565069361e-01	-7.118073563950400029e-02	1.055525943821891133e-01	2.517144640325669203e-01	-8.364938643900034221e-02	-1.929405062421295780e-01	3.112609845945004672e-01	-2.230513371183636406e-01	1.745426564887397891e-01	1.452038364116983726e-01	1.408457613275193032e-01	3.030839718285825435e-01	5.900144875584117932e-02	4.701983823171677901e-02	4.187925021127829051e-01	1.074305896130621774e-01	5.578846502171754818e-01	1.814274180662580338e-01	2.486156050797866390e-02	-3.422568569300676877e-03	2.308613659336233026e-01	-1.832073432461291812e-02	4.811488131952383895e-01	4.905690024971215424e-01	4.644205711960899263e-01
-1.505157480366505485e-01	-1.433347219892820990e-01	-1.645255511416882088e-01	2.021152833603411525e-01	1.152389698725270611e-01	-2.643078124797613171e-01	-1.531781904311743381e-01	8.965147554710571620e-02	-1.732917049717072611e-01	-6.955403134663858122e-02	7.180560230105306752e-02	1.186241158054165447e-02	3.199703343628700070e-02	-1.783101897127578328e-01	-2.078502350961956291e-01	9.045185681292502999e-02	-2.029513347839493331e-01	-9.207377860376123047e-02	-1.032009148880412425e-01	-6.707637183938458883e-03	-9.309417773782717453e-02	2.397273605174611855e-01	2.540824943876892061e-01	2.121905954792695920e-02	1.787514957288914019e-01	-9.054862041752546886e-02	-1.474067326067095285e-01	1.105052594044179937e-01	3.704947964078755263e-01	-1.037764481014053636e-01	-1.903734917620116540e-01	2.080753226728517258e-01	-3.007415534896803466e-01	2.045239412019850822e-01	1.005932242583259251e-01	1.800892082499445102e-01	2.517569765173412466e-01	6.559403827109619445e-02	1.639322937069235542e-01	3.196629055404408559e-01	-1.147245108958033864e-03	4.405424741487283802e-01	8.638167848635122659e-02	1.537869333110264136e-01	-5.923770089600810529e-02	1.915032129772021308e-01	-6.875139720759802786e-02	4.469013894019995270e-01	4.067851682612612096e-01	4.621933212192619322e-01
-7.779552748298497467e-02	-1.222317405364014009e-01	-1.553903040082690312e-01	2.059291827409825970e-01	2.153094509769481191e-01	-2.820351711036783171e-01	-1.865140092389259152e-01	3.144639210412240871e-02	-1.478725583152608603e-01	8.191249671361067186e-02	5.612600272405388058e-02	6.351511230535430812e-03	6.516265275444191318e-02	-2.735748328353919054e-02	-2.005280318953200636e-01	7.162714833114147694e-02	-1.836067073617581868e-01	-1.107590449309373837e-01	-1.350301461478713994e-01	-3.247578951995509083e-02	-9.527803617002790493e-02	2.633184893815051497e-01	3.480099335745358569e-01	1.265630945668421437e-01	7.249242648925725840e-02	-8.377850990672294773e-02	4.472605541325323092e-02	9.055960572822810417e-02	2.660554798954829492e-01	-1.299822677293172024e-01	-3.617803770906002914e-02	2.334951873400857303e-01	-1.810918950863290022e-01	2.794619320898440451e-01	1.217638682923826848e-01	2.334473302553407570e-01	3.212733968920143401e-01	1.691949072185501279e-01	-3.367603395741356614e-02	3.533136306510282765e-01	5.128487449067524462e-02	5.096955423123740170e-01	2.040870026334876408e-01	9.495486833152841366e-02	-9.332514427726697204e-02	2.853732047447314346e-01	-6.309300206686532797e-02	5.044189863885779612e-01	4.396781369454840771e-01	4.684014504181583938e-01
-2.796159043790493598e-02	-8.089817818249385450e-02	-9.734087111491339372e-02	2.639298942706476692e-01	3.411888093469811478e-01	-3.729452143819932397e-01	-1.936439148212377170e-01	1.219212192971987629e-01	-2.606525125794263986e-01	8.184394889074037005e-02	1.076138206631288979e-01	-5.755348434787035256e-02	2.122234626262227766e-02	-7.779911926366665786e-02	-1.971381801055241134e-01	1.804296311634991934e-01	-2.186798981549123444e-01	-3.382408282636271274e-02	-1.304805062749899158e-01	8.417624861299427899e-03	-6.582622396298939971e-02	2.070872877862785510e-01	3.192316393983104517e-01	4.984430092931239897e-02	-1.235947998488549048e-02	-2.639493283774298898e-02	1.882376245993814395e-02	1.407741391632898187e-01	2.226724788781572484e-01	-2.509883287587884593e-01	-3.838975778123401156e-02	2.860198807904906215e-01	-2.942357720946967570e-01	1.695258966519219979e-01	5.262005271430926501e-02	2.606979808530812126e-01	3.468047564109212333e-01	1.131927882958238263e-01	3.143006667870352350e-02	3.200381306236794177e-01	1.300916526982162369e-01	5.346630388745373663e-01	1.416389710216470477e-01	3.196665591630372394e-02	-7.372230730490469952e-02	2.085391428821055659e-01	-1.683684081474812102e-03	4.019292276354670679e-01	4.922598961862292843e-01	5.739772304603574238e-01
-3.540228344135983030e-02	-8.456887255640407886e-02	-1.626827656718492221e-01	2.249003402210013325e-01	2.372517569228450862e-01	-2.816135194682765075e-01	-2.495164923498449094e-01	9.990414992873369870e-02	-1.102527895471835662e-01	1.576651589515409291e-01	1.105387508986594297e-01	-4.253964994034487371e-03	1.251404263709219866e-01	-8.639104049871859647e-02	-2.082291666508052919e-01	7.742985338972963039e-02	-2.035107537880030404e-01	-1.201682238281098353e-01	-1.637449967150458041e-01	1.358057028089819374e-02	-1.476391472226862012e-01	1.712232443856173680e-01	3.837611293203240792e-01	8.578861900717076050e-02	8.571631528586812210e-02	-1.463503053409769827e-01	9.914734259942275738e-03	8.581106911709335261e-02	2.406708320855524830e-01	-1.301144254494990271e-01	-1.401904082515671723e-01	2.469570908747363291e-01	-1.924530271237374635e-01	1.702515264483478730e-01	7.849054116341053211e-02	2.060530897561331787e-01	2.625944468915217267e-01	8.691131393558182081e-03	5.120489420382767776e-02	3.120641741762922861e-01	1.465364502212229691e-01	4.933068411635625483e-01	2.541024662822198299e-01	1.149981096368402900e-01	-6.190878004463547246e-02	2.227899549609081153e-01	7.811244683247386793e-03	3.885188202722046347e-01	4.193471689508641020e-01	5.143448945639712555e-01
-1.665499266673091741e-02	-1.565890845952205290e-01	-1.713882509264922499e-02	2.905827640476417173e-01	2.423929003686253747e-01	-3.565232961744488338e-01	-2.895047850122835498e-01	1.799792797720634052e-02	-2.437172394857866353e-01	8.315656281839453601e-02	1.409574393640420364e-01	5.829867638885243009e-02	-3.814611128245672111e-02	-2.811332260728333782e-02	-1.787302068670980348e-01	1.197334674849176023e-01	-1.608926834394314720e-01	-3.146032663570071802e-02	-3.369909473602342859e-02	-9.289550141765603314e-03	-9.047826991236343486e-02	1.609758181107426023e-01	3.101416710637943108e-01	4.271149551464632765e-02	-5.583876064815614798e-02	-8.362259691063653189e-02	-4.741496942299597978e-02	2.787605460824174597e-01	3.120083120609257743e-01	-9.283896868712256112e-02	-1.212165711504284565e-01	3.570294786979760771e-01	-3.129615604973489118e-01	1.848551642780534576e-01	1.946186426750510512e-01	2.655493853867889054e-01	3.774402460702321882e-01	1.985305530191024681e-01	-2.448412112272818977e-02	4.124241645967209324e-01	1.005030709779349135e-01	6.064615559805488498e-01	6.613627872328779744e-02	5.309285618230678849e-02	-3.457261964117304409e-02	1.572345432625444905e-01	-1.187483736543603896e-01	4.341303569436834597e-01	4.935237588997038460e-01	4.489586670644930555e-01
-1.014058511026771914e-01	-1.992621621114306074e-01	-1.332232789426811281e-01	1.843314221875365089e-01	2.073837733751779377e-01	-3.360761705287813594e-01	-3.225976555473092922e-01	-1.404484614861973776e-02	-1.704171594391812872e-01	4.237452702868865599e-03	5.021073773868559714e-02	-1.088034817393325124e-02	2.745893614580776493e-02	-9.000848476376846485e-02	-2.040857641518552812e-01	7.956489254090629015e-02	-1.897540001080139094e-01	-1.947618780278224104e-01	3.074762377226036847e-03	1.330454786004974799e-01	-2.114118416117628796e-01	1.649321769646033276e-01	3.646677140552661567e-01	2.553127605690434093e-02	7.049839914259151130e-02	-1.909647575004941034e-01	-9.029559492595533310e-02	2.802713532044256300e-02	3.015205146365039224e-01	-8.146368816412437319e-02	-1.593976731932910396e-01	3.129920474191983937e-01	-3.526546907067655279e-01	1.262329377364026228e-01	7.784434549113303237e-02	6.729651739971836966e-02	2.118388886683393868e-01	6.963265300695152538e-02	4.152094504614700643e-02	3.922463626210023202e-01	4.651862124324243619e-02	5.606356700591167419e-01	5.674366259124830059e-02	1.688263069266600358e-01	-7.017570276798748563e-02	1.825545757302611538e-01	-5.843383042439238839e-02	4.586960553503455773e-01	4.259156735813937611e-01	4.335342569076129360e-01
-6.987106771578330267e-02	-1.126397783053800367e-01	-1.602203956712587585e-01	3.054848443502535815e-01	2.647219170533624544e-01	-3.480237591694336219e-01	-2.001564973522670654e-01	6.270425542858779067e-02	-2.481961195882351201e-01	-3.140510622998023138e-02	1.389454201212302897e-01	2.320292426693564350e-02	6.543555126776043340e-02	-1.060748131627413243e-01	-1.292608018755881938e-01	1.291973219098551673e-01	-1.922364593235755259e-01	-1.099717109773876295e-01	-3.724265732917895338e-02	5.886152861791913576e-02	-8.403699103916378865e-02	2.303154212308497206e-01	3.239231809472520873e-01	1.019741728147892934e-01	5.325170882512079290e-02	-5.161058527122128897e-02	-1.158459615773207163e-01	1.263476020920173970e-01	3.250026885211936833e-01	-1.567592763531068800e-01	-8.761246663057525863e-02	2.591856571763132555e-01	-3.283828284921398444e-01	1.939485465826631949e-01	1.774926308540913933e-01	2.031618666923166450e-01	3.390961381875998160e-01	1.939367398095597772e-01	6.950700790875211088e-02	4.138305364793526953e-01	1.006523274139868446e-01	5.162868188051353835e-01	1.471390286530127600e-01	1.516199634532189866e-01	-1.594241889915306437e-02	1.933579426591378048e-01	-5.542336032713053584e-02	4.963189990420999176e-01	4.523720905793828240e-01	4.578522774577642451e-01
-6.517869052207379832e-02	-1.530935244225769820e-01	-1.380952575754386402e-01	2.623657194721625840e-01	2.233992994179627156e-01	-2.953488463695450039e-01	-3.316413292918733435e-01	4.202123633199628117e-02	-1.258301913698722241e-01	5.370840938361372274e-02	1.132235546769124468e-01	4.765683679744496526e-02	8.265515202142362239e-02	-1.154116613357952098e-01	-1.692987710981828098e-01	1.442125027606564469e-01	-1.719123524702533545e-01	-1.628964595868679921e-01	1.144400893847226028e-02	6.172836508042721382e-02	-1.527256166241464652e-01	1.547220481989144414e-01	3.377341160411261312e-01	8.152994335008048599e-02	1.724547082879100343e-02	-1.566583173622114467e-01	-1.333382915281368652e-01	1.006362239641342277e-01	2.808950941631779274e-01	-9.049358463351020454e-02	-2.171556762884435943e-01	3.341274420179202176e-01	-2.904447356323023310e-01	1.042974764142969440e-01	1.285781206797588783e-01	7.191585755409148073e-02	2.766278070021054858e-01	8.122330937516164182e-03	1.309815375544494120e-01	4.371937772917324772e-01	1.589486753056165713e-01	5.277104554854263885e-01	1.729392975173259239e-01	7.378301914676485551e-02	6.450909417935801748e-03	1.439297710461897029e-01	1.619241951437099328e-02	4.138621416730741132e-01	4.542890266791396181e-01	4.444258323218213680e-01
-1.060741188904358728e-01	-2.145210591320548255e-01	-1.027742904412565494e-01	2.237043631851266257e-01	3.200616436679936672e-01	-3.250222476778732994e-01	-1.963142845788934943e-01	6.447903483529607294e-02	-1.974422211894241996e-01	2.723746943226728126e-02	1.829872484773002184e-01	9.522382219509034629e-02	1.511529210200023010e-01	-1.558112944525214816e-01	-2.090408093636975662e-01	5.875817359243100391e-02	-1.767710645204436382e-01	-1.714315896261495165e-01	-1.079454404783442099e-03	9.536929326416276886e-02	-1.671712197136955846e-01	2.452474387010212808e-01	2.691484523658055905e-01	1.276985949841747403e-01	6.475315563553926679e-02	-2.036292517804235425e-01	-5.196338331754597750e-02	5.090060390090937747e-02	3.003655982635137223e-01	-1.680328850330001234e-01	-2.026264932721793532e-01	1.981160425408398096e-01	-2.494645588530600422e-01	1.655487845615662146e-01	1.869465955310469774e-01	1.377750445961050396e-01	3.308508374105476602e-01	1.029099229306612295e-01	8.017125655963167064e-02	4.154406971896573708e-01	8.947294893301618868e-02	5.507564002202620657e-01	1.434532245744248036e-01	4.575246541420033980e-02	-9.636682763809038821e-02	2.697697044673919020e-01	1.987877791025694039e-03	4.945200963422985430e-01	5.399941955325011644e-01	4.866932048518917142e-01
-8.372851906500164421e-02	-1.120926350150948797e-01	-1.347983935342518813e-01	2.635529432978039877e-01	2.599362853355388636e-01	-3.311644802296789258e-01	-2.813245280274778715e-01	3.201979552336951113e-02	-1.822729118196869391e-01	-8.830173807506124656e-03	6.630568665532601824e-02	2.030732281420721819e-02	1.190401568281284662e-02	-6.675323579800809815e-02	-1.792936662825487804e-01	1.211489021866326288e-01	-1.079416469039029963e-01	-1.253172409433714329e-01	-2.061640519976432051e-02	9.790091799679054296e-02	-1.890264331854830948e-01	1.306251356067007485e-01	4.014210580948658347e-01	3.035164438103684151e-02	1.490818246324815965e-01	-1.500725712041983406e-01	-1.069838509937712512e-01	1.318172815174745438e-01	2.300010599850098869e-01	-6.418761879344145327e-02	-1.065130236320282198e-01	3.535809931853691745e-01	-2.925700829398177882e-01	1.185985871567190736e-01	1.742448803556777559e-01	1.835477221557121064e-01	3.205174145772701766e-01	9.903018759510739955e-02	6.091147767948772163e-02	3.453361480772674796e-01	1.079555348663332054e-01	5.046153149670751237e-01	1.665078411787680734e-01	1.483101282001139942e-01	2.370266872475945696e-02	2.116577562956244718e-01	-9.307471685928053740e-02	3.973770374959197937e-01	4.441755031084605454e-01	3.873137240211018129e-01
-7.358685024272379471e-02	-2.221460561321952076e-01	-7.834596237335289537e-02	2.190821615481651219e-01	1.289561733787331632e-01	-2.600385652191866126e-01	-2.404127400181779728e-01	-4.231218822611026997e-02	-7.349500910555335775e-02	1.076580531668695773e-01	1.402729836953244824e-01	4.588248325046773851e-02	8.352136963733483577e-02	-4.814570107320835513e-02	-2.672266679832731584e-01	7.335930016471291226e-02	-1.867953521283693963e-01	-8.235873668444050610e-02	-1.514407756607080713e-01	-5.142427976919883292e-02	-1.153746177759083641e-01	2.514246193107366745e-01	2.320872035098688335e-01	4.855723642690226022e-02	9.074382911270162388e-02	-1.055500408964625547e-01	-4.614364136168837630e-03	1.523103035571508612e-01	3.622772177392909465e-01	-1.138544015992958569e-01	-1.609623058912956761e-01	2.318665055090912419e-01	-1.620645352167631170e-01	2.046664510264838144e-01	1.108732033716909315e-01	2.661534725645026134e-01	3.165157795647454142e-01	6.198116751162372623e-02	-5.291264232262327116e-02	3.527105697731853229e-01	6.083595793447747063e-02	5.636674543705441076e-01	8.908132091188676605e-02	6.280714898339839758e-02	-1.331058529435416860e-01	1.570200975958498668e-01	-4.457067911176933184e-02	4.736273914313872124e-01	4.782899929860375821e-01	4.756454047663137286e-01
4.565594378332094028e-02	-1.182870061990455579e-01	-1.631310137701585117e-01	2.471596212732734554e-01	3.193492746488891809e-01	-3.571205559817195452e-01	-2.211879679727747905e-01	8.251393248084290533e-02	-3.196803536190747641e-01	1.422530102268965424e-01	2.209373291729777589e-01	7.160362116795883358e-02	7.210175399683994846e-02	-8.722175977561619220e-02	-2.320969878786598994e-01	1.032187954389148371e-01	-2.316166941868053331e-01	-6.749751062935119283e-02	-9.102466889426825969e-02	2.345707333343675927e-02	-1.579331365184262204e-01	1.428532483462914837e-01	3.424345197249533124e-01	9.875927044319753045e-02	2.123797204991750842e-02	-1.056598794783965012e-01	-3.160220946054083380e-02	2.254198167956010246e-01	2.672729045959518213e-01	-7.938849069720646523e-02	-1.129032535852408925e-01	3.050984440188013735e-01	-3.183030540668573827e-01	2.151216206546762710e-01	9.490556609768122098e-02	3.071024252694620760e-01	3.309898756274348708e-01	1.460551349679518052e-01	-6.107337689601002179e-02	3.112438360022107831e-01	6.887969732555619673e-02	5.791462094393737825e-01	1.332294854925489269e-01	1.306844019294881032e-01	8.636187198109301563e-03	2.533362603290466586e-01	-1.453198599724145335e-01	4.752757849759662312e-01	3.938680525264378063e-01	4.609625774943646448e-01
-1.166565664750922604e-01	-2.171395461092798240e-01	-1.244258830023582674e-01	2.424697343568782415e-01	1.648747256369531011e-01	-2.997630956684715353e-01	-1.921810788243642765e-01	6.007140617278152600e-02	-1.576786903703367992e-01	1.951365339250496142e-02	1.233014919548390820e-01	-5.182924423795849667e-02	1.003590599458995258e-01	-1.123755306320850800e-01	-1.732699787651205969e-01	5.827759271293037058e-02	-2.150886205901977599e-01	-1.215860010066117242e-01	-1.240228761195203144e-01	8.112529781235168838e-03	-1.489213375361765901e-01	1.703125852966684006e-01	3.230445230441306714e-01	2.001783473605295988e-02	1.436005501973594278e-01	-1.382892076726729147e-01	-1.035619613602646316e-01	1.323580332515055802e-01	3.240888573266558770e-01	-7.265069208784845356e-02	-1.815589401437257000e-01	1.891473246845833400e-01	-2.784552785183797008e-01	1.793723364967763634e-01	1.268947767948429839e-01	2.270487847168482509e-01	3.022453445683169759e-01	1.021463655837075157e-01	1.258773186947046152e-01	2.876762754325146165e-01	6.215950183070860502e-02	5.582427089287940181e-01	1.033224097063237118e-01	1.671840410998459980e-01	-1.355937340028771643e-01	1.733072514179631873e-01	-7.374968586414827609e-02	4.237104154937306189e-01	4.916205732487679003e-01	4.923020066709751785e-01
-1.255278975517944429e-01	-1.532433631723491840e-01	-1.456429473211278136e-01	2.283480217965401238e-01	2.774201835887590839e-01	-3.235651264331881327e-01	-2.263164085140728088e-01	2.475833309643964489e-02	-1.719310772989258995e-01	1.038182438374767036e-01	4.681088639361933451e-02	-5.315999464036080813e-02	-4.286370230483026178e-02	-4.786729989172984479e-02	-2.385277716689898075e-01	1.438895010396234464e-01	-1.783949711957176221e-01	-8.002711864159949007e-02	-9.734707842945321266e-02	3.531147059619817175e-02	-6.578821044647284455e-02	1.781124771559696729e-01	2.901589374618323558e-01	7.267943488434122634e-02	-2.959310086795844882e-02	-6.982322971584878357e-02	9.184596308849147378e-03	1.507946317241298517e-01	2.498892403637999471e-01	-1.493124775259591641e-01	-8.976872892078507915e-02	3.493793709807869741e-01	-3.451900754518499315e-01	1.469486502671383810e-01	4.790013777998773647e-02	1.862525803055316287e-01	3.722797884694862836e-01	1.150616914917649974e-01	-1.087697958995248546e-03	3.897547324425705839e-01	9.647744815260930751e-02	5.256264334549216599e-01	1.508330030041337144e-01	-5.980960009432423168e-03	-1.033023839286381085e-01	2.354611776563917958e-01	-6.990555741305008730e-02	4.465735034733738784e-01	5.015167141816122554e-01	5.443997758561790468e-01
-5.799202612371969628e-02	-5.230786060045185260e-02	-2.335664343219476247e-01	1.806969522008143869e-01	2.355660515492098150e-01	-3.502052411979844626e-01	-1.886531285884437137e-01	1.082644562627450568e-01	-1.319160864029939317e-01	1.566815138905580662e-03	7.193873588912778894e-02	-2.848518827182235785e-02	-2.059648724831626004e-02	-1.063717623397789913e-01	-1.668678802744448519e-01	3.473541490434767232e-02	-2.477188167291685394e-01	-1.380257430909733185e-01	-1.418151841942037750e-01	2.004801535188748332e-02	-5.387063782133238998e-02	1.798301456410202059e-01	3.514485070594018934e-01	6.849602974959487223e-02	7.756216327067895489e-02	-8.677158639885609870e-02	4.920102674637573392e-02	-1.008487977638883315e-02	3.120433089199020626e-01	-1.086713359568612647e-01	-9.035834550544870336e-02	1.141510389653694058e-01	-2.666923782802530507e-01	1.024967866465875677e-01	1.818752826459892058e-01	2.479429573025314915e-01	2.335659263357411086e-01	1.936043996887434615e-01	4.033132083428061371e-02	3.395057154289884971e-01	1.024239507550173400e-01	4.686515025779404153e-01	1.726983809375514378e-01	2.326342273034232577e-01	-8.010287435657978405e-02	1.721311024906649334e-01	-9.056336824175817424e-02	4.153453911330579063e-01	4.914748178501646692e-01	4.696738961394290035e-01
-1.374863591261671347e-02	-1.161374026055097264e-01	-1.360738778043088515e-01	3.961935608676441234e-01	2.446527326122232004e-01	-3.788505370461504596e-01	-1.512302697783202421e-01	7.289723422451581392e-02	-2.364557690476158380e-01	6.464694032722725914e-02	2.313929431243886836e-01	2.823269671974594150e-02	8.431678026632612177e-02	-1.108420816064929343e-01	-1.106165376969350661e-01	1.746621389462371943e-01	-2.633856979890183414e-01	-1.266703068469096638e-01	-4.951181541751210891e-02	2.599758511091158214e-02	3.566513554964396981e-02	2.108871785649792108e-01	3.078682802159307119e-01	9.364703131032281469e-02	1.197920229541216131e-01	1.942859799480890076e-02	-1.978545417049672184e-01	2.577567737926376168e-01	3.244421944352222087e-01	-9.929425158819764341e-02	-1.082507936272093241e-01	2.731900836465504523e-01	-3.476418443758853560e-01	1.760554673720240160e-01	1.507064210897396672e-01	2.919756454861632267e-01	3.679973391710281705e-01	1.849512003885017131e-01	7.257095687264222827e-02	3.699328219028407694e-01	3.609153689919417096e-02	5.628412878119892770e-01	1.772557885728194005e-01	1.891705294387208414e-01	4.329189117425231992e-02	2.219195187209395126e-01	-1.214098426996593344e-01	4.237650367246746930e-01	3.978472977837687052e-01	3.978976756851352881e-01
-1.831909942330878227e-02	-1.888389276704549868e-01	-1.071902809687825531e-01	1.976577565055216978e-01	2.577476131633768541e-01	-3.451556569113668482e-01	-2.406755192877701732e-01	1.633840574095946907e-01	-2.460533575729319244e-01	8.956306266404519267e-02	1.830441959996623458e-01	1.206559076657908250e-02	9.234845775691553904e-02	-1.692396466731634630e-01	-2.539143529541186828e-01	8.478344920493678660e-02	-2.235064791063777478e-01	-1.190385450727053512e-01	-8.764348876934327515e-02	4.650033730069167565e-02	-1.604486949287514952e-01	2.202105566969743689e-01	3.001912111177735820e-01	8.053171612648621358e-02	7.892613879920111486e-02	-1.229638952118140283e-01	-7.696725450684291370e-02	6.084004335727159762e-02	2.736171683975917590e-01	-2.035021154811399724e-01	-1.739093276142745503e-01	1.243908807897194102e-01	-2.578535180562798734e-01	1.824337445669305391e-01	2.738771060830052020e-02	1.556813181197690688e-01	2.881477392118928504e-01	4.120375455138334392e-02	1.062156367596177875e-01	2.685629926060733030e-01	1.919560600022075444e-02	5.322323618821733771e-01	1.177736522526842133e-01	1.478620035302613822e-01	-1.136035112992903190e-01	2.720658219103944120e-01	-4.596177387903337130e-02	4.179531506323906354e-01	4.947447123353116427e-01	4.893227689866063157e-01
-2.358893582726446711e-02	-2.287350789881292812e-01	-7.054643522079981355e-02	2.520319513601146921e-01	2.413096131032115288e-01	-3.344358067367198539e-01	-2.115030833279085698e-01	5.107663262394201986e-03	-2.333665408148141440e-01	1.809492323688821069e-01	2.740601062346538219e-01	6.532402145475116328e-02	1.468859796446252142e-01	-1.274914590978548090e-01	-2.968271146419396711e-01	1.045388501707318757e-01	-2.967444660707631021e-01	-7.917778038579906252e-02	-1.391162222373366342e-01	1.492501478654298386e-02	-9.847252244508353236e-02	2.042208097575053394e-01	1.930071707069384856e-01	1.859934200852569192e-02	-1.684148865190915334e-02	-1.190425978552741293e-01	-2.229774294451869476e-02	2.105867696384089993e-01	3.787968576709918045e-01	-1.616364482400049485e-01	-2.073864694786496654e-01	2.581184607918267648e-01	-3.206607079954856276e-01	1.678539233079219817e-01	3.545112478555258184e-02	2.918699841330492095e-01	2.846262340128711821e-01	3.001418732130942124e-02	-6.343440330784777537e-02	3.668415478063363211e-01	8.360549468703393217e-02	6.415109711936983761e-01	6.283434091840578613e-03	2.742354878212757002e-02	-1.426368828844808978e-01	1.415520860888383192e-01	-3.724784278218831041e-02	4.698678826760304683e-01	4.413157250380989050e-01	5.765724280320443373e-01
6.393325675627892224e-03	-2.244987464156222856e-01	-9.191001813421725841e-02	2.277771955253757308e-01	1.961773132540871878e-01	-3.816732125962831734e-01	-3.760955236495756582e-01	3.516832430600937837e-02	-1.349773095458219607e-01	8.823719046647836295e-02	1.866012671681440693e-01	7.088931945835127979e-02	1.116890044401827875e-01	-2.345814617438306965e-02	-2.715426037180822538e-01	1.518723183322872108e-02	-1.664148634068518540e-01	-1.836190844230697894e-01	-5.083802706831187790e-02	2.073344162279852979e-02	-2.035010115263962693e-01	1.838744027895359567e-01	3.086416836189011526e-01	7.716872222822615535e-02	8.759436289291762379e-02	-1.601606163356709689e-01	-1.071716140796246178e-02	5.208929707395426600e-02	2.844920166588478794e-01	-1.068148668523228872e-01	-1.874288546889638918e-01	1.732735566194961441e-01	-1.871639925132406179e-01	1.342255426179597144e-01	1.097477690546779794e-01	1.874172792859703507e-01	2.875327814482677713e-01	1.323567773019121950e-02	-2.408764854072088096e-02	3.393802806836451191e-01	6.037971444804981352e-02	6.092079371312347780e-01	1.203077199247117868e-01	1.429999855885629723e-01	-1.124220509132030088e-01	2.297678608554226953e-01	-4.109516504480921484e-02	4.313106904723523760e-01	5.244406669901161555e-01	3.953951173255987328e-01
1.674251809830717974e-03	-9.833790837137974805e-02	-1.065374980589791909e-01	3.194915134499623499e-01	2.405538321309164951e-01	-3.544872343720787966e-01	-3.072370589455832302e-01	5.920138719333378763e-02	-2.593796820844213036e-01	1.068584023437654518e-01	1.435686801732983797e-01	-4.004838822971570900e-02	7.492795427136481057e-02	-2.140002299127241429e-03	-1.523045643344795863e-01	1.201889624376173138e-01	-2.190915429125159242e-01	-7.400069842588569147e-02	-1.330125878525213468e-01	-1.163829918715101816e-02	-1.214081794295466671e-01	1.436343250157344209e-01	3.692670065779095068e-01	7.527129747080948952e-02	-9.010722320579978017e-03	-6.748765489342778423e-02	-8.868477858419207549e-02	1.949340193974587743e-01	2.254041805636646245e-01	-1.132535065448529166e-01	-7.408268770756465393e-02	2.704576016102390734e-01	-2.773852875621621861e-01	1.870775840045998950e-01	1.011119122662430259e-01	2.598755196990975569e-01	3.742218538695419872e-01	1.363530486724377766e-01	4.052811226675070988e-02	3.037561658721196212e-01	1.131885154606352695e-01	5.946570324841733424e-01	1.587263039328031256e-01	1.306498458342990054e-01	-4.758164670685973568e-02	1.889046039450724968e-01	-3.959884025953299552e-02	3.922158760897908047e-01	4.711110053999180702e-01	4.775333194737731435e-01
-9.539402977815610030e-02	-2.441888752440229404e-01	-1.358084660329841320e-01	1.862152341486052465e-01	1.708584232294428351e-01	-2.537980540087855230e-01	-2.751098141529301211e-01	-2.391429645509125443e-02	-2.912046840565276490e-02	1.542703794810646456e-01	1.309494096334432867e-01	-1.074108108963023854e-02	1.310761212092854122e-01	-5.434656223327018199e-02	-2.135181931025896540e-01	5.217553331783261056e-02	-2.159819710760099709e-01	-1.647435216679532244e-01	-1.124142866636221177e-01	3.989968185063068329e-02	-2.013688241381182409e-01	2.209503886214842505e-01	3.229198835328822570e-01	4.699511047613451342e-02	4.368113632530488954e-02	-1.690699732880122652e-01	1.639823733127647107e-02	2.644546138366900973e-02	3.356590827520368192e-01	-1.661596784333819188e-01	-1.934504622462245305e-01	2.160846536342003188e-01	-1.966049790595811309e-01	1.680708997026524598e-01	4.303570487541000938e-02	1.040017919307685973e-01	2.453828538480736232e-01	2.738542470700802006e-02	-4.366769153703086576e-02	3.476661826012311107e-01	7.708229988581474790e-02	5.605281324862315673e-01	1.462530415047669785e-01	1.239037978584084793e-01	-1.949862907439656179e-01	2.007888288443735458e-01	2.586120365868898111e-02	4.415639259017654084e-01	4.240722395206227846e-01	5.134474460385518579e-01
-5.859975089316422914e-02	-1.811008237408236465e-01	-3.733294149457177385e-02	2.224806490724736130e-01	2.121545902584180132e-01	-3.193769109735060674e-01	-2.565840372425984839e-01	6.984125076344913086e-02	-1.699951688875488975e-01	8.556137512987474492e-02	9.152650774888164420e-02	-2.735423143974034105e-02	-1.211277678073325800e-02	-1.000952090284994850e-01	-2.211336256900291453e-01	1.264584150334844836e-01	-1.908790712703782033e-01	-6.483150772936220607e-02	-1.034029151481552777e-01	1.715903274859004223e-03	-6.852031566115222849e-02	2.706755703182916473e-01	2.793962516056591183e-01	4.589722901807424815e-02	8.220097078366534610e-03	-2.625044832228436847e-02	-3.130538139055522029e-02	8.280764510066132567e-02	3.073091076331054827e-01	-2.333931740351089523e-01	-1.003858220171389287e-01	2.047192364430071854e-01	-2.462291586232168705e-01	1.957850170855606198e-01	5.231934741526431815e-02	1.677271474978960786e-01	3.090577451314671653e-01	1.043082724452967236e-01	4.052042372782972690e-02	3.565232008201873470e-01	2.894705604179267228e-02	5.386726144567774988e-01	8.647050654306229212e-02	8.599746398979275785e-02	-1.208996145697817798e-01	1.946962171769997529e-01	-3.233524481063014544e-02	4.579655295192129327e-01	5.130977433943908483e-01	5.116732186404684413e-01
-6.308121803081512269e-02	-1.213088057360379030e-01	-5.870968821998505394e-02	1.879686521972655511e-01	2.103360897038552280e-01	-3.412943113762553216e-01	-3.027329191494618210e-01	7.586752154438997087e-02	-2.211378362297066746e-01	2.220883036528515167e-02	9.131303881441968362e-02	5.756121876572763141e-02	-4.052877062683706011e-02	-8.366177379510854328e-02	-2.449526019399967114e-01	7.527339349035991334e-02	-2.100082017715203531e-01	-7.529932097880259745e-02	-8.674638709285913130e-02	-5.192340882227359025e-03	-9.135848955789437065e-02	2.333401731263253787e-01	2.600146972688037739e-01	2.447559542524297554e-02	-4.247528980789061384e-04	-1.081034137664851763e-01	-3.207798742563462008e-02	8.549476806047520694e-02	3.067880109732510907e-01	-1.709920087678483136e-01	-1.591174684912735615e-01	2.206448963002737018e-01	-2.807022514149055126e-01	1.407067228696067540e-01	1.115219536273156509e-01	1.803113187205212242e-01	2.838875967012980950e-01	8.730387813640355654e-02	5.373434037224540660e-02	3.663741161200985696e-01	4.419369232204378370e-03	5.377563913863052658e-01	5.033140615723519229e-02	9.073697615182101106e-02	-7.135443085526065043e-02	2.195272730197822264e-01	-3.595517499783733306e-02	4.076345687834964648e-01	4.959561668422095559e-01	4.806482586983663596e-01
-1.551070257458284606e-02	-1.697652061989137762e-01	-9.941773515155599705e-02	2.405391795235905517e-01	2.947793869864493987e-01	-3.365575487458787318e-01	-2.920315359125363330e-01	1.040279634991622404e-01	-2.133444537922523365e-01	1.477981662961553033e-01	1.894806584002485250e-01	-3.872114375075130961e-03	3.644323578589676871e-02	-8.892606058704348448e-02	-1.804465021593631424e-01	1.138676255787764713e-01	-1.716205172013601232e-01	-7.919325433808332981e-02	-6.441041254064196198e-02	6.439257960877832476e-02	-1.464568375058042937e-01	1.694461107575224723e-01	3.443995919001534012e-01	1.137077409229010072e-01	-7.169154410245112685e-02	-9.468887221034424928e-02	-4.551509618377241190e-02	1.420845379760979355e-01	2.749270140738289125e-01	-2.079949882259894411e-01	-1.274587084645134316e-01	2.090229889617751802e-01	-2.930058485841036120e-01	1.509765704782652374e-01	8.882333546446009864e-02	1.636780309909160736e-01	3.797339061604899646e-01	1.356519719191825735e-01	4.539078738932506712e-02	3.423568191219649171e-01	1.191792143401242121e-01	5.422076960445790794e-01	1.694311191857932886e-01	1.189061291340740151e-01	-9.751460678349510580e-02	2.195672545455828462e-01	-6.471557983884712595e-02	4.140641734080386382e-01	5.187912395252987086e-01	5.083595425928464362e-01
6.259999482357092235e-03	-1.424952697635425980e-01	-1.450726530969199124e-01	2.747872797002525180e-01	2.452603733503770367e-01	-3.193297673327258890e-01	-2.152175476637863127e-01	9.521716275193829737e-02	-2.496265539450406301e-01	2.327510924312536228e-02	2.268136840898510864e-01	1.802243894433090340e-02	7.170075484907149910e-02	-2.494813068923747504e-02	-1.646838400092223709e-01	2.027074315817799580e-02	-3.059091219551224317e-01	1.003402810813979265e-02	-1.881128767337388041e-01	-6.409564637126601017e-02	-7.763003683681027334e-02	2.748657625868936583e-01	2.271774597359632053e-01	-6.555228994525666431e-02	3.797517571865868108e-02	-1.755206432660795166e-02	4.167300835252454524e-03	1.348819843865688706e-01	3.057460770561061247e-01	-1.851584218106242796e-01	-2.130269100503691670e-01	2.555015998784002096e-01	-2.349996353580354191e-01	1.395411880449228259e-01	4.216983018514253168e-02	2.773402779100716531e-01	3.235132163860295895e-01	4.077136468080753973e-02	-1.633643063460743852e-02	3.381660545277306862e-01	1.465509375019502514e-02	5.530745958651814842e-01	1.163724926686158651e-01	4.356335283450528395e-02	-8.270103252518863635e-02	1.959305395599395538e-01	5.146609865395153360e-02	3.874337059433219932e-01	4.029340022704511748e-01	5.402060908306335341e-01
-4.735590389854413967e-02	-2.289266275993062649e-01	3.595753357058155408e-02	1.622412255010871329e-01	2.296972458095016267e-01	-2.580048806864632671e-01	-2.581981241595997512e-01	1.238486486388195099e-02	-1.971359737674010237e-01	1.547716827734014478e-01	1.045006258010215267e-01	6.600365714924930072e-02	-9.626567106504713839e-03	-1.332756238408228933e-01	-3.346400441266480508e-01	1.486587631693835621e-01	-1.371248647143181176e-01	-4.094333372624969422e-03	-1.045222800028277055e-01	-3.397823349383266469e-04	-1.537646240286366373e-01	2.716734308923612895e-01	2.113285753932990230e-01	6.570979443540111986e-02	-4.416314024866996313e-02	-1.039002884923832387e-01	1.647763220675857107e-02	1.249210589617709977e-01	3.285620213458735339e-01	-2.512726692023173891e-01	-1.033854494418341152e-01	2.228164852429228571e-01	-1.922693150221905234e-01	2.485689536182621728e-01	7.299107640701775479e-02	1.839875784642048817e-01	3.106862122225658718e-01	1.124595375375832401e-01	-7.275465194924243817e-02	3.463908217227408270e-01	5.179626430172653423e-02	5.528692442645155580e-01	-1.341256232305614374e-02	7.363609739324839323e-03	-1.579209900403546196e-01	1.738731568186251131e-01	-5.896166857962328173e-02	5.174133747930695915e-01	5.268039042868164490e-01	5.266228103396394244e-01
-6.772733327021054905e-02	-1.156000385968413841e-01	-8.363167850401601044e-02	2.470285255646883227e-01	2.715346998379452037e-01	-3.629044741833893362e-01	-2.950371894331692557e-01	4.833041685659791170e-02	-2.342227283696536877e-01	6.766563917506129844e-02	8.340532954179266656e-02	-2.511722796802340232e-04	6.292924521827082673e-02	-7.210435018308528066e-02	-1.859318504183016252e-01	1.009495091094266550e-01	-2.379752817535622234e-01	-1.611455488126186941e-01	-5.735785423188895227e-02	5.263694702022363170e-02	-1.129981851199644283e-01	2.195813055200822872e-01	3.272009728749564750e-01	9.304319584378559216e-02	-1.118609656327488287e-02	-1.190776090407951460e-01	-6.579953068187555099e-02	3.437012306637812070e-02	2.419159462150123063e-01	-1.673455351765284760e-01	-1.098672898200863113e-01	2.395997205882306191e-01	-2.915013311800896956e-01	1.770252684809677235e-01	9.163235083350676491e-02	1.228845937640502123e-01	2.842261249249268262e-01	1.117903554290395479e-01	6.018651580275417856e-02	3.802101516635805756e-01	4.059964480266866488e-02	5.859711589044019897e-01	1.187373370194044486e-01	9.671324170216875904e-02	-6.861167012223927386e-02	2.505099490771379722e-01	2.395617434597421130e-02	4.501240152961859531e-01	4.854496399756499936e-01	4.872084630807033134e-01
-1.198552703696677685e-01	-2.214650360392377837e-01	-9.337426576019913771e-02	1.753031834271600586e-01	2.301309597521291050e-01	-3.064397823483925865e-01	-2.516451220715029136e-01	2.812647247442567888e-03	-2.401577124306769895e-01	4.741761238646437226e-02	1.541273292728113642e-01	5.795293354946271652e-02	1.672244837210485335e-01	-3.300435256562602587e-02	-2.753458424719769093e-01	-5.046835830915363807e-03	-1.775721568084241420e-01	-1.089826525035929861e-01	-1.136290622661643851e-01	2.216858316404739931e-02	-2.405140126289214142e-01	1.965145803768878763e-01	2.760702508212248274e-01	1.045621915174998508e-02	4.011075845680005247e-02	-2.116055364983753240e-01	3.687079675065771389e-02	1.070755139497258507e-01	2.837077032409123234e-01	-1.297084928111076341e-01	-1.686243081087454854e-01	2.655893964996186574e-01	-2.698345946293183029e-01	2.138854747874359696e-01	7.319937725329637990e-02	2.208876785782507013e-01	2.865543645460153499e-01	9.371576964761157633e-03	-2.250190297810069490e-02	3.399013017609112675e-01	5.666184896245628211e-02	5.870138939689335533e-01	5.468336297193240186e-02	9.620492384713751760e-03	-1.682090052223921828e-01	2.541438822025733901e-01	-4.861604383091711404e-03	4.854697209154840154e-01	4.406491150009809177e-01	5.441914839551902361e-01
2.085870292723712716e-02	-1.556764599052201103e-01	-7.929086680117145014e-02	2.261784611799553812e-01	1.706127879787639745e-01	-3.460043381404537821e-01	-3.076973288224515990e-01	9.160727864879082694e-02	-1.902012919627713572e-01	1.079833119851124346e-01	1.870820700409921711e-01	4.402058902245088029e-02	1.021241565094829495e-01	4.071136630155213973e-03	-1.972177759442366174e-01	5.435964241704975553e-02	-1.469969526967100093e-01	-8.760346230775586940e-02	-9.050770364494180320e-02	-8.548040321902936056e-02	-1.565991437857354729e-01	1.931640118597646172e-01	3.391137713854847635e-01	1.231296899590992588e-01	-2.996238784374904898e-03	-6.986743885070717530e-02	2.267587736796461244e-03	1.757121089697967486e-01	2.790610737988194479e-01	-1.388394459817540727e-01	-9.967831611200535236e-02	1.710385239157926895e-01	-1.782442220555606749e-01	2.628420946526743296e-01	1.040106388858093867e-01	2.613757389215612958e-01	3.540045941358829773e-01	9.296752806306776695e-02	1.510919173927080007e-02	2.941319523852007900e-01	7.309107151753316267e-02	5.611783664068719091e-01	1.669600624117651422e-01	1.154049980018462679e-01	-8.808209293212110325e-02	2.400860408331186857e-01	-6.484062438474938461e-02	4.371712796901897624e-01	4.773659934456825349e-01	4.328425992323585159e-01
6.196686297157150310e-03	-1.971685121299304178e-01	1.660397334323242269e-02	2.693984336113404154e-01	2.360871297689229320e-01	-3.791523607443287314e-01	-3.442274821786920347e-01	3.926614592270177839e-02	-2.446218640310438008e-01	1.213885104266775594e-01	1.771752184912918360e-01	2.778820744776800897e-02	1.160254517015990670e-03	-3.481111430746057500e-02	-3.038115692680661284e-01	1.382565819591097256e-01	-1.487504814580791757e-01	-3.534515997166102347e-02	-1.071787656654144827e-01	1.621109165992611761e-02	-9.557245459940347243e-02	2.135373383775053813e-01	2.511417313886347147e-01	1.016016884692937453e-02	-1.790698890278194857e-02	-3.071935807840330337e-02	-2.151559131575865244e-02	1.677996250521915089e-01	2.748313974098151591e-01	-2.410710702126611371e-01	-6.664518019296239437e-02	2.243321985696532794e-01	-2.602382398784091611e-01	1.429806164668065704e-01	4.934993949471204455e-02	2.574718477729157629e-01	3.617341630481957226e-01	6.420859169387313492e-02	-5.225901179930643459e-02	3.310471360170665345e-01	6.488893824731656323e-02	5.950680956216589657e-01	2.275124420592047197e-02	6.250957308647650534e-02	-1.283136735394398986e-01	1.774475436621152924e-01	-7.809524018523536504e-02	4.130944902021559395e-01	5.393341512471487853e-01	4.783543721030097950e-01
-1.932794250313101328e-02	-1.718805751313966235e-01	-6.647754441946526760e-03	2.686905362197815617e-01	1.852424276626954691e-01	-3.762656949096985781e-01	-2.302529675721968483e-01	5.041009162253369535e-02	-2.289091949609898813e-01	1.126350134347600951e-01	1.733033965846844660e-01	7.237873510290956935e-02	2.948839403846776827e-02	-7.437469115497745420e-02	-2.789453765038035771e-01	2.334587664895531045e-01	-1.216896900037751916e-01	-6.915183294627527677e-02	-2.075700529227498745e-02	-7.009615314468686798e-02	-3.653992286980576459e-02	2.727998512476398907e-01	2.315236297162007462e-01	1.631918160713695942e-01	-1.850635829865433096e-02	3.503009361567442637e-02	-6.937550115652153793e-02	2.539890106276458392e-01	3.293011467292351613e-01	-2.469745696088887499e-01	-1.109710541319145448e-02	2.149462684798539303e-01	-2.410632733228900426e-01	3.200119899191082307e-01	6.924808300505860825e-02	2.639139618958928901e-01	4.086179997533453401e-01	1.453095215108407556e-01	-1.818787693194020769e-02	3.406202542490530116e-01	4.090096384720998124e-02	5.581752456547345309e-01	7.806746074787530854e-02	3.196608949510077596e-02	-7.897508764204563825e-02	2.429413428812740583e-01	-1.108493331917709684e-01	5.056965840651230781e-01	5.053670753349968070e-01	4.277060267295551554e-01
-9.681162315238571459e-02	-1.782805245813568751e-01	4.770379415583925198e-02	1.176889290061459148e-01	2.360139910085028991e-01	-3.614634028560089751e-01	-3.093334014953320055e-01	8.146512062137052645e-02	-2.137391949911325584e-01	9.374422540726631836e-02	4.402045982554196601e-02	1.977623691609189244e-02	5.898466198836673641e-02	-6.838710927366811743e-02	-3.185673097160624523e-01	6.257184257585311771e-02	-1.934749974452488197e-01	-1.318866228930039297e-01	-8.888141260474799465e-02	-1.001950187541144136e-02	-1.992211393681584397e-01	1.745692318252556607e-01	2.703431582494794649e-01	4.872923775884904427e-03	3.358802402910252612e-03	-2.170918289198692508e-01	5.735225027821379967e-02	3.263313565712664538e-02	2.175079272269984654e-01	-1.964008571283656357e-01	-1.610304677185978584e-01	2.199923432961802816e-01	-2.570231903481382529e-01	1.693405172538157699e-01	2.565044471844512078e-02	1.496025112608707075e-01	1.965029545579287940e-01	-4.273129901025550514e-02	5.644167903105845596e-02	2.665921786796613402e-01	-2.544257803494665189e-03	6.068628781729697996e-01	-1.799616076951994145e-02	1.569750798530301222e-02	-1.719220160885997772e-01	2.792987536937474591e-01	3.590526257463588777e-02	3.784090904367167219e-01	5.006885152500502034e-01	5.487703421179681573e-01
-2.851192371597033315e-02	-1.691611387860763593e-01	-8.756628496242398196e-02	3.357450792828566288e-01	2.582228334260854297e-01	-3.496930156930028732e-01	-2.540506183022178677e-01	3.967496050083363368e-02	-1.500384377634680078e-01	7.984336249037507494e-02	1.081259868648438982e-01	-7.875821326623899665e-02	5.355376853660311076e-02	-6.767490909086400219e-02	-1.708710986681625243e-01	1.822975757545188258e-01	-2.129183175238174852e-01	-9.832839398497907057e-02	-9.987484645348973511e-02	1.992794894723672397e-02	-8.258190443140248083e-02	1.931926188490662999e-01	3.177953548741358492e-01	4.602356129510040000e-02	7.945957268152972763e-02	-4.020065188912379239e-02	-9.298023888182704866e-02	1.271699713373672380e-01	2.468762355698813082e-01	-1.562866257237244816e-01	-1.029886922458874282e-01	2.814734868842193594e-01	-2.403859433928392519e-01	1.293585472087422639e-01	9.413603887054919350e-02	2.130539616596576202e-01	3.522390002817007981e-01	9.909828571008164055e-02	5.173811720507772577e-02	3.376951117155218007e-01	1.342944676281740968e-01	5.881214735151857331e-01	1.444178570455456057e-01	9.031652607361292939e-02	-7.291960606942884948e-02	1.342967506709151215e-01	7.422297972074609184e-04	4.015689870869850742e-01	5.354984903399587770e-01	4.825981103864704913e-01
-6.354791826536682064e-02	-1.875713692123017473e-01	-1.208384397328012005e-01	2.396287589897525550e-01	2.639298264508841974e-01	-3.253157547058836419e-01	-2.150945862012984267e-01	8.290703117848993720e-02	-1.860224684815076635e-01	8.577631732637032436e-02	1.486593574770438131e-01	4.252882301509776364e-02	1.247545866666273789e-01	-1.197626827855037268e-01	-2.453659677400230610e-01	1.051921643033455755e-01	-2.057462329089605468e-01	-1.260326737720007251e-01	-6.914358920068881809e-02	-7.958579733491954805e-04	-1.345393099488834676e-01	2.236957571957313706e-01	2.767307461449773909e-01	1.020271427807248887e-01	6.637446542732627908e-02	-1.313522711374020546e-01	-3.538775586416760544e-02	1.212062340114797437e-01	2.816903352472752697e-01	-1.417467196302989729e-01	-1.878808828461198954e-01	2.706030178221726645e-01	-2.464344115818284942e-01	2.067854677310874689e-01	8.371837873797918772e-02	1.903296656816504950e-01	3.158811957761114564e-01	2.986550513631821072e-02	6.245169799530596311e-02	3.706658242905226386e-01	8.834640274068153443e-02	5.617774588219226484e-01	1.560986324864436503e-01	1.613687004189473528e-02	-7.758065783535647575e-02	2.485048683124941038e-01	-7.854177916511550627e-04	4.779679888037019486e-01	4.908141966296938885e-01	5.149405185458808543e-01
-6.176835457683822750e-02	-1.918729395848842445e-01	-8.392202180915038501e-02	2.043945854504933823e-01	2.925327289359599403e-01	-2.791566193307447041e-01	-2.043637213145267917e-01	7.312586017886940626e-02	-1.640135682436648368e-01	8.605637592507334177e-02	1.222953835664272182e-01	2.800287215214391015e-02	3.166747377696121218e-02	-1.440865400782231354e-01	-2.222549025953222124e-01	1.271943105821555231e-01	-1.855511289228599647e-01	-4.727694060353032635e-02	-7.622649750821941517e-02	1.499789643124648311e-02	-1.407422080296784617e-01	2.596023908700997862e-01	2.592336290704187474e-01	8.207450732095766810e-02	1.208322036709785720e-04	-1.128071051163762883e-01	-2.403262545008519411e-03	9.619666133314222489e-02	3.107987198210030444e-01	-2.144856107611312623e-01	-1.764549185664880948e-01	2.588136145401360166e-01	-2.146140597301660069e-01	1.902421190240950744e-01	1.111216313006638812e-01	1.590984694686274348e-01	3.350444670808031544e-01	1.068249331972208199e-01	2.682339301048711905e-02	3.840605915412435012e-01	1.056027498901423167e-01	5.277032661799414548e-01	1.238061142231142442e-01	6.775494624223205205e-03	-1.007338407549655396e-01	1.914366612489129815e-01	9.322874037219453305e-03	4.801543410117714572e-01	5.293852526199470665e-01	5.461572619993695366e-01
-1.453839268531529304e-02	-2.068095404997976061e-01	6.787314616854507598e-02	2.168819197409391220e-01	3.055370684910940215e-01	-2.769545286695696551e-01	-2.856351241843151922e-01	2.736370691938899702e-02	-2.428442478220621259e-01	1.831019293878751453e-01	1.386675725649824387e-01	6.332649395243306056e-02	1.445124769596646021e-02	-1.146051335919041625e-01	-1.889154524972354587e-01	1.288156288320940479e-01	-1.559312112019289320e-01	-5.004450799179345488e-02	-2.561607155917833365e-03	6.685950764694795212e-02	-2.021866143237928404e-01	2.242404124957677602e-01	3.249430043962167058e-01	4.953349634539964963e-02	-5.388838746078554454e-02	-1.282180947186893905e-01	-7.253065059813468274e-02	1.303329161847198159e-01	2.445379479689600566e-01	-1.964721085955187241e-01	-1.416189894704716346e-01	2.959958710111498803e-01	-2.221674328282511046e-01	2.385401356808204698e-01	9.222454167461838215e-02	9.131319994365753867e-02	3.105779858250187764e-01	1.450020813998256219e-01	-2.718093326196779902e-02	3.405860477471805980e-01	-3.504209623716522757e-03	5.951206995980180547e-01	5.980555597819860875e-02	4.983754609708436478e-02	-5.573728253728191945e-02	2.447562384806830915e-01	-3.134367514111401076e-02	4.636996023827622548e-01	4.463137828835366250e-01	4.508150156880740833e-01
-4.291752596572197959e-02	-1.513822535257327573e-01	-3.007558211152287428e-02	2.458517063954411552e-01	2.454638023039579231e-01	-3.277782785837764501e-01	-2.709422924947791356e-01	4.768769658155924684e-02	-2.399340269587439956e-01	3.344216550694047857e-02	1.565484238806108819e-01	6.841519346533221635e-02	6.085051003232002514e-02	-4.952438807791630093e-02	-1.873842334771806117e-01	6.855888070565271941e-02	-1.626048100738808899e-01	-6.408035500064908352e-02	-6.155517967986943312e-02	1.390232607230255935e-02	-1.880161931492771443e-01	2.361534854740201528e-01	3.160509142830276175e-01	1.430399676652375704e-02	6.827112438933510830e-02	-1.202738120363363167e-01	-5.959054894056101809e-02	1.322303493837890809e-01	2.725451652930771518e-01	-1.723333768187564896e-01	-1.395783196951952687e-01	2.524445886722678778e-01	-2.091524954031599992e-01	2.099008892139630211e-01	1.380446625040563369e-01	2.043795031706852061e-01	3.368583083824235880e-01	1.071918892559804853e-01	6.292097456852802084e-03	3.175420168713441460e-01	1.530707790345460853e-02	5.641900492445363069e-01	9.749164787400650678e-02	9.059788616485370261e-02	-6.126494584646254016e-02	2.509730099697475292e-01	-1.291583208466562382e-02	4.197717205038746791e-01	4.534906973861717039e-01	4.384976935079582527e-01
-3.111685100778372078e-03	-1.378999036581722570e-01	-1.009691394249962737e-01	1.935482519608591190e-01	1.771393331497343460e-01	-2.230913363279899975e-01	-2.874011364315930406e-01	8.030731914438218877e-02	-2.034440726800478549e-01	7.409450714439133612e-02	1.872023901577303528e-01	1.095569436424420895e-01	1.704629164405992506e-02	-1.665247993639870916e-01	-2.014626735355706244e-01	4.487886901987801075e-02	-2.163832232981220682e-01	-6.862704042589795259e-03	-1.181891194633037934e-01	8.397191994916008984e-03	-1.551222752824752138e-01	2.212593517904881124e-01	2.809620827997498238e-01	5.298438465676435713e-03	3.017969231219693599e-02	-1.338516188796439188e-01	-1.094486184294173048e-01	1.528136394466114989e-01	3.713930663516594732e-01	-9.748530964778215346e-02	-2.627420463602918033e-01	2.440497195403198705e-01	-2.370289002223278096e-01	1.575782149303791568e-01	1.330010725691305740e-01	1.859711425318638922e-01	2.653754637805663674e-01	6.222857919155566631e-02	7.006836704143856731e-02	3.709267369788734614e-01	4.697163528106033242e-02	4.891863165530809243e-01	9.257183724077180931e-02	1.372901899921740443e-01	4.755089740005468898e-03	1.231365910789443685e-01	-5.852690188167214425e-02	4.307253375386749239e-01	4.039912669144999358e-01	4.654831582085440789e-01
-3.362058699336010342e-02	-1.882779875983434936e-01	-9.634215945615691445e-02	2.334800615867365925e-01	2.334138509526488825e-01	-2.805777873543917611e-01	-2.884427776841985702e-01	5.787231629245825903e-02	-2.703222241980268725e-01	7.926246789614643795e-02	1.849584064740445455e-01	3.802871363699365098e-02	1.786163582154461429e-02	-5.824600940411665817e-02	-1.809871342458523880e-01	4.473398504979300694e-02	-2.144079203217204854e-01	-1.015783706268272822e-02	-1.038216512857895041e-01	-1.076898979772764747e-02	-1.350886510839778565e-01	2.245992419489817316e-01	2.552452019670122807e-01	4.675101116487496294e-02	-8.231047320502656028e-02	-8.013923354365301566e-02	-6.682608066177560258e-02	1.651263085591063995e-01	3.050146563708110437e-01	-1.453326543422414630e-01	-1.937834817706758084e-01	2.443918961001614321e-01	-2.789036238844787574e-01	1.897024662061615463e-01	8.800466695942898987e-02	1.776566823009101959e-01	3.819889172307599501e-01	1.338408121701837594e-01	2.456255338375122957e-02	3.741471370109425432e-01	2.925786703663808136e-02	5.567995244240333541e-01	9.663792821799613297e-02	4.714269803851763030e-02	-8.694554912863368401e-02	2.031631783815657233e-01	-3.864327662497842042e-02	4.584257342746702046e-01	4.801756243124750689e-01	5.063819237427428233e-01
-8.286808700124156934e-02	-2.635734258243312422e-01	-8.329525087361304425e-02	1.331589372588359299e-01	2.002083282199455250e-01	-1.750884249889145539e-01	-2.697835070655975609e-01	6.301638004392198789e-02	-1.494213143590510384e-01	1.600512103251257867e-01	1.841396540802733295e-01	3.365250725797543779e-02	6.370375934580854715e-02	-1.466323971375626811e-01	-1.933049228804147035e-01	9.814179680029122554e-04	-1.496949492836266438e-01	-4.355315196845961634e-02	-1.058121085430822339e-01	4.857995382256871664e-02	-2.942567289383121176e-01	1.248923721653217161e-01	3.129802649034952866e-01	6.288405822040990523e-02	-9.330426241438876875e-03	-2.508861400462439328e-01	-8.704105671633807773e-02	1.444655876607816025e-01	3.141191508283861511e-01	-7.623983548363080787e-02	-2.884321238057993564e-01	1.642251126050226495e-01	-2.192176384342317819e-01	1.659516931876659496e-01	1.296078705248978336e-01	1.183900129293885273e-01	3.396023098301098608e-01	1.034292316803170353e-01	8.862146804126383448e-02	2.602604125111734890e-01	6.284299315984043233e-02	5.142639966578014254e-01	1.148485785335237458e-01	1.355805670486794623e-01	-1.424403943215285517e-01	1.916651707546017658e-01	-9.006415046168303462e-02	4.066308500682964677e-01	4.920428695714951783e-01	4.947130511140159226e-01
-2.244464004786585892e-02	-8.127618694925822784e-02	1.731212374890037445e-02	2.867572481236663751e-01	2.784799641863321407e-01	-4.396451930907426808e-01	-3.480589562972237760e-01	2.078906105960735134e-02	-2.929671829853795484e-01	8.778520233741142487e-02	1.027471659325075726e-01	2.471785575158053083e-02	-4.890164241459352135e-02	-1.282926244053698636e-02	-1.785701188735173139e-01	1.770668620954292671e-01	-2.055627182753879123e-01	-1.054595883161483227e-01	1.725634612735512524e-02	4.724926966318990229e-02	-9.795372828846046764e-02	1.670808380916477820e-01	3.238425219264630117e-01	3.929790053410180811e-02	-9.583527555914608809e-02	-6.519691900172623622e-02	-8.272757025771242112e-02	1.714449688840299912e-01	2.498400032073782862e-01	-1.962359408709903330e-01	-7.132212238005330995e-02	3.478146258478496122e-01	-3.687160168973528940e-01	1.649932816009806180e-01	8.523698728173020878e-02	1.566994324643686265e-01	3.136834589477335289e-01	1.509655026842866288e-01	-2.206917227740572141e-02	3.665408679578131546e-01	2.138474757962606845e-02	6.282513216360959829e-01	3.206230499921188665e-02	8.184934148178098223e-02	-2.390034419631992257e-02	2.303602152331286346e-01	-2.108221969484045527e-02	3.803352089271520575e-01	4.422110680710168440e-01	4.406075494337945986e-01
-5.206520212664196567e-02	-2.120318473432377948e-01	-4.135101211584819858e-02	2.086021016398536820e-01	2.681943297522729752e-01	-2.772930174572424966e-01	-2.799229155147947568e-01	7.193636292918144381e-02	-1.899306307332598587e-01	1.182367293454455182e-01	8.788816423918874299e-02	-4.883753423722630993e-02	4.107201590763849552e-02	-2.292214353758718209e-02	-1.796703682539634861e-01	4.901056667470761463e-02	-2.254296732361153466e-01	-3.154153549541485052e-02	-1.390770362066195143e-01	-5.351743483666206863e-02	-1.907763647802450113e-01	1.773194403715147027e-01	2.899057483037819627e-01	8.553439144898311586e-03	-4.947018110084940717e-02	-1.380311807294166970e-01	2.537717939706217798e-02	9.456631598959258644e-02	2.140169277080507526e-01	-1.450142407983407988e-01	-2.073711831800160721e-01	2.711238980757307293e-01	-2.116620583794140420e-01	1.662806605299955165e-01	6.451049068421527144e-02	1.572231078987002817e-01	3.209069032541159161e-01	6.881747735883712858e-02	3.531312721321264864e-02	2.952091626196813312e-01	5.188106152840601254e-02	6.075548850644212351e-01	9.516594306876087483e-02	4.989066128550462276e-03	-1.490619766655245093e-01	2.164756070283904987e-01	5.031542612968696593e-02	3.967893488790361634e-01	5.150779678808439233e-01	5.672809838513253045e-01
-3.630339332555125587e-02	-2.614446278746129226e-01	1.178431313288075266e-02	2.188732296088038431e-01	1.981327069425408427e-01	-3.049391268550982192e-01	-3.256259847249333150e-01	-5.854748646150010130e-03	-2.261957446998175969e-01	1.065376938075620616e-01	1.852449405674790051e-01	5.041828655341895615e-02	-1.340544626272884877e-02	-1.061830651377339632e-02	-2.662488986728092089e-01	7.989056063487316728e-02	-1.510805147517547686e-01	8.383596423457196495e-03	-1.007381397461166311e-01	-2.029779767351911138e-02	-1.581917128474488732e-01	2.190306542175082249e-01	2.218831117892438309e-01	-2.090263816521641810e-02	-7.186672547776948305e-02	-7.013465205460812923e-02	-3.785915579523124741e-03	1.943968701826724044e-01	3.301300982062500000e-01	-2.058847240715276361e-01	-1.455971734060931000e-01	2.489625021096858737e-01	-2.584308388124617606e-01	1.746365602051360155e-01	6.936879517320740374e-02	2.237526548259770320e-01	3.698754980484161292e-01	1.021918452428584867e-01	-8.619574306197515245e-02	3.389024219144907701e-01	1.988693625795826675e-02	6.024828351860963549e-01	-1.783674085192562403e-02	3.939564440457709454e-02	-1.675125761943454250e-01	1.756465992758811934e-01	-7.763936458803769036e-02	4.412661105880936185e-01	5.003395897903082368e-01	4.982317519501723302e-01
2.704711951311890988e-02	-2.122246349740295468e-01	-5.482929870264474648e-02	1.981449283631252778e-01	2.657541727063748582e-01	-3.332407139590100043e-01	-2.986563491467054687e-01	1.138782879585918950e-01	-2.601628492391908631e-01	1.107852071848590969e-01	2.185319042835228431e-01	6.737464402345237635e-02	8.666507946998143475e-02	-1.046018351763881443e-01	-2.322939441359898605e-01	3.409562977213567020e-02	-2.837826214166773720e-01	-7.594604076327583775e-02	-9.469924175701169289e-02	-3.440934096494933925e-02	-1.765145797008421946e-01	1.957634615522703958e-01	2.254576818578733766e-01	5.860359208574030671e-02	-4.855936038479833489e-02	-1.631781633975133428e-01	-3.170229163831587982e-02	9.101984523230818858e-02	2.895636451101187836e-01	-1.466074483842818021e-01	-2.713913944413121615e-01	1.621875211353322466e-01	-2.359982268982990239e-01	1.451979704560664164e-01	8.627379062102259744e-02	1.789948348209797757e-01	2.864671105505508519e-01	5.831159320975583954e-02	4.605565294425117973e-02	3.070305521504772539e-01	1.743988290954563355e-02	6.288342315001960170e-01	3.761319417888005223e-02	7.750932856639097812e-02	-1.113499655530081067e-01	2.151358165245134679e-01	1.375486739384168544e-02	4.106398289946742719e-01	5.186432604248926159e-01	5.141747158883960278e-01
-6.524329208518826750e-02	-2.452374160734495656e-01	-6.604647860874048038e-02	1.741242579453267381e-01	2.332555093954106762e-01	-3.236579836102230212e-01	-2.884510813230142245e-01	8.470243008258207529e-02	-1.993885011471277779e-01	6.455385988385016482e-02	1.107252296864404129e-01	-4.495553912985859879e-02	3.402003075276904820e-02	-8.317345602410228245e-02	-2.404616049930109190e-01	3.834702310663340441e-02	-1.993836754913487774e-01	-9.145447696100335311e-02	-1.087434835357288521e-01	7.814175206097086906e-03	-2.172689972492124755e-01	1.629038342372628456e-01	2.774901557084076820e-01	2.147308786078235693e-02	2.365883786522968157e-02	-1.542048165325545506e-01	-1.969882638974647035e-02	3.389885241770318469e-02	2.541218353219282244e-01	-1.503123258175923516e-01	-1.928338555757614092e-01	1.420906322588174620e-01	-2.429632071933816584e-01	1.392095012322514536e-01	6.418932044088519751e-02	1.500845639482543126e-01	2.971315839540718540e-01	7.480663246106619702e-02	6.042193301317171084e-02	2.514779196800216443e-01	2.735573097014001864e-02	5.876252987464384292e-01	4.078337290600474174e-02	1.115718102684752078e-01	-1.881591683349753130e-01	2.101837172086324923e-01	-2.791783813441794937e-02	4.097397921618632921e-01	5.650583898738077426e-01	5.101843884847810928e-01
-2.741679170465840393e-02	-2.183593677752516393e-01	-6.115250700834223840e-02	1.675836440279105388e-01	2.059321438091673839e-01	-2.558249344631174926e-01	-3.163896967960453388e-01	4.386487850063537641e-02	-2.162766318451695147e-01	5.070733321620816969e-02	1.280103181129999823e-01	1.567428546185073348e-03	8.101422618398413365e-05	-7.545386806297524340e-02	-2.937737389815144318e-01	5.971216347207477376e-02	-1.801314647620140541e-01	3.230173280713564965e-02	-1.779925230133363456e-01	-5.865021584561541310e-03	-2.349253069869365051e-01	2.108668969535778537e-01	2.117495267455639651e-01	-5.117734068202930281e-02	2.091237786144393290e-02	-1.219750276807186895e-01	-1.273509848539319811e-02	7.666515438253931891e-02	2.909347225037955953e-01	-1.967368696486972435e-01	-1.962852921366201875e-01	2.117148412391666734e-01	-1.987013569775095689e-01	1.255581002438790617e-01	2.738638748875247414e-02	1.909776317555961223e-01	3.008241910551317511e-01	1.494895378950284945e-02	-2.196340800266396304e-02	2.620312842569101353e-01	4.913806382183986965e-02	5.325480334447795228e-01	-1.007266413818457343e-02	6.218493730229725930e-02	-1.549411306075143824e-01	1.241775222784173155e-01	1.761355934120967248e-03	4.068914160361711829e-01	5.041026438076116056e-01	5.293295476578200320e-01
2.672757997069587915e-02	-9.374739053202188477e-02	-1.895330973609687941e-02	3.031957065944332896e-01	2.693885255659800859e-01	-4.192318817196545311e-01	-3.347824078725638031e-01	1.766638011581611600e-02	-2.751270828077472808e-01	7.615785711278551251e-02	1.578898232006709645e-01	6.165729957349637413e-02	-1.935564589759251192e-02	-2.196674942039778325e-02	-1.890152919355952421e-01	1.312055670788746797e-01	-2.041769715773877891e-01	-8.093754992215181077e-02	-3.309960084555126775e-02	4.838983157043504763e-02	-7.179812915569022680e-02	2.338293554602102198e-01	3.257618920674825169e-01	2.448193740776879318e-02	-4.237873189191739692e-02	-2.140741946656236558e-02	-4.004010474801627389e-02	1.403129986079205138e-01	2.995611091843181639e-01	-2.117419279043374625e-01	-4.806922131753900429e-02	2.936986281439171176e-01	-3.030085628069728587e-01	1.721158922601088437e-01	1.213627001154289342e-01	2.201845990964275690e-01	3.060491264367504738e-01	1.691031002764588620e-01	-8.648876277509018329e-02	4.123942218995968467e-01	4.330542346274759979e-02	6.056401012239671644e-01	5.857454063211738060e-02	1.266099805555413738e-01	-2.574755015553000653e-02	1.905854422497263445e-01	-4.956675315261969278e-02	4.409447061659800271e-01	4.394121013021871636e-01	4.266172253585912566e-01
-4.914959034343983901e-02	-2.002323548535350217e-01	1.051348637221936055e-01	1.815921290779973774e-01	2.367543394765364018e-01	-3.138048166358039515e-01	-3.128358330191610137e-01	9.452502587339654816e-02	-2.187060748355484086e-01	1.314612321274922502e-01	7.524907499366666197e-02	5.547208288609681986e-02	1.553680887796667770e-03	-1.564128711951518758e-01	-2.687743534786247168e-01	1.302105771231199249e-01	-1.493666644930841669e-01	-8.945573469679815592e-02	-2.987627147261027322e-02	3.596045405450227356e-02	-1.333103943350695819e-01	2.343820664878118465e-01	2.933840244802494168e-01	5.002830378313931348e-02	-4.863400172172413841e-03	-1.415227221178119166e-01	-6.766615524751680433e-02	9.163156559743612650e-02	2.616190756292520736e-01	-2.153320505594387146e-01	-1.441674176560286680e-01	2.244627935544429853e-01	-2.437125633200763475e-01	2.061763526464623908e-01	8.224131648433603836e-02	1.035095498888944088e-01	2.503188298602471162e-01	5.244586434135014436e-02	9.792411330639275158e-02	3.433043514316518330e-01	-6.048507390516594598e-03	5.740243231893584763e-01	1.468332205896202836e-02	6.323456139617303351e-02	-8.830297610095987071e-02	2.388685123368871344e-01	-4.032615887975621316e-02	4.325765479099829003e-01	5.157358239906070230e-01	4.802899679989804937e-01
1.614988842186373258e-02	-2.200081801364763279e-01	8.684617051483956365e-03	2.000942151308741646e-01	2.371249569067413465e-01	-3.367066675212452287e-01	-3.703000184835361641e-01	6.810310746746997546e-02	-2.154548218154714312e-01	1.765782655133682488e-01	1.496341793639863471e-01	2.718908232873777989e-02	4.085919473834523363e-02	-8.243468766496789280e-02	-2.699257322118527869e-01	1.006375124782190322e-01	-1.784897295101442738e-01	-1.063485821204754878e-01	-5.941956523509663024e-02	1.430542698487104539e-02	-1.975602167344075455e-01	1.879951490402242131e-01	2.911815645663247687e-01	9.602717152964818093e-02	-3.738786677089198790e-02	-1.232003932451506412e-01	-5.981573211564119447e-02	7.229756365168463206e-02	2.400328113110286876e-01	-1.828139991597106939e-01	-1.526280597972483055e-01	1.651912230552489425e-01	-2.106371004581935047e-01	1.871940612385913916e-01	3.886634681323963836e-02	1.233417160428552650e-01	3.050380582360574522e-01	6.278820415553112988e-02	1.510320411000305729e-02	2.813239102242784950e-01	8.157401933380542883e-03	6.143959702312314919e-01	5.686121374788242339e-02	1.102369907328253074e-01	-1.143466960928791049e-01	2.379758730406237865e-01	-3.709379185885482155e-02	4.341113642080746127e-01	5.363246120370920300e-01	4.499127676211222560e-01
-7.578675057221209710e-02	-2.338850846325453703e-01	7.492902315910507371e-02	1.577912481910441200e-01	2.201449681163107908e-01	-2.791973971831080981e-01	-2.588343463350194495e-01	8.665855735812741378e-02	-1.482114606062994722e-01	1.516348054332651574e-01	8.729902056136604194e-02	4.341009088295337548e-02	-4.330177565275161039e-02	-1.153698988288135163e-01	-2.859892599112131006e-01	1.343215147877691584e-01	-1.303753332359074979e-01	-1.752692360899572518e-02	-6.075640263603282465e-02	-5.137965489996428048e-02	-1.059772725316240616e-01	2.757925007824135188e-01	2.046689445948857988e-01	5.534411183399310513e-02	-6.173479585930593400e-02	-6.990406524701493762e-02	2.081249642860445032e-02	1.233141692450281102e-01	2.946325157229770508e-01	-2.734051744054301625e-01	-1.671121615887881384e-01	2.253337919693775560e-01	-1.947326995906952796e-01	2.295980240680522699e-01	3.849992307372711309e-02	1.215924464767085683e-01	3.226465755198469898e-01	5.031952958468093040e-02	2.745972771917876143e-02	3.386087185785419673e-01	-5.640151478333651699e-03	5.383699873036420502e-01	4.355080389584745082e-02	-4.754554342399118505e-02	-1.543952979490826882e-01	2.500235427341343519e-01	-9.516323985812280908e-03	4.441907110713291251e-01	5.386511817056786056e-01	5.316966372237779126e-01
-9.658586127652682429e-02	-1.609350851114080272e-01	-8.892880001512985799e-02	2.669698521117362944e-01	2.550579586603108351e-01	-3.082797226825247927e-01	-2.885059833861192691e-01	3.271035139461950930e-02	-2.186956917181127891e-01	1.054099628384143339e-01	1.293054830963002166e-01	-8.224867310260564057e-04	6.796516907412700204e-02	-3.351017796383435471e-02	-2.074500305333334127e-01	1.541187123779014789e-01	-1.499609181883017062e-01	-1.039322120254272674e-01	-6.278153578325046391e-02	3.196919043343281197e-02	-1.939652123519959026e-01	1.494156310525289189e-01	3.218891289534017153e-01	9.079055535793671694e-02	2.386108872421298724e-02	-1.437862731788003279e-01	-1.314957639184803351e-01	1.742883293164832481e-01	1.944950930707234626e-01	-1.482060699119594760e-01	-1.215500594373997989e-01	2.665493107286421859e-01	-2.570330271692583546e-01	1.745099584461310416e-01	8.075546773760793051e-02	1.531912533299376877e-01	4.274820819424552942e-01	9.296423678520777945e-02	6.489441987682406654e-02	2.605736588897235029e-01	6.038458879492845238e-02	5.592029094021699898e-01	1.597157924605449864e-01	6.207609434568937823e-02	-8.597276959679549246e-02	2.897620898266802802e-01	-2.614160150133315597e-02	3.620866983719974730e-01	4.980378742299006456e-01	4.506669425907356974e-01
-3.556018580694665643e-02	-2.180029508859019916e-01	-3.507116613258222382e-02	2.853713679154800675e-01	2.418707700916694903e-01	-3.276852981282972199e-01	-2.622811802815759319e-01	4.297975267350144513e-02	-2.585593614726353628e-01	1.104678648858272300e-01	1.838358549496489081e-01	2.993338792098155718e-02	1.146638062920520840e-01	-1.052555304128705016e-01	-2.182786959912686731e-01	1.619145822367468734e-01	-1.853710325042508267e-01	-9.421324849958215286e-02	-3.924084056074729487e-02	6.442738808814100701e-03	-1.611951804599486560e-01	2.100133814234016183e-01	2.815487496969052983e-01	1.045379316556203364e-01	8.953894371055259871e-03	-9.702239939344427244e-02	-1.405486310794000215e-01	1.902829673106629649e-01	2.782804989642103655e-01	-1.604599623257186858e-01	-1.394925980311178260e-01	2.510759791065221291e-01	-2.593099919974213297e-01	2.510517009469967475e-01	8.078938333896990009e-02	1.819659082808937067e-01	3.756060868559268351e-01	1.026458317384613406e-01	5.751921437234508439e-02	3.265631066019534234e-01	6.063535656187000328e-02	6.142697769834243315e-01	8.421093839041352003e-02	5.259425723734521135e-02	-8.042251671977067307e-02	2.154047083227358661e-01	-3.336274795326905906e-02	4.790024775675844060e-01	5.055702075759970215e-01	4.709082080419759175e-01
-5.369513047572340575e-02	-2.121506736241184632e-01	-1.136834124274332114e-01	2.139155921910355362e-01	2.451789207230588574e-01	-3.161435813203039569e-01	-2.410446199125029221e-01	1.602542954254414578e-02	-2.137468272120469914e-01	1.338127634276538858e-01	1.828510771513994493e-01	4.562212683182471223e-02	7.362963467689687125e-02	-6.954039328407379816e-02	-2.269967404479604767e-01	9.876546317001236308e-02	-2.079966407096614789e-01	-1.111323818865979085e-01	-6.765966576920026676e-02	1.038645364719741060e-02	-1.378769688328356779e-01	2.379593336014091398e-01	2.845351466039265920e-01	1.393357674393204959e-01	-4.546785335379018023e-02	-1.044735581740853653e-01	-2.713495335110023207e-02	1.407067318180149906e-01	3.220141924632999308e-01	-1.685613481361545318e-01	-1.163408489185970007e-01	2.028097366082496633e-01	-2.610591897312734000e-01	2.465716961354270098e-01	9.325856634921736443e-02	1.922569043533697841e-01	3.741506334809401868e-01	1.761815409679302058e-01	-3.986586365039417046e-02	3.641715929912683336e-01	3.969470918567982731e-02	5.896190058551500357e-01	1.158361704826043476e-01	8.322156777710956743e-02	-1.296557272884480416e-01	2.609565542495325685e-01	-7.822416808734491966e-02	5.158835144740078205e-01	4.956551202336988426e-01	4.889541977957265750e-01
3.224635577132577147e-02	-1.890602988437896370e-01	5.270908488612313647e-02	2.380735401806532425e-01	2.395305040318393974e-01	-3.625792692791266481e-01	-3.909993258818125206e-01	7.479451659023748922e-02	-2.031602978464308040e-01	1.522962475763952050e-01	1.444533766386849882e-01	6.061086967304170348e-02	5.864739375379809244e-02	-6.059937684590027684e-02	-2.275357090514147917e-01	9.001727976526975594e-02	-1.948966342002858565e-01	-1.186269769637068594e-01	-3.799373839280006937e-02	3.874286511066055150e-03	-1.606425073203005260e-01	1.877798720133297961e-01	3.208822368903654354e-01	5.305281324794597353e-02	-3.332924226469968776e-02	-1.410186042631338121e-01	-4.149675805028787273e-02	9.735340288190810765e-02	2.510576243405865382e-01	-1.668692788957626405e-01	-1.762684082619889181e-01	2.380561560592586723e-01	-2.222428756109269266e-01	1.588515910763372008e-01	9.651492679477224890e-02	1.415937378499853572e-01	2.563385344142669053e-01	3.413084540332621264e-02	3.485680086434360392e-02	3.487473457182627135e-01	3.953962748577675296e-02	6.417759735969088553e-01	5.664603207080774749e-02	9.912815237718212991e-02	-7.139463536162209134e-02	2.115076044422890822e-01	3.362940316612439418e-04	3.983625646951997057e-01	5.023584038393488216e-01	4.541310224882214586e-01
-1.517868306325568517e-01	-2.439203066631547845e-01	-7.252315941209289130e-02	1.987051547031946919e-01	1.536578157323487126e-01	-2.974950098572897716e-01	-2.236203266007129875e-01	1.303182390390461576e-02	-1.754487975201614591e-01	4.713181617218286518e-02	1.404397391528809658e-01	-3.623707420543842254e-03	1.424144018744053219e-01	-9.179152226668660375e-02	-1.872116975440975550e-01	6.966822348701443013e-02	-1.881913153675344730e-01	-1.627085771037258544e-01	-5.081663813660419748e-02	3.005257760434546996e-02	-2.412434912967614531e-01	1.379421832900781519e-01	3.354204860243180653e-01	2.179958343853916070e-02	1.166477429070100769e-01	-2.173297179166401027e-01	-1.331116803849025643e-01	1.693607341777755848e-01	3.132416159539122003e-01	-6.544926829627152609e-02	-2.057881793436378837e-01	2.405568640349914633e-01	-3.082828675925209927e-01	2.138030852199101495e-01	9.328052392549487926e-02	1.729474106737693140e-01	2.899289651458378247e-01	5.576346972408445513e-02	1.151269257533424073e-01	2.539249787641071343e-01	1.017834506648757076e-02	5.930526744022734942e-01	5.951431412350678685e-02	1.439626527241565090e-01	-1.316248715498403721e-01	2.375093854182860620e-01	-6.397204678846617198e-02	4.089714564557486165e-01	4.261880675976510990e-01	4.695708425860868895e-01
-3.584720710749946665e-02	-7.136189053838308538e-02	-1.360309026218675145e-02	2.478308850895398208e-01	2.856451888888345003e-01	-3.600607990376757384e-01	-3.086760867859095758e-01	9.177532436095864332e-02	-2.431097443797343716e-01	7.866956580181092007e-02	6.439203026086176562e-02	1.476766703637627520e-02	-7.702994694615084015e-02	-1.167376783774605464e-01	-2.040233762816226482e-01	1.769646408868697229e-01	-2.048285785620807542e-01	-5.063763595316150834e-02	-4.622818293419519303e-02	3.709307133814319229e-02	-8.380437313805458310e-02	1.615613656427985767e-01	3.109670098823626994e-01	7.942915914928964233e-03	-4.137782085429767692e-02	-9.492445314461060712e-02	-7.952546125712178782e-02	1.504304763361722919e-01	2.514839441372810347e-01	-1.703702720880806432e-01	-1.464529551488000236e-01	3.496913364001564273e-01	-3.382230767197770827e-01	1.085069955940301811e-01	1.017812313206325897e-01	1.589606200396188884e-01	2.821726949926347539e-01	8.194431672600024918e-02	8.483445319847401911e-02	3.713226014400630715e-01	8.051137982603676080e-02	5.510736565722045288e-01	6.571306892419973011e-02	5.232370605767430044e-02	5.454774090000657875e-03	1.654183240332093019e-01	-1.521604692444431493e-02	3.585002197170210070e-01	4.790844813370607191e-01	5.005998285262451830e-01
-8.672185447698402272e-02	-2.435611995536967334e-01	1.474247807338388561e-02	1.192736461970060058e-01	1.882154624635703766e-01	-2.240977572301698084e-01	-2.780341496464449058e-01	1.070028395637077044e-02	-1.661722161859188751e-01	9.412331615076222069e-02	1.270172316283493807e-01	1.317639504995283539e-01	-4.436003564412762529e-02	-1.291422973217016268e-01	-2.916460162716071336e-01	5.135534017480673091e-02	-1.396251330778004451e-01	-2.900649851269021355e-03	-6.510717420245214215e-02	-4.517511557620018832e-03	-1.653073394306150690e-01	2.922622327995463842e-01	1.798156988351043428e-01	3.180651620242327948e-02	-6.076672975279247269e-02	-1.403034362389516398e-01	6.420132035117607008e-03	1.079167113882596452e-01	3.866545865607146082e-01	-2.092613559668348999e-01	-2.249353875905816813e-01	2.248145644415318056e-01	-2.069980667343782055e-01	2.120692378253882793e-01	1.139439034670377549e-01	1.234308922349010296e-01	2.989048798310301458e-01	9.800412275357583969e-02	-4.034345957775171965e-02	4.033069378178286146e-01	-1.422086160372405469e-02	5.203765855443263089e-01	-6.933439418681653157e-03	4.564178062401076826e-03	-1.363691177825696044e-01	1.971718662025278845e-01	-4.618430986098991109e-02	5.057833370553267427e-01	4.935349774914205012e-01	5.023149675634708267e-01
-3.258938755191391479e-02	-2.535552867138258781e-01	2.665243618780672313e-02	2.274913636750894308e-01	2.386613954675428917e-01	-2.892853702509531333e-01	-2.832263738754091098e-01	7.271815308538101541e-02	-2.078654404371627074e-01	1.578394512453711873e-01	1.695585261703672908e-01	1.996706743975102880e-02	8.599240134780047895e-02	-1.040751575808084028e-01	-2.084831852921789630e-01	9.477048616070631037e-02	-2.031822602098738995e-01	-7.762607705020559135e-02	-6.934861507320289054e-02	8.363585266669360191e-04	-1.739882314325407742e-01	2.298945982896382634e-01	2.906218697742586343e-01	3.054111376283682316e-02	3.990751862828850966e-04	-1.106702234612540192e-01	-7.796269191408694565e-02	1.151868324287218803e-01	2.648036445759390234e-01	-1.933494930517249133e-01	-1.958450177942648862e-01	2.190985774950862663e-01	-2.207137667652674939e-01	2.159639229684785777e-01	4.006777510744179149e-02	1.256682211864318666e-01	3.042775541087431312e-01	4.887164815758451158e-02	5.478184949997783049e-02	3.021169816651131934e-01	-1.670891344988291102e-02	6.131020432530210895e-01	6.916237619591683594e-02	6.832940611665191954e-02	-1.197439097979936112e-01	2.483221912058167224e-01	-3.184098079809638722e-03	4.361532947000334448e-01	4.765164591224831381e-01	4.986797128334994333e-01
-5.035487005791999815e-02	-2.215735698976930013e-01	7.176045346561144012e-02	2.507574405426654662e-01	2.456594348337685640e-01	-3.498545419615577967e-01	-3.294825693471160055e-01	5.382192525211217105e-02	-2.208691861993331285e-01	1.366612130054998819e-01	9.939791053600063875e-02	-9.614373869270465348e-03	6.475885356618672761e-02	-2.139292599506868384e-02	-2.248737197933898813e-01	1.030470273793572950e-01	-2.129639763955536169e-01	-9.183165778631599552e-02	-7.007702152087988412e-02	-3.879113610087468744e-02	-1.271896683189037147e-01	2.009185745736867812e-01	2.664405017777760620e-01	7.569307724797746505e-04	-5.455185908017883001e-02	-1.020571774686547251e-01	-2.032306424917559862e-02	1.125519046656619365e-01	2.072787098065194122e-01	-1.906314274894921890e-01	-1.672950246605046654e-01	2.887495316827418668e-01	-2.545799187493599236e-01	1.815140544126533362e-01	2.332074935395343079e-02	1.374820320116575956e-01	2.864911671550838812e-01	3.200762472329260564e-03	4.649374363340379179e-02	3.311884075832831620e-01	3.011368490885668429e-03	6.613943130480945953e-01	3.034222403793331718e-02	-2.429135827607445744e-02	-1.357106573609824784e-01	2.441319335436062943e-01	5.733205012132125411e-02	3.976661842226151822e-01	5.020216298530556509e-01	5.301869361033103578e-01
1.150737227714801990e-02	-2.200204746857321036e-01	4.622345707467450521e-02	2.611683713804658358e-01	2.809509653951641761e-01	-3.147210312283855727e-01	-3.418866420755269919e-01	6.906823015282406719e-02	-1.722098091683019194e-01	1.803601567616370527e-01	1.615282359707254645e-01	-9.076456806948841188e-03	-2.125279076501640843e-02	-6.030704874472313237e-02	-1.905821627877892221e-01	1.302877085086242559e-01	-1.294842364344304386e-01	-2.624545513449286910e-02	-6.296582679390758108e-02	5.312257653670689889e-02	-1.550836843758995887e-01	1.708338534616009874e-01	3.414785886483544530e-01	-5.140306582443282708e-03	-2.730376228019736409e-02	-6.931916298090232131e-02	-4.626146737427387634e-02	1.568412304455018280e-01	2.340399868369147929e-01	-2.140447226002961667e-01	-1.355823611985632060e-01	2.697595746179894394e-01	-2.309387896726181888e-01	1.135446276988347492e-01	7.611753769094330158e-02	1.591362198368210246e-01	3.533164962892346717e-01	8.172173342937782969e-02	5.880279100234775749e-03	3.126286995859627882e-01	6.969634040927295826e-02	5.794572199613983177e-01	1.009028287085662889e-01	9.252265333219203414e-02	-8.796919324779869931e-02	1.836198477552810071e-01	-5.874310218131711947e-02	3.589504188682138830e-01	5.128750373493796699e-01	4.684394569061388625e-01
-2.928286289993966424e-02	-2.281981766606057671e-01	5.474774299394337407e-02	2.315402445220779148e-01	1.877293578256437612e-01	-2.952899578943981029e-01	-3.374149159462699332e-01	3.444195800765680049e-02	-2.321606672577568864e-01	1.119403404556083004e-01	1.487973272678782266e-01	4.208741724045265975e-02	3.882165333406558533e-02	-5.560612948610375861e-02	-2.415180307473783206e-01	1.144786496335409021e-01	-1.154408624999171129e-01	-2.805816595749923564e-02	-7.042858489862886817e-02	-3.058216039417660514e-02	-2.081717360846180309e-01	1.693017663482721813e-01	2.727594739255297940e-01	4.977375133581898869e-02	-2.614684219138617080e-02	-1.245922002123390493e-01	-9.410281696800630591e-02	2.004883664145842848e-01	2.701220297000124781e-01	-1.536568942653663283e-01	-1.428337621332146923e-01	2.167459109163654696e-01	-2.099242907324087581e-01	2.186813538232385279e-01	1.159753369882389612e-01	1.992833777361847081e-01	3.687250827951925602e-01	9.698774700802399729e-02	3.898142943697553015e-02	2.745079320581212956e-01	5.063442395134380020e-02	6.007140099978893755e-01	1.619760657183520053e-02	6.657662944473294320e-02	-1.147715715563435712e-01	1.767417580601075011e-01	-6.258224982787514989e-02	4.192966483556151980e-01	5.373462391236845104e-01	4.519168873685608934e-01
3.391500218519947346e-02	-1.665717738572810025e-01	-4.144197242815649690e-02	2.286431787986809017e-01	2.869661132111047674e-01	-2.925733996921113800e-01	-3.869509233395291847e-01	2.648481280962773285e-02	-2.262138238942670299e-01	1.924163094587865164e-01	1.294202215066340700e-01	-2.207367722389421555e-02	-3.766139847356205633e-02	-3.489208000014543815e-02	-2.545868148048419100e-01	1.416240078173226780e-01	-1.286918278052511522e-01	1.840391800618205315e-02	-1.196369051407943224e-01	4.615638198805081804e-02	-2.396823270567952358e-01	1.222440920084732763e-01	3.160461291218675806e-01	4.382271298701240908e-02	-1.018704378233017821e-01	-9.980232516166701040e-02	-2.233805537992069462e-02	1.456002925595635822e-01	2.151344007687107374e-01	-1.905862546473064412e-01	-1.030850045944057547e-01	2.829392169879111907e-01	-2.260540338088517509e-01	1.325200576259560614e-01	4.448981065896166764e-02	1.716611990164944590e-01	3.733818998911646592e-01	1.023103107949921570e-01	-7.727128934194556209e-02	2.787748034712361767e-01	1.407016612458447946e-01	5.620030632154241479e-01	7.952474477543360065e-02	6.865319653739065942e-02	-9.759343700411930722e-02	1.298018471016320063e-01	-4.483658449435223847e-02	3.983060321294534800e-01	5.236971108752255244e-01	4.942956750461665050e-01
2.054812968300301530e-03	-1.991375165799762204e-01	2.206788975042755022e-02	2.571484780828964811e-01	2.930737036585081556e-01	-3.714666022452359218e-01	-3.912625295075471965e-01	5.258286085574474106e-02	-2.703290011134116821e-01	1.296077516560270038e-01	1.800784785830113199e-01	3.785521504870005549e-02	-1.367464487357593697e-02	-2.570253321062324764e-02	-2.142645185646871175e-01	1.217783857875006370e-01	-1.634280357701198561e-01	-5.698245969132019473e-02	-1.186910264600795663e-02	5.075503985473951707e-02	-1.971245315865481906e-01	1.228648928438837301e-01	2.946807026704779675e-01	1.402053298683020310e-02	-1.000054853828517276e-01	-1.322850684511546748e-01	-7.838890436071602186e-02	1.760499788313817371e-01	2.260920110839192976e-01	-1.815361669951886248e-01	-1.762411595164305456e-01	2.908753303180875993e-01	-3.097838717443911483e-01	9.516294259365869201e-02	8.105983079020726012e-02	1.384978558652998071e-01	3.654129773554729566e-01	8.203277102734281290e-02	3.762380919017650673e-03	3.134532643387013540e-01	5.294240143984172559e-02	6.280573556213984165e-01	3.417277580594356434e-02	6.237591730929838152e-02	-8.417824209654489742e-02	2.139642098749459931e-01	-3.523443746275465444e-02	3.392522985311488548e-01	5.147568902950432346e-01	4.577423932311850407e-01
-6.716792180905662053e-03	-2.150537117040312585e-01	-1.504034065750225677e-02	2.747919000419759561e-01	2.223450598303268744e-01	-3.517123277350601707e-01	-2.989306970840442945e-01	4.108728267244778770e-02	-1.840013504979009507e-01	1.242348652027119166e-01	1.799764179983157630e-01	1.388506774486985076e-02	-2.582538236520707381e-02	-5.907481746466027722e-02	-2.027111432293226267e-01	1.329363536138049307e-01	-1.573123699495061756e-01	-6.048102159790269550e-02	-4.895814969845795062e-02	1.880238514444129705e-02	-9.409782566804163195e-02	1.962667499675414540e-01	3.041921455797764184e-01	3.897143679823385914e-02	1.077322426419785595e-02	-3.320868421526930458e-02	-8.216999101761181257e-02	2.052557229423691842e-01	3.050682987451826533e-01	-1.610866973562209148e-01	-1.217956420670045919e-01	2.503112602148768739e-01	-2.712111372409962695e-01	1.571289382049761429e-01	1.003730037859867225e-01	2.220370709833569545e-01	3.797793314085043392e-01	1.377769581621274830e-01	-2.474821745661639951e-03	3.393751245355601798e-01	3.411592416554159318e-02	5.876174511373302156e-01	8.900282183736292485e-02	1.214367020950274795e-01	-7.182912876417327230e-02	1.909486915556256048e-01	-1.229368727445905307e-01	4.142106085915996383e-01	5.121087242452855293e-01	4.276276138206445698e-01
-1.947811726091446330e-02	-2.050718238481506750e-01	-9.312483234636872997e-02	2.304355367200695004e-01	2.425512603363738362e-01	-3.071263412857777597e-01	-2.932502101939331585e-01	6.711643427855655542e-02	-1.999961256829203282e-01	9.025150303677824393e-02	1.276976115241141019e-01	-7.295739030301021111e-02	-2.337786776802754790e-02	-2.320306547839173089e-02	-2.048488508353324689e-01	1.052173301464484484e-01	-2.075483644338291245e-01	1.552345151042078210e-04	-1.393692691210474677e-01	-5.136944904839309267e-02	-1.628574173382465184e-01	1.593993858801910912e-01	2.452022455521914446e-01	2.303070873485942721e-02	-3.970244633213949881e-02	-6.063910435473611471e-02	-3.497556786909162413e-02	1.420462340885703667e-01	2.343945739106273185e-01	-1.512945562483266893e-01	-1.773077107425630738e-01	2.365918998051551314e-01	-2.335759907146954806e-01	1.236094684297804197e-01	3.407243776671196878e-02	2.009310456073016837e-01	3.959906218356225027e-01	8.995254838672736564e-02	2.525291165146367062e-02	2.554317909936542619e-01	6.596748767143811865e-02	5.741346096006119115e-01	8.576829946199977794e-02	3.743311423558969009e-02	-1.281378590434621711e-01	1.631056306369160769e-01	-9.850003903992576512e-03	3.721912130548140074e-01	5.561244696615805783e-01	5.173940576686655302e-01
4.923067379401439847e-02	-1.512425206810324441e-01	-2.070118156288693750e-02	2.329308984804069060e-01	2.924062848270995718e-01	-3.417897945868023091e-01	-3.150147871245335685e-01	9.832126395604287583e-02	-2.198697646118473181e-01	1.606273955721177482e-01	1.449216247811294933e-01	1.263590001690427164e-02	-3.256967650989471552e-02	-6.333221410569067622e-02	-2.137542778210309302e-01	1.090210026053954201e-01	-1.707703433509153434e-01	-1.518852348006216602e-02	-9.692090478356604755e-02	-5.639100991059686980e-04	-1.301998760628222951e-01	1.905926706765193046e-01	3.450345295689513647e-01	3.671297446229153383e-02	-4.130048720514643834e-02	-4.859061932065711353e-02	2.008792328133295405e-02	1.476469906653182229e-01	2.514235829513774556e-01	-1.860976483170677098e-01	-1.060129566312059124e-01	2.707197745433126412e-01	-2.325041173797811334e-01	1.707107562797342548e-01	8.514652691800871087e-02	2.279975525559671534e-01	3.255272050944807982e-01	1.160843824546450992e-01	-2.982476607525406595e-02	3.356564690604805223e-01	7.575198988910733511e-02	5.741148278798384741e-01	1.146222320598075523e-01	9.061350597028103304e-02	-4.968362764722036168e-02	1.905948084857681246e-01	-7.499469073233164251e-02	4.282034033807019524e-01	4.991451614144502003e-01	4.892869475189414175e-01
3.319496687898552956e-02	-1.720883345763664918e-01	-2.425207691522914336e-02	3.058419914827744668e-01	2.953090267732129681e-01	-3.100100083594595213e-01	-2.779120665525319778e-01	9.231786027519210680e-02	-2.472014487984290909e-01	1.403819573884590999e-01	1.874064210844854084e-01	-1.404575738845986743e-02	5.400383235968519990e-02	-1.025012828653982799e-01	-1.287775439520460474e-01	1.579932640981719649e-01	-1.902921261818553700e-01	-2.585633275192509434e-02	-6.243034785448294682e-02	2.100420219209505474e-02	-1.548039580773095669e-01	1.979957019182923550e-01	3.413086701990173943e-01	6.734880361746765909e-02	-3.494306080142215581e-02	-4.602934889026197296e-02	-1.174819411267032654e-01	1.693232373541433966e-01	2.502564947691453545e-01	-1.957346084496192629e-01	-1.320682729150243762e-01	2.560057452925098564e-01	-2.301275773865797958e-01	2.035200935929104560e-01	9.647740047202826852e-02	1.693989634896850560e-01	3.721485629984745414e-01	1.461347905530276381e-01	5.352635482223161434e-02	3.179916766174624709e-01	9.593799488144143239e-02	5.829977333925577820e-01	1.355541613038434290e-01	9.788632825575764584e-02	-4.063886850383018057e-02	1.652547143368394422e-01	-1.240844487661323450e-02	4.269265817140254216e-01	4.931927765099741734e-01	4.798902630275136971e-01
1.310819222571490972e-02	-2.317672874255436999e-01	-7.867192881264218132e-03	2.208817000965983546e-01	1.997201305151630746e-01	-3.390975404274106930e-01	-3.686250112877254570e-01	2.156968270460063453e-02	-2.268841779949651583e-01	6.258895917789668306e-02	2.053492564292949130e-01	1.062863908598317142e-01	7.144152625899470588e-02	-6.574575838574962805e-02	-2.693162466873928462e-01	3.998831082589702351e-02	-2.009010479682779293e-01	-7.262257267755636847e-02	-6.529913464177465598e-02	-7.843934506049577565e-03	-2.197300666104424205e-01	1.763824321423130559e-01	2.227392488579189034e-01	7.541850054156090319e-03	2.899121531320651701e-03	-1.794395670560448575e-01	-5.755680177428845745e-02	1.320369143455262240e-01	3.310200795323596235e-01	-1.127191095513475211e-01	-2.534202780608901806e-01	2.256455674427873537e-01	-2.323799554113337995e-01	1.267850311227140536e-01	1.320938177237678812e-01	2.075570598247191700e-01	2.796443472564948407e-01	3.089972483408803816e-02	-1.016965118478631649e-02	3.390075525234221288e-01	5.075794266285241912e-02	6.374464653861220409e-01	-2.739584292062418117e-02	8.863355012633293561e-02	-9.580604771481353310e-02	1.359506072425040180e-01	-1.772098158200072909e-02	4.222496856159637657e-01	5.123552179977932663e-01	4.526260943645394330e-01
-4.546825359201332045e-02	-2.635303254347726165e-01	-2.404348308911339813e-02	1.960660690414119112e-01	2.148386934699283990e-01	-3.250148208430185259e-01	-3.201760927412161672e-01	1.741977535286685225e-02	-1.988800728560697340e-01	1.038062250117002538e-01	1.780427731272867520e-01	5.554613161226702733e-02	6.211431111878860239e-02	-6.079353748028387683e-02	-2.759953632900452591e-01	4.578788943573132431e-02	-2.041856336332991684e-01	-9.334855548065641717e-02	-8.644604868974292700e-02	3.130896135689323258e-03	-1.923284267556611415e-01	2.107482923886574433e-01	2.342170349787306427e-01	2.510235252226982600e-02	-1.035068201366300990e-02	-1.512364003015809477e-01	-1.621685775859051451e-02	9.100993864627948682e-02	3.182017953548854083e-01	-1.677268318964186822e-01	-2.053262216240835936e-01	1.885182164166287477e-01	-2.419717795638092750e-01	1.578487845446145121e-01	8.080279946945094494e-02	1.776048005711688971e-01	3.018850331410596333e-01	6.229485600293620251e-02	-2.891641989690846293e-02	3.270471739785097975e-01	7.395414695699972785e-03	6.293598025492368464e-01	4.709788179201090941e-03	8.288389667909026870e-02	-1.684586741749183325e-01	2.126190977866094234e-01	-3.182048497554592487e-02	4.509795633329368170e-01	5.220864638658848644e-01	4.954600197455213961e-01
3.908887516114971372e-02	-1.679168824666817939e-01	6.481031727311456492e-02	3.002528212004941244e-01	2.336749308349440057e-01	-3.947882135285792904e-01	-3.419079060275687088e-01	4.304254118238758087e-02	-2.705098897298262028e-01	1.160030715999351009e-01	2.121885926373208164e-01	1.106220368248913982e-01	-1.965711090564205982e-02	-5.676715533952655240e-02	-2.200155601659369020e-01	1.232640357176831569e-01	-1.430931088360782033e-01	-5.099724235009783779e-02	-1.196358606762992771e-02	3.741747953157895101e-02	-6.852070355146647196e-02	2.180686698859166106e-01	3.053703475718098082e-01	2.902250250092785339e-02	-3.606446290736407823e-02	-4.307548298272000087e-02	-7.329386451551152259e-02	2.377660172310905595e-01	3.253211948144700272e-01	-1.911445303741101109e-01	-8.535673422102738050e-02	2.623888399967667651e-01	-2.868785566120927721e-01	1.821893563675835437e-01	1.585028914577269465e-01	2.478391981968023627e-01	3.476672123478510290e-01	1.600906125894368537e-01	-4.331641099347183221e-02	4.036738354221973135e-01	4.228611148187885749e-02	6.070174871634754776e-01	3.305500768079586149e-02	1.165610080841812668e-01	-4.094756745803336540e-02	1.844480206848050641e-01	-1.326394063514623745e-01	4.243181633576188494e-01	4.831194177338820062e-01	3.979593524306431762e-01
4.214714288649572260e-02	-1.631592455921550000e-01	-3.162504529268520687e-02	2.092916451607733097e-01	2.392196476370870850e-01	-3.399971233381031133e-01	-3.844022484244137838e-01	5.718449672965979225e-02	-2.435739510490622928e-01	1.477003767165301906e-01	1.805298380896006305e-01	7.500735825908330656e-02	1.852497070191213083e-02	-2.157997651122942756e-02	-2.656595665978900289e-01	4.651355161932275994e-02	-1.818079187093381288e-01	-7.205642389754887689e-02	-9.036316253469375837e-02	-9.624185746539507674e-03	-2.001773502960432771e-01	1.904277261576210190e-01	2.831139208690730547e-01	6.685858930056745586e-02	-7.332460856768677551e-03	-1.122426034815574986e-01	-4.429342700725276416e-02	9.383934690284287394e-02	2.203009962610754935e-01	-1.433824965707883037e-01	-1.584967254685905602e-01	1.800052890562029440e-01	-1.800049438410475378e-01	1.671367887430537380e-01	6.342594200371055868e-02	1.841654390913556871e-01	3.394930672709415842e-01	6.930053367788853447e-02	-4.234310785790710435e-02	2.643774698764110864e-01	-2.969601276513069224e-02	5.949868681246359703e-01	8.949318904182410050e-02	1.138450729150396051e-01	-6.229039466454087265e-02	2.738763030291361256e-01	-4.590590235828504589e-02	4.028085842809049355e-01	4.976564058190119377e-01	4.004943325292324441e-01
3.657718295159591293e-02	-1.291308559430124903e-01	-3.447033358094579725e-02	2.731377264024637541e-01	3.022923248165956811e-01	-3.567413359563065267e-01	-3.254521398710332747e-01	4.488627657011198119e-02	-2.952125103645516502e-01	7.507930095054400621e-02	1.578762354662839595e-01	7.268235107930200167e-02	-3.243594201643523051e-02	-6.956317799105868338e-02	-2.161755860772514859e-01	1.056875213472816960e-01	-1.985083400792818087e-01	-1.031450120607901812e-04	-4.390515311539346793e-02	7.848847486346227989e-03	-1.771147198734501216e-01	1.653848403098511222e-01	2.681032732599943347e-01	-9.221226102495979488e-03	-4.007492491227458015e-02	-9.200002053887638975e-02	-5.436957429964189847e-02	1.782417538093629961e-01	2.676116659893671423e-01	-1.187592764606909823e-01	-1.959509168829741965e-01	3.690120393966846435e-01	-2.784699944146030726e-01	1.493751912712516783e-01	1.180803178163869205e-01	2.093615227370822784e-01	3.179070227508791757e-01	1.000136003083275105e-01	-4.995151316599612257e-02	3.692183113980240239e-01	7.251466832299888199e-02	6.040283999576316898e-01	3.864545503335129611e-02	1.941473520466453079e-02	7.395942073853545642e-03	1.443009760837345445e-01	-1.509031751001277399e-02	4.336474786482743538e-01	4.675689068831093698e-01	4.600380349864955365e-01
1.740169816244383633e-02	-1.911156424402083720e-01	7.400083571022517126e-02	2.548284011051995535e-01	2.559483534489080947e-01	-3.148992620787956498e-01	-3.708135150339958996e-01	3.614406751121821554e-02	-2.549381243002111774e-01	1.351558201269132398e-01	1.636821405704284305e-01	6.377846347328477994e-02	-2.263432177200850465e-02	-5.712754328162050754e-02	-1.912802526218539967e-01	1.094089022701074942e-01	-1.440073168796016101e-01	-1.557386523407120436e-02	-2.483225288916024454e-02	4.725363973129306089e-02	-1.996496757690912338e-01	1.900914305410930094e-01	3.120478688854632643e-01	-1.259587077687757649e-02	-5.963240950605937923e-02	-1.011467646002418563e-01	-9.007111069224395250e-02	1.620697940949954452e-01	2.642533068802808693e-01	-1.991552415128561571e-01	-1.579841751711730802e-01	2.888639781574438570e-01	-2.440998067621442669e-01	1.684328690301450659e-01	1.006919710179147581e-01	1.281958155437574187e-01	3.213377233315170556e-01	1.118157349225242098e-01	-2.811007365830193658e-02	3.273431373840961500e-01	1.329256546249645357e-02	5.987047269530615390e-01	2.346249029319800311e-02	9.545474329564480886e-02	-5.916156119627373478e-02	1.903045988239667197e-01	-3.598520484939926600e-02	3.909801242559768353e-01	4.548806225120745061e-01	4.301157992011369613e-01
[truncated: 251 more columns]
