# Supplementary material for: Meta-reinforcement learning via orbitofrontal cortex
Source: Nat Neurosci. 2023 Nov 13;26(12):2182–91. doi: 10.1038/s41593-023-01485-3 (PMC10689244; doi:10.1038/s41593-023-01485-3)
Supplement: Supplementary file 3 — Numerical source data files for figures. [file 41593_2023_1485_MOESM3_ESM.zip › source_data_fig1/fig1kTopRight.csv]

1.000000000000000000e+00	1.002395528182116607e-01	4.975039664030878050e-02	2.457189611412004260e-01	4.073751260947996444e-01	-1.855499436519381651e-01	4.161098946946968635e-02	3.015934767804078209e-01	-3.829038294089759376e-05	2.045852112269695433e-01	2.179670468021370211e-01	-4.038390520262990883e-03	-5.075529823089412057e-02	2.046384092550138784e-02	1.052342879972520684e-01	-1.164335074989162333e-01	-7.987811309246262148e-02	1.823554295197105657e-01	-1.693480238360882961e-01	1.603127180723832798e-02	1.618060262227401513e-01	1.451264590712281477e-01	-3.622680857564064549e-02	1.050008700311044346e-01	3.401101798206207505e-02	1.675411801379074195e-01	1.278437835557041935e-01	1.648916936487571649e-01	-5.244354526032744129e-02	-1.499284950176628384e-01	3.468965658242718075e-01	1.099632833386490899e-01	2.136813309455089238e-01	1.594892289712329381e-01	-2.065236653606401518e-01	2.508659953367531337e-01	3.266938040668793120e-01	1.845416762916525788e-01	1.327850748406285974e-01	-1.605201962420713113e-01	1.143863165357650313e-01	-1.188507114675075860e-01	2.235942382883642221e-01	2.906292685950803145e-01	3.826604760736666000e-01	-1.757965968856518889e-03	1.281830090488872698e-01	6.898009733691332079e-02	2.414037828359088811e-01	1.510361945109173765e-01
1.002395528182116607e-01	1.000000000000000000e+00	3.791829960634297558e-01	4.093883968822311092e-01	5.851010160077305677e-01	4.298120431955630982e-01	6.053243894644123602e-01	3.920459958478176299e-01	3.857060213969790707e-01	1.556973452743440622e-01	7.114691272628689833e-02	6.731029938954750103e-01	9.249859945523161708e-02	3.321928398636911917e-01	4.209262402891108534e-01	2.104850211169631835e-01	5.136572872191826900e-01	6.039459295006512907e-01	4.067892021343050279e-01	3.395036068354521097e-01	2.002878018211592948e-01	2.472860997926512872e-01	8.062039787835642568e-02	2.216657419180603772e-01	-1.832779037668400834e-01	2.294190014488252383e-01	1.908534248757874363e-01	3.747828800946133576e-01	1.024461622239837971e-01	-3.170668425245940503e-01	1.272225338397126038e-01	8.269430364323690497e-02	2.544635275238957273e-02	9.490830539560519974e-02	-3.041700997937837186e-02	1.314825188159818581e-01	8.149908679357557861e-02	-3.843512512244966206e-02	4.031133549793029097e-02	-1.251043233396892385e-01	1.518200200922087129e-01	-4.914813058045783833e-01	9.538788804898137852e-02	-8.433260490138713705e-02	4.178177782804595036e-02	-5.593632986643432004e-02	-1.055667749628250163e-02	-3.028729079934052715e-01	-1.146375858643914752e-01	-2.678868593209600135e-01
4.975039664030878050e-02	3.791829960634297558e-01	1.000000000000000000e+00	1.695841555825061131e-01	8.003303191350596632e-03	9.831389363086120992e-02	1.673304079359195506e-01	7.212868428618793293e-02	1.624302685210327613e-01	1.514060655105755049e-01	-6.238328024297246630e-05	3.235060283799948699e-01	-1.088713947637294233e-01	1.164163213483816045e-01	1.442991825338182377e-01	9.674806767088114934e-02	2.303804330237049780e-01	1.868829851639465245e-01	1.566074323286932857e-01	9.491373463391630794e-02	-1.271429066559125187e-01	1.814383206822050565e-01	-2.550939810845327949e-01	-7.099307663510846800e-02	-4.240704806846841146e-01	1.578616023487214026e-01	-5.094055642273485895e-02	1.015722326543989223e-01	-7.175863675000333786e-02	-3.941482724045172747e-01	1.583325769955287038e-02	-9.542033223093440708e-02	-9.713496538430267668e-02	9.466545699182532872e-03	-3.866284893384378529e-01	-1.840506914141311900e-01	-2.323871838277918184e-02	-1.358986513514148231e-01	-2.760330540695384374e-02	-2.235838948293198403e-01	-4.036778266094339651e-01	-2.330930579147756920e-01	-2.839897695559702728e-01	-4.128375398207609348e-01	-2.157258696405101317e-01	-5.401934198833244771e-01	-1.265176288869176990e-01	-4.242260571021445048e-01	-1.808629525031880958e-01	-3.100169461877523291e-01
2.457189611412004260e-01	4.093883968822311092e-01	1.695841555825061131e-01	1.000000000000000000e+00	5.464184932989942789e-01	2.079530113685653103e-01	4.044375569500392453e-01	2.930898361341832126e-01	5.469684945823598543e-01	3.988941000158439665e-01	2.054511649417435915e-01	3.700693286248356029e-01	3.282606223573617532e-01	6.253162406641676885e-01	5.687796509586304783e-01	3.766722168574618834e-01	5.774435151798582577e-01	4.657139178890943865e-01	3.271074277169954136e-01	3.004515233410091080e-01	4.563678769320579920e-01	4.960619094784379790e-02	8.572882171257911743e-02	3.412741805730455380e-01	-2.937817528258733837e-02	2.689897826236579692e-01	1.862593312639804766e-01	2.302644164661558079e-01	-2.639580447013377754e-02	1.837242262046305252e-01	3.904649703426654184e-01	1.662907321282940387e-01	3.269399091952894243e-01	1.973579494318925265e-01	4.059507664606835931e-02	1.535785429958332338e-01	3.171185061900387292e-01	-8.771352623769091555e-03	7.142884261349848052e-02	-2.309251211153457162e-01	3.562161751380575891e-01	-3.282546273321294561e-01	1.524252427248190267e-01	6.500398295853905550e-02	1.109641337045081527e-01	-1.505236277453989580e-01	-2.139058344744028395e-01	-2.711297364514163033e-01	-7.813411166832895730e-03	-3.443887842512986519e-01
4.073751260947996444e-01	5.851010160077305677e-01	8.003303191350596632e-03	5.464184932989942789e-01	1.000000000000000000e+00	3.552025169729192688e-01	6.101581112132885565e-01	6.482995809484082272e-01	5.070361504304872202e-01	5.064435674662419729e-01	3.811593765491444463e-01	4.792102877996489707e-01	3.505759464991798358e-01	3.569836482888030793e-01	4.936649351192266555e-01	3.670289096224262360e-01	4.201176109317622531e-01	3.930464368938415554e-01	2.673493748464600417e-01	4.678313042476049399e-01	3.272618273408648415e-01	1.495255045435221752e-01	2.336733186138068297e-01	3.668352177818527959e-01	1.471752885370411212e-01	2.629250887489754107e-01	2.720877005064130660e-01	3.895908448061285445e-01	1.603609945041886142e-01	5.804054916220685589e-02	2.677836128380021719e-01	2.808548383844732266e-01	9.275984147291527204e-02	1.215748511484533376e-02	-5.558206846764459502e-02	2.803911586450325566e-01	2.620146578961836670e-01	8.302170602097555530e-02	-4.570149923086741506e-02	-1.537892030554817158e-01	2.693081199167941531e-01	-3.336696825866521388e-01	1.997906029351876889e-01	9.663456508621645624e-02	1.266200033551334314e-01	3.316741705637586690e-02	-4.420378471427897221e-02	-2.467978075806845362e-01	1.952376411155287705e-02	-2.773804811652803501e-02
-1.855499436519381651e-01	4.298120431955630982e-01	9.831389363086120992e-02	2.079530113685653103e-01	3.552025169729192688e-01	1.000000000000000000e+00	7.473355174494080710e-01	4.968220656381571176e-01	5.825746268578905207e-01	4.011583744227293913e-01	5.793093836560286869e-01	5.900241535884502841e-01	5.522470025409349503e-01	4.357266016546036402e-01	4.239767473221061067e-01	4.452312464804412118e-01	4.068365542450748107e-01	6.696891326791634125e-01	4.028733316895100058e-01	3.425270535269356320e-01	2.345846247730726530e-01	5.221160898082850554e-01	1.590708715443499011e-01	4.183488103266793101e-01	2.229212554521096679e-01	2.988770824831538109e-01	3.307239191597651784e-01	1.992992706080055354e-01	4.652639396831441121e-01	1.732131375937516829e-02	2.546850922643383308e-01	1.006699549527710069e-01	2.300216879093738148e-02	2.362830442029002498e-01	9.744551897822138764e-02	1.016326161700227687e-01	1.727080065945124643e-02	1.924155760379228364e-01	1.925416038619060313e-02	-6.384770064476830154e-02	3.642115593300001425e-02	-3.458186899091765798e-01	1.118306948620460400e-01	1.535137956462520603e-02	-2.657486492254680366e-01	-8.519085928468783653e-02	2.954270279578337030e-02	-1.999390721750282651e-01	-2.425519773673027457e-01	-1.240316063137202052e-01
4.161098946946968635e-02	6.053243894644123602e-01	1.673304079359195506e-01	4.044375569500392453e-01	6.101581112132885565e-01	7.473355174494080710e-01	1.000000000000000000e+00	7.807067708564706665e-01	6.944757169675302988e-01	5.018949584133439723e-01	3.694310192765995482e-01	6.993213786860523751e-01	4.075207750717154687e-01	4.378328920700939042e-01	6.101954032034897502e-01	6.180159124894629707e-01	4.954842742041231096e-01	7.081371541400091063e-01	4.677386697823656680e-01	4.878564280913571527e-01	4.777581303386277400e-01	4.582227677177491687e-01	2.520694641932761382e-01	3.132646518673416480e-01	2.733008065690809008e-01	4.892662569283407481e-01	4.788558313306815473e-01	4.173021418337909405e-01	4.096784080651748039e-01	-1.312446222049712952e-01	2.829851444882832689e-01	3.167353503653575486e-01	9.263484705710087197e-02	6.949689921665973269e-02	1.658254918004042856e-03	1.355273137536294747e-01	8.826373283699615047e-02	4.944291799307766466e-02	2.098548780343549025e-01	-8.469614719607843067e-02	1.683424890852297517e-01	-4.994983818248718843e-01	2.619273472638579681e-01	1.971962192401050668e-02	-8.613949202585799436e-02	1.907609732957802479e-02	7.849733641366112014e-02	-3.110724527719505028e-01	-2.684394219939773008e-01	-1.068810411392197290e-01
3.015934767804078209e-01	3.920459958478176299e-01	7.212868428618793293e-02	2.930898361341832126e-01	6.482995809484082272e-01	4.968220656381571176e-01	7.807067708564706665e-01	1.000000000000000000e+00	6.581468273896218246e-01	6.128566382410531865e-01	4.142806568113058252e-01	5.050058928171462513e-01	2.799994801340576212e-01	3.391608767479589726e-01	5.115348892090706423e-01	5.654420576367022999e-01	4.010941261033220684e-01	5.126445586018800737e-01	4.990557555541785817e-01	6.096726129010151540e-01	5.860803633069640028e-01	3.610825331290955509e-01	4.376565914891208386e-01	3.851763548516647373e-01	3.356266705977333231e-01	3.168726245130789043e-01	6.142831036761124963e-01	3.824656385231175459e-01	4.590102747687792584e-01	-1.003484170696052058e-01	2.704858594138300765e-01	4.605105932756393128e-01	1.619007845695193404e-01	8.165625327142060630e-02	5.664355617428140643e-02	1.923339741620653243e-01	2.128713079921083495e-01	1.863319114154051576e-02	3.366700593234062122e-02	3.516071409922884999e-02	3.123448796519535664e-01	-2.898848331627397190e-01	3.131618756319483055e-01	1.745863715657424708e-01	3.354614520657159954e-02	1.260138971700816568e-01	1.353832379902984995e-01	-1.169646888892461600e-01	3.222003035615449151e-02	6.316436628480770477e-02
-3.829038294089759376e-05	3.857060213969790707e-01	1.624302685210327613e-01	5.469684945823598543e-01	5.070361504304872202e-01	5.825746268578905207e-01	6.944757169675302988e-01	6.581468273896218246e-01	1.000000000000000000e+00	6.063640261461097358e-01	1.677393794214413758e-01	5.110630884972644505e-01	2.725269311421716911e-01	4.994558429197114569e-01	5.675889366285902238e-01	5.431307573746801953e-01	4.872133506982633255e-01	5.097581213970499014e-01	4.484649040685583787e-01	5.122486783510847852e-01	4.990675284131150802e-01	1.998981117878477765e-01	2.953974542871814490e-01	3.731185258582356279e-01	2.306764150088171095e-01	3.477687974038644603e-01	4.722728244852857915e-01	1.790847080403619174e-01	2.669037677634473193e-01	2.471706554148327475e-02	1.629437807312290321e-01	3.899064611815171721e-01	2.153306955992015104e-01	7.565611281227084539e-02	3.406122163647471585e-02	5.554781595756275170e-02	-1.584987197241938218e-03	-2.516747065707451436e-01	-1.161796998968072925e-01	-2.439677761377906928e-01	2.528542623625263941e-01	-2.939469009556791024e-01	2.405997214014624908e-01	6.041008092711073335e-02	-4.643931445538022895e-02	-1.205199456169212119e-01	1.202949362912814589e-02	-3.738855369377310778e-01	-2.278539624306074318e-01	-2.271059058584950496e-01
2.045852112269695433e-01	1.556973452743440622e-01	1.514060655105755049e-01	3.988941000158439665e-01	5.064435674662419729e-01	4.011583744227293913e-01	5.018949584133439723e-01	6.128566382410531865e-01	6.063640261461097358e-01	1.000000000000000000e+00	5.342673589176332172e-01	3.479441017634342659e-01	4.083825727588848986e-01	4.378972626549124669e-01	3.576902184661927553e-01	3.788594460200243041e-01	4.559256980021990091e-01	3.409223719353390303e-01	4.266064364749125315e-01	4.014774551145086079e-01	4.142631665591576251e-01	2.352026104849658239e-01	3.819929481248205971e-01	5.223265167303190459e-01	1.828084455433409417e-01	4.084623662407441680e-01	5.681574622700671373e-01	4.477403744584225187e-01	3.017655302963592190e-01	1.450931607611989915e-01	2.839648888370737145e-01	4.729163692327628121e-01	2.572397984824858486e-01	1.927429608082071588e-01	-1.209483260773210195e-01	2.697190773024288335e-01	3.450814059617080543e-01	2.137507433666398921e-02	-6.443141973406606160e-02	-1.206149780070113475e-01	2.768995624097698727e-01	-7.277204465102296571e-02	2.989718984429109438e-01	1.024917248573478101e-01	6.276381168047313885e-02	8.719922348963302094e-02	1.395179819181194270e-01	-1.715403034354978096e-01	-1.055153069176096789e-02	-1.564968245627083171e-02
2.179670468021370211e-01	7.114691272628689833e-02	-6.238328024297246630e-05	2.054511649417435915e-01	3.811593765491444463e-01	5.793093836560286869e-01	3.694310192765995482e-01	4.142806568113058252e-01	1.677393794214413758e-01	5.342673589176332172e-01	1.000000000000000000e+00	3.032220182092166816e-01	6.967290397982769390e-01	3.456026312551520041e-01	2.784192650037337069e-01	2.666599233104445799e-01	2.954807496853638638e-01	4.437503312368745734e-01	3.817979462356920761e-01	3.579965215990159599e-01	3.045300950940175722e-01	5.490843855185427724e-01	2.331566588903126180e-01	5.516951961335043730e-01	3.975350697325910621e-01	3.240124193002892339e-01	3.835690694938952428e-01	3.191755024605821278e-01	5.709644314957004196e-01	3.319266538885938256e-01	4.106895010102406540e-01	2.299251719491510193e-01	2.600688920547239436e-01	3.631950720964191581e-01	2.300331975667068707e-01	4.379633432975992280e-01	4.144222511548774079e-01	5.171912118632605582e-01	3.356441816418291590e-02	1.190532135484036191e-01	2.357698149363423035e-01	-1.160643938744528383e-02	2.067793660562886049e-01	3.424271898602136988e-01	2.315947943590710573e-02	9.730461545938024967e-03	9.873730699826790969e-02	1.645393050975398341e-01	1.523584270065513058e-01	1.219458439860015841e-01
-4.038390520262990883e-03	6.731029938954750103e-01	3.235060283799948699e-01	3.700693286248356029e-01	4.792102877996489707e-01	5.900241535884502841e-01	6.993213786860523751e-01	5.050058928171462513e-01	5.110630884972644505e-01	3.479441017634342659e-01	3.032220182092166816e-01	1.000000000000000000e+00	3.608928973972928556e-01	4.387691413858014755e-01	4.224523625373389768e-01	5.274208866847088784e-01	6.635629282939398133e-01	5.932645325881017451e-01	4.824940221912455973e-01	3.970197840313104409e-01	2.798986477825686769e-01	5.510881486293215392e-01	5.589254772748797340e-02	4.212090180993381949e-01	1.002476609323906115e-01	3.587808078016015978e-01	3.247798490618720169e-01	2.454653563283872020e-01	2.457042316693869299e-01	-3.769141629412602057e-02	2.006307048082956734e-01	2.892022450201619035e-02	3.490356899056366868e-02	1.615579754978903326e-01	2.139390849233309064e-02	1.474794167738786577e-01	1.519581398407912664e-03	-6.894695824865666733e-02	-1.508049526740335988e-01	-2.191731175709702717e-01	1.215269250371946719e-01	-5.171313277802980224e-01	-6.186284353536386504e-02	-1.477831025628123518e-01	-1.213591888994255408e-01	-1.578782989618035260e-01	-3.695866696605829699e-02	-2.027419645011169502e-01	-2.221466214883497936e-01	-3.815347020388150101e-01
-5.075529823089412057e-02	9.249859945523161708e-02	-1.088713947637294233e-01	3.282606223573617532e-01	3.505759464991798358e-01	5.522470025409349503e-01	4.075207750717154687e-01	2.799994801340576212e-01	2.725269311421716911e-01	4.083825727588848986e-01	6.967290397982769390e-01	3.608928973972928556e-01	1.000000000000000000e+00	5.903603589374768479e-01	3.419323943887896955e-01	5.206229989872754871e-01	4.619909886033898294e-01	3.501328284077477870e-01	5.588669885178365604e-01	4.373120764257837356e-01	4.669646188196406311e-01	5.304429996730756214e-01	2.184194115788027357e-01	6.480413544925653913e-01	3.569280995075828633e-01	2.965769182514649271e-01	4.198695776484872022e-01	1.654722387729291033e-01	4.711845011805170236e-01	5.418724630740789916e-01	4.549511729867624088e-01	1.917132402920022627e-01	2.351736576344424512e-01	3.218521606619491604e-01	3.102883672657379965e-01	3.987867077720651521e-01	4.049844469787318713e-01	2.408199866635398756e-01	2.472502906955027432e-02	5.296385299904245170e-02	3.098658327568052373e-01	7.352840160563511862e-02	1.249128166007147378e-01	2.145025797197733508e-01	-4.758365435759086270e-02	1.900261511785073798e-01	1.872857838885967907e-01	1.418996640538995324e-01	5.414436895947533079e-02	1.130682931428963894e-01
2.046384092550138784e-02	3.321928398636911917e-01	1.164163213483816045e-01	6.253162406641676885e-01	3.569836482888030793e-01	4.357266016546036402e-01	4.378328920700939042e-01	3.391608767479589726e-01	4.994558429197114569e-01	4.378972626549124669e-01	3.456026312551520041e-01	4.387691413858014755e-01	5.903603589374768479e-01	1.000000000000000000e+00	7.261623117859039578e-01	5.174400707309606551e-01	7.510637546561056421e-01	5.466812670526086659e-01	6.659886659622452632e-01	3.804160889407550705e-01	5.874722110590858692e-01	3.161948744120240962e-01	3.093442802012962289e-01	5.563241143247681375e-01	1.480159448996172245e-01	5.408894723689499084e-01	5.849273994642472108e-01	3.990053037683119475e-01	4.448451982703967578e-01	4.332330689119041622e-01	6.165400472376350027e-01	3.245274621199707998e-01	1.199349739880642696e-01	5.699768197394006197e-01	3.060924068628308459e-01	4.875120101301481101e-01	4.604539341445884615e-01	1.180529143275010490e-01	5.487959369121447536e-03	2.643098909482742218e-02	4.103172738723137591e-01	-1.643864413969100061e-02	2.186019528359605391e-01	2.933443065459085952e-01	8.850956305773294286e-02	1.007191434797557877e-01	1.458144634643711857e-01	-2.536582490242730165e-02	6.423447275516314114e-02	-5.290979595001503444e-02
1.052342879972520684e-01	4.209262402891108534e-01	1.442991825338182377e-01	5.687796509586304783e-01	4.936649351192266555e-01	4.239767473221061067e-01	6.101954032034897502e-01	5.115348892090706423e-01	5.675889366285902238e-01	3.576902184661927553e-01	2.784192650037337069e-01	4.224523625373389768e-01	3.419323943887896955e-01	7.261623117859039578e-01	1.000000000000000000e+00	5.011852335492740229e-01	4.538025239227668761e-01	7.118087976479265944e-01	5.488874359843604056e-01	4.383828097754157160e-01	5.991192207664072233e-01	2.718919950110538220e-01	3.880985977672753440e-01	3.119624840943106547e-01	2.022580011540590361e-01	6.082147546547304051e-01	5.761881112410880412e-01	3.714033976251738256e-01	3.717790848403656478e-01	1.867631505047409601e-01	4.220650897869010487e-01	4.389727066375912479e-01	1.419575703242956788e-01	4.489583213862672895e-01	2.805266113441440834e-01	3.131406249038932721e-01	2.474685039923860685e-01	1.159763889547069243e-01	6.933684724000707678e-02	8.690186088726749303e-02	2.894232379532454824e-01	-1.506707960197692653e-01	5.341287021594078865e-01	2.495464826521771595e-01	2.526540387236940743e-01	3.369749131745466281e-02	1.354728370074297639e-01	-1.033349096801247369e-01	-1.022701137167959518e-01	5.087890871820530819e-02
-1.164335074989162333e-01	2.104850211169631835e-01	9.674806767088114934e-02	3.766722168574618834e-01	3.670289096224262360e-01	4.452312464804412118e-01	6.180159124894629707e-01	5.654420576367022999e-01	5.431307573746801953e-01	3.788594460200243041e-01	2.666599233104445799e-01	5.274208866847088784e-01	5.206229989872754871e-01	5.174400707309606551e-01	5.011852335492740229e-01	1.000000000000000000e+00	3.959582005758126577e-01	3.650133196109687783e-01	5.481606366969308253e-01	4.554583175847552456e-01	6.348669292961449662e-01	4.240235610952495793e-01	3.060166350444570305e-01	5.514170854944124844e-01	2.315640950718545477e-01	4.132035056960178809e-01	5.114996455899534222e-01	2.785494731433160176e-01	4.846534414025317483e-01	2.998277199877592558e-01	4.229908912527145515e-01	1.737456863704929799e-01	9.682378919146947260e-02	2.600050743662916664e-01	2.185304283967239025e-01	5.286399037436044501e-02	2.226391033384517437e-01	-2.272606523799354170e-02	1.129492471555078453e-01	2.274678018207552666e-01	3.496231778776217602e-01	2.069500590940596615e-02	1.279322480923696936e-01	1.556724015730032717e-01	1.296489790893369867e-02	1.784720684727350848e-01	2.750181835120640850e-01	9.691382567832122763e-02	1.324104790547292743e-01	-2.808740789195101131e-02
-7.987811309246262148e-02	5.136572872191826900e-01	2.303804330237049780e-01	5.774435151798582577e-01	4.201176109317622531e-01	4.068365542450748107e-01	4.954842742041231096e-01	4.010941261033220684e-01	4.872133506982633255e-01	4.559256980021990091e-01	2.954807496853638638e-01	6.635629282939398133e-01	4.619909886033898294e-01	7.510637546561056421e-01	4.538025239227668761e-01	3.959582005758126577e-01	1.000000000000000000e+00	4.905489029028037851e-01	6.586324382358509366e-01	3.716825829826439498e-01	3.882127608433390553e-01	3.587737325970662416e-01	2.439124025488602077e-01	5.483619983962354505e-01	1.304408434094277425e-01	3.675017036694734340e-01	4.407806889063692890e-01	4.057756770278214686e-01	3.184069832766992514e-01	3.039030534760663871e-01	3.511307005205656639e-01	2.290346834514024876e-01	1.750348752981371603e-01	3.572188535550234190e-01	1.400202580110353479e-01	4.500521072335000317e-01	4.407474178753966743e-01	-2.681053198265994503e-02	2.471575975911198889e-02	-1.104345481265728013e-01	4.366486787796077240e-01	-2.233623536850518343e-01	4.039049836905165419e-02	-4.489241264210841464e-02	-8.558003346166856429e-02	2.965478357199963309e-03	3.514695240283226274e-02	-1.662753669413470914e-01	6.514579462921102349e-02	-2.150572587424361970e-01
1.823554295197105657e-01	6.039459295006512907e-01	1.868829851639465245e-01	4.657139178890943865e-01	3.930464368938415554e-01	6.696891326791634125e-01	7.081371541400091063e-01	5.126445586018800737e-01	5.097581213970499014e-01	3.409223719353390303e-01	4.437503312368745734e-01	5.932645325881017451e-01	3.501328284077477870e-01	5.466812670526086659e-01	7.118087976479265944e-01	3.650133196109687783e-01	4.905489029028037851e-01	1.000000000000000000e+00	4.891671933201847122e-01	3.410769684271319768e-01	4.710996735888408615e-01	4.464398205825507171e-01	2.712002460944000215e-01	4.347679498676232379e-01	7.948978885985027998e-02	4.264442568114062970e-01	4.659639079091359437e-01	4.188220173511635336e-01	3.462564270960298840e-01	-1.046759591317676305e-02	3.633518638313428251e-01	1.939454770998639277e-01	2.571301055995602880e-01	4.985170393350774054e-01	1.700612302583104640e-01	2.130696312962157002e-01	2.024503006325693577e-01	2.512094918097663721e-01	2.070121224226397216e-01	-1.128407691409271524e-01	2.930213650199590125e-01	-3.850408979860270864e-01	4.070424354530257638e-01	2.707085155954803146e-01	-4.537987180669422402e-03	-3.934722251848790653e-02	1.476872822555387876e-01	-1.451856237370114378e-01	-6.334923590453889197e-02	-6.504260717197581088e-02
-1.693480238360882961e-01	4.067892021343050279e-01	1.566074323286932857e-01	3.271074277169954136e-01	2.673493748464600417e-01	4.028733316895100058e-01	4.677386697823656680e-01	4.990557555541785817e-01	4.484649040685583787e-01	4.266064364749125315e-01	3.817979462356920761e-01	4.824940221912455973e-01	5.588669885178365604e-01	6.659886659622452632e-01	5.488874359843604056e-01	5.481606366969308253e-01	6.586324382358509366e-01	4.891671933201847122e-01	1.000000000000000000e+00	6.347539864245136387e-01	6.636544446365867378e-01	4.831938473562858993e-01	4.916051050697662350e-01	6.494229721615656370e-01	2.787469872227490986e-01	3.353298444505052878e-01	6.999453243723386953e-01	4.779096076775761759e-01	6.189223208636355222e-01	2.804140147602348643e-01	3.965928910393617390e-01	4.949920020136343024e-01	2.254603633418424680e-01	4.119506978551004117e-01	3.803123793258453844e-01	4.775753003598749435e-01	4.591045429300443237e-01	1.205159352034591569e-01	-3.120049936019519965e-02	1.870795387533911447e-01	4.426801726853103469e-01	1.285354998307465246e-01	3.255693590250452463e-01	2.332112455524850136e-01	1.110729309186447439e-01	2.887436982095458182e-01	3.225094966358701964e-01	1.121160050133437613e-01	1.612004047680214158e-01	5.328911673136234317e-02
1.603127180723832798e-02	3.395036068354521097e-01	9.491373463391630794e-02	3.004515233410091080e-01	4.678313042476049399e-01	3.425270535269356320e-01	4.878564280913571527e-01	6.096726129010151540e-01	5.122486783510847852e-01	4.014774551145086079e-01	3.579965215990159599e-01	3.970197840313104409e-01	4.373120764257837356e-01	3.804160889407550705e-01	4.383828097754157160e-01	4.554583175847552456e-01	3.716825829826439498e-01	3.410769684271319768e-01	6.347539864245136387e-01	1.000000000000000000e+00	5.047761745529577571e-01	2.140296906758884510e-01	6.583519704366043168e-01	4.613601452033179728e-01	3.416290439471946216e-01	2.049891979896639460e-01	4.355027391476580800e-01	5.262806424856676657e-02	4.684506088616669506e-01	1.288626485968877577e-01	3.137561826022332023e-01	3.415047043032922169e-01	1.018763652012798088e-01	1.871468938126825687e-01	1.384197601486295004e-01	1.563349088168709267e-01	2.238181791772784202e-01	5.710027674371134093e-02	-1.571458666756701261e-01	1.849298598129922632e-03	2.443954059519465594e-01	-1.830478744722152107e-01	3.004377059663525529e-01	3.441525832104114224e-01	5.920838996722459224e-02	5.846954687686232999e-02	-2.040113313413119064e-02	4.518923824011250590e-02	-1.046186203345561561e-02	-2.774675324378561569e-02
1.618060262227401513e-01	2.002878018211592948e-01	-1.271429066559125187e-01	4.563678769320579920e-01	3.272618273408648415e-01	2.345846247730726530e-01	4.777581303386277400e-01	5.860803633069640028e-01	4.990675284131150802e-01	4.142631665591576251e-01	3.045300950940175722e-01	2.798986477825686769e-01	4.669646188196406311e-01	5.874722110590858692e-01	5.991192207664072233e-01	6.348669292961449662e-01	3.882127608433390553e-01	4.710996735888408615e-01	6.636544446365867378e-01	5.047761745529577571e-01	1.000000000000000000e+00	3.696384030753594452e-01	4.722972968089905743e-01	5.425813144394553422e-01	4.699551130469785676e-01	4.669857468564391212e-01	7.914468510818069014e-01	3.891475476173842929e-01	5.431886438023694197e-01	3.101510429024957882e-01	5.857055736497146503e-01	4.965764360815874134e-01	5.884759686400068412e-01	4.849090141242989316e-01	5.965245248898225494e-01	4.697941248112285639e-01	4.500535450803749282e-01	2.656258528011942177e-01	2.005858341080136997e-01	3.770940266798296081e-01	6.654001697414677619e-01	1.392139291579447824e-01	5.154290093314404242e-01	5.300027670262209556e-01	2.775951902315833553e-01	4.737047636485812174e-01	4.485357731802399606e-01	3.394429694196147707e-01	3.838624511786957738e-01	2.339036643161865325e-01
1.451264590712281477e-01	2.472860997926512872e-01	1.814383206822050565e-01	4.960619094784379790e-02	1.495255045435221752e-01	5.221160898082850554e-01	4.582227677177491687e-01	3.610825331290955509e-01	1.998981117878477765e-01	2.352026104849658239e-01	5.490843855185427724e-01	5.510881486293215392e-01	5.304429996730756214e-01	3.161948744120240962e-01	2.718919950110538220e-01	4.240235610952495793e-01	3.587737325970662416e-01	4.464398205825507171e-01	4.831938473562858993e-01	2.140296906758884510e-01	3.696384030753594452e-01	1.000000000000000000e+00	1.313995525616932780e-01	5.978802756674534979e-01	3.247560268071113532e-01	5.341366123542709010e-01	5.093517392535141797e-01	3.596583434750006414e-01	6.133550008551114097e-01	1.877115563833357259e-01	4.872501220700303226e-01	3.626627981554083613e-01	1.324530975727450932e-01	4.044885005617800400e-01	1.467513566242618916e-01	4.956560660391473583e-01	4.444017834602490558e-01	3.034582278147980317e-01	2.303368576450299798e-01	3.018456235329255444e-01	2.026084734526976128e-01	1.098113701015082516e-01	2.366912217027624388e-01	9.004595847088760208e-02	1.838737892070776980e-01	2.422360546654405700e-01	5.518318379359841153e-01	2.535990913796399293e-01	1.934620190737769696e-01	3.345264847614515813e-01
-3.622680857564064549e-02	8.062039787835642568e-02	-2.550939810845327949e-01	8.572882171257911743e-02	2.336733186138068297e-01	1.590708715443499011e-01	2.520694641932761382e-01	4.376565914891208386e-01	2.953974542871814490e-01	3.819929481248205971e-01	2.331566588903126180e-01	5.589254772748797340e-02	2.184194115788027357e-01	3.093442802012962289e-01	3.880985977672753440e-01	3.060166350444570305e-01	2.439124025488602077e-01	2.712002460944000215e-01	4.916051050697662350e-01	6.583519704366043168e-01	4.722972968089905743e-01	1.313995525616932780e-01	1.000000000000000000e+00	4.861689346520753352e-01	4.211238950933098302e-01	2.207031563256055262e-01	6.417968328604897188e-01	3.061335573582636416e-01	6.175010058701967397e-01	3.862797639026706586e-01	3.901810750359640534e-01	5.145537349566547958e-01	1.268116162429268334e-01	4.649391593934696365e-01	2.091077632297530242e-01	3.366884139069589721e-01	4.083462601565227557e-01	1.490316365086288841e-01	2.259991084918324677e-01	4.088722889435739694e-01	5.857948338197001004e-01	2.774176868209801139e-01	6.518261233272648614e-01	5.274580755042416191e-01	4.277173149555652532e-01	4.490768268086645643e-01	3.914516281591254865e-01	3.776976709315941205e-01	2.869130388145609278e-01	3.847909944937352167e-01
1.050008700311044346e-01	2.216657419180603772e-01	-7.099307663510846800e-02	3.412741805730455380e-01	3.668352177818527959e-01	4.183488103266793101e-01	3.132646518673416480e-01	3.851763548516647373e-01	3.731185258582356279e-01	5.223265167303190459e-01	5.516951961335043730e-01	4.212090180993381949e-01	6.480413544925653913e-01	5.563241143247681375e-01	3.119624840943106547e-01	5.514170854944124844e-01	5.483619983962354505e-01	4.347679498676232379e-01	6.494229721615656370e-01	4.613601452033179728e-01	5.425813144394553422e-01	5.978802756674534979e-01	4.861689346520753352e-01	1.000000000000000000e+00	1.779230640252486562e-01	3.576456509313112320e-01	5.685539524197318340e-01	4.046037834391192911e-01	5.520620358859250620e-01	5.503904869150767487e-01	5.836667041559437941e-01	3.157873431707257650e-01	2.080390734743358949e-01	6.119158967391740145e-01	2.813508708365694555e-01	5.087362989310295625e-01	7.036242392679630253e-01	2.351153576251360511e-01	8.876143105326315952e-02	2.308726619475400810e-01	6.150363856880256552e-01	2.866105425053980804e-01	3.560709049610394361e-01	4.099845503784527168e-01	2.255698314339507904e-01	4.074410903982680354e-01	5.051381217452429739e-01	2.600090957121096724e-01	5.113932043728619536e-01	2.606547206300312003e-01
3.401101798206207505e-02	-1.832779037668400834e-01	-4.240704806846841146e-01	-2.937817528258733837e-02	1.471752885370411212e-01	2.229212554521096679e-01	2.733008065690809008e-01	3.356266705977333231e-01	2.306764150088171095e-01	1.828084455433409417e-01	3.975350697325910621e-01	1.002476609323906115e-01	3.569280995075828633e-01	1.480159448996172245e-01	2.022580011540590361e-01	2.315640950718545477e-01	1.304408434094277425e-01	7.948978885985027998e-02	2.787469872227490986e-01	3.416290439471946216e-01	4.699551130469785676e-01	3.247560268071113532e-01	4.211238950933098302e-01	1.779230640252486562e-01	1.000000000000000000e+00	2.939574821377233249e-01	5.165247001570749674e-01	1.033295355640223984e-01	6.327871717260740159e-01	3.778213664093865165e-01	3.490797620332869999e-01	3.290659191641799319e-01	4.529729282441806726e-01	2.464481689268049891e-01	4.576474936843135666e-01	5.307803583357090238e-01	1.774833583638998069e-01	3.715663229744734508e-01	1.950467707360963865e-01	3.049436302394094578e-01	3.803166423172911759e-01	1.323324216903792871e-01	4.031662642431235177e-01	3.983861536280640658e-01	2.758036281728060701e-01	2.721025937679260043e-01	2.618988379437688918e-01	4.738910217984296236e-01	1.124970476775297018e-01	2.045974390049130065e-01
1.675411801379074195e-01	2.294190014488252383e-01	1.578616023487214026e-01	2.689897826236579692e-01	2.629250887489754107e-01	2.988770824831538109e-01	4.892662569283407481e-01	3.168726245130789043e-01	3.477687974038644603e-01	4.084623662407441680e-01	3.240124193002892339e-01	3.587808078016015978e-01	2.965769182514649271e-01	5.408894723689499084e-01	6.082147546547304051e-01	4.132035056960178809e-01	3.675017036694734340e-01	4.264442568114062970e-01	3.353298444505052878e-01	2.049891979896639460e-01	4.669857468564391212e-01	5.341366123542709010e-01	2.207031563256055262e-01	3.576456509313112320e-01	2.939574821377233249e-01	1.000000000000000000e+00	5.138891038633701669e-01	4.212454132685097830e-01	4.876582651740493657e-01	1.509525454777893572e-01	4.926358945190750238e-01	5.007819581474800552e-01	1.459051426647201555e-01	4.161178010510905301e-01	1.856127533218061565e-01	4.805043526778653984e-01	4.230838350613861931e-01	1.860878096107839441e-01	1.837450354749790016e-01	2.659536457542876486e-01	2.504811952462894231e-01	2.152721593193552760e-02	5.143756096090321694e-01	3.140330720119910990e-01	3.611815455468495584e-01	2.545418541718617034e-01	4.536084492851429895e-01	9.821356958647428637e-02	3.653099000774007177e-02	2.570203723036477150e-01
1.278437835557041935e-01	1.908534248757874363e-01	-5.094055642273485895e-02	1.862593312639804766e-01	2.720877005064130660e-01	3.307239191597651784e-01	4.788558313306815473e-01	6.142831036761124963e-01	4.722728244852857915e-01	5.681574622700671373e-01	3.835690694938952428e-01	3.247798490618720169e-01	4.198695776484872022e-01	5.849273994642472108e-01	5.761881112410880412e-01	5.114996455899534222e-01	4.407806889063692890e-01	4.659639079091359437e-01	6.999453243723386953e-01	4.355027391476580800e-01	7.914468510818069014e-01	5.093517392535141797e-01	6.417968328604897188e-01	5.685539524197318340e-01	5.165247001570749674e-01	5.138891038633701669e-01	1.000000000000000000e+00	5.613807510164542380e-01	7.227179272869114213e-01	3.951955694081799031e-01	5.169140716531794855e-01	6.550675732177325683e-01	3.261142971885757080e-01	5.694792922818672221e-01	3.946972532533536415e-01	6.134126083829739562e-01	4.626709562422307020e-01	1.739541969597944715e-01	2.530367120798828751e-01	4.255057295336985845e-01	6.276441970653865443e-01	2.806418477110548260e-01	5.463532910715663826e-01	4.347558299253541092e-01	3.951745502471284421e-01	4.225700785311630736e-01	5.921756972109420980e-01	3.450112475460700989e-01	2.789274706565620932e-01	3.526608204554166903e-01
1.648916936487571649e-01	3.747828800946133576e-01	1.015722326543989223e-01	2.302644164661558079e-01	3.895908448061285445e-01	1.992992706080055354e-01	4.173021418337909405e-01	3.824656385231175459e-01	1.790847080403619174e-01	4.477403744584225187e-01	3.191755024605821278e-01	2.454653563283872020e-01	1.654722387729291033e-01	3.990053037683119475e-01	3.714033976251738256e-01	2.785494731433160176e-01	4.057756770278214686e-01	4.188220173511635336e-01	4.779096076775761759e-01	5.262806424856676657e-02	3.891475476173842929e-01	3.596583434750006414e-01	3.061335573582636416e-01	4.046037834391192911e-01	1.033295355640223984e-01	4.212454132685097830e-01	5.613807510164542380e-01	1.000000000000000000e+00	5.344688939395801919e-01	1.383029972639266969e-01	4.416155647633981940e-01	5.622363493641019394e-01	1.110065369218388165e-01	2.896387744270788600e-01	9.797864992694126085e-02	6.019558181096547056e-01	5.256975079533600104e-01	3.603475094713760041e-01	4.160680917792095035e-01	2.678851667745739129e-01	4.344566792609819150e-01	2.329000364029713277e-01	3.226352636625015036e-01	2.826553896177324554e-01	2.650681601949004262e-01	3.861563199757698794e-01	5.060771608417260481e-01	-4.006475283391318365e-02	3.182506587444425827e-01	3.422638258786713239e-01
-5.244354526032744129e-02	1.024461622239837971e-01	-7.175863675000333786e-02	-2.639580447013377754e-02	1.603609945041886142e-01	4.652639396831441121e-01	4.096784080651748039e-01	4.590102747687792584e-01	2.669037677634473193e-01	3.017655302963592190e-01	5.709644314957004196e-01	2.457042316693869299e-01	4.711845011805170236e-01	4.448451982703967578e-01	3.717790848403656478e-01	4.846534414025317483e-01	3.184069832766992514e-01	3.462564270960298840e-01	6.189223208636355222e-01	4.684506088616669506e-01	5.431886438023694197e-01	6.133550008551114097e-01	6.175010058701967397e-01	5.520620358859250620e-01	6.327871717260740159e-01	4.876582651740493657e-01	7.227179272869114213e-01	5.344688939395801919e-01	9.999999999999997780e-01	3.894736572699695754e-01	6.093582138934372505e-01	5.065773004705516058e-01	1.609076907148050128e-01	5.119976711977374251e-01	4.603435762402890985e-01	6.382950895712953265e-01	4.868306949008194273e-01	4.370954891406285681e-01	3.255755198184204224e-01	5.650097079304613468e-01	4.936829222734795408e-01	3.728197000004823680e-01	4.358255947428605337e-01	5.695292183772696637e-01	3.229211558530880044e-01	3.971617732813380597e-01	5.710869383333295746e-01	3.945330070550380763e-01	3.463174277835585069e-01	4.143881302670610056e-01
-1.499284950176628384e-01	-3.170668425245940503e-01	-3.941482724045172747e-01	1.837242262046305252e-01	5.804054916220685589e-02	1.732131375937516829e-02	-1.312446222049712952e-01	-1.003484170696052058e-01	2.471706554148327475e-02	1.450931607611989915e-01	3.319266538885938256e-01	-3.769141629412602057e-02	5.418724630740789916e-01	4.332330689119041622e-01	1.867631505047409601e-01	2.998277199877592558e-01	3.039030534760663871e-01	-1.046759591317676305e-02	2.804140147602348643e-01	1.288626485968877577e-01	3.101510429024957882e-01	1.877115563833357259e-01	3.862797639026706586e-01	5.503904869150767487e-01	3.778213664093865165e-01	1.509525454777893572e-01	3.951955694081799031e-01	1.383029972639266969e-01	3.894736572699695754e-01	1.000000000000000000e+00	3.406438716569842318e-01	1.909068580938472204e-01	6.908256837681589491e-02	4.938397839947471502e-01	3.991752340800794885e-01	4.765007515665002913e-01	4.518404850309421517e-01	1.723539479194403368e-01	1.483660994143208012e-01	3.278855447351676777e-01	5.610400790657006365e-01	5.244294310142363358e-01	1.396730606460059310e-01	3.793731850312342391e-01	2.216753619603332726e-01	2.107226586741259844e-01	2.595207967846668851e-01	4.343804015231713112e-01	3.860762122661279272e-01	2.839672402775743620e-01
3.468965658242718075e-01	1.272225338397126038e-01	1.583325769955287038e-02	3.904649703426654184e-01	2.677836128380021719e-01	2.546850922643383308e-01	2.829851444882832689e-01	2.704858594138300765e-01	1.629437807312290321e-01	2.839648888370737145e-01	4.106895010102406540e-01	2.006307048082956734e-01	4.549511729867624088e-01	6.165400472376350027e-01	4.220650897869010487e-01	4.229908912527145515e-01	3.511307005205656639e-01	3.633518638313428251e-01	3.965928910393617390e-01	3.137561826022332023e-01	5.857055736497146503e-01	4.872501220700303226e-01	3.901810750359640534e-01	5.836667041559437941e-01	3.490797620332869999e-01	4.926358945190750238e-01	5.169140716531794855e-01	4.416155647633981940e-01	6.093582138934372505e-01	3.406438716569842318e-01	9.999999999999997780e-01	2.173286611655880773e-01	2.966438700120180294e-01	7.254294356600796689e-01	2.934515311099762935e-01	6.331484490713745750e-01	7.230110691786508781e-01	6.180472960814056282e-01	4.375360992661024295e-01	3.702180636398352265e-01	4.208296644418633159e-01	2.306335324259417840e-01	4.101878226864354993e-01	5.153440639440226567e-01	3.730725962518705030e-01	3.972232186301206669e-01	4.792093342017226254e-01	3.496683443673018199e-01	5.139731755554817205e-01	3.202341728598791515e-01
1.099632833386490899e-01	8.269430364323690497e-02	-9.542033223093440708e-02	1.662907321282940387e-01	2.808548383844732266e-01	1.006699549527710069e-01	3.167353503653575486e-01	4.605105932756393128e-01	3.899064611815171721e-01	4.729163692327628121e-01	2.299251719491510193e-01	2.892022450201619035e-02	1.917132402920022627e-01	3.245274621199707998e-01	4.389727066375912479e-01	1.737456863704929799e-01	2.290346834514024876e-01	1.939454770998639277e-01	4.949920020136343024e-01	3.415047043032922169e-01	4.965764360815874134e-01	3.626627981554083613e-01	5.145537349566547958e-01	3.157873431707257650e-01	3.290659191641799319e-01	5.007819581474800552e-01	6.550675732177325683e-01	5.622363493641019394e-01	5.065773004705516058e-01	1.909068580938472204e-01	2.173286611655880773e-01	1.000000000000000000e+00	1.203199278209951262e-01	7.812393603186353064e-02	1.154511078278308150e-01	5.200377300203968822e-01	3.861702946196884367e-01	4.277770519348018941e-02	7.903533279275330725e-02	3.076626614035362084e-01	3.778016987922035996e-01	3.069977929434960506e-01	5.470035857178359162e-01	2.922289372630243465e-01	3.974613862359958061e-01	4.442319256378063907e-01	4.671107658148680453e-01	6.931416583086265348e-02	8.702995777248200004e-02	5.455824808572981022e-01
2.136813309455089238e-01	2.544635275238957273e-02	-9.713496538430267668e-02	3.269399091952894243e-01	9.275984147291527204e-02	2.300216879093738148e-02	9.263484705710087197e-02	1.619007845695193404e-01	2.153306955992015104e-01	2.572397984824858486e-01	2.600688920547239436e-01	3.490356899056366868e-02	2.351736576344424512e-01	1.199349739880642696e-01	1.419575703242956788e-01	9.682378919146947260e-02	1.750348752981371603e-01	2.571301055995602880e-01	2.254603633418424680e-01	1.018763652012798088e-01	5.884759686400068412e-01	1.324530975727450932e-01	1.268116162429268334e-01	2.080390734743358949e-01	4.529729282441806726e-01	1.459051426647201555e-01	3.261142971885757080e-01	1.110065369218388165e-01	1.609076907148050128e-01	6.908256837681589491e-02	2.966438700120180294e-01	1.203199278209951262e-01	1.000000000000000000e+00	3.162752207160109963e-01	4.680182055773588479e-01	3.084675627189273905e-01	2.392194885574511765e-01	3.482564694384548964e-01	1.756304673536477345e-01	1.267073672287722386e-01	4.652988132312433356e-01	5.267895237699513761e-02	3.959180480577247363e-01	2.661527966210219254e-01	1.579711271871531708e-01	2.716918685264924638e-01	2.703577016102171604e-01	3.282416869188670705e-01	3.430311925015719909e-01	4.288840569734572034e-02
1.594892289712329381e-01	9.490830539560519974e-02	9.466545699182532872e-03	1.973579494318925265e-01	1.215748511484533376e-02	2.362830442029002498e-01	6.949689921665973269e-02	8.165625327142060630e-02	7.565611281227084539e-02	1.927429608082071588e-01	3.631950720964191581e-01	1.615579754978903326e-01	3.218521606619491604e-01	5.699768197394006197e-01	4.489583213862672895e-01	2.600050743662916664e-01	3.572188535550234190e-01	4.985170393350774054e-01	4.119506978551004117e-01	1.871468938126825687e-01	4.849090141242989316e-01	4.044885005617800400e-01	4.649391593934696365e-01	6.119158967391740145e-01	2.464481689268049891e-01	4.161178010510905301e-01	5.694792922818672221e-01	2.896387744270788600e-01	5.119976711977374251e-01	4.938397839947471502e-01	7.254294356600796689e-01	7.812393603186353064e-02	3.162752207160109963e-01	1.000000000000000000e+00	4.089431988094731629e-01	5.337209617741655032e-01	6.121910848472226219e-01	5.272665270466889709e-01	3.204505156844707492e-01	4.084479452119353371e-01	4.890433983016291286e-01	3.116670654876853019e-01	4.780342375340281835e-01	5.074552085640660071e-01	3.289110817815079635e-01	2.777873816544702001e-01	5.041209547302437644e-01	5.274489280750902509e-01	5.513880127135164511e-01	2.801280387213827550e-01
-2.065236653606401518e-01	-3.041700997937837186e-02	-3.866284893384378529e-01	4.059507664606835931e-02	-5.558206846764459502e-02	9.744551897822138764e-02	1.658254918004042856e-03	5.664355617428140643e-02	3.406122163647471585e-02	-1.209483260773210195e-01	2.300331975667068707e-01	2.139390849233309064e-02	3.102883672657379965e-01	3.060924068628308459e-01	2.805266113441440834e-01	2.185304283967239025e-01	1.400202580110353479e-01	1.700612302583104640e-01	3.803123793258453844e-01	1.384197601486295004e-01	5.965245248898225494e-01	1.467513566242618916e-01	2.091077632297530242e-01	2.813508708365694555e-01	4.576474936843135666e-01	1.856127533218061565e-01	3.946972532533536415e-01	9.797864992694126085e-02	4.603435762402890985e-01	3.991752340800794885e-01	2.934515311099762935e-01	1.154511078278308150e-01	4.680182055773588479e-01	4.089431988094731629e-01	1.000000000000000000e+00	4.868553294331750547e-01	2.236059757807371540e-01	3.309645630849724629e-01	6.282502176121713966e-02	5.335669902156090494e-01	5.948676768174843144e-01	3.369731642981583231e-01	3.356292095314740154e-01	5.537107254178510463e-01	2.429319619785745010e-01	4.205124484098898274e-01	3.017801763596568154e-01	4.312873233346612989e-01	4.230825164553085327e-01	1.998557121818455573e-01
2.508659953367531337e-01	1.314825188159818581e-01	-1.840506914141311900e-01	1.535785429958332338e-01	2.803911586450325566e-01	1.016326161700227687e-01	1.355273137536294747e-01	1.923339741620653243e-01	5.554781595756275170e-02	2.697190773024288335e-01	4.379633432975992280e-01	1.474794167738786577e-01	3.987867077720651521e-01	4.875120101301481101e-01	3.131406249038932721e-01	5.286399037436044501e-02	4.500521072335000317e-01	2.130696312962157002e-01	4.775753003598749435e-01	1.563349088168709267e-01	4.697941248112285639e-01	4.956560660391473583e-01	3.366884139069589721e-01	5.087362989310295625e-01	5.307803583357090238e-01	4.805043526778653984e-01	6.134126083829739562e-01	6.019558181096547056e-01	6.382950895712953265e-01	4.765007515665002913e-01	6.331484490713745750e-01	5.200377300203968822e-01	3.084675627189273905e-01	5.337209617741655032e-01	4.868553294331750547e-01	1.000000000000000000e+00	7.190412115323766562e-01	4.944274122767232660e-01	2.982465763675424819e-01	3.992209648615679951e-01	5.747997838360666689e-01	4.011857941009447925e-01	4.495659649204949426e-01	4.687653223289917070e-01	4.997483748396337466e-01	4.807845157514641921e-01	5.489523428685779693e-01	3.229646898239907915e-01	4.733811441716654356e-01	4.638863471871195188e-01
3.266938040668793120e-01	8.149908679357557861e-02	-2.323871838277918184e-02	3.171185061900387292e-01	2.620146578961836670e-01	1.727080065945124643e-02	8.826373283699615047e-02	2.128713079921083495e-01	-1.584987197241938218e-03	3.450814059617080543e-01	4.144222511548774079e-01	1.519581398407912664e-03	4.049844469787318713e-01	4.604539341445884615e-01	2.474685039923860685e-01	2.226391033384517437e-01	4.407474178753966743e-01	2.024503006325693577e-01	4.591045429300443237e-01	2.238181791772784202e-01	4.500535450803749282e-01	4.444017834602490558e-01	4.083462601565227557e-01	7.036242392679630253e-01	1.774833583638998069e-01	4.230838350613861931e-01	4.626709562422307020e-01	5.256975079533600104e-01	4.868306949008194273e-01	4.518404850309421517e-01	7.230110691786508781e-01	3.861702946196884367e-01	2.392194885574511765e-01	6.121910848472226219e-01	2.236059757807371540e-01	7.190412115323766562e-01	1.000000000000000000e+00	4.378212610914516967e-01	4.572570548400463619e-01	4.403714746326418128e-01	5.796963363840923478e-01	4.434678651332040755e-01	4.829873726026411296e-01	3.967102966197909586e-01	4.604583070546159895e-01	5.179056293639903163e-01	5.674988126564740609e-01	3.164076065018308626e-01	7.063761528904468623e-01	5.003611741930568124e-01
1.845416762916525788e-01	-3.843512512244966206e-02	-1.358986513514148231e-01	-8.771352623769091555e-03	8.302170602097555530e-02	1.924155760379228364e-01	4.944291799307766466e-02	1.863319114154051576e-02	-2.516747065707451436e-01	2.137507433666398921e-02	5.171912118632605582e-01	-6.894695824865666733e-02	2.408199866635398756e-01	1.180529143275010490e-01	1.159763889547069243e-01	-2.272606523799354170e-02	-2.681053198265994503e-02	2.512094918097663721e-01	1.205159352034591569e-01	5.710027674371134093e-02	2.656258528011942177e-01	3.034582278147980317e-01	1.490316365086288841e-01	2.351153576251360511e-01	3.715663229744734508e-01	1.860878096107839441e-01	1.739541969597944715e-01	3.603475094713760041e-01	4.370954891406285681e-01	1.723539479194403368e-01	6.180472960814056282e-01	4.277770519348018941e-02	3.482564694384548964e-01	5.272665270466889709e-01	3.309645630849724629e-01	4.944274122767232660e-01	4.378212610914516967e-01	1.000000000000000000e+00	3.222696524047532485e-01	3.676637771284768652e-01	1.018076198951388955e-01	1.647454860082944728e-01	2.561803577669897747e-01	4.355928596751930115e-01	3.264770776405491459e-02	3.001002710081683289e-01	2.714162606653830467e-01	4.384399727326788176e-01	4.834609590827507186e-01	3.811082906307168838e-01
1.327850748406285974e-01	4.031133549793029097e-02	-2.760330540695384374e-02	7.142884261349848052e-02	-4.570149923086741506e-02	1.925416038619060313e-02	2.098548780343549025e-01	3.366700593234062122e-02	-1.161796998968072925e-01	-6.443141973406606160e-02	3.356441816418291590e-02	-1.508049526740335988e-01	2.472502906955027432e-02	5.487959369121447536e-03	6.933684724000707678e-02	1.129492471555078453e-01	2.471575975911198889e-02	2.070121224226397216e-01	-3.120049936019519965e-02	-1.571458666756701261e-01	2.005858341080136997e-01	2.303368576450299798e-01	2.259991084918324677e-01	8.876143105326315952e-02	1.950467707360963865e-01	1.837450354749790016e-01	2.530367120798828751e-01	4.160680917792095035e-01	3.255755198184204224e-01	1.483660994143208012e-01	4.375360992661024295e-01	7.903533279275330725e-02	1.756304673536477345e-01	3.204505156844707492e-01	6.282502176121713966e-02	2.982465763675424819e-01	4.572570548400463619e-01	3.222696524047532485e-01	1.000000000000000000e+00	4.408775616602891856e-01	3.783861238173622521e-01	2.366055374790823895e-01	3.596244472816115256e-01	1.924692316773529421e-01	3.532514787224406705e-01	2.818546667387274995e-01	4.667941057532822846e-01	1.606136566052904502e-01	3.629217981517186553e-01	3.787071097704168832e-01
-1.605201962420713113e-01	-1.251043233396892385e-01	-2.235838948293198403e-01	-2.309251211153457162e-01	-1.537892030554817158e-01	-6.384770064476830154e-02	-8.469614719607843067e-02	3.516071409922884999e-02	-2.439677761377906928e-01	-1.206149780070113475e-01	1.190532135484036191e-01	-2.191731175709702717e-01	5.296385299904245170e-02	2.643098909482742218e-02	8.690186088726749303e-02	2.274678018207552666e-01	-1.104345481265728013e-01	-1.128407691409271524e-01	1.870795387533911447e-01	1.849298598129922632e-03	3.770940266798296081e-01	3.018456235329255444e-01	4.088722889435739694e-01	2.308726619475400810e-01	3.049436302394094578e-01	2.659536457542876486e-01	4.255057295336985845e-01	2.678851667745739129e-01	5.650097079304613468e-01	3.278855447351676777e-01	3.702180636398352265e-01	3.076626614035362084e-01	1.267073672287722386e-01	4.084479452119353371e-01	5.335669902156090494e-01	3.992209648615679951e-01	4.403714746326418128e-01	3.676637771284768652e-01	4.408775616602891856e-01	1.000000000000000000e+00	4.687263920913536941e-01	6.364652709343155967e-01	4.109053326537329687e-01	3.479048935249315910e-01	4.890796578183964627e-01	6.193118641630551702e-01	6.169066587901691490e-01	6.722967852562043989e-01	6.316733195224584207e-01	6.201759112619382730e-01
1.143863165357650313e-01	1.518200200922087129e-01	-4.036778266094339651e-01	3.562161751380575891e-01	2.693081199167941531e-01	3.642115593300001425e-02	1.683424890852297517e-01	3.123448796519535664e-01	2.528542623625263941e-01	2.768995624097698727e-01	2.357698149363423035e-01	1.215269250371946719e-01	3.098658327568052373e-01	4.103172738723137591e-01	2.894232379532454824e-01	3.496231778776217602e-01	4.366486787796077240e-01	2.930213650199590125e-01	4.426801726853103469e-01	2.443954059519465594e-01	6.654001697414677619e-01	2.026084734526976128e-01	5.857948338197001004e-01	6.150363856880256552e-01	3.803166423172911759e-01	2.504811952462894231e-01	6.276441970653865443e-01	4.344566792609819150e-01	4.936829222734795408e-01	5.610400790657006365e-01	4.208296644418633159e-01	3.778016987922035996e-01	4.652988132312433356e-01	4.890433983016291286e-01	5.948676768174843144e-01	5.747997838360666689e-01	5.796963363840923478e-01	1.018076198951388955e-01	3.783861238173622521e-01	4.687263920913536941e-01	1.000000000000000000e+00	3.574343044336122377e-01	5.269041190147845111e-01	5.870654549189222582e-01	5.286727534976004561e-01	5.505336793320129152e-01	4.961075124670701331e-01	3.970892857280136079e-01	5.909436009272921453e-01	2.810755901681487590e-01
-1.188507114675075860e-01	-4.914813058045783833e-01	-2.330930579147756920e-01	-3.282546273321294561e-01	-3.336696825866521388e-01	-3.458186899091765798e-01	-4.994983818248718843e-01	-2.898848331627397190e-01	-2.939469009556791024e-01	-7.277204465102296571e-02	-1.160643938744528383e-02	-5.171313277802980224e-01	7.352840160563511862e-02	-1.643864413969100061e-02	-1.506707960197692653e-01	2.069500590940596615e-02	-2.233623536850518343e-01	-3.850408979860270864e-01	1.285354998307465246e-01	-1.830478744722152107e-01	1.392139291579447824e-01	1.098113701015082516e-01	2.774176868209801139e-01	2.866105425053980804e-01	1.323324216903792871e-01	2.152721593193552760e-02	2.806418477110548260e-01	2.329000364029713277e-01	3.728197000004823680e-01	5.244294310142363358e-01	2.306335324259417840e-01	3.069977929434960506e-01	5.267895237699513761e-02	3.116670654876853019e-01	3.369731642981583231e-01	4.011857941009447925e-01	4.434678651332040755e-01	1.647454860082944728e-01	2.366055374790823895e-01	6.364652709343155967e-01	3.574343044336122377e-01	1.000000000000000000e+00	2.650916634599128630e-01	3.317157489632320266e-01	4.484733483151757127e-01	5.350005398420425440e-01	6.741252902067739194e-01	4.976585110944050649e-01	6.167633557979291803e-01	6.709149712885567052e-01
2.235942382883642221e-01	9.538788804898137852e-02	-2.839897695559702728e-01	1.524252427248190267e-01	1.997906029351876889e-01	1.118306948620460400e-01	2.619273472638579681e-01	3.131618756319483055e-01	2.405997214014624908e-01	2.989718984429109438e-01	2.067793660562886049e-01	-6.186284353536386504e-02	1.249128166007147378e-01	2.186019528359605391e-01	5.341287021594078865e-01	1.279322480923696936e-01	4.039049836905165419e-02	4.070424354530257638e-01	3.255693590250452463e-01	3.004377059663525529e-01	5.154290093314404242e-01	2.366912217027624388e-01	6.518261233272648614e-01	3.560709049610394361e-01	4.031662642431235177e-01	5.143756096090321694e-01	5.463532910715663826e-01	3.226352636625015036e-01	4.358255947428605337e-01	1.396730606460059310e-01	4.101878226864354993e-01	5.470035857178359162e-01	3.959180480577247363e-01	4.780342375340281835e-01	3.356292095314740154e-01	4.495659649204949426e-01	4.829873726026411296e-01	2.561803577669897747e-01	3.596244472816115256e-01	4.109053326537329687e-01	5.269041190147845111e-01	2.650916634599128630e-01	1.000000000000000000e+00	5.159800521020196928e-01	6.964156816752329338e-01	5.761353609358149663e-01	5.763515275411813521e-01	3.045516245240081910e-01	2.597101560006643828e-01	4.940800359153893484e-01
2.906292685950803145e-01	-8.433260490138713705e-02	-4.128375398207609348e-01	6.500398295853905550e-02	9.663456508621645624e-02	1.535137956462520603e-02	1.971962192401050668e-02	1.745863715657424708e-01	6.041008092711073335e-02	1.024917248573478101e-01	3.424271898602136988e-01	-1.477831025628123518e-01	2.145025797197733508e-01	2.933443065459085952e-01	2.495464826521771595e-01	1.556724015730032717e-01	-4.489241264210841464e-02	2.707085155954803146e-01	2.332112455524850136e-01	3.441525832104114224e-01	5.300027670262209556e-01	9.004595847088760208e-02	5.274580755042416191e-01	4.099845503784527168e-01	3.983861536280640658e-01	3.140330720119910990e-01	4.347558299253541092e-01	2.826553896177324554e-01	5.695292183772696637e-01	3.793731850312342391e-01	5.153440639440226567e-01	2.922289372630243465e-01	2.661527966210219254e-01	5.074552085640660071e-01	5.537107254178510463e-01	4.687653223289917070e-01	3.967102966197909586e-01	4.355928596751930115e-01	1.924692316773529421e-01	3.479048935249315910e-01	5.870654549189222582e-01	3.317157489632320266e-01	5.159800521020196928e-01	1.000000000000000000e+00	4.253409318154369179e-01	4.170215630814915753e-01	3.924602736209010789e-01	4.487810595647370171e-01	4.652205740822238367e-01	3.752917804876466090e-01
3.826604760736666000e-01	4.178177782804595036e-02	-2.157258696405101317e-01	1.109641337045081527e-01	1.266200033551334314e-01	-2.657486492254680366e-01	-8.613949202585799436e-02	3.354614520657159954e-02	-4.643931445538022895e-02	6.276381168047313885e-02	2.315947943590710573e-02	-1.213591888994255408e-01	-4.758365435759086270e-02	8.850956305773294286e-02	2.526540387236940743e-01	1.296489790893369867e-02	-8.558003346166856429e-02	-4.537987180669422402e-03	1.110729309186447439e-01	5.920838996722459224e-02	2.775951902315833553e-01	1.838737892070776980e-01	4.277173149555652532e-01	2.255698314339507904e-01	2.758036281728060701e-01	3.611815455468495584e-01	3.951745502471284421e-01	2.650681601949004262e-01	3.229211558530880044e-01	2.216753619603332726e-01	3.730725962518705030e-01	3.974613862359958061e-01	1.579711271871531708e-01	3.289110817815079635e-01	2.429319619785745010e-01	4.997483748396337466e-01	4.604583070546159895e-01	3.264770776405491459e-02	3.532514787224406705e-01	4.890796578183964627e-01	5.286727534976004561e-01	4.484733483151757127e-01	6.964156816752329338e-01	4.253409318154369179e-01	9.999999999999997780e-01	4.471039464656900719e-01	5.143732862188167276e-01	3.860786221838735099e-01	3.300886600902860346e-01	3.662114600652227603e-01
-1.757965968856518889e-03	-5.593632986643432004e-02	-5.401934198833244771e-01	-1.505236277453989580e-01	3.316741705637586690e-02	-8.519085928468783653e-02	1.907609732957802479e-02	1.260138971700816568e-01	-1.205199456169212119e-01	8.719922348963302094e-02	9.730461545938024967e-03	-1.578782989618035260e-01	1.900261511785073798e-01	1.007191434797557877e-01	3.369749131745466281e-02	1.784720684727350848e-01	2.965478357199963309e-03	-3.934722251848790653e-02	2.887436982095458182e-01	5.846954687686232999e-02	4.737047636485812174e-01	2.422360546654405700e-01	4.490768268086645643e-01	4.074410903982680354e-01	2.721025937679260043e-01	2.545418541718617034e-01	4.225700785311630736e-01	3.861563199757698794e-01	3.971617732813380597e-01	2.107226586741259844e-01	3.972232186301206669e-01	4.442319256378063907e-01	2.716918685264924638e-01	2.777873816544702001e-01	4.205124484098898274e-01	4.807845157514641921e-01	5.179056293639903163e-01	3.001002710081683289e-01	2.818546667387274995e-01	6.193118641630551702e-01	5.505336793320129152e-01	5.350005398420425440e-01	5.761353609358149663e-01	4.170215630814915753e-01	4.471039464656900719e-01	1.000000000000000000e+00	7.467754404766029364e-01	5.270012130366171776e-01	5.601269987673729300e-01	6.895394021189804601e-01
1.281830090488872698e-01	-1.055667749628250163e-02	-1.265176288869176990e-01	-2.139058344744028395e-01	-4.420378471427897221e-02	2.954270279578337030e-02	7.849733641366112014e-02	1.353832379902984995e-01	1.202949362912814589e-02	1.395179819181194270e-01	9.873730699826790969e-02	-3.695866696605829699e-02	1.872857838885967907e-01	1.458144634643711857e-01	1.354728370074297639e-01	2.750181835120640850e-01	3.514695240283226274e-02	1.476872822555387876e-01	3.225094966358701964e-01	-2.040113313413119064e-02	4.485357731802399606e-01	5.518318379359841153e-01	3.914516281591254865e-01	5.051381217452429739e-01	2.618988379437688918e-01	4.536084492851429895e-01	5.921756972109420980e-01	5.060771608417260481e-01	5.710869383333295746e-01	2.595207967846668851e-01	4.792093342017226254e-01	4.671107658148680453e-01	2.703577016102171604e-01	5.041209547302437644e-01	3.017801763596568154e-01	5.489523428685779693e-01	5.674988126564740609e-01	2.714162606653830467e-01	4.667941057532822846e-01	6.169066587901691490e-01	4.961075124670701331e-01	6.741252902067739194e-01	5.763515275411813521e-01	3.924602736209010789e-01	5.143732862188167276e-01	7.467754404766029364e-01	1.000000000000000000e+00	4.856954474118439502e-01	5.900295378227834453e-01	7.574793565774825543e-01
6.898009733691332079e-02	-3.028729079934052715e-01	-4.242260571021445048e-01	-2.711297364514163033e-01	-2.467978075806845362e-01	-1.999390721750282651e-01	-3.110724527719505028e-01	-1.169646888892461600e-01	-3.738855369377310778e-01	-1.715403034354978096e-01	1.645393050975398341e-01	-2.027419645011169502e-01	1.418996640538995324e-01	-2.536582490242730165e-02	-1.033349096801247369e-01	9.691382567832122763e-02	-1.662753669413470914e-01	-1.451856237370114378e-01	1.121160050133437613e-01	4.518923824011250590e-02	3.394429694196147707e-01	2.535990913796399293e-01	3.776976709315941205e-01	2.600090957121096724e-01	4.738910217984296236e-01	9.821356958647428637e-02	3.450112475460700989e-01	-4.006475283391318365e-02	3.945330070550380763e-01	4.343804015231713112e-01	3.496683443673018199e-01	6.931416583086265348e-02	3.282416869188670705e-01	5.274489280750902509e-01	4.312873233346612989e-01	3.229646898239907915e-01	3.164076065018308626e-01	4.384399727326788176e-01	1.606136566052904502e-01	6.722967852562043989e-01	3.970892857280136079e-01	4.976585110944050649e-01	3.045516245240081910e-01	4.487810595647370171e-01	3.860786221838735099e-01	5.270012130366171776e-01	4.856954474118439502e-01	1.000000000000000000e+00	5.857640953560027119e-01	4.307984632893627763e-01
2.414037828359088811e-01	-1.146375858643914752e-01	-1.808629525031880958e-01	-7.813411166832895730e-03	1.952376411155287705e-02	-2.425519773673027457e-01	-2.684394219939773008e-01	3.222003035615449151e-02	-2.278539624306074318e-01	-1.055153069176096789e-02	1.523584270065513058e-01	-2.221466214883497936e-01	5.414436895947533079e-02	6.423447275516314114e-02	-1.022701137167959518e-01	1.324104790547292743e-01	6.514579462921102349e-02	-6.334923590453889197e-02	1.612004047680214158e-01	-1.046186203345561561e-02	3.838624511786957738e-01	1.934620190737769696e-01	2.869130388145609278e-01	5.113932043728619536e-01	1.124970476775297018e-01	3.653099000774007177e-02	2.789274706565620932e-01	3.182506587444425827e-01	3.463174277835585069e-01	3.860762122661279272e-01	5.139731755554817205e-01	8.702995777248200004e-02	3.430311925015719909e-01	5.513880127135164511e-01	4.230825164553085327e-01	4.733811441716654356e-01	7.063761528904468623e-01	4.834609590827507186e-01	3.629217981517186553e-01	6.316733195224584207e-01	5.909436009272921453e-01	6.167633557979291803e-01	2.597101560006643828e-01	4.652205740822238367e-01	3.300886600902860346e-01	5.601269987673729300e-01	5.900295378227834453e-01	5.857640953560027119e-01	1.000000000000000000e+00	5.387664699736313123e-01
1.510361945109173765e-01	-2.678868593209600135e-01	-3.100169461877523291e-01	-3.443887842512986519e-01	-2.773804811652803501e-02	-1.240316063137202052e-01	-1.068810411392197290e-01	6.316436628480770477e-02	-2.271059058584950496e-01	-1.564968245627083171e-02	1.219458439860015841e-01	-3.815347020388150101e-01	1.130682931428963894e-01	-5.290979595001503444e-02	5.087890871820530819e-02	-2.808740789195101131e-02	-2.150572587424361970e-01	-6.504260717197581088e-02	5.328911673136234317e-02	-2.774675324378561569e-02	2.339036643161865325e-01	3.345264847614515813e-01	3.847909944937352167e-01	2.606547206300312003e-01	2.045974390049130065e-01	2.570203723036477150e-01	3.526608204554166903e-01	3.422638258786713239e-01	4.143881302670610056e-01	2.839672402775743620e-01	3.202341728598791515e-01	5.455824808572981022e-01	4.288840569734572034e-02	2.801280387213827550e-01	1.998557121818455573e-01	4.638863471871195188e-01	5.003611741930568124e-01	3.811082906307168838e-01	3.787071097704168832e-01	6.201759112619382730e-01	2.810755901681487590e-01	6.709149712885567052e-01	4.940800359153893484e-01	3.752917804876466090e-01	3.662114600652227603e-01	6.895394021189804601e-01	7.574793565774825543e-01	4.307984632893627763e-01	5.387664699736313123e-01	1.000000000000000000e+00
9.109935297333511539e-02	-1.189544130220628465e-01	-1.822439473317845060e-01	-1.025592398755154899e-01	7.186335941548843698e-02	-2.169724350400361601e-01	-3.078430705505974530e-02	1.542779065131146266e-01	-6.706590812568138937e-02	7.971161858362500741e-02	-3.390373948346096789e-02	-1.839779223908627193e-01	6.924854994276977149e-02	2.054845668309865370e-01	1.114443677422722045e-01	2.945538897496331465e-01	4.505699322173504356e-02	-1.223130836589612080e-01	2.944998768492984587e-01	2.065636219078774705e-01	4.611889474386289267e-01	-7.494100070971293145e-03	4.928608760808200207e-01	2.096260848169442248e-01	4.603349958098340022e-01	1.097157881109972755e-01	5.150285772978629995e-01	3.724473670284439986e-01	4.927472210154110188e-01	3.571292231400144956e-01	5.335888205735047629e-01	1.673308019334255881e-01	2.176188964303972517e-01	4.558510193345041150e-01	2.936122133947096091e-01	4.499373727752106755e-01	4.264525149332317744e-01	3.923581726143005599e-01	3.839508175443303584e-01	5.007196539163649707e-01	4.038305411230937447e-01	5.052846622418365463e-01	2.811257476400955690e-01	4.347072314992027620e-01	3.315719647034577333e-01	4.776515765509662392e-01	4.989248263137952000e-01	5.488467016164435552e-01	5.632722768186203544e-01	3.710335351554209793e-01
7.412433745780189209e-02	1.221305224094642733e-01	-1.822976708484767561e-01	-1.170273712653527864e-01	-1.669455248887186062e-03	5.977299138944962287e-02	1.377004097390822912e-01	2.170049642356370045e-01	4.253737415945755412e-02	3.168039546845463628e-02	9.455668559238203374e-02	-1.238729521212953016e-01	-7.707736536130463390e-02	6.189307394860001782e-02	2.704413470912688799e-01	1.134095909599764085e-01	-5.216991059415417714e-02	2.383389930361558273e-01	2.823529039403814833e-01	5.605934333732272290e-02	4.645431491564527837e-01	3.927695723208396439e-01	5.024894109086641691e-01	3.090418282055082955e-01	3.040894494530013148e-01	3.867526847395553746e-01	5.856756184226474815e-01	5.202172505113867862e-01	5.927308347826240054e-01	1.611350184366730220e-01	3.848982053624250832e-01	5.716777920981772620e-01	2.038483225438600943e-01	4.608604465088824154e-01	4.149872241105564963e-01	5.246805116555005588e-01	4.821097519216492877e-01	3.711838091107255155e-01	5.428110682710877155e-01	7.846739148443148126e-01	5.381242770812301179e-01	5.172474177730330691e-01	6.839162686675533953e-01	4.743591139184638594e-01	6.000454144455982242e-01	6.227746756828755892e-01	7.572571280631120727e-01	4.539776701745118492e-01	5.504589656963745359e-01	6.845595328301324889e-01
4.186375318154809122e-01	1.879085674014612795e-01	-2.013647932457549583e-01	9.817747993153463915e-02	2.219403576132377709e-01	-8.930379579842173676e-02	-1.053981306221060676e-02	1.125309936731037352e-01	-7.440116554033872343e-02	1.271243468063285587e-01	1.664249228759751842e-01	-3.727342784711799861e-02	1.315261102826059403e-01	2.979580127346840857e-01	3.022976319189797922e-01	1.631351828598757714e-01	2.195559157624420513e-02	1.589399091099569783e-01	2.764889290655244691e-01	1.111039270863529438e-01	4.750841848542300960e-01	2.943907741070480588e-01	4.505073313806304824e-01	4.467250851955237856e-01	2.433440674637902812e-01	3.926041788098738605e-01	5.597204188144827564e-01	4.265157822257347187e-01	4.558655276868122108e-01	2.992799884794177800e-01	6.276485834427927291e-01	3.179190272735205602e-01	2.219076449357757497e-01	6.341338451027359602e-01	3.534959236437017482e-01	6.149543069399864281e-01	6.159338240620945149e-01	3.605662847370700863e-01	3.551647135785415133e-01	6.027143400184431510e-01	5.731488096465724436e-01	4.791835659821884752e-01	6.180690239952987275e-01	5.651953017401685209e-01	8.090675549523291821e-01	5.938950344921215541e-01	6.581703873905982993e-01	5.934916034299190235e-01	5.891416581625672499e-01	4.572354415829923968e-01
1.254154811581459639e-01	-4.173992937926866709e-02	-4.717601092345127256e-01	-1.233007357351272315e-01	-1.192585361724280146e-01	-1.695183054578274784e-01	-1.408675000012444556e-01	-1.047158711590178981e-01	-1.709583691560407070e-01	-1.898545702385688594e-01	-1.252811584964367841e-01	-2.721725832062686368e-01	-1.798733390026133194e-01	-2.388574609179332925e-02	1.010722698792089203e-01	-7.027987274330518841e-02	-2.211320504114112073e-01	-8.665036320861241315e-03	2.713194551527225995e-02	-7.444927533937439890e-02	2.734719712100257549e-01	1.670878065287197678e-01	3.953404194054538356e-01	1.944839033762256197e-01	2.803676944273386651e-01	3.074988979569651670e-01	2.823474729446237008e-01	1.931908398884839562e-01	3.247083417243993297e-01	1.596493267123271220e-01	3.825997777712651926e-01	3.131214625669039298e-01	1.392743355343715739e-01	4.205141915946358222e-01	3.750306942285676071e-01	4.319062079695076828e-01	4.166146095574935204e-01	3.164740291286432528e-01	3.918252598122804464e-01	6.655069455928603883e-01	4.521215866311738552e-01	4.702686069122680723e-01	6.940340812834959738e-01	4.946621277698873831e-01	7.414963254720042807e-01	6.966147306308870801e-01	6.110192325022725246e-01	5.801974405190131190e-01	4.862108404203079881e-01	5.433477529614444412e-01
2.491629503553457331e-02	-1.944078298237808811e-01	-3.554350109401070990e-01	-2.089894493408984422e-01	-8.261049048609672707e-02	-2.813446992938969382e-01	-2.316009500569112534e-01	-1.630177126066847254e-02	-2.606131920243809352e-01	-1.268640967496907357e-01	9.225598756566243466e-03	-4.301537724151813791e-01	7.806399989297550801e-02	1.220734278311349508e-01	1.410728841582843673e-01	1.079884985268714237e-02	-1.390393099323490866e-01	-1.523296351611095056e-01	2.651681510713518874e-01	1.700771782230932061e-01	3.987642418174449088e-01	2.204727362703113799e-02	4.961697960528407281e-01	2.120773266991078931e-01	3.097500223704554578e-01	1.765099118864406624e-01	3.549266974175902534e-01	2.491114317141643331e-01	4.795678168374742367e-01	2.786191452563639426e-01	4.517456357171092951e-01	3.464716084071808866e-01	1.899116935454414623e-01	3.904573461070848239e-01	5.799306388775344878e-01	5.410810033345934134e-01	5.362103365393751098e-01	3.909326758337216545e-01	2.902198950851383463e-01	6.989449420954854109e-01	4.544087749818996325e-01	6.940451538534364584e-01	5.805689247670183795e-01	5.932130092569509738e-01	5.590284105468388276e-01	7.321140373495965692e-01	5.973513527192542139e-01	5.194605354145732656e-01	6.123853078457013321e-01	6.809442115928154848e-01
1.997231073025088066e-01	-1.840439767965953433e-01	-2.628377874571153905e-01	-1.716548423184026118e-01	-8.875446740083496600e-02	-1.962295938712033949e-01	-6.971935811229917901e-02	3.608405061291889565e-02	-1.024996484185876494e-01	-1.466284203101554384e-01	-1.892388346781611469e-02	-3.618256517469613520e-01	-5.073924435625158658e-02	-4.818262692162077893e-02	8.096832072462982477e-02	-9.629702230246079547e-03	-2.143899655985773145e-01	-6.129976173968158804e-02	5.337724218076746879e-02	-8.972209918096255010e-02	4.165371829808952597e-01	2.701429168088894661e-01	2.310816246593145884e-01	1.241481660781964536e-01	4.071852966692280917e-01	3.025219204390898753e-01	3.708065135176138449e-01	3.390500439448388414e-01	4.560904448303652048e-01	1.681893646924297603e-01	4.409184078007669649e-01	4.330416547128645988e-01	3.235316302116794107e-01	2.955859863487949601e-01	4.823076431355933780e-01	5.823262781989951842e-01	4.757220151943515885e-01	4.206103439869229854e-01	5.636477029938342653e-01	6.711255548328243226e-01	4.183428384397269717e-01	6.170951845994611107e-01	5.482258081994414445e-01	4.814405626167977958e-01	5.486041453272123558e-01	6.215254123172753165e-01	7.274147314659629160e-01	4.005137530758494657e-01	5.941963276121782211e-01	7.532291030104002472e-01
1.648245301033920696e-01	-1.905377587119697347e-01	-2.332035809379811586e-01	-1.624149369623212602e-01	-2.304016052111049484e-01	-3.552532053545471302e-01	-3.113313791257600882e-01	-1.860260755719378989e-01	-2.553905421924963504e-01	-1.978270462897218918e-01	-1.033979487277201653e-01	-3.787506807176214130e-01	-2.230181064703726790e-01	-6.938455325484368941e-02	-7.442714853964131627e-02	-7.081386805670926432e-02	-1.997970939915359456e-01	-1.152818748575532987e-01	3.627437945565163691e-02	-2.178160949843312988e-01	2.102612794697219789e-01	2.232248717354772261e-01	1.881725719302721200e-01	2.322888147302996364e-01	7.662976669147032738e-02	2.908711872594050840e-01	1.814926721067837978e-01	3.910807611846339182e-01	3.227874570776437801e-01	1.885347367054004963e-01	3.118707481917205593e-01	4.189091068782485050e-01	1.206350180037738112e-01	3.024542098369518706e-01	2.680189566939500945e-01	4.314825367406437406e-01	4.979965953687012226e-01	3.291499522986344184e-01	3.415440407409679469e-01	5.909013742119312296e-01	3.797327588861080239e-01	6.724591653675177083e-01	4.198800913947153823e-01	4.908151995099808707e-01	5.125051434401857176e-01	6.128821166196462000e-01	6.972808053153292107e-01	4.689580147153934453e-01	6.595758905171059672e-01	6.747771590255556839e-01
1.909872357184870528e-01	-1.532879653224229755e-02	-2.629519814896634222e-01	4.138164940890776480e-03	1.185298222800541465e-02	-3.276136181354289412e-01	-2.691417243675273130e-01	-1.349349794327644736e-01	-9.543105510973490246e-02	-2.099425261835398404e-01	-8.847651059798480877e-02	-2.353342548162731807e-01	-1.106200887700214547e-01	8.217863036087001694e-02	1.218954422490617084e-01	-6.706184976958758093e-02	-1.151287926053134597e-01	-1.394733364614765270e-01	7.177797469334472324e-02	4.630515002482055338e-03	3.136922335249808791e-01	1.079186734216427829e-01	3.139881156556528774e-01	1.711684549980243553e-01	2.958186053208862187e-01	2.154492888200709722e-01	3.386359564277807155e-01	2.384433374119388493e-01	3.805184395221503091e-01	3.718991363109679926e-01	3.587458099110927279e-01	3.640192184899151973e-01	1.503717456401419406e-01	3.414699804157756979e-01	5.078768815951131277e-01	5.885367004524546530e-01	3.747508796560629074e-01	1.868069155798982306e-01	2.871045174416680945e-01	6.145681861947018820e-01	5.475218564380082142e-01	6.017991865983114419e-01	4.226159890476707259e-01	5.524499833982720043e-01	7.646213822109997338e-01	4.181723108034384184e-01	5.018853688909288291e-01	4.569078255434659286e-01	5.296070609566997378e-01	4.655514085871536034e-01
3.500155207361755894e-01	-9.957283697510510220e-03	-1.710670694587616003e-01	-6.083552838116536299e-02	-3.145389107499083764e-02	-5.922904540264105344e-02	-1.029030125838791554e-01	5.321428551576225241e-02	-1.614226027620944970e-01	5.466129892612692220e-03	2.021643075504689635e-01	-2.141449790744886228e-01	2.844553227639459031e-02	6.737754741268567327e-02	3.134308935269690399e-02	2.781630949838683614e-02	-3.457278057522106263e-02	1.378302801976189484e-01	9.864936194016568627e-02	-2.775506366181446777e-02	3.949864343406973566e-01	3.607307255660490708e-01	3.946085810151625517e-01	4.279916257129003365e-01	2.649065312673284933e-01	2.672351958572270481e-01	4.240029962180260625e-01	3.452058787277668683e-01	4.878665864443316735e-01	2.541649689307651228e-01	6.217429790425759162e-01	2.080592007757883499e-01	3.877406087803899615e-01	6.765423427700797410e-01	3.754560943636296999e-01	5.563747267964684884e-01	6.839159369674991940e-01	5.458207537129557974e-01	6.005350297463778464e-01	7.063948245529598768e-01	5.730140044499838492e-01	5.436596058341971460e-01	5.530290669235425893e-01	5.505863722705917063e-01	5.705501279843447904e-01	5.864812932017688940e-01	7.415537297506586967e-01	6.347662677448159263e-01	8.288456723964395811e-01	6.291758625559047413e-01
2.675004866964660888e-01	2.249821218406886786e-02	-2.501292274502874280e-01	-6.395964459468729546e-02	3.320448501982640327e-02	-2.068828756660206769e-01	-1.945933116889441705e-01	-7.024805514642179505e-02	-1.779681637578114373e-01	5.582005186817560333e-02	5.344274338787088213e-02	-2.172785126656935906e-01	1.326072217684451937e-01	1.416901822170143210e-01	3.286429034254099990e-02	-4.205154266719368823e-03	-4.483361382246716514e-02	-4.121720131808455367e-02	1.403883757197876281e-01	-9.730493000468114911e-03	3.649909083180372660e-01	2.086638053713079644e-01	4.611096851463839519e-01	3.435827247601855317e-01	2.246511579931309011e-01	1.859193046685304052e-01	4.967182623617379389e-01	3.633868841838531205e-01	4.063640600928991597e-01	3.493005893026149833e-01	4.995159260897120146e-01	3.281443310341044528e-01	3.131293569665639653e-01	5.025589762699104179e-01	3.275026810486701967e-01	5.726946041319967984e-01	5.184464203143753780e-01	2.701872343565397960e-01	4.301231775630238729e-01	6.189248850623659814e-01	5.997894277240654048e-01	6.447029073013791356e-01	4.941526791249186701e-01	4.849496789923158357e-01	7.070369334052128973e-01	6.541525873480356079e-01	7.306186054594641099e-01	6.042783420138434503e-01	6.045818833739310394e-01	5.964048794231939787e-01
1.856664746161586915e-02	-1.180208465627257952e-01	-3.117361699172673251e-01	-2.566643563422191798e-01	-2.717847099105156206e-01	-2.455934768132643775e-01	-2.592467228146971836e-01	-1.030243614023697296e-01	-6.602937347244844379e-02	-1.388809175371332194e-01	-2.079764602392327466e-01	-3.642256532960554405e-01	-1.093833984356136213e-01	1.336252270107651241e-01	1.017056929953964739e-01	-1.699729077972279845e-01	-9.506114299142069679e-02	-3.916791875637565474e-04	2.617764454185497192e-01	7.790835702432002963e-02	3.474317402391250420e-01	6.214645885654146440e-02	4.680972489347151599e-01	2.164580701012096264e-01	2.015275386326455254e-01	1.715844256122826261e-01	4.429460593607311703e-01	2.185563859006406651e-01	3.709362994263990521e-01	2.425523314343113468e-01	2.709239480081216955e-01	4.588151460072345533e-01	1.323014197818979942e-01	4.361658274109966871e-01	4.365714367925598305e-01	4.930181884612121479e-01	3.619168161183202170e-01	1.701551104373149881e-01	2.032932426097102119e-01	4.655641762473049505e-01	4.348691743196136383e-01	6.269001564919187697e-01	5.482279882600764598e-01	5.853809643592844392e-01	4.856433698517718112e-01	6.035298707423135678e-01	6.486965013421761572e-01	4.298911933883086678e-01	4.529522709952282788e-01	6.233960951567649733e-01
1.998308483528917490e-01	-1.683643490070259041e-01	-1.709846259103351418e-01	-1.664823259818553058e-01	-1.280803469829134289e-01	-4.266489636888993187e-01	-3.588424131974473630e-01	-2.223258721769759971e-01	-3.479222022759559940e-01	-1.525986185900748970e-01	-6.127095600153503741e-02	-3.639816414239611109e-01	-9.023119231130924400e-02	-3.267863530509526604e-02	-1.214974618355878500e-01	-7.924747943838277714e-03	-1.735538953035692944e-01	-2.813229469407606542e-01	-1.849574151586936763e-02	-1.373265236811239132e-01	1.733672422455401207e-01	1.519577635538488236e-01	2.996425001709307478e-01	2.422037356670758701e-01	1.321488873805950759e-01	2.388942584060096963e-01	2.368284741050143138e-01	3.362603466110104522e-01	3.921943410561056775e-01	3.333282593863123866e-01	4.376265938773949427e-01	2.469342759624230665e-01	8.666765565437227481e-02	3.578828265838972511e-01	2.979011467095551424e-01	5.061505051575801994e-01	5.672928916652915099e-01	2.419775502648463250e-01	4.858238172686018541e-01	7.076996521833024412e-01	4.936650990877742839e-01	7.675436830606210403e-01	3.765349444655182731e-01	4.913755960201740547e-01	7.235867552507267986e-01	5.747761567675649941e-01	6.915486967049570000e-01	5.269367676905811759e-01	7.043166576481325603e-01	6.136738422832388462e-01
3.573803440827585942e-01	-1.530928239505611466e-01	-2.185244008830623252e-01	-7.991838018885791262e-02	-7.502726521618174882e-02	-2.837650320868306264e-01	-1.938045353136480797e-01	-7.856858153043015658e-02	-2.703101486747942483e-01	-6.056853865789979530e-02	2.027502238956333663e-02	-2.766037799876013281e-01	4.906931869638131438e-02	1.165868591748219496e-01	3.027834518548178002e-03	7.258560470165575582e-03	-6.337418546877604530e-02	-4.497431069248647439e-02	5.772397746909432165e-02	-2.023095658142401998e-01	4.096163785326357720e-01	3.403163433644840197e-01	1.906474448344748218e-01	2.791745913262909662e-01	2.281244673489773722e-01	3.114828138381185996e-01	4.089481971847593877e-01	4.320309847671916503e-01	3.492923021361137859e-01	3.107045657765993840e-01	5.788943435851250374e-01	3.610694031135196491e-01	3.203386596068953374e-01	4.974575355698085954e-01	2.862463428956603662e-01	6.088916242760313846e-01	6.048089848186175566e-01	5.093481629300564695e-01	4.955365599016172129e-01	6.083429894598741949e-01	4.303063866524318160e-01	6.179398125826428556e-01	3.649212938478829105e-01	4.394033212404813149e-01	4.597987260235961715e-01	6.641022946582074704e-01	7.705540488893098949e-01	6.129744353695161241e-01	7.265126606949845467e-01	7.458178432655262480e-01
9.986039711576667754e-02	-2.390274694294843572e-01	-5.446963576387419126e-01	-2.434640177453504251e-01	-2.336491000609878521e-01	-2.930565213628538723e-01	-1.999766205056227597e-01	-1.394562950900586351e-01	-3.623348701482601575e-01	-1.825651514711590373e-01	2.778526551014814938e-02	-2.831272286752949396e-01	6.174046527127517031e-02	-1.328920409036116190e-01	-2.060187625207356155e-01	-4.821720050963346216e-03	-2.133264506601605104e-01	-1.493648092936085692e-01	-2.213237941896957148e-02	-1.349341294403648694e-01	3.474477924930295947e-01	1.729483583035537619e-01	2.691192213814619372e-01	1.662838245190133013e-01	3.905728195213259424e-01	1.849812412275227136e-01	2.644815454267305244e-01	2.048796045681265665e-01	3.686963661916461410e-01	2.582495678118326143e-01	3.073146297167069774e-01	1.924251030937050300e-01	3.836394027113229077e-01	2.372054660184991504e-01	5.328946885157173075e-01	4.322359584447139080e-01	3.497585408530826667e-01	3.058690592092575544e-01	4.608881171381146724e-01	6.369666892959159332e-01	5.887805527882985501e-01	5.212317404701157786e-01	4.302299265677022033e-01	5.822254235196258065e-01	5.424532962010187864e-01	7.429171535109507785e-01	6.256609881304699972e-01	6.560092088970794766e-01	5.464625018115031319e-01	5.371537748325725392e-01
2.647514402189060090e-01	-1.910245805208119485e-01	-2.757302029302705071e-01	-3.484329575106182020e-01	-5.070906611814003651e-02	-2.489034293421880650e-01	-1.980181023539535623e-01	2.651680935042208254e-02	-2.293459737801823439e-01	-9.368156035404599791e-02	9.807796289440881554e-02	-3.678567694739308114e-01	5.611353727343271029e-03	-7.072689802482781674e-02	-4.710704615756574481e-02	-3.589842489057952502e-02	-2.461803073387140994e-01	-1.711459481579241382e-01	7.517397089746809258e-02	2.064024701996429803e-02	2.845382277314597030e-01	2.887358789164121142e-01	3.885476698811146656e-01	2.368303619106290614e-01	3.605410087578026501e-01	2.599395338461888416e-01	4.144536002280215792e-01	3.528141489675175047e-01	5.641464934690295641e-01	2.887598599017732748e-01	3.868130507465122325e-01	4.643232014982652811e-01	1.076175975223873094e-01	3.115006681809612266e-01	3.667474904909025502e-01	5.980989301104017164e-01	5.010396825286882461e-01	3.327670221204804824e-01	4.190913825934693415e-01	7.010992510167314284e-01	4.452752933751120135e-01	7.387304205520929257e-01	4.683589923574190683e-01	5.985169019196228124e-01	6.324411692505997884e-01	6.153751702337493246e-01	7.621696207647407073e-01	5.442913477657607135e-01	6.303281341717351660e-01	8.090830381188107712e-01
7.154417784483375897e-02	-7.557069559253806919e-03	-3.299257858007968447e-01	-1.961933527665946919e-01	-1.031611029515058647e-01	-8.416923782434362900e-02	-7.417634561795963255e-02	8.861606022808214689e-02	-1.079912918385459442e-01	-8.765760927110027856e-02	4.523131693191660696e-02	-2.394601074367591065e-01	8.003216260035925234e-02	3.838233557211666314e-02	9.109188300619769363e-02	1.325565876901981521e-01	-1.059606121218688857e-01	1.035129387245652399e-01	2.880681921397162393e-01	1.856655769423476432e-02	5.532603496172657787e-01	2.543202318814395957e-01	4.421881900731921000e-01	3.276070378885841405e-01	3.435380101130693364e-01	1.225491006866690630e-01	5.620933306862498924e-01	3.261844641619219831e-01	4.979459988125095049e-01	2.751089633389375844e-01	3.679285610979549648e-01	3.110093785121940679e-01	4.418559783404740204e-01	5.121370324746967739e-01	6.016986268752128053e-01	4.735509331906617159e-01	4.393113227863595371e-01	3.564080256072045816e-01	4.724684718875398204e-01	7.636805914755092628e-01	6.421806295206710091e-01	6.359289745828354823e-01	5.599106712452883716e-01	5.267419377499595878e-01	5.163894994051716480e-01	7.130323917319981719e-01	7.833849683214471060e-01	6.752716424374427540e-01	6.997165450984872415e-01	6.342448784900451830e-01
1.256130930439847138e-01	-1.356246173515104070e-01	-3.531828483114479722e-01	-1.079095664477227184e-01	-8.373429900937334747e-02	-1.784778611004831927e-01	-1.373371777803090998e-01	-2.504440424385217384e-02	-1.396731112523893481e-01	-4.406303602599863367e-02	8.601823716052779678e-02	-1.802742640532019602e-01	1.486737643246804352e-01	1.884258350470625898e-01	1.058199486465180028e-01	1.778368547979733982e-01	-1.965108831287880678e-02	-8.929737852148257604e-02	2.703384882736039607e-01	3.099453824303144249e-03	4.672236014642154878e-01	4.088895086400630707e-01	3.465431021739387996e-01	4.384525190064459954e-01	3.740759458224209300e-01	4.633105671949865334e-01	4.885396257495780437e-01	3.393483197935002194e-01	5.532110402810600513e-01	4.354244389415670713e-01	5.112861386464169211e-01	4.535846114588042433e-01	1.866294056170542670e-01	4.716691695529187101e-01	5.340997743081359328e-01	6.684461272764361528e-01	6.280034246177554902e-01	3.007414553169024951e-01	3.473807107781206049e-01	7.627075864904965252e-01	5.876027303700981363e-01	7.153628007239685171e-01	5.458225990428263730e-01	5.666499681234198338e-01	7.077959010490406655e-01	7.445055905717570255e-01	7.865938246941198697e-01	6.457996849998065558e-01	6.524115368514239455e-01	6.552237329399328569e-01
2.958902090536129625e-01	-2.596943453004766922e-01	-4.395159240735145856e-01	-9.287823540027732860e-02	-1.448681848729146682e-01	-3.430413779004663488e-01	-2.324074049695850908e-01	-8.311299333269206446e-02	-3.199907507103042503e-01	-2.252511421354731203e-01	3.375078872454473355e-03	-3.194843259592297646e-01	2.348078786546741251e-02	-1.109019152732708263e-01	-1.399160299647849715e-01	1.648556560655967118e-02	-1.799844783534068904e-01	-1.685213381652351516e-01	-9.999770774316110722e-02	-1.457127534000468572e-01	3.791495502426287523e-01	2.568170824568976052e-01	2.373881475743150060e-01	1.776780188794038762e-01	3.923892248544744166e-01	1.782521659258536340e-01	2.694716467159852247e-01	9.852154016913720891e-02	2.920559196428592630e-01	3.213113165573978636e-01	4.116349841866256964e-01	2.012729519577947934e-01	4.129959122886893153e-01	3.404902548716010058e-01	4.028273865010418286e-01	4.265357046236878391e-01	4.724416168337800537e-01	3.410700456979446904e-01	5.360789861878297868e-01	6.930674695446232825e-01	5.579365229062155374e-01	5.112761629452908796e-01	4.020930010676579403e-01	4.459538373532841438e-01	5.621355298064794059e-01	6.349946307771283660e-01	6.122553032892732450e-01	7.443074488165922764e-01	6.834621040230786093e-01	6.101844195439681817e-01
1.280114729295413756e-01	-2.710878358369782637e-01	-3.756578279789275499e-01	-1.990895868038552730e-01	-3.961118358806335338e-01	-2.379328138494535561e-01	-3.173457082343901225e-01	-2.628952315396623218e-01	-2.703613628216259279e-01	-2.487250254149339646e-01	-1.051745325161297373e-01	-4.509945898433150302e-01	-9.777445788982228048e-02	-3.990804317007723596e-03	-7.684275918495023228e-02	-1.440908237916588008e-01	-1.929619100291807554e-01	3.189469213169452561e-02	-4.197448450212323129e-02	-3.257469690950806074e-01	2.380993941499078281e-01	1.763069127370892608e-01	2.613165950790651282e-01	1.873061728666507997e-01	1.459324275856400954e-01	1.332453301178177507e-01	2.981015987016620850e-01	2.485584331682083037e-01	2.907236216090590131e-01	3.317390503288046300e-01	3.093921968979617132e-01	2.607832384377208323e-01	2.400757483147670790e-01	4.831441662369118650e-01	3.221360307821571345e-01	3.769394076684645656e-01	4.007692675728872223e-01	2.941100032903403161e-01	5.454127526504198853e-01	5.566963885441005289e-01	4.885882711490766583e-01	6.433546834782328805e-01	4.361825012820948477e-01	5.068009497536921648e-01	4.480764030583529456e-01	5.630248851356567386e-01	7.039826844579627485e-01	5.724258439069369597e-01	5.858991943928544277e-01	6.586595211586403487e-01
2.445814339389131287e-01	-3.004139147349573769e-01	-5.028075754150402865e-01	-2.622028341142862429e-01	-1.315090978514344700e-01	-3.320500903245860447e-01	-3.518513921170433600e-01	-1.825626988720779886e-01	-3.485021152909286712e-01	-1.805296126389559219e-01	1.238849887755603951e-01	-2.927842486498490326e-01	8.693398651371800345e-02	-1.575686787613180262e-01	-2.828071348255076778e-01	-1.030986889819998087e-01	-2.074657922809142185e-01	-2.431382055106351137e-01	-6.962961462319547379e-02	-8.056910939285884254e-02	2.611733347444452624e-01	2.536728935855407374e-01	2.388381253318612174e-01	2.881129032292953918e-01	4.288744667293691859e-01	1.283661888502010684e-01	2.347615437797967997e-01	1.339604316950236962e-01	3.688998720716135660e-01	4.391676159268081969e-01	3.328556241224542300e-01	2.130550101908076643e-01	3.226399580637592246e-01	3.113034826944531264e-01	4.565172444501570115e-01	5.478192467776661356e-01	4.252089542580775872e-01	3.877424277479146753e-01	3.088539628033972195e-01	5.731083577217961356e-01	5.313525700789105688e-01	6.112931254548972237e-01	3.030859484931639480e-01	6.016557207795961704e-01	5.055782244448564500e-01	5.997867505518195141e-01	6.081344523146814396e-01	7.176113227142849604e-01	6.776238270997957391e-01	6.178500074671122722e-01
2.384232741297230562e-01	-5.202348214587006886e-02	-3.955441323037981460e-01	-9.483087103535371709e-02	1.015375728600144828e-01	-5.868349073556791001e-02	-5.974419498842699350e-02	1.871512757030249080e-02	-1.357538043393429761e-01	-4.940434884565467893e-02	1.146282865935110556e-01	-3.008981192330814070e-01	2.113900906028427437e-02	4.253045731283067524e-03	6.523027031452887856e-03	-4.177288079971230861e-02	-1.183326686798399086e-01	7.002632636882152872e-02	8.284382362808418582e-03	-4.756760431642764048e-02	3.137644131924369195e-01	2.283936082046223726e-01	3.654416899501659044e-01	3.586910777692668972e-01	2.474463414430700114e-01	1.877358962792112229e-01	2.978079683751080342e-01	4.590936135117644201e-01	4.288467375897527800e-01	3.016097191220342699e-01	5.251791086454357105e-01	3.429737515124295366e-01	2.099897029057775644e-01	4.378055749107397365e-01	3.327039387130469872e-01	5.719393274733211019e-01	5.835295538308524765e-01	5.996381573176330360e-01	5.515112824391559254e-01	5.870604887752203238e-01	4.930028960721763442e-01	5.452381068532570207e-01	4.831460755517061334e-01	5.857761675160941817e-01	4.107904444033924629e-01	6.661203015444602249e-01	6.826455307562049324e-01	4.297596610203988088e-01	7.327763290299558196e-01	7.774140130444471275e-01
1.438078581708942538e-01	-3.107733696573620752e-01	-4.159623946013931706e-01	-1.819704801824645612e-01	-1.952651978000585209e-01	-2.075117235304881347e-01	-2.902549297962025987e-01	-1.377770806515859481e-01	-3.098000248149265223e-01	-1.064287463176046833e-01	1.266592802577072852e-01	-3.734612279324201478e-01	8.488051657944717387e-02	5.879591705812791877e-03	-7.826169736406851651e-02	-3.997361533112232801e-02	-1.146918810705730013e-01	-6.156528922999647546e-02	1.311668415220941172e-02	-1.749930626779230836e-01	2.829322695678082589e-01	2.487928950360914215e-01	3.267885584183153336e-01	3.944126859651833072e-01	2.131555804349988814e-01	1.758872816095001790e-01	2.764154245017321210e-01	2.803491799069762203e-01	4.058668618942188333e-01	4.211196546093327053e-01	4.742692348673566149e-01	2.247116447582024890e-01	2.710112326599091181e-01	4.993122731003675208e-01	5.027913963134211794e-01	5.518500807662520824e-01	6.347629881226353188e-01	4.276381280516121097e-01	5.139745437458265176e-01	6.881338792737854426e-01	5.928139893881168021e-01	7.350120654377304552e-01	5.041286193963113726e-01	5.592913324570136790e-01	5.286402208055853702e-01	7.065550756201017801e-01	7.328147711783291607e-01	5.431854158162906510e-01	7.898289671963898417e-01	7.545665381523416482e-01
4.331429036035511909e-02	-2.446691850755916831e-01	-5.365431654697665476e-01	-2.687376906943185206e-01	-2.341960736458028047e-01	-3.303270922504564777e-01	-4.055327360854075747e-01	-3.033401956025644219e-01	-3.327603658626103744e-01	-1.571569083860995808e-01	-1.048321280925955251e-01	-4.135320512769012913e-01	-3.897856188515846920e-02	-5.462202471238720991e-02	-1.590531856401244115e-01	-1.857263842855809699e-01	-1.845234514529167369e-01	-1.713472229390748114e-01	2.759765546346362643e-03	-2.319782444632114138e-01	2.067946168616250358e-01	9.939558561556863236e-02	3.607479005670072292e-01	2.785337781500311083e-01	1.961483976414863939e-01	6.210500042960472034e-02	3.154956977685736130e-01	2.690248204429087076e-01	2.678886994934603361e-01	4.631830146232647216e-01	2.606455676818839051e-01	3.075539622351583513e-01	1.857503925399695832e-01	4.182384530026334035e-01	3.763398615882102005e-01	5.022730312401447739e-01	4.262757432016635595e-01	2.885659073953834031e-01	3.620826613932568439e-01	6.088518939703135846e-01	5.497173388798687332e-01	7.452367468727330024e-01	4.360780420705760996e-01	4.883642062627004954e-01	5.455871669115284206e-01	7.195446534458872501e-01	7.040072766416349825e-01	6.445787190982763537e-01	6.329486728917055327e-01	6.941922623923330038e-01
1.837968198371640605e-01	-1.815105805569230402e-01	-4.562003108972478849e-01	-1.966032219384047652e-01	-1.403911110236445159e-01	-3.366851161110059887e-01	-3.632040762935541123e-01	-2.243768536333716757e-01	-4.063097400844027374e-01	-1.882652797208705375e-01	3.540256587011887668e-02	-4.781264008879569372e-01	-1.104325982450496263e-01	-1.547438515899628997e-01	-1.244895578484109533e-01	-2.536041718276448309e-01	-3.075268870369339824e-01	-1.330180252742181601e-01	-1.093953332618073510e-01	-9.026061016093851752e-02	1.721752009077033574e-01	-9.316769631348975622e-04	3.777109269539795089e-01	1.690626541742605016e-01	1.604281378718836470e-01	1.181968835808484275e-01	1.160518407764298265e-01	2.101761465807944484e-01	2.890706601525067088e-01	1.960864461758594079e-01	3.395338627454405622e-01	2.231116352967563721e-01	2.540504591781336252e-01	3.351537338327244542e-01	4.359010453110343519e-01	4.311029427452769403e-01	4.618581131960414199e-01	4.256817149192236860e-01	3.914684120935155165e-01	6.414242091441557658e-01	4.989421987860961361e-01	5.863111638595112085e-01	5.655249721693765830e-01	6.399111463628693874e-01	6.297023731850196482e-01	6.822374716323257315e-01	5.542585717067549655e-01	5.442457249496481797e-01	6.451974880191175821e-01	6.478859484683041625e-01
6.230795889051701092e-02	-2.642280671198078412e-01	-3.906698358198125720e-01	-2.609365466279088830e-01	-2.852958990468227318e-01	-3.951371113382011191e-01	-4.189359103843428578e-01	-2.827531136588788963e-01	-3.511313141499739499e-01	-2.933119899201387382e-01	-1.141241952497913659e-01	-5.281317648505112761e-01	-1.488933052292709946e-01	-1.101449371520542703e-01	-1.207918677244810696e-01	-1.952642878967624507e-01	-3.112415120161135529e-01	-2.430456855595252430e-01	-5.019462329903430498e-02	-1.383293136103732612e-01	2.651629286887023929e-01	3.253155721518000837e-02	3.231381117781518819e-01	9.126306414744997375e-02	2.732866763780767982e-01	1.112679627767032553e-01	2.533700241405661968e-01	1.783703205009162240e-01	3.498857236420079841e-01	3.215585702275237656e-01	3.249852416937258903e-01	2.829762156883152135e-01	2.422652448293662053e-01	3.712089271441333382e-01	5.096525744340854036e-01	4.784142603333657040e-01	3.944262885710004274e-01	3.794778917355368653e-01	4.254447604743141764e-01	7.492473401965011881e-01	4.782999782635789510e-01	7.246787367580619366e-01	4.396146310313699956e-01	5.825637359488982092e-01	5.859117506581386081e-01	6.145541611161886575e-01	6.154047504382691436e-01	6.417361884093288893e-01	6.627015759731105238e-01	6.696641095678341760e-01
1.489686203378404461e-01	-8.313972626144262856e-02	-4.015703706570339371e-01	-1.303704193923417853e-01	4.193377708842722928e-02	-1.421867334437528496e-01	-1.994591254070917641e-01	-1.113351896865388407e-01	-2.743772628939538660e-01	-1.461206204674329046e-01	1.627291336176944492e-01	-3.165905345203323118e-01	1.605849267603337016e-01	1.732585260721368481e-01	5.495667855914156824e-02	-7.233976190919834404e-02	-2.534067994869286869e-02	-1.974726045149397674e-02	9.045074537564194717e-02	2.089845840870146326e-02	2.714446188495905354e-01	1.123648624444366639e-01	4.409435961634371459e-01	2.884032561175789433e-01	3.351926280477177111e-01	1.680218670848813711e-01	3.189379208632323603e-01	3.875312330083507950e-01	5.417722403559145361e-01	4.526578121324009163e-01	5.485869856426068836e-01	2.411512027547893788e-01	1.817022807067055212e-01	4.917177267373625815e-01	5.195351703015470557e-01	6.771929983025868349e-01	5.533816010904650806e-01	5.120163231277842231e-01	4.678695830423916791e-01	6.098294436674713825e-01	5.709124772859190955e-01	6.291577212489254389e-01	4.317017700930534940e-01	6.896779431751869360e-01	5.241710762872887619e-01	5.993463630557551713e-01	5.941871599147952043e-01	4.992260811158256706e-01	6.539012901538665545e-01	6.616884387941042167e-01
-9.098671339331476995e-03	-2.194649913938908625e-01	-4.537799388955379709e-01	-4.052796282550844009e-01	-1.273971275173309547e-01	-3.199151725153518977e-01	-3.016369361028224394e-01	-1.831243258599092871e-01	-3.416134133757579017e-01	-2.113788740004926281e-01	-2.753694195973455106e-02	-3.029044256707738580e-01	7.815869554886455822e-03	-2.407468887657068513e-01	-2.862570235160524779e-01	-7.149992540933997227e-03	-2.584276746969153549e-01	-3.485460394648654536e-01	1.269615895377016433e-02	-8.492134878654375441e-02	1.793949807765008453e-01	1.938817262262249874e-01	3.092270652346342241e-01	2.180389716574676340e-01	3.814946560422650679e-01	8.233339471162874623e-02	2.298138133591724197e-01	2.540650645961464726e-01	4.340704836188806759e-01	3.463686965006851359e-01	2.209586183751335309e-01	2.635546839549701703e-01	1.840684661323267191e-01	1.673562314985814203e-01	4.124102208323964791e-01	4.739729673289988510e-01	3.419330045483794378e-01	2.766127690063672206e-01	3.340574287513728424e-01	6.833888076947187695e-01	4.754713100718025443e-01	7.343313971613275593e-01	3.227169270939128087e-01	4.561186814436351544e-01	5.402920177443646388e-01	7.038520336024474133e-01	7.027947870508244321e-01	6.397584683618753321e-01	6.139425904302966419e-01	6.515639304978448898e-01
2.872157576902705789e-01	-2.727407395348703245e-01	-4.263642739448799679e-01	-2.285863686532093042e-01	-9.440692924673764475e-02	-3.092210710492955816e-01	-3.373425811107876315e-01	-1.486979583265814475e-01	-2.751584857195852329e-01	-1.716221648360916618e-01	5.615472995331598216e-02	-4.071974417785860778e-01	-4.389280629972585994e-03	-9.760084415248845846e-02	-1.205543097772684702e-01	-1.781984716306077299e-01	-2.054041513665663954e-01	-1.662211145304053339e-01	-9.386254737248637958e-02	-9.972161947682664507e-02	2.135707839347335268e-01	1.874299579061620702e-01	3.152654540234705594e-01	2.823555179051578934e-01	3.144500020986049083e-01	1.668741031317435564e-01	2.415955436133695733e-01	1.704594635518978940e-01	3.639055633985912031e-01	3.956564741390956041e-01	3.905375169795413659e-01	2.607935638649006016e-01	2.305464961633260368e-01	3.951978399140562148e-01	4.416224637726643421e-01	5.904107874270063672e-01	5.449174138220517216e-01	3.437447249564661855e-01	4.406077058838878679e-01	6.008501627740943096e-01	5.417912503116593115e-01	6.872205403718292249e-01	4.912218581115441185e-01	5.992913369345458374e-01	6.291280526544804630e-01	5.935925282987698504e-01	6.707764500088144732e-01	5.302275223188563924e-01	7.085509515213648246e-01	7.396105810012378878e-01
5.472460177925091152e-02	-3.751316663510143035e-01	-4.547845863132929933e-01	-2.790070605443976115e-01	-2.711909807239357706e-01	-3.910353724519913254e-01	-4.642513738425120273e-01	-3.057135456607084079e-01	-3.886144935191215843e-01	-2.919920856973087231e-01	-1.106495997323334174e-01	-5.175402010929487373e-01	-9.398636630528611757e-02	-8.841135060561709780e-02	-1.560459766139605242e-01	-1.463653135005345551e-01	-2.649817449223749177e-01	-3.119634300582413422e-01	-1.080204125739609583e-01	-1.310917745210146701e-01	2.094437187392979571e-01	4.412127673765121882e-02	2.951154393598417469e-01	1.844265223830993672e-01	2.596387915817003345e-01	1.492101495538019351e-01	1.434487968057704399e-01	3.105574005636500129e-02	2.750434776228138367e-01	3.873008650195117752e-01	3.840780800418236440e-01	1.577373280843396564e-01	1.930192799924027591e-01	4.389582577923277218e-01	4.627057992297833877e-01	4.411407059350068716e-01	4.808879370772086159e-01	4.232442135012218221e-01	3.292321078972411108e-01	7.146418017533342493e-01	4.074951885430831422e-01	7.042540574965167055e-01	4.141093634355789699e-01	5.225673844253904132e-01	4.835067510086008546e-01	6.589702509149780729e-01	5.972945193360965632e-01	6.939030366810796657e-01	7.371392584554887772e-01	6.965559235830571794e-01
2.026456913860300857e-01	-2.379194801587276031e-01	-4.469494359614371026e-01	-2.150691073125599595e-01	5.769720981833137419e-02	-2.369119935592678972e-01	-1.772171531323110671e-01	4.013285764103401154e-02	-1.761450761694565437e-01	-1.081438792113947056e-01	1.279314709426019880e-01	-3.343684142674535065e-01	8.918089434245018987e-02	-1.530400487541986876e-01	-1.242548839217304524e-01	9.066794942263915746e-02	-2.507623540571650711e-01	-2.044632554213516029e-01	4.520326060093323578e-02	5.697496434799992349e-02	3.718346030561503479e-01	2.159013351366859124e-01	3.561260057438610516e-01	2.948735941050192877e-01	4.657247033613122200e-01	1.035055906112980761e-01	2.962159435010932595e-01	2.941714590235602889e-01	5.001056272034694050e-01	3.519861169243271304e-01	3.947297104572015103e-01	3.377135473859966264e-01	3.289900306980474420e-01	2.332746071369450891e-01	4.683731366056133605e-01	5.193739062939647377e-01	4.557071204743234349e-01	4.408652056283149934e-01	3.884006294529301906e-01	6.560094499613307040e-01	5.265175908983129593e-01	6.846788329376864990e-01	4.100807641983300056e-01	5.998323294024524577e-01	5.036280593595487964e-01	6.705197401093870857e-01	6.793811210037852266e-01	5.874348760811203274e-01	7.269713716603150022e-01	7.238741890235391718e-01
1.520075808920916816e-01	-2.723358489515792513e-01	-4.488260562779444740e-01	-2.069028743456859110e-01	-1.529879398628518350e-01	-3.888429418880570698e-01	-3.838149987277786890e-01	-1.478620980961315168e-01	-2.914553943270247749e-01	-9.256966346112772970e-02	-6.371513476782423094e-03	-4.762379426388644310e-01	-5.040681389787803057e-02	-7.903476574962520207e-02	-1.304927767484350964e-01	-7.038003279649909794e-02	-2.249603194943967654e-01	-1.693073311202497877e-01	7.546801461269625477e-02	-7.381335865176849587e-02	3.009756125141552774e-01	3.881037058815570845e-02	4.303361726020756284e-01	3.277465767404864616e-01	1.998812082997326045e-01	5.966193618209045951e-02	2.865676925714195078e-01	3.419585014991125549e-01	3.755747214817818369e-01	3.647811364092251596e-01	3.446790928898922357e-01	3.197766257830598202e-01	2.818815835491233490e-01	3.743504846886127613e-01	4.490539372316217914e-01	4.826718358537437359e-01	5.313482684384990273e-01	3.405255835475923254e-01	3.751112780833853466e-01	6.308259708217104356e-01	6.106420483155610146e-01	7.978697454577001746e-01	5.122630899579920793e-01	6.555147978666691078e-01	5.935183481428092378e-01	7.365387911892458117e-01	7.118089126232458597e-01	5.776712806434527447e-01	7.721479317008610455e-01	6.998039688224422239e-01
-2.041463054588594367e-02	-1.819176319530791397e-01	-4.451027071214278541e-01	-3.414013207963152441e-01	-1.439516301494412343e-01	-2.261954035473594526e-01	-2.744296037960858858e-01	-1.501775677090542993e-01	-3.186362663325916222e-01	-2.030492049569340429e-01	2.421877191583667391e-02	-2.978532285929684775e-01	6.272198727911573735e-02	-1.312632397797915684e-01	-2.036317327694227575e-01	-7.124867179028078479e-02	-8.227076830069998681e-02	-1.886306972713909791e-01	8.259527501793166582e-02	-1.176383812443296123e-01	2.724413078385966996e-02	2.315368587277132906e-01	4.109196322738167817e-01	2.842965602063790564e-01	2.441866629958310830e-01	-1.560091600795907550e-02	2.732015442400806404e-01	2.791755087192395735e-01	4.150749156229565640e-01	4.922768331392790020e-01	8.061352179353362124e-02	3.286986489510058118e-01	-5.141966049103598863e-02	1.994481466098330102e-01	2.272665941354497787e-01	4.332906826473855721e-01	4.031876641523515770e-01	4.350875502191033778e-02	4.225981255710264395e-01	5.752440287774839289e-01	5.467537826206182450e-01	7.066140093461665828e-01	3.175515423101357149e-01	3.452942254744563177e-01	5.400701122445968894e-01	5.412350879843286222e-01	6.261753937144641791e-01	5.134439861867404753e-01	4.926739419639999396e-01	6.364240543794116300e-01
3.424177743762945036e-01	-2.623931682758648964e-01	-4.160152820792227812e-01	-1.999164055130850104e-01	-1.878920104379681599e-01	-4.530029243920335458e-01	-4.082103273710345204e-01	-2.665851835742777398e-01	-3.877034392198252521e-01	-2.182235388107981733e-01	-9.137661112427633570e-02	-4.306658426802038031e-01	-2.037881502150681867e-01	-7.572998977403055942e-02	-1.345140842041376017e-01	-2.416066771533681157e-01	-2.735440057985399909e-01	-1.952473642010953969e-01	-1.655373624412925238e-01	-3.833155860546341720e-01	1.795468767442795488e-01	9.772518612680911043e-02	1.136111650416844476e-01	7.784106841718038683e-02	1.967827291521787592e-01	1.897330642740955309e-01	2.342115444924021683e-01	3.417552139690743229e-01	2.320707013118600559e-01	2.951060248620668292e-01	3.144973563470363498e-01	3.041179466008377963e-01	1.694071754437222466e-01	3.170033712851395014e-01	3.251698944115591905e-01	5.417136353310127994e-01	3.912227704142258178e-01	3.451490397288590750e-01	3.769749595716881396e-01	5.448432645939884633e-01	4.355262240759490977e-01	6.359188943485696299e-01	3.394084981546057200e-01	5.372987195431840890e-01	6.035642097630514735e-01	5.591376317965498499e-01	6.101186336924833142e-01	5.585330304419049430e-01	6.007422298707083552e-01	6.238734954845417402e-01
1.832991582829705535e-01	-2.787791910663178219e-01	-4.146668939895790662e-01	-1.489732761901722824e-01	-9.890763735611950158e-02	-4.173028313048468552e-01	-3.961898411356355454e-01	-2.010963995510216262e-01	-4.167912894366679888e-01	-2.170090418744521910e-01	2.090376035255687298e-02	-4.700381926428834345e-01	-8.767787942471869100e-02	-1.070087960572691788e-01	-1.298027774336411311e-01	-1.080187441208078497e-01	-2.474669813896486770e-01	-2.721920495796824602e-01	-1.287200892347607206e-01	-1.831512775292082063e-01	2.306419544786886822e-01	1.560132619518074873e-02	2.809156367926606834e-01	1.516396824977315760e-01	2.395823735785536646e-01	8.707334071472061510e-02	1.683237246370804518e-01	2.549668365344458509e-01	3.274162552986007446e-01	3.622066280981726116e-01	4.053382333208139232e-01	1.796578962829092629e-01	2.513264975720641559e-01	3.370583233453893768e-01	4.996916891935924698e-01	5.017278965050684381e-01	5.029971540139095421e-01	4.336695265258253551e-01	4.625028716923613170e-01	7.529996405735788212e-01	5.475368537051512607e-01	6.963538940916634834e-01	3.873841177309510497e-01	5.550677220513711152e-01	6.058171576986776108e-01	6.185887068122560839e-01	5.520446807159740121e-01	5.900295384495632955e-01	7.742885869744411398e-01	6.441600560509700424e-01
1.636990844048787641e-01	-2.452608594892184413e-01	-4.850902249059941829e-01	-1.993557417554229771e-01	-1.159679384175494599e-01	-4.407891819424227253e-01	-4.070308356810753980e-01	-2.231616363735260400e-01	-4.097952463421320468e-01	-3.758775043404458671e-01	-1.228431813811859952e-01	-4.350229495040308647e-01	-9.348778094950005446e-02	-1.094335396625759904e-01	-1.365530863517392668e-01	-2.876260875960776064e-02	-2.909020609304074356e-01	-2.786370464283655091e-01	-8.988784052289103266e-02	-1.126453788752980467e-01	2.595437777622701669e-01	2.113524827138937856e-02	3.093660909393116665e-01	1.349228735163195692e-01	2.778522999410744099e-01	1.623293615286303115e-02	1.657190763641804843e-01	1.584416764646841558e-01	3.087567017960576310e-01	3.760445527799340382e-01	3.791586880969381457e-01	1.451590694746021926e-01	2.037591038803104604e-01	3.392520941369197018e-01	4.456073122726930125e-01	4.029586437056189574e-01	3.846341890050018475e-01	3.984922083600379583e-01	3.709366805038687431e-01	7.038966064806844170e-01	4.910421241774729495e-01	6.658200347855863788e-01	3.184473507355686794e-01	5.622920115453400314e-01	5.387417918711132625e-01	6.369765843640577963e-01	5.671509307248430165e-01	7.325634632369102395e-01	7.377577565059084685e-01	6.301289202386910482e-01
1.018960687861012737e-01	-2.927077744428837613e-01	-4.183086064239471824e-01	-3.466373550147194282e-01	-2.674142989702014139e-01	-3.870510669073939924e-01	-2.976846115273689697e-01	-1.223599768316411540e-01	-2.521010970942023088e-01	-2.696526162234124113e-01	-1.714944636015115764e-01	-4.741106293174136010e-01	-1.481908621659893677e-01	-2.064675927899163599e-01	-1.133028084899024568e-01	-1.505842309618121155e-01	-2.897557445033942525e-01	-2.105126608519666820e-01	1.549227578611529245e-02	-1.051780600046263725e-01	3.326098008662422556e-01	1.412128943722469887e-01	2.979371355878724925e-01	6.018914776737376016e-02	4.169759889419745735e-01	1.412380485259216445e-01	3.105903304763738548e-01	1.394756815274993955e-01	3.178778834311339896e-01	2.170581998015403968e-01	2.063960395471788334e-01	3.877919415678932058e-01	3.591113052540319539e-01	2.652174513533834821e-01	4.332559535075620749e-01	4.456065551112756151e-01	3.472022758471768333e-01	3.099376406182995369e-01	3.918151733352392418e-01	6.475178452671657148e-01	4.166519215802388376e-01	6.505688093580256348e-01	5.034723606632769410e-01	4.480756087138558774e-01	4.898471925909372304e-01	6.730056987247572398e-01	7.037336102766513779e-01	6.443320359498384553e-01	5.919299635578000318e-01	7.411370948032440786e-01
2.922861167511786040e-01	-3.706559933203156243e-01	-5.455319023604892070e-01	-2.388047930077405179e-01	-2.381323425632008439e-01	-3.633220171773656748e-01	-4.463411352360203144e-01	-3.016776544778863034e-01	-3.941021504821142218e-01	-2.792751275464821492e-01	3.571076350065038874e-03	-5.192711765789705947e-01	-8.950355072100425746e-02	-1.745707179828700772e-01	-1.420915637277004040e-01	-2.705460426795445739e-01	-4.004190121493828025e-01	-1.210407637308470730e-01	-2.017064022000145118e-01	-2.491070510231566115e-01	1.836076810614269417e-01	8.035447316083410563e-02	2.486803460714674952e-01	1.164782232098039855e-01	2.851231944575601251e-01	5.263323979567782057e-02	1.680915468532784840e-01	1.130761809239827775e-01	2.158657616055075223e-01	3.526166067892787526e-01	2.913189795243321112e-01	2.169259764659741130e-01	3.049457922651954145e-01	3.923064401596529360e-01	3.577486192091353656e-01	4.036463057961665046e-01	3.264309160935354726e-01	4.498685251741230684e-01	3.523559027170889979e-01	5.198854236842370691e-01	4.110360120491630131e-01	6.150394369052767374e-01	4.482332160054949277e-01	6.023707657410508620e-01	5.217170382371687509e-01	5.569309018020434099e-01	5.765781110577208324e-01	6.904692746185714380e-01	5.952159011436719549e-01	6.829835070602393587e-01
-7.453622081228750314e-03	-3.683661121188906429e-01	-4.185869226754242445e-01	-4.665723544914761045e-01	-3.561483741780610557e-01	-5.382213521586518556e-01	-6.244966203150570383e-01	-3.802026060121085349e-01	-5.464809137359283309e-01	-4.010435033808904537e-01	-1.466757916310428844e-01	-5.862088125223291479e-01	-2.525073472535157570e-01	-3.422061646261423395e-01	-3.881805015429908301e-01	-3.562082773680107506e-01	-3.700425849951972657e-01	-4.066182201742380431e-01	-1.342223918068354005e-01	-2.080863026570990149e-01	-3.242575822922542234e-02	-9.010052457488515465e-02	2.238634617427448514e-01	6.521329662783421910e-02	7.684591427167135336e-02	-1.810010548931282881e-01	1.010819958783966410e-02	9.828947248795918967e-02	1.862307463232815985e-01	3.179920327071363850e-01	2.176333499598166396e-02	1.474820482276891220e-01	1.772165230587532253e-02	1.649550299430114775e-01	3.771888916936866343e-01	3.320329902930792554e-01	3.031028395229555250e-01	2.438706401874541907e-01	2.329207885716623461e-01	5.865491866212192429e-01	3.670849474883168262e-01	7.461839772508267465e-01	2.027928864982594115e-01	4.680923725838345151e-01	4.015098316856838823e-01	5.014283594331284677e-01	4.663998660533792417e-01	5.337642727829747802e-01	6.627781929439156006e-01	6.288853971307244439e-01
4.011137767927980269e-02	-2.938047852649395830e-01	-5.456740487730622480e-01	-3.241110352712047726e-01	-2.229295925830475089e-01	-4.055569532902640328e-01	-4.071207883112758497e-01	-2.535155086769419475e-01	-4.621729613585803809e-01	-3.646690198675978101e-01	-9.109992118761847668e-02	-4.882814675046343034e-01	-5.615268832387090153e-02	-1.827149139993528848e-01	-1.656245464509071841e-01	-1.079635438791178847e-01	-3.523579757709756621e-01	-2.854039511817780261e-01	-2.744639303229413560e-02	-1.743135796780214131e-01	2.279234959587712050e-01	5.879048078949859757e-02	2.781833640574747912e-01	1.123368529644114544e-01	2.707929621602357395e-01	1.416041501070577392e-02	1.581983961965952590e-01	1.966518394323626406e-01	3.262448943509747012e-01	2.929946747276528929e-01	2.721900153117805532e-01	2.313309428699794612e-01	2.214096447024717640e-01	2.353616791150073273e-01	5.285243680861075877e-01	4.313605645300538916e-01	3.670978743150996038e-01	3.703571948752142351e-01	3.543246815296327012e-01	7.265582711710004693e-01	4.684330905234475040e-01	7.396337124943206387e-01	4.230342764776692244e-01	5.250252999567776024e-01	5.645535942573980392e-01	7.606725432371896911e-01	6.383658051743597017e-01	6.578005473682386750e-01	6.571753888851492587e-01	7.054283562817357245e-01
1.723056933212020747e-01	-2.030722083161393132e-01	-4.667173422713423170e-01	-3.423701818636618599e-01	-1.716951244121165954e-01	-3.547118339444176316e-01	-3.103140375006384621e-01	-1.222914139948527296e-01	-4.018605349867663823e-01	-2.569536844085613114e-01	-4.588499828517970947e-02	-3.617786440166055328e-01	-7.262331624243294204e-02	-1.796714810915001070e-01	-2.278482021812077707e-01	-8.735416359645745144e-02	-2.184740194208242003e-01	-2.422559447957074730e-01	-4.540851016582858612e-02	-1.281612223542554774e-01	2.427303646766266476e-01	2.106982355100596727e-01	3.256695385244675611e-01	2.240231688931346166e-01	3.031159666762140437e-01	1.208105331824053802e-01	2.848975464828165105e-01	1.872913172512873925e-01	3.656364317638135519e-01	3.331372609893521464e-01	3.000212575754483968e-01	2.385087835024996272e-01	1.669557779484989735e-01	3.345511840291326977e-01	4.114749266282785589e-01	4.883021456836266205e-01	4.835466699204261642e-01	3.021107379096747425e-01	4.668312117729055410e-01	7.635776616509646342e-01	5.510098271173319295e-01	6.512868994089664465e-01	3.953099388497772204e-01	4.991924908626721447e-01	5.876102611663986952e-01	7.043569422919533363e-01	6.907928410536993136e-01	7.228047224573753704e-01	7.308064036351702430e-01	7.054217761383486662e-01
2.070140934095826279e-01	-1.683316609954003673e-01	-4.118297312620681216e-01	-2.092670615747188323e-01	-1.022813304220787922e-01	-4.237936639866123900e-01	-3.673133422723078856e-01	-1.592780683508311090e-01	-3.663436179482768007e-01	-2.118700307170215957e-01	-5.909481055363058344e-02	-3.830150891390743384e-01	1.305321723392387570e-02	-2.121320018874939262e-02	-1.193247932287883895e-01	-1.288465253520344467e-01	-1.083856696189673813e-01	-2.115389576659999216e-01	7.280038867863972141e-02	-1.304345710726302898e-01	3.184786585747489407e-01	1.580055970154148892e-01	3.194072725548510183e-01	2.085505033878722880e-01	2.827649761680700591e-01	8.075578671450293899e-02	3.485897735643853634e-01	3.000203179517189622e-01	3.332405779438440963e-01	3.878596323187794570e-01	3.281748843833810492e-01	3.617251896996053206e-01	3.035471783733446061e-01	3.479790972574198782e-01	4.198688276698527844e-01	5.828885176631786180e-01	4.912874112942729465e-01	3.205266209661098431e-01	3.685519633037879217e-01	6.559879753439268324e-01	5.648617282827671504e-01	7.101294570291269981e-01	3.658749495016935249e-01	4.724510481303419995e-01	5.476276507262441973e-01	7.053691451550117009e-01	6.970175071568021075e-01	6.878007028705648285e-01	7.108957235352605375e-01	7.297223644442808466e-01
1.863808959434944124e-01	-1.793320280219796170e-01	-3.208996585887440300e-01	-1.820220393557479832e-01	-1.267162335399524831e-01	-4.034717971010065574e-01	-3.805086833941427327e-01	-1.805228108708634704e-01	-3.520280450716972709e-01	-2.045765852947391272e-01	6.422015705128037225e-03	-3.284804077885709050e-01	4.126653787405090007e-02	-4.477468898094427892e-03	-1.484348049305835582e-01	2.071705930838339121e-02	-1.229615095312086570e-01	-2.211961875928005195e-01	1.520757023155382692e-01	-1.144224991045883488e-01	3.297017144603133776e-01	2.251573340284481473e-01	2.560280967868850399e-01	3.159097530274551646e-01	2.552471478615380707e-01	1.051022797791888175e-01	3.173591583648050496e-01	3.598870546602687126e-01	4.143921592867468862e-01	4.143600163563861960e-01	3.868099193730618057e-01	3.001002724110409803e-01	2.722441851642001254e-01	3.701226394037563927e-01	4.373234728526090298e-01	5.627566983200964490e-01	5.272007794580370055e-01	3.587632238145181396e-01	3.307201860534267346e-01	6.613662499921784121e-01	5.480453031400216446e-01	7.812198744292135899e-01	2.933541080005398483e-01	5.307127772867804572e-01	5.468615212206524578e-01	6.594899714457833628e-01	7.178518894533089112e-01	6.966728321624631182e-01	7.785183079404437434e-01	6.394850116488866032e-01
3.062070109069729429e-01	-1.897037760392785710e-01	-3.256367950400020361e-01	-1.482341366188796028e-01	-1.781816171512591029e-01	-3.070178504249433393e-01	-3.208708730530662745e-01	-1.731403355251104337e-01	-2.588528335228012511e-01	-2.003779307104908425e-01	8.837526882137654305e-02	-4.187030194443516207e-01	-6.724728295833612424e-02	-9.594020209768135132e-02	-5.630815741804093971e-02	-2.014751277350093628e-01	-2.870010921132585269e-01	-4.203577801972129685e-02	-3.854126145917501078e-02	-1.054668415921049957e-01	3.230383170327562059e-01	1.693290955801503572e-01	2.558353972773647067e-01	1.720168562844233695e-01	3.081422514008753666e-01	1.920959352769960604e-01	2.801267066730462330e-01	2.259356350583709983e-01	3.776800279817256190e-01	2.686106208464935641e-01	3.563449218986199374e-01	3.090551452635460494e-01	3.866165189979111072e-01	3.926746736317303643e-01	5.165994696288238597e-01	5.323908473967697841e-01	4.235227706696752525e-01	4.156733389639907239e-01	4.251543924258223695e-01	6.044824321554911339e-01	5.230563523245036484e-01	6.135118155420078434e-01	5.013953522145688790e-01	6.925178197623012011e-01	6.275503007813902911e-01	5.077776051608697827e-01	6.150807219676999171e-01	5.689649929888334068e-01	6.382754894554552028e-01	6.233218345921646142e-01
1.802055618973497642e-01	-3.059103635979222302e-01	-4.079453317818643177e-01	-3.295775093881321283e-01	-1.344656373630072621e-01	-3.990250150766624371e-01	-3.376071344445151778e-01	-1.027643417866723474e-01	-3.998875331777308473e-01	-1.308313834122520336e-01	-2.388496162702639924e-02	-3.952491776139275825e-01	-5.850197610914727869e-02	-1.973319242268221363e-01	-2.782789964343792000e-01	2.262707367858706256e-02	-2.362756218370867245e-01	-3.042769417830156198e-01	-5.711847175614091776e-02	-1.461178355598214407e-01	1.764336704952529644e-01	1.786182260160946444e-01	3.578445176949981432e-01	3.090169322023609277e-01	1.781256903911686007e-01	7.438817937647770884e-02	2.408335527263849585e-01	3.025007996147329736e-01	3.577652217347620511e-01	3.732449556455941231e-01	3.165248656550959105e-01	2.525905403679850059e-01	8.049173493381593658e-02	2.820635170564940730e-01	2.430684611227614256e-01	4.056532679557952048e-01	5.349719759435493938e-01	2.709701545248132115e-01	4.628858796692373323e-01	7.057154658287665416e-01	5.179194445391698265e-01	7.597202486130905097e-01	3.356203131856842492e-01	4.654118344682743325e-01	5.380430122435911899e-01	7.138729609494807171e-01	7.300993622016112017e-01	6.366722862237731428e-01	7.811683730940367498e-01	7.512637691904047177e-01
-5.287438004501964980e-03	-2.861808520331149963e-01	-4.453638679165198289e-01	-3.416461491293728558e-01	-2.533515291095763677e-01	-4.538399324724074479e-01	-5.184045399045256186e-01	-2.824669907652520573e-01	-3.882098907031554247e-01	-2.056327380069905841e-01	-9.349919916380296236e-02	-5.303873192750774290e-01	-1.706753595684927238e-01	-2.217457156254306061e-01	-2.716333378317213332e-01	-2.943210134051003068e-01	-2.886730847915857101e-01	-3.441524679503916717e-01	-2.811023001178781719e-02	-1.237310330090374555e-01	1.787372042806624761e-01	-5.209976063369688160e-02	3.359649651195408815e-01	1.317149242917370067e-01	2.084703833763968395e-01	-6.571008061946723156e-02	2.118439128096475665e-01	1.713992529369420814e-01	2.517191127876016177e-01	3.448701066193246567e-01	1.306034348035570170e-01	3.014045100563591539e-01	2.296794419341154359e-01	2.609683301422083823e-01	4.573976918065776331e-01	4.390754292942400383e-01	3.456055109021101690e-01	3.192172559672115106e-01	2.280718983851244275e-01	6.714797275280262046e-01	4.751990540153506193e-01	7.378577403232271514e-01	3.349692576725103454e-01	4.943273377491956277e-01	4.664071330643251301e-01	6.195229997726868776e-01	5.403625085790549898e-01	6.298718819056119411e-01	6.820772465502225046e-01	6.476625323777274179e-01
2.297077595280038256e-02	-2.250587612333863063e-01	-3.672386546435050247e-01	-2.520883021359056064e-01	-2.407275025912710420e-01	-3.306713206126747351e-01	-3.204516849127910239e-01	-2.379409622143005554e-01	-3.747985985355545280e-01	-2.292101476427466922e-01	-2.102186634402069404e-02	-4.574844259269533753e-01	8.407619127320362443e-03	-8.037572204146614663e-02	-1.663014186526116656e-01	-1.192910538088561845e-01	-1.476811403832489766e-01	-1.551154173477948262e-01	3.461905383573159189e-02	-1.842492758742450554e-01	1.886753510474873108e-01	1.572964482050656920e-01	3.188715571494029066e-01	2.176849472156846821e-01	1.604836789464326174e-01	1.305170756749341743e-01	2.175647638858301813e-01	3.690027149064182832e-01	3.930827676708513740e-01	3.528059659619023902e-01	2.645517384550510331e-01	3.600127229571244980e-01	1.864896918730641340e-01	2.652088796387789271e-01	3.845619862291499991e-01	4.830227219757164403e-01	5.033366235204783656e-01	2.831568655686246272e-01	5.221823318046248108e-01	6.535185282850661803e-01	5.436784025198695414e-01	7.520509750345886202e-01	4.037297819215472927e-01	5.113317948786570977e-01	4.910832466046082811e-01	6.857765918305716024e-01	7.172396449118235706e-01	4.918729856419511992e-01	6.460981692127049092e-01	7.616327299839860121e-01
1.497806085767567352e-01	-3.363310176630600057e-01	-4.881089082914688571e-01	-3.183674068033569560e-01	-2.766262896009826777e-01	-4.981921907067209387e-01	-5.342272007507420373e-01	-3.331454221318878028e-01	-4.800591273113261614e-01	-3.361470856776246352e-01	-1.673366866602223890e-01	-5.333441569886225864e-01	-1.865728168626552275e-01	-2.104609861081136180e-01	-2.569893946488764902e-01	-2.546318319217875104e-01	-3.021187034917667824e-01	-3.221436047856734985e-01	-1.763449715765531278e-01	-2.041310214234403342e-01	1.080189178157096863e-01	-1.191266435926244781e-02	3.015405330268549067e-01	1.552925545606712310e-01	1.749324143598918746e-01	-3.205675681584430232e-03	1.192188631894730982e-01	3.087554848969591495e-02	1.733351004386006478e-01	3.789565983944572780e-01	2.545003068160344162e-01	1.019291591389485802e-01	1.406297560750061348e-01	3.886906505922324007e-01	3.704421896478245491e-01	3.956398900418277020e-01	4.522093498075231421e-01	2.933031357100260306e-01	3.881344176081878983e-01	6.603426942404018174e-01	4.728544922940627337e-01	6.913661285564270953e-01	3.919629493823236221e-01	4.873252689290739070e-01	5.700961385164609041e-01	6.133184627895547081e-01	5.731400654798136651e-01	6.882926219082137198e-01	7.346586125481194829e-01	6.557172981009011803e-01
1.835460712310270359e-01	-4.559084919530181912e-02	-1.957794753796361642e-01	-1.670623584930178152e-01	-1.639265437194375175e-01	-3.283582337061820566e-01	-2.979803133020534900e-01	-1.952025785333610097e-01	-3.703435884168720382e-01	-2.271620422740832923e-01	-7.267490885058990047e-02	-4.585013351659552039e-01	-2.708993591933930856e-01	-1.439655353549103567e-01	-8.845727113992352120e-02	-3.397322209027558992e-01	-2.431838729398594356e-01	-8.412892860897548675e-02	-5.603677997344480577e-02	-1.126710693260034313e-01	1.976031129561044430e-01	3.820370589062579286e-02	2.868929126271224650e-01	1.230202923870987643e-03	1.564460430181391359e-01	9.315381059178859391e-02	1.793806762339140715e-01	3.135896982548042611e-01	2.572212280316453770e-01	5.502604858834544282e-02	3.562689079769056355e-01	3.047556987838344611e-01	2.726334197061109910e-01	3.609933258084601637e-01	2.714323115156914712e-01	4.426443595673054676e-01	4.179730088796443921e-01	5.832715724328350060e-01	4.591565603201767098e-01	6.274573649783983242e-01	2.978157344219199976e-01	4.669347882647815196e-01	4.145842991619315687e-01	4.412014623020455995e-01	4.264884072636559442e-01	5.289623787019893664e-01	4.956704920177782969e-01	5.309525969672262979e-01	6.191094562916095168e-01	6.268386582068288249e-01
7.640331015383958202e-02	-3.717364414916722870e-01	-4.729747895278328396e-01	-4.853269790429022845e-01	-3.654357282775509974e-01	-4.726618055348333347e-01	-5.370860082734449925e-01	-3.556161997227568206e-01	-5.058045541362075070e-01	-3.222945664142170541e-01	-1.619335752911175152e-01	-4.857175047976161619e-01	-1.725499918877076433e-01	-3.490404838637823359e-01	-4.744088408088321107e-01	-1.974360896705924517e-01	-3.905058557330084446e-01	-3.641232055163724501e-01	-1.761370250718198860e-01	-2.180842134934559140e-01	-9.570090909842015811e-03	4.270385636927687481e-03	2.599452628044037761e-01	1.795625084154663376e-01	9.759291310731264824e-02	-1.376991101924323335e-01	5.533115831934570794e-02	8.109630642711636306e-02	1.949168533635581568e-01	3.224977891165939914e-01	1.080987263600797776e-01	4.471330240969832726e-02	3.434727499952096308e-02	2.207670916210513479e-01	2.328139258549735136e-01	2.426285418904166602e-01	2.955183750424601463e-01	1.847005886347119763e-01	3.224329276248268372e-01	5.175571971694056250e-01	3.999399216698735215e-01	7.081161067071612969e-01	2.129470184053991189e-01	4.943941310401956946e-01	4.298325261617491622e-01	5.770206898659946404e-01	5.889874289439807065e-01	6.279004488458521660e-01	6.443534338570311437e-01	5.865266641923110313e-01
1.379012946239556725e-01	-1.714676702580535117e-01	-4.659747743316978719e-01	-2.570565282667061635e-01	-1.640064642373366688e-01	-4.281097564151467028e-01	-3.880110202529172270e-01	-2.236698049615089834e-01	-4.380255399043814779e-01	-3.402777958806365577e-01	-1.423700939801547383e-01	-4.889293679194042785e-01	-1.489553018566235065e-01	-1.136787406109555504e-01	-1.420454151417196442e-01	-1.716154803484058189e-01	-2.517731746501146173e-01	-2.185455662431821655e-01	-2.368313310461778870e-02	-1.624145782789522541e-01	2.136957774851775960e-01	4.257978663293552485e-02	3.345327048843586004e-01	1.399347260230150158e-01	1.807786953304077182e-01	3.335073592041910839e-02	2.154893119619981090e-01	2.923202682361524807e-01	3.110800574278623776e-01	3.151205559140148882e-01	3.096296476410071441e-01	2.848452879843823005e-01	1.216488872820100237e-01	3.242080731319313402e-01	3.960546265277059552e-01	4.774359885387214897e-01	4.645087551029914996e-01	3.702183196197353920e-01	4.469730997785021920e-01	7.124584481004466729e-01	5.056989501774529217e-01	6.950505551419753347e-01	3.965567232731239677e-01	5.393931343674717160e-01	5.643200013532576609e-01	7.000829807406374616e-01	6.326074930883334169e-01	6.381697071743049898e-01	7.165218135962111434e-01	7.214064104372006625e-01
6.860514017277388743e-02	-2.846835541784216717e-01	-4.925645599670904207e-01	-2.843964697976767431e-01	-2.298051727244673492e-01	-4.045650308589408550e-01	-4.281942878057402035e-01	-2.860116669791195609e-01	-3.656917544825265542e-01	-1.385090334480435781e-01	-6.854432903787570364e-02	-5.014051736107643098e-01	-1.155678639858043200e-01	-1.664371174917999852e-01	-2.368094733454549350e-01	-2.633749474473697783e-01	-2.188656312432185336e-01	-2.118147982421854092e-01	-8.903711158736651865e-02	-1.515068388083177786e-01	1.335403791767991732e-01	-5.122020030173135563e-02	3.852569171661704983e-01	2.346282660876471693e-01	1.621852049602809931e-01	5.487582726556346213e-02	1.694800957793925478e-01	2.153814915907679983e-01	2.478965051143019183e-01	3.669471563830758454e-01	2.220296814785692463e-01	2.121435185223769226e-01	2.088985527935572351e-01	3.387089532030765349e-01	4.053129383896790783e-01	4.536388044605456638e-01	4.704208473951383418e-01	2.785213227135858172e-01	4.123085111636577982e-01	5.639187213974012902e-01	5.691001998684823704e-01	6.935459141530889715e-01	4.821212047850728655e-01	5.910667383592324020e-01	5.441085178032389891e-01	6.626400689233215013e-01	6.102364668643208701e-01	5.034883540389523127e-01	6.695453360577732216e-01	6.503844694902451984e-01
1.549042377758096632e-02	-3.435186551355852158e-01	-5.332490860143405120e-01	-2.989353569350272077e-01	-2.283819900846306705e-01	-5.245182939219000806e-01	-4.361848805781026739e-01	-2.835205947508762092e-01	-3.731565203488566573e-01	-2.992384446425895850e-01	-2.252321771076016277e-01	-5.129337143947397815e-01	-1.209175282385875488e-01	-2.060374757897100451e-01	-2.260563244568580266e-01	-1.656280929616731068e-01	-2.542798838558336660e-01	-3.654766804908086697e-01	-9.401958749860783032e-03	-1.952066392092628999e-01	1.487443210820420525e-01	-8.626877429733847275e-03	2.682625252853479969e-01	1.237224369215015607e-01	2.493010588386694870e-01	-1.758083264964405146e-03	1.389489179820840303e-01	2.307989701768034807e-01	2.356824672016877287e-01	3.570693406121518976e-01	1.397953631778285910e-01	3.194069007498245849e-01	1.544664699038590383e-01	1.202318224885718101e-01	3.875438352537559084e-01	4.534404489019580042e-01	3.971786661440745436e-01	1.686643514116425435e-01	3.550870586668752882e-01	5.519926151901725087e-01	4.872500882568182590e-01	7.724244824151240696e-01	4.001091384709162813e-01	4.366707511791647067e-01	5.580762771501015518e-01	7.056974137632724409e-01	6.314520246506678536e-01	4.888466204007856919e-01	5.915574828650129735e-01	6.764257365113542919e-01
9.115295915209760402e-02	-2.111815552522191552e-01	-4.626456581930326051e-01	-2.702411702095930957e-01	-1.908713557286739471e-01	-4.442111965514038974e-01	-5.192305169872500903e-01	-4.009218444954857352e-01	-5.444199187441504106e-01	-3.876341720546155889e-01	-1.067073028171283272e-01	-4.756577967089412051e-01	-1.761154650234193486e-01	-2.066153137001952023e-01	-2.401119866489035970e-01	-2.872507428342671032e-01	-3.051859505488076496e-01	-2.654125755283898158e-01	-1.951513846254254170e-01	-3.356909320481015202e-01	7.196281280251583257e-02	-2.735774333051537235e-02	1.610772362673497382e-01	7.689610232594408512e-02	9.824810169039147056e-02	-6.275572693723088791e-02	5.257842516076349781e-02	2.069332886886240119e-01	1.548117488816274645e-01	3.419631092816493023e-01	2.142019443592360628e-01	9.849351957421800807e-02	1.726342129231448197e-01	3.121000083632262667e-01	4.188706302700480610e-01	4.150615408053003885e-01	3.420484194786147514e-01	4.313262872054907104e-01	3.440508502728532592e-01	6.534644235276410029e-01	4.284456111288520441e-01	6.556512986263540732e-01	2.523097606594298936e-01	4.438571767283333580e-01	4.578754790549256493e-01	5.816264888749004269e-01	5.129477278288476771e-01	6.286048631269736120e-01	7.073889922911514860e-01	6.259855489742808254e-01
1.629710014763519899e-01	-1.366436632713871613e-01	-3.412074517659191564e-01	-2.331965973414958648e-01	-1.975966814539668603e-01	-4.303495131855316624e-01	-4.044996002203098406e-01	-2.676173373649658460e-01	-4.017034346259843458e-01	-3.447284457709263172e-01	-1.245610101564212646e-01	-4.351472155691561428e-01	-2.213728258256861814e-01	-2.662742647224443648e-01	-3.417267326418066409e-01	-2.025250545924397461e-01	-2.645645568069828757e-01	-2.422871359543427583e-01	-1.389474021484014554e-01	-9.813815609733292367e-02	1.070237545657070771e-01	-5.633172032678973769e-03	2.552460771448692434e-01	1.599070652509316515e-01	1.275823178942585567e-01	-1.526155224151513022e-02	1.534995845296096596e-02	1.563300303520069323e-01	2.496131748335350120e-01	1.942770389841530776e-01	2.655969017786715125e-01	6.772101656578763396e-02	1.878393144982062335e-01	2.531177126966187574e-01	3.426499725455406375e-01	3.466617833567949281e-01	4.280881781414641596e-01	3.257958630237832165e-01	4.538971054840207908e-01	5.736479252248588567e-01	4.842570874414670601e-01	5.592108279585813468e-01	3.025925731738137170e-01	5.751652997090370700e-01	4.920824948559390788e-01	5.387571960509888180e-01	5.167122194112983014e-01	5.298391931119397213e-01	7.330364821061017278e-01	5.191118077994361091e-01
1.960195777028342634e-01	-3.129476649785480902e-01	-4.287737712632105902e-01	-1.902981861618782966e-01	-2.424192963097620002e-01	-4.842953225352987223e-01	-4.004390939849457043e-01	-2.146643040638727684e-01	-3.653757219667953526e-01	-2.299135008823850190e-01	-8.700170171765861382e-02	-5.041049411716688189e-01	-9.969945050989323376e-02	-8.990222113521996461e-02	-1.469746587966364593e-01	-1.667418086692182555e-01	-1.953664004455080427e-01	-2.367231996630238533e-01	-1.783360664196621467e-02	-1.276146848532130895e-01	2.776474054282252468e-01	9.391303545908757933e-02	3.293984814030497810e-01	1.951939817642399377e-01	2.705992540783540012e-01	1.625501290650065989e-01	2.527089606698863511e-01	2.183838130347892648e-01	3.182869793462475005e-01	3.784506896546449561e-01	3.383916637973045649e-01	3.316993457073696971e-01	2.405625257660426453e-01	3.466648911189733062e-01	4.264805107235910553e-01	5.321342974274285709e-01	5.581953122273324297e-01	3.014616481837475437e-01	4.804572277325508400e-01	6.637576969154975748e-01	5.678158230917750293e-01	7.129984357380571014e-01	4.752224767720384935e-01	5.840663749649087633e-01	6.256617377568797211e-01	6.598636520391980564e-01	6.490758744925926305e-01	6.095947557398292416e-01	7.143834119121900139e-01	7.022261011321454527e-01
1.732183949600313300e-01	-3.520407271313410469e-01	-4.829518077381392271e-01	-2.314837601248532495e-01	-1.241925400011308217e-01	-5.069565215004312453e-01	-4.537563592599209161e-01	-1.742234544039013011e-01	-3.792677352695609239e-01	-1.314016277068611738e-01	-5.433027985487890593e-02	-5.634670176359817262e-01	-9.863688259507653877e-02	-2.097018837782282097e-01	-2.033203720271186121e-01	-2.079179263116501808e-01	-2.800290653157629372e-01	-3.102805993613029223e-01	-3.202330992476237759e-02	-1.730279279706691264e-01	2.437767543988000329e-01	-2.336326347315191912e-02	3.133697858110567891e-01	1.428964046093725848e-01	2.398742043322817374e-01	-5.033595043748930603e-02	2.098034551597355579e-01	2.851525740261592334e-01	2.186141115478865138e-01	3.180757243402022039e-01	2.093920510386025335e-01	3.702418526267782228e-01	3.565289808300283747e-01	2.055904475428715350e-01	3.677022210404442548e-01	4.549350868434692829e-01	4.420429946935393595e-01	3.633538426151776690e-01	3.101722280388485298e-01	5.968877423667700022e-01	4.907309807088262588e-01	7.526828639254319331e-01	4.146312564008600710e-01	4.518334820355326409e-01	4.872875622066830670e-01	7.132980331073652813e-01	6.161480077034378056e-01	5.891172199309984148e-01	7.197501088518650780e-01	7.489408947513602754e-01
2.788356430365376282e-01	-2.396713540712000490e-01	-4.979588273153211508e-01	-2.390241937545510287e-01	-1.690410593197749778e-01	-4.760397908673473788e-01	-4.332475681336819262e-01	-2.714097526394488868e-01	-5.007276614731679398e-01	-3.180432156203433780e-01	-1.001418307493142229e-01	-4.488740535648153562e-01	-2.565647741987763242e-01	-2.868973227686743566e-01	-2.473147913816099996e-01	-2.831202893490452066e-01	-3.078383427216887513e-01	-1.954172908913384410e-01	-2.255538113076128448e-01	-3.243569070008734401e-01	9.760833377347453987e-02	2.869602006453291290e-02	1.674204790451489511e-01	1.179751894974289395e-01	1.481878155394274754e-01	2.436518981722362101e-02	3.545507667927490919e-02	2.125636340996623908e-01	1.259865345769635991e-01	2.154318352465224018e-01	2.488141383966210596e-01	1.086067581942073146e-01	2.420405105630277220e-01	2.976341726923333875e-01	3.450471895466743488e-01	4.157339486778498516e-01	4.439641135515202675e-01	4.196186044375466717e-01	4.320731334472039942e-01	5.710573026212054648e-01	4.619022110284634053e-01	5.609754332798371212e-01	4.145161409222642979e-01	4.795270287350271721e-01	5.482722532215801303e-01	6.350608597218331264e-01	5.592483930543900028e-01	5.823180487512971126e-01	7.324397166725782338e-01	6.249932372581906703e-01
8.215235299312215189e-02	-2.156385102116026575e-01	-4.195673883884585287e-01	-3.404185595155134192e-01	-2.379816501745077029e-01	-4.870592795614340775e-01	-4.735197819819932374e-01	-3.667991505211393166e-01	-5.334095226020210134e-01	-3.603386837479073956e-01	-1.789742950765012552e-01	-5.091081209559338294e-01	-1.858680975930335211e-01	-2.365343036952449740e-01	-3.018832987227432207e-01	-2.703769870616202775e-01	-2.914258200445992708e-01	-3.293654537499873247e-01	-1.516743964950185986e-01	-2.544566673672760126e-01	8.418389161033813795e-02	4.905145166588719893e-03	1.875386104762939987e-01	9.998198851503317663e-02	1.003901469621306247e-01	5.220695495867906655e-02	4.284680346501389125e-02	1.939635569513124547e-01	1.834301320927985979e-01	2.420540815880637686e-01	2.347427687818589848e-01	1.518229873426379939e-01	1.438098590949199174e-01	2.559033275619709835e-01	3.660470252047621220e-01	4.265976855979166094e-01	4.428320487179541187e-01	3.675105674168728243e-01	4.004820326647967055e-01	6.577094474111969680e-01	4.055804002490726035e-01	6.686074824736955025e-01	3.288040396071613136e-01	4.539923931617601549e-01	4.838839672867599750e-01	6.907591458876722879e-01	6.082516613360031688e-01	5.853052319807900972e-01	7.120804078476060672e-01	6.876978897034531357e-01
1.768883762745893651e-01	-1.536549922965545489e-01	-3.905325306189313395e-01	-2.392964461617074490e-01	-2.009979597313152344e-01	-4.209820285513565241e-01	-3.660557858241463292e-01	-2.031508881502675778e-01	-3.353706033487690030e-01	-2.948098202191248296e-01	-1.306465649977655574e-01	-4.691409901305705898e-01	-1.887922711096631789e-01	-1.725316402588273068e-01	-1.329513438167850836e-01	-2.012990357799968599e-01	-2.978265737986632855e-01	-1.785989795183351159e-01	-2.953101658200141949e-02	-1.158713159697023765e-01	2.383550129976679255e-01	9.408866658303066677e-02	3.498016774257951544e-01	1.222621299216976876e-01	2.102402883508111553e-01	9.706494504055551698e-02	2.504587745592348202e-01	2.468562141728995463e-01	3.208777383508819581e-01	2.510834335634916648e-01	2.404065624291466530e-01	3.753308420728133088e-01	2.024686157308423218e-01	2.819027343225818383e-01	3.805014950097721504e-01	4.434637358712508748e-01	3.989504975041662238e-01	2.757640655961521858e-01	4.286126572181467864e-01	6.823737337507986833e-01	5.151013543225794189e-01	6.702516395955665507e-01	4.683686459435306704e-01	5.650626088702344063e-01	6.401787842587207678e-01	6.318617386167444394e-01	6.501374260850771858e-01	6.108865254268870393e-01	6.374323861109867373e-01	6.954698331785832410e-01
2.065727817103863162e-01	-2.408274542320778533e-01	-4.704994896995102205e-01	-2.769708858951262509e-01	-2.003484280733825729e-01	-4.305172222037738083e-01	-3.716846698516682035e-01	-1.746351043774564959e-01	-3.511834531011489569e-01	-2.883356522702945068e-01	-1.190351533607951484e-01	-4.496682980765567272e-01	-1.445850324647354468e-01	-1.708394300191040105e-01	-1.744555394499781031e-01	-1.293631642364687084e-01	-2.764761277186700839e-01	-2.188396397874567134e-01	-2.522625698561814511e-02	-1.186936527361456273e-01	2.657205839238684919e-01	1.245672242446395489e-01	3.303231297512599918e-01	2.062082853189619591e-01	2.817892445851112315e-01	1.053618764350983950e-01	2.422161857717366473e-01	2.077348327338368605e-01	3.349928172341548605e-01	3.014246814279846198e-01	3.144111880711227824e-01	2.836055263441922825e-01	2.228165508339121637e-01	3.333538210478170782e-01	4.282377543746374582e-01	4.842493976217071006e-01	4.786870065539208241e-01	3.176471879455003422e-01	4.319819049499328822e-01	6.771917840722430082e-01	5.407061485309139215e-01	7.002609650000796160e-01	4.770592785756331833e-01	5.887974725165076029e-01	6.299219312094168632e-01	7.021724535349616048e-01	6.974442391268472763e-01	6.592855086575613033e-01	7.305730695187419022e-01	7.047187796221593414e-01
1.868885300321773690e-01	-1.572027965785380010e-01	-4.055659771291270088e-01	-3.132965276635882867e-01	-1.290369511113543532e-01	-4.307849587159209293e-01	-4.257565624778449909e-01	-2.357374742832707426e-01	-4.338406593743701078e-01	-2.159663093407576395e-01	-5.622249845703504445e-02	-4.687459230875863914e-01	-1.726115783597789166e-01	-1.939882311952608185e-01	-2.394383124225893111e-01	-2.542790581807172212e-01	-2.957835309002258550e-01	-2.457209601474818206e-01	-9.649731956887100393e-02	-1.866652272935043488e-01	1.436064953356340212e-01	-2.792439918092707446e-02	3.074077926961863438e-01	1.253899510248339677e-01	1.630720958491794492e-01	-9.793216991896214890e-03	2.041490443265069066e-01	3.256550661812897540e-01	3.017304470794034410e-01	2.688938193628685469e-01	2.470889384690274915e-01	2.203468777161514680e-01	1.830369631290047761e-01	2.825624307616025344e-01	3.989490695876952708e-01	4.849057475516608262e-01	3.917168759052784832e-01	3.495426342554680543e-01	3.938076544808344348e-01	6.386144725589375515e-01	5.153058120262381525e-01	6.916479837516178453e-01	3.535889431904957747e-01	5.804577809346885831e-01	5.800788496473205935e-01	6.180322442428799468e-01	6.007098292378485471e-01	5.637594960068416095e-01	6.941986402891077157e-01	6.370134070371071822e-01
2.617828711253245011e-01	-4.142490805367282647e-01	-3.862179767507739614e-01	-3.189725847060922437e-01	-2.539557631735404053e-01	-5.025686368137751714e-01	-4.384817717058598352e-01	-2.157280246965528059e-01	-4.592637562234168636e-01	-2.903697670519900242e-01	-4.423080986815654259e-02	-4.845572149770956960e-01	-1.789712362437609616e-01	-3.666182907882630237e-01	-3.676924757821276590e-01	-1.579119386705300221e-01	-3.817014854103079058e-01	-3.429423446086607985e-01	-2.223229452840795040e-01	-2.605752442427430315e-01	1.292122098641682038e-01	1.285896093500711601e-01	1.354512592956969574e-01	1.051279620478551002e-01	2.452969055539063470e-01	2.807265070583930713e-04	7.149546854855638733e-02	1.660574208450613376e-01	2.380167917509206921e-01	2.553250696090879623e-01	2.358761147796706870e-01	1.635081366595233787e-01	2.451827578105154060e-01	1.690468710561923438e-01	3.093919843794245006e-01	3.680805721904044092e-01	4.028481911292002282e-01	3.473690079155443700e-01	4.586495399476026025e-01	6.032014089709767379e-01	4.100641096501108085e-01	6.696724759695300566e-01	2.723838792740433945e-01	4.629595455567631634e-01	4.850779346394989977e-01	5.521061429372512430e-01	5.937659588082879747e-01	5.855014620211583809e-01	7.286618069158775635e-01	6.653907608682435582e-01
1.380795149690954571e-01	-3.234102378217794116e-01	-4.256427497339185240e-01	-3.815360430718129914e-01	-2.687698367678006961e-01	-6.163338394863878689e-01	-5.649886897683038534e-01	-3.914087432612504691e-01	-5.953960913333542493e-01	-4.726462044581266619e-01	-2.332228952326211024e-01	-5.641515394662882654e-01	-2.642401838351119414e-01	-3.162307392219079749e-01	-3.470685903877621659e-01	-3.338170330323820822e-01	-3.714638628267810105e-01	-4.507095734022238398e-01	-2.469378531859363624e-01	-2.916824812336199502e-01	1.859899745545291749e-02	-6.214397423869886389e-02	1.102369562968022743e-01	-5.650157295047979200e-02	1.557378163431703544e-01	-6.079628448435479143e-02	3.480095354649453358e-03	9.460581966662495734e-02	1.207659887080046318e-01	2.844799043584544940e-01	1.326273481185421266e-01	1.239194826732801513e-01	6.368028096100732116e-02	1.511849919868900605e-01	3.296813272184406229e-01	3.887012276497748831e-01	3.234159732787084129e-01	2.981345372206862798e-01	3.554256265731935427e-01	6.147125365817647236e-01	3.314585276817809123e-01	6.518975183036526122e-01	1.850867076453084348e-01	4.041288980286211197e-01	4.667374438122204872e-01	5.260250990438988250e-01	4.727504349429595965e-01	5.949467254991531728e-01	6.460847766399218095e-01	6.368689581194135751e-01
2.094535089648818238e-01	-2.788678178376960970e-01	-4.844622942821044664e-01	-3.419534003418314705e-01	-2.400089995282747579e-01	-4.861747302936423876e-01	-4.830601861798408114e-01	-2.726071578867165224e-01	-5.106665049343195317e-01	-2.739384550284794106e-01	-7.013900684307824984e-02	-5.522219011171515257e-01	-1.710848510428032709e-01	-2.701733601860755174e-01	-3.040479625229209337e-01	-2.854126034409437684e-01	-3.821538961194560491e-01	-2.739995897457697671e-01	-1.556436764610483470e-01	-1.843883299854278124e-01	1.621475717755672397e-01	-4.982452868550574232e-02	3.006584695169522425e-01	7.591618567198388234e-02	2.020708813624517985e-01	-4.603106744047404802e-02	1.420945743974664777e-01	1.721363911302110083e-01	2.288988920570672048e-01	2.314419466579534235e-01	2.303631669626630407e-01	1.635426957161272288e-01	2.788444351430605650e-01	2.803600190888840826e-01	3.864967567230352397e-01	3.831065177981519687e-01	3.634435349056299169e-01	3.872217721840402471e-01	3.810508029251303275e-01	6.271521322528817999e-01	4.714873648943395112e-01	6.452395503303456348e-01	3.813145301798939180e-01	5.864868707946004900e-01	5.297629485093245938e-01	6.542013069896726041e-01	5.701263519977346483e-01	6.831372608384900236e-01	6.919404525452516053e-01	6.445181605679236592e-01
1.309996900049239521e-01	-3.493308478419078766e-01	-5.024955315426025138e-01	-4.123652567205081110e-01	-2.607548344137919361e-01	-5.441896719099533763e-01	-4.969802847500355836e-01	-3.151899225058976128e-01	-5.390069088504555461e-01	-3.338425484775596197e-01	-2.153166410680575349e-01	-6.042816866098671413e-01	-2.627045231018217963e-01	-3.573098573405028011e-01	-3.240021944830296929e-01	-3.159506589819010003e-01	-4.106629063174142003e-01	-3.850567029702567368e-01	-2.370598870863766527e-01	-3.366372124853739822e-01	7.336686626013454171e-02	-5.099970982188285762e-02	1.825817923308959423e-01	-1.832834780014858111e-02	1.721546618453543565e-01	-3.863044862918964956e-02	7.834204945819149557e-02	1.517529733230072453e-01	1.064885526464932342e-01	2.241139482786733694e-01	1.186430467073628925e-01	1.981686184588498378e-01	1.801134537893324949e-01	1.797192550253179921e-01	2.901824219936005034e-01	3.524368260952176479e-01	3.410888948876554805e-01	3.339806769349379367e-01	3.957033048519424390e-01	6.426139479394310516e-01	3.543792499413212504e-01	6.727354550506507991e-01	3.432648604926268332e-01	3.648046959817240475e-01	4.664450205999077781e-01	6.743175202740825380e-01	5.902188853527866597e-01	6.276314504988752541e-01	6.594929357636184486e-01	7.305329113359314563e-01
1.476100260270744591e-01	-3.643219606199958882e-01	-4.008129077625584569e-01	-3.424544726369974645e-01	-3.316066091964899321e-01	-5.970069386356214869e-01	-5.520646627687199048e-01	-3.701514056928202345e-01	-5.117470554115592929e-01	-3.999897376461837850e-01	-2.626307874911227858e-01	-6.107256800651027495e-01	-3.654279050394394490e-01	-4.158860285789302003e-01	-3.250770475184597830e-01	-2.887681897436411571e-01	-5.049538435019693683e-01	-4.078922318118302082e-01	-3.239784791160537636e-01	-3.715718686992258712e-01	6.745409291235693501e-03	-8.012592311502281239e-02	1.622454535106679363e-01	-9.072660532820228663e-02	9.085544114177926400e-02	-8.368051353681127402e-02	2.702812072137499369e-02	8.019509157003250344e-02	7.744356997064390236e-02	2.132748672528881895e-01	4.779400504830107893e-02	1.623268585972201250e-01	1.110459286101959792e-01	1.177103455724454600e-01	2.368934130150986417e-01	2.135185536010383855e-01	2.282946595400770495e-01	1.644702877780139794e-01	4.221931236394620979e-01	6.506709534504039327e-01	3.591015881790755038e-01	6.787965687283317173e-01	2.977757967682763685e-01	3.536113321216624028e-01	5.871367440632733192e-01	4.970413752530261631e-01	5.085626766077828709e-01	5.838652230167880042e-01	5.836405409814622303e-01	6.083597990595464022e-01
1.301609336631080471e-01	-2.155302837686634554e-01	-3.468195289169276885e-01	-3.231066161822876981e-01	-2.732873936308649609e-01	-4.934782422567924876e-01	-5.369009123326822230e-01	-3.172208857148640648e-01	-4.632554716838723219e-01	-3.519946033511918149e-01	-1.983038782881220985e-01	-5.323084434861009573e-01	-3.391789239721594851e-01	-3.221311985611687856e-01	-2.413293667350167593e-01	-3.575045896524004507e-01	-3.594268320768166936e-01	-2.684056833345419557e-01	-1.680676796986781130e-01	-2.623038824751707798e-01	3.347968555295678661e-02	7.512657135876721175e-03	2.548414616464337312e-01	6.055646105893201098e-02	2.258201867383762343e-02	-6.273049273265893233e-02	7.863664945853834909e-02	1.208624136584966619e-01	1.099450864979683307e-01	1.979876869966233355e-01	8.380207741657400011e-02	2.440215137244544918e-01	1.287029360632490349e-01	2.626146368526048880e-01	2.636389527035427061e-01	3.032766842350323455e-01	3.440869236634765960e-01	2.536222575984120042e-01	3.116718479706518941e-01	6.551312625056535666e-01	3.771205740367180592e-01	6.628006351163656662e-01	3.776125996176841193e-01	3.515629137331552356e-01	5.358711025145137530e-01	5.531145370254411109e-01	5.537161960471317368e-01	5.954374084318586613e-01	6.693277631117781068e-01	6.815949457849554971e-01
1.614775869454974366e-01	-2.739873219982557062e-01	-5.016819971638944997e-01	-3.194513116801870889e-01	-2.308364545423419456e-01	-4.187884118277048762e-01	-4.258320396316405687e-01	-2.720606297778850324e-01	-4.474141993297749975e-01	-3.853320501887927962e-01	-1.620358582801249558e-01	-5.404138082170376611e-01	-2.252522889012248675e-01	-3.033451370146707515e-01	-2.160901719450709080e-01	-2.656135213334672174e-01	-3.710483528488818239e-01	-2.117816099577335687e-01	-1.771593976354849942e-01	-2.614378391056968454e-01	1.217573132461462065e-01	4.925840965420508200e-02	2.328966739756735682e-01	8.748816077680850178e-02	1.877712336660616876e-01	-8.345992209002206161e-03	6.867226573784331045e-02	1.281568536632579636e-01	1.645371475058417798e-01	2.180368067380739350e-01	2.079165295672592007e-01	1.858569246707704736e-01	2.309216888147787028e-01	2.911724163166697354e-01	3.375308663540582121e-01	3.554682461356965528e-01	3.969683604702612945e-01	4.009057838348535907e-01	4.312208768838606265e-01	6.307623203240320109e-01	3.953203877812715428e-01	6.308660138752908431e-01	4.545987740481240991e-01	4.334998328773551068e-01	4.899747546210817539e-01	6.686605612676819188e-01	6.222824165862483881e-01	6.266852115602590256e-01	6.987960712333795010e-01	7.391695418536217144e-01
1.392510933316786770e-01	-2.096323139942397606e-01	-4.185976349571703392e-01	-2.995720359840881031e-01	-1.797664283437538368e-01	-5.194323801064320012e-01	-4.354090255565866707e-01	-2.652359876270964922e-01	-4.224420551554439740e-01	-2.767373966005689523e-01	-2.193484930375750042e-01	-5.402614574066815223e-01	-2.597532839695302354e-01	-2.516257397356228553e-01	-2.003921028168529350e-01	-2.746317787648724917e-01	-3.476077151577688928e-01	-3.334198000884710522e-01	-1.317990622371314757e-01	-1.781714329304477096e-01	1.363151097046924332e-01	-4.347141207319869111e-02	3.025269967431246099e-01	5.146773035461260637e-02	1.477134069216283208e-01	7.226471063295648867e-02	1.288269793757694237e-01	2.071991499740453713e-01	2.009609457299862956e-01	1.796795027014161383e-01	2.165446994360996913e-01	2.940832356362541589e-01	1.642693060040712472e-01	2.046360679033833452e-01	3.496613768049849358e-01	4.256515998065523720e-01	4.119118891947687322e-01	2.726336160078209891e-01	3.905855442255410925e-01	6.743940175373599466e-01	4.363162030007384229e-01	6.856375329324573276e-01	4.778081114234639104e-01	4.674484642475812413e-01	6.460320377786737955e-01	7.043497020746892767e-01	6.183942331443711415e-01	5.376838044407732387e-01	6.446040721401476992e-01	7.056244398456812394e-01
1.808497443001753913e-01	-1.139192738442295905e-01	-3.615202774573861300e-01	-2.968548592082753679e-01	-2.357806648042194142e-01	-4.614370375892594689e-01	-4.345646834103693013e-01	-2.500664618253614635e-01	-4.448521717426182076e-01	-3.595002108571849209e-01	-1.917568636826325890e-01	-4.827161969830390253e-01	-3.150635297837770521e-01	-2.676782758715327004e-01	-2.566380112615157527e-01	-3.107222507868916406e-01	-2.650066803110834313e-01	-1.805575322302882257e-01	-1.071395093903350360e-01	-2.144927180282540924e-01	1.081239388362262022e-01	-1.252500937857692256e-03	2.588470709245494494e-01	1.092984631924388134e-01	6.950960175127711416e-02	-2.913955266489465235e-02	1.032111812855198429e-01	2.035954832445379115e-01	1.809644495069033521e-01	1.587075002230242116e-01	1.759375693994843781e-01	1.617574987673047471e-01	1.783765117883912565e-01	3.079187345871306491e-01	3.372489881478175633e-01	3.773612324429048148e-01	4.340383354871564237e-01	3.028112981220149602e-01	4.468219747654481599e-01	6.213372558889325159e-01	4.802660838171265434e-01	5.935248282553846622e-01	3.953061225130018452e-01	4.778945620215602763e-01	5.258268177247585884e-01	5.952357339328180341e-01	5.831265544875339213e-01	5.603106882909786313e-01	7.354688159495497146e-01	6.199553662652674824e-01
5.226629961186564366e-02	-2.903582355521401315e-01	-4.370711901363688590e-01	-4.980868619333390090e-01	-3.575523781726488437e-01	-5.590851945501537079e-01	-5.312411283100826331e-01	-3.694856075983536936e-01	-5.540097915996546885e-01	-3.888708385065550166e-01	-2.515692072421708003e-01	-5.446572413447738903e-01	-2.218164761860525469e-01	-3.861056745414769287e-01	-3.811505911371111388e-01	-3.738209266153712518e-01	-4.116207441252111576e-01	-4.065501524934753697e-01	-1.725371617507439892e-01	-2.791765210331765279e-01	3.205180245816999923e-02	-4.375040028988186336e-02	1.644908387676509709e-01	-6.417197373727565046e-02	1.358356159446150735e-01	-8.215488431970544014e-02	5.475400926333266055e-02	6.818174652191064111e-02	1.102831246295963019e-01	1.224960035924647084e-01	4.577572018574583082e-03	1.807871240253627609e-01	1.989829169990526281e-01	7.047325369243534476e-02	3.572299617573097552e-01	3.221010195645864771e-01	2.207348347129693411e-01	1.547053453892150987e-01	2.901203941730753355e-01	5.714740780624513183e-01	3.459039995903807618e-01	6.646818370453586589e-01	3.218216076560812544e-01	3.547023635885904191e-01	5.018203574023883951e-01	6.570247612251149949e-01	5.832533693609379677e-01	5.575112815186595849e-01	5.200620756063296657e-01	6.508102617102540233e-01
9.525497524854335818e-02	-3.067790111951960164e-01	-3.603856284197816673e-01	-4.398505070951355123e-01	-3.284876445554781865e-01	-4.706480389522463281e-01	-5.063270087475595371e-01	-3.884997706865588873e-01	-5.467319624589448424e-01	-4.166583022025444616e-01	-1.767205220118286402e-01	-5.165673333224798380e-01	-1.911180990352598086e-01	-3.162725975830124048e-01	-3.443910170319719466e-01	-2.444805339560630064e-01	-3.926150702055854480e-01	-3.572813296891658719e-01	-2.275233285806776418e-01	-3.408096535871571464e-01	4.386302430609524683e-02	8.715683404244421728e-02	9.628692344745759524e-02	4.154216632422237654e-02	1.129599671131978206e-01	4.990359445270482752e-02	1.334220081771166078e-02	1.151918028986836651e-01	1.846394855369692389e-01	1.897358753651128549e-01	1.927873599320907572e-01	1.147196125416448664e-01	1.788614499798641400e-01	2.227139926336468290e-01	3.427386029720199123e-01	3.458723044926689250e-01	3.409842050451391549e-01	3.362951927827713683e-01	3.739073088232293673e-01	6.610274966319001910e-01	3.126836867304196299e-01	7.073876111677057654e-01	2.802182070645333201e-01	3.895992873310829552e-01	4.464318970437037848e-01	6.442026948211919679e-01	6.646908868736434162e-01	6.163002958694130395e-01	6.798578362468792324e-01	7.237604126831405082e-01
2.036504835866808083e-01	-2.666183511380325610e-01	-5.066224124209158797e-01	-3.595053390293959650e-01	-1.629266768610047877e-01	-4.475367850584007212e-01	-4.415095685285679861e-01	-2.850466176259939810e-01	-4.946782039464817093e-01	-3.788185832265728026e-01	-8.441352604954788230e-02	-4.749662743637500517e-01	-1.486526147150395438e-01	-2.840033297365540665e-01	-2.702971787871807918e-01	-2.526788379092046455e-01	-3.731615953718355749e-01	-2.930272441055720156e-01	-2.028593711408657740e-01	-2.407864124659586658e-01	1.194562744036515578e-01	7.395291679663981710e-02	1.743369450050074598e-01	7.726623393149968655e-02	2.426687334989476308e-01	3.325905670778010748e-02	7.859796755829384640e-02	1.643197011089843063e-01	2.274573155742876940e-01	2.733717546600625270e-01	2.238258115710885510e-01	1.878466344703476065e-01	1.942469765742299015e-01	2.254809341269989886e-01	3.964535679203096130e-01	4.436467466298960605e-01	3.511675426322596327e-01	4.117940783493348467e-01	3.484121645141822765e-01	6.259287170635643438e-01	4.002400581501665000e-01	6.393927897457691856e-01	3.253271755448355340e-01	5.155977194610363856e-01	4.948033921644793831e-01	6.411148832196779113e-01	5.971456919390141227e-01	6.424389892398435498e-01	6.792409590274903763e-01	7.215547381846817432e-01
1.230544846732027631e-01	-3.687861256424883605e-01	-4.082112745126640907e-01	-3.872769777234655320e-01	-3.767305389424068229e-01	-6.072945405490612902e-01	-5.699636568625573441e-01	-4.240351905222801143e-01	-5.470990413403479247e-01	-4.400331486887534282e-01	-2.764940032808516079e-01	-6.148171966192660376e-01	-3.344942552119537504e-01	-4.088394372459919768e-01	-3.537358310106666348e-01	-3.409145173574998355e-01	-4.904591507080107715e-01	-4.071103992801735072e-01	-2.971859336969134846e-01	-3.656789863306633137e-01	-2.846044553835613920e-03	-6.499019874145703368e-02	1.249516700989304063e-01	-7.989924680688806347e-02	9.095646475104787743e-02	-5.463978541163583280e-02	-2.182273975606440278e-02	8.373472874870471760e-02	8.652704621191792400e-02	1.700517259516975410e-01	7.718397361426421188e-02	1.498145243851042308e-01	1.422249188391319918e-01	1.101838576509070744e-01	2.936113433111948168e-01	2.727603272791759847e-01	2.580703499011375301e-01	2.067631302372861801e-01	4.054984594439856593e-01	6.029259428911867280e-01	3.354993695210528593e-01	6.927402084087924683e-01	3.213998889848512230e-01	3.944626040511313714e-01	5.620667694723693320e-01	5.616008950739347361e-01	5.509751449882125396e-01	5.386776533804980005e-01	5.837336931972976206e-01	6.422291266659232445e-01
2.465772203181351985e-01	-3.151605179411560154e-01	-3.904920291833599566e-01	-3.430733402833691659e-01	-2.063668259801698102e-01	-4.947354039067602960e-01	-4.931530644659753437e-01	-2.841398702474681737e-01	-4.870678937512568085e-01	-3.798668847024015416e-01	-1.114842985372762885e-01	-5.678154300376728747e-01	-2.116456813950803040e-01	-2.911537236951370899e-01	-2.772205026445586640e-01	-2.898077127910848594e-01	-3.758194392079617918e-01	-2.914020727801179267e-01	-2.104654642854186797e-01	-2.352168796084866398e-01	4.262634714972268757e-02	5.643643591253112712e-02	1.960586308409710266e-01	7.423625078325457594e-02	1.198729847050050701e-01	-1.382985109851495552e-02	4.427045091380722719e-02	1.714900406751239392e-01	1.951458639924515404e-01	2.747963487047249131e-01	1.833951418534973121e-01	2.444401411179146777e-01	8.585325344978791962e-02	2.145297362758188942e-01	2.278077997175873004e-01	3.676377500629432471e-01	3.947750250274421058e-01	3.491740963130357533e-01	3.728193807160818385e-01	5.697856065848621032e-01	3.368398392629324833e-01	6.759340222445152646e-01	2.845127955678119491e-01	4.757819309739614866e-01	4.431071134077901874e-01	5.362490521396394705e-01	5.758930780126172433e-01	5.693943055355031868e-01	6.870472863257400808e-01	7.686031485061335378e-01
2.224321708260192376e-01	-2.614131847443535994e-01	-4.473603309190277710e-01	-2.509112678539654473e-01	-1.918081504480701749e-01	-5.805424905666349833e-01	-4.577632427566446505e-01	-2.807090932877859824e-01	-4.315898102419664650e-01	-3.007762192110193245e-01	-2.081755870297583577e-01	-5.577886454322390497e-01	-2.610258344401873432e-01	-3.306776715915376030e-01	-2.855055805900582611e-01	-2.648979450311473305e-01	-3.826076930833056666e-01	-3.000349440313750948e-01	-1.749025970489878623e-01	-2.185406401552594802e-01	1.364530517023052614e-01	-8.496928209988183212e-02	2.527431975808315245e-01	1.671738892809728622e-02	1.768888804125673120e-01	-4.591700934332219181e-02	7.297832351312344423e-02	2.210642725873573633e-01	1.429477919012518694e-01	1.832300092877345854e-01	1.527179021989304719e-01	2.407507499993734312e-01	2.911963169038315757e-01	1.378555068518667881e-01	2.731124387835989209e-01	3.326751832008617016e-01	3.309083555170832525e-01	2.792413919071015105e-01	4.120548237201546726e-01	5.259836274410972790e-01	4.490376788096420713e-01	6.349891653550596704e-01	3.940270208262234841e-01	4.933526560388166726e-01	5.537156573260066939e-01	6.271197128798261522e-01	5.731011950909792318e-01	5.562605792744967914e-01	6.319871800054751576e-01	6.312939085960929120e-01
2.385945866387404468e-01	-2.552608562378594903e-01	-4.308386834708514135e-01	-3.351211360325695443e-01	-2.087071264904729051e-01	-5.526540776778288144e-01	-5.062009575420922669e-01	-3.133720847575517388e-01	-5.303252869085122168e-01	-3.656028282340312296e-01	-1.644319291423567697e-01	-5.461817985055027469e-01	-2.653117073523946212e-01	-3.231090014456516335e-01	-3.156353306169980000e-01	-3.302352225285424270e-01	-3.774250009793275185e-01	-3.238493716786692844e-01	-2.214114918443503000e-01	-2.717201509776535073e-01	1.000390970886409631e-01	-3.402997086540630184e-02	1.667303389286352577e-01	1.100675458935787034e-02	1.680333520888045995e-01	-2.551303792455859171e-02	5.034857707515031505e-02	1.669949984135365162e-01	1.398297117983950122e-01	1.887692365694394747e-01	1.922952856582126613e-01	1.568242052687023880e-01	2.459202652427737168e-01	2.236674708265295464e-01	3.300636323894637902e-01	3.936096449578526668e-01	3.630216352810373692e-01	3.944885683534339327e-01	3.708569214512330570e-01	5.990339004688404190e-01	3.857822183160645735e-01	6.204854202630626370e-01	3.193723075009073376e-01	4.722180556374146465e-01	4.908288086183374976e-01	6.127188576303342904e-01	5.592885138905312470e-01	6.318769902068278599e-01	7.085448227407507016e-01	6.654797760362846093e-01
2.455214095092012605e-01	-2.596586095591291721e-01	-4.632401476028153442e-01	-3.905144222130828568e-01	-2.789761349436370441e-01	-5.050009704549422995e-01	-5.188319050677181465e-01	-3.413089156198364504e-01	-5.722889853190149534e-01	-4.736021196688676715e-01	-2.116591995131628379e-01	-5.660913790803354662e-01	-3.272284482865546185e-01	-3.548338153881649970e-01	-3.290399015040866848e-01	-3.477197647226909494e-01	-4.415213901398800656e-01	-2.622733322079944251e-01	-2.872851809607721019e-01	-3.620561192261252392e-01	-2.327744755398079152e-02	-4.456281788535779859e-02	1.482312815032753028e-01	-1.408994890463392824e-02	5.618817194597321152e-02	-1.305974520035994291e-01	2.379222534052371997e-04	1.252774520094884214e-01	9.653971420694297534e-02	1.855978319962524326e-01	1.199679230506568717e-01	6.394636466766268068e-02	5.656250995188065456e-02	2.302760073730401869e-01	2.321845167596660597e-01	2.745912683954088163e-01	2.952813111421202508e-01	3.023691043549978086e-01	4.212795457223024731e-01	5.552574843178156305e-01	3.463094993387884069e-01	5.952216860290940881e-01	2.753089896599118513e-01	4.452762759595610964e-01	4.825626740530283287e-01	5.252957113954564994e-01	5.199039142668728797e-01	5.966782700603798784e-01	6.471877168814943460e-01	6.306229345901014360e-01
1.997779484340821421e-01	-2.042797635960680314e-01	-4.625594316760003322e-01	-3.078910327583865292e-01	-2.099370081088775541e-01	-4.419481790922505371e-01	-4.556118029016450466e-01	-2.655998708499657246e-01	-4.730096536409676422e-01	-3.699194625954319027e-01	-8.208895967071960786e-02	-5.021338518555957808e-01	-2.184249300640191405e-01	-2.963720441320407128e-01	-2.498570657569986475e-01	-3.106924210828113653e-01	-3.550958225123995726e-01	-2.116081042791280176e-01	-1.632307006415404382e-01	-2.106498943220428965e-01	1.368363510917293413e-01	2.879031228840233173e-02	2.375410678125730590e-01	8.530776132607900686e-02	1.755494499860282276e-01	-1.734923130473244729e-02	8.835448674244041067e-02	1.479588069492397961e-01	2.096180373799109431e-01	2.098271720250807493e-01	1.844102953032423775e-01	1.853240642377456393e-01	2.547758227438202683e-01	2.689171123566467259e-01	4.279237306239199734e-01	3.983866902799337861e-01	3.719544520237989538e-01	3.768723129860488408e-01	3.788541618491234053e-01	6.490578768349511973e-01	4.710531149978617327e-01	6.104801845795819748e-01	4.045105125472863716e-01	5.372019263921908871e-01	5.381499999243850585e-01	6.145790391462635505e-01	5.646827588220830751e-01	6.287249423730429942e-01	7.068685404153847163e-01	6.685010716127474106e-01
5.171281591627889529e-02	-2.567922585327743201e-01	-4.510805288213930453e-01	-3.713614125886914863e-01	-3.119940252486094190e-01	-5.079648155058411607e-01	-5.028566459732330962e-01	-3.461618249302961248e-01	-5.351270328243579177e-01	-4.627472399209295872e-01	-2.305031260804387416e-01	-5.724311788586803340e-01	-2.974197995204038159e-01	-3.322983154817475970e-01	-2.533765289813417754e-01	-3.193559621605865373e-01	-4.024006206277925268e-01	-2.962218242557382308e-01	-1.584389421523103025e-01	-2.981895396676095267e-01	5.980730229616620930e-02	-2.424500790246826229e-02	2.091184445224025801e-01	-2.100040463403861010e-02	9.951282192284352512e-02	-8.536054857121455619e-02	5.314361398096397598e-02	1.623107390177370990e-01	1.526258792082545723e-01	2.045721885729807621e-01	8.633069490739081475e-02	2.192225386134058485e-01	1.159527264941935670e-01	1.836523113497960380e-01	3.550325328466574226e-01	3.221882907384934769e-01	3.027018794338408592e-01	3.011401731605016785e-01	3.896771283509737893e-01	6.777309605172671114e-01	3.758003543880518160e-01	6.748624885389997718e-01	3.502380681295496068e-01	3.945673593511648258e-01	5.015643145439814266e-01	6.172769148147670970e-01	5.533270140043906604e-01	5.915226158875588336e-01	6.321043794294290974e-01	6.942781216387984289e-01
1.751745322556502171e-01	-3.392162947575675935e-01	-5.168284191136690575e-01	-3.623915213472418406e-01	-2.922479268454049040e-01	-5.455188077026636995e-01	-5.232732281819096887e-01	-3.508846843061387277e-01	-5.416411925194397625e-01	-3.816632924433525642e-01	-2.006292609823412398e-01	-5.145658188368351649e-01	-1.975466190086150320e-01	-3.725023715965988247e-01	-3.688150560398768540e-01	-2.423686084032092292e-01	-4.194776978409204271e-01	-3.623422605565941867e-01	-2.338971626653929548e-01	-2.738196009346255400e-01	6.788078165452569868e-02	1.931858155177335057e-02	2.135304870851813530e-01	7.536603739025232729e-02	1.583166265602926337e-01	-7.375848320627680088e-02	3.095749136969008081e-02	4.109759944073465565e-02	1.042025471539473197e-01	2.421725850093039423e-01	1.524512354076822951e-01	1.008375349325889569e-01	2.103096050435551145e-01	1.999961726791400773e-01	2.832259367484318280e-01	2.806675885974403983e-01	3.272456544543335122e-01	2.474792247382238686e-01	3.737221304313963488e-01	5.980551926234686233e-01	4.121326698142436795e-01	6.536655874364593055e-01	3.533227966390390939e-01	4.081589373659119113e-01	5.563412074422148246e-01	6.663385694641775769e-01	5.955234578687023106e-01	6.894194667308644053e-01	6.526854474630628955e-01	6.455634311371760692e-01
1.870678570074660041e-01	-2.796663088395463515e-01	-4.091423627392197782e-01	-3.493434639040264855e-01	-2.995344358281930575e-01	-5.185500316906660467e-01	-5.686929951146442175e-01	-3.485182645165564308e-01	-5.113880779504201834e-01	-3.991495672334658407e-01	-1.704652007038740535e-01	-5.913808175248359555e-01	-2.657267563948974010e-01	-3.328277366405464899e-01	-3.216395665079067046e-01	-3.684200483726777220e-01	-3.812179148007933671e-01	-2.749290179351213670e-01	-1.806362506541125679e-01	-2.915919058571104783e-01	6.484880237179832529e-02	-3.736619098589973736e-02	1.779754321836456987e-01	3.556182910764275895e-02	1.016273274690051992e-01	-1.223620740582237187e-01	2.374584087279826145e-02	1.055435161804970379e-01	1.126111546328273094e-01	1.737302948106897449e-01	1.225629795347371598e-01	1.396685993776603518e-01	2.836360422677660642e-01	2.506515349914233970e-01	3.278565910734468902e-01	3.188186424815111497e-01	3.374089073295177266e-01	3.407449823703189162e-01	3.241828155747417117e-01	5.608273473059377512e-01	3.794733486558142799e-01	6.610366633023467831e-01	3.386993814339280817e-01	4.336223467714511171e-01	4.485784396895636794e-01	5.849347880519919496e-01	5.679637258506969877e-01	6.224685779144326636e-01	7.063961357831985977e-01	6.611122921916922079e-01
1.595279927007822451e-01	-3.158011259903402146e-01	-3.907111994006546296e-01	-3.639578699123847683e-01	-2.791431939666969564e-01	-6.042722336496707536e-01	-5.563422728545294182e-01	-3.542219831427968479e-01	-5.183768036151684688e-01	-3.764133326898826404e-01	-2.236438993614518478e-01	-6.109278476681033743e-01	-3.199769341187882477e-01	-3.730786624058059497e-01	-3.008845287361490706e-01	-3.578222005860388633e-01	-4.497112006862703515e-01	-3.798973330345735699e-01	-2.308229449645367859e-01	-2.852538950531998130e-01	2.381257756346165030e-02	-7.535981004199877875e-02	1.809864229629973287e-01	-3.646792252197243733e-02	7.176944429024076366e-02	-3.882477597158240368e-02	3.834600975905888727e-03	1.502305808795624531e-01	1.142764216172709596e-01	1.555598614208253683e-01	8.286140376893370851e-02	2.393288250978999054e-01	1.478242424542013378e-01	1.075927568430270903e-01	3.017199763701803317e-01	3.235897094889071957e-01	3.087185268314998066e-01	2.382455148818309332e-01	3.310897101621872451e-01	5.946253720447913782e-01	3.511069186821572652e-01	7.008173106949506792e-01	3.596642187648805833e-01	4.326776490900595684e-01	5.599807481611731586e-01	5.918159516601767534e-01	5.547969423506996511e-01	5.082437338246048597e-01	6.173069500190963010e-01	6.936121444874073783e-01
1.675284275922316046e-01	-3.807599192494143803e-01	-4.569718776860193232e-01	-3.443878138250532350e-01	-3.309154327604371115e-01	-5.578185734624662162e-01	-5.670399483179588973e-01	-4.173979426478816590e-01	-5.718897510369275183e-01	-4.207886506212362154e-01	-1.206843308327100184e-01	-5.805572665568561330e-01	-1.995071222607694428e-01	-3.218795912505334478e-01	-3.723070349796413492e-01	-3.525350202707338010e-01	-3.649608450713275332e-01	-3.383169809683167495e-01	-2.370808825488714133e-01	-3.268639458701084743e-01	3.286962496235041470e-02	-3.438746555328770632e-02	1.122609682563038697e-01	1.518522014575427424e-02	1.898197874964246967e-01	-6.788725463630192192e-02	-1.703646115778319203e-02	1.251421258047389906e-01	1.552285716516753067e-01	2.872397651377017747e-01	1.626118484881541038e-01	8.633305168585267420e-02	2.323183834250950874e-01	2.045140121207327799e-01	3.778254984934788507e-01	3.976840464319320034e-01	3.557483500049837266e-01	3.592610820260808691e-01	4.113647934967843978e-01	5.323425769645683259e-01	4.008802990888143403e-01	6.653631532801576043e-01	2.673681570187544376e-01	5.001267946464400538e-01	4.602352349212429639e-01	5.336585826738489136e-01	5.166935633590794552e-01	5.732914007113961707e-01	6.667741904327726399e-01	6.156524059464759668e-01
1.410246578780391113e-01	-2.953583117087002496e-01	-4.344449079679600922e-01	-3.325944935009307324e-01	-2.864271929410846518e-01	-5.877778262401470721e-01	-5.412425801744268350e-01	-3.623190990176290982e-01	-5.163802855410303261e-01	-3.612392988215084588e-01	-2.633098326281385071e-01	-5.990981051193302598e-01	-2.884900003583687478e-01	-3.178358667952156935e-01	-3.100758513287544260e-01	-2.677837683840038063e-01	-4.329176439683310451e-01	-3.689584930010066932e-01	-1.817277815129535457e-01	-2.816155912612162693e-01	9.401235461814487493e-02	-1.259621239770356838e-01	2.225990131452679210e-01	-2.151992176221140252e-04	1.103520203343773820e-01	-9.644454790532583366e-02	5.045486874631532892e-02	1.721725493391431661e-01	1.324224234187778848e-01	1.728802509649018937e-01	1.864667911706230918e-01	1.281033951847987962e-01	2.192395111813260355e-01	2.006196582246165261e-01	3.256467949191227396e-01	3.121254846488154544e-01	3.250912115212314379e-01	2.942770940883531194e-01	3.917826752051243866e-01	6.063157144076110061e-01	3.995227455761880542e-01	7.101829541830991799e-01	3.638002782357186993e-01	4.578344915162546047e-01	5.664288625659873455e-01	6.567859598427426837e-01	5.835764688134261746e-01	5.956784795840690538e-01	6.688110343203528263e-01	6.135622518712804396e-01
1.919515963662797586e-01	-3.659590441363570479e-01	-5.122882909031331033e-01	-3.286744828085755854e-01	-2.616146441226925301e-01	-5.275984483746711806e-01	-4.987303796860281802e-01	-2.930343111018202107e-01	-5.053084706457111608e-01	-3.734352537079613787e-01	-1.861042908180066402e-01	-6.239976555750340603e-01	-2.932031727387814368e-01	-3.586439935852657745e-01	-2.539208640001727191e-01	-3.065185763562268129e-01	-4.569185553515608400e-01	-2.991168670481744729e-01	-2.573292902804519278e-01	-3.072088142358203600e-01	6.332684461643431351e-02	-6.467630165245061291e-02	2.296832663717552625e-01	1.287395627398201306e-02	1.247275171744171018e-01	-8.234303546671402352e-02	3.616961936207076234e-02	1.285076937577957767e-01	1.159270003448547859e-01	2.223060919215994191e-01	1.524070583422822422e-01	1.747460035498707709e-01	1.499658504166109796e-01	2.048033320628691034e-01	3.136708644292718340e-01	3.094303837058042239e-01	3.590776032196260070e-01	3.131461762618092393e-01	4.447414393745298122e-01	6.238417484135689861e-01	4.013877373636072221e-01	6.715315397838537148e-01	4.255239946852243382e-01	4.489323984301233361e-01	5.579809964194433203e-01	6.174150797535125079e-01	5.509304214606054462e-01	5.577117486976479466e-01	6.678099802590280465e-01	7.111014772643187154e-01
1.008125600911731201e-01	-3.290138096340959328e-01	-4.515521252477212033e-01	-3.730283835530391334e-01	-2.854577376001417033e-01	-5.489583496635129789e-01	-4.817736736322383306e-01	-3.227801959720982827e-01	-4.835320950544920171e-01	-3.853216101595424159e-01	-2.282707315499540035e-01	-5.975874396800791022e-01	-2.382815292223234849e-01	-3.328444419971092194e-01	-3.028787414768435715e-01	-2.927495932023482794e-01	-3.837932889982383911e-01	-3.735792055068946071e-01	-1.753363293461490391e-01	-2.514178359991942058e-01	1.008143246704297918e-01	-4.263665096141612543e-02	1.839921302878471665e-01	4.092503376278633191e-03	1.897629772156187722e-01	-7.785966748188921475e-03	4.234550112465786803e-02	1.341073632758748579e-01	1.686160948784103386e-01	1.994679886072536490e-01	1.510003517187561983e-01	1.993255285543419353e-01	2.035740903467941343e-01	1.475313073110890438e-01	3.848943885703086099e-01	3.878379566230351072e-01	3.745418262250190256e-01	2.876290890729481520e-01	4.229898106997461715e-01	6.187812021943626117e-01	3.943187721019213998e-01	6.959358476576836816e-01	3.851349691597829028e-01	4.442869828298256496e-01	5.177080461384246934e-01	6.589903445189946307e-01	5.984931103549893106e-01	5.287364299617626218e-01	6.541289887849485174e-01	7.016274925119765360e-01
1.612416370643157126e-01	-3.045353588629707287e-01	-4.574594405903341654e-01	-3.191340350335677423e-01	-1.987627661632494769e-01	-5.703728400239772567e-01	-4.990465864820762820e-01	-3.089295938903823258e-01	-4.699228255124054954e-01	-3.318826109494533161e-01	-1.875302365543024818e-01	-6.034334252428428247e-01	-2.249487577926453097e-01	-3.094808221552974858e-01	-2.759200894868252263e-01	-2.901277573802131249e-01	-3.965997430859163897e-01	-3.554680633063009854e-01	-1.651492033266544757e-01	-2.475279534336197462e-01	1.071060380947032042e-01	-1.043191353289052853e-01	2.252311127300180849e-01	-1.258575746825511474e-02	1.924313559782511174e-01	-7.474680839742080252e-02	7.423685978859158319e-02	2.278933862523855325e-01	1.786700307283355105e-01	2.261991102061139125e-01	1.445844794748529227e-01	2.402334770080608028e-01	2.439140433881861192e-01	1.284531096842676245e-01	3.437019930371937870e-01	3.867843100084510932e-01	3.224058755626494910e-01	3.032745312301542984e-01	3.790879469105593591e-01	5.656490712145052502e-01	4.178589475332167846e-01	7.127384448565914354e-01	3.565364115276085100e-01	4.805783369428928142e-01	5.312746044570225701e-01	6.267106159075100935e-01	5.735839725746940676e-01	5.362518272151353127e-01	6.348663099114029151e-01	6.778169982604758115e-01
1.272766002428344922e-01	-2.925101857974444775e-01	-4.375950001876831585e-01	-3.553671776825460538e-01	-2.764197168645510794e-01	-5.329417555374094118e-01	-5.058314315753343893e-01	-3.296069983038754092e-01	-4.959387610477690167e-01	-3.408343810979405641e-01	-2.320941193348664000e-01	-6.131263916399813940e-01	-2.690659165904421002e-01	-3.122723301831217824e-01	-2.785766979678955813e-01	-3.043813994445506710e-01	-4.156215535561932350e-01	-3.109543669362934137e-01	-1.883792102566388960e-01	-3.408781939390271853e-01	4.850252939838364113e-02	-7.981727183842581008e-02	2.325281617453217320e-01	-4.648310303200053721e-03	5.193632249336458534e-02	-1.094974216605216766e-01	8.926674727113539931e-02	2.454418373206306292e-01	1.416139980190193326e-01	2.048236280889131622e-01	1.031576143649174382e-01	2.408420264128877109e-01	1.369731034916299994e-01	1.529573462859593336e-01	2.697099876469379320e-01	3.145070812998244092e-01	3.080741542165652547e-01	2.254441548858970301e-01	4.281640536300946875e-01	5.979483018809266248e-01	4.096435894021411284e-01	7.359050443933201624e-01	3.568756960690206981e-01	4.118941451146596044e-01	5.382768970194063973e-01	6.352736017890382447e-01	6.104461665155125338e-01	5.127835874510497938e-01	6.139891642368413560e-01	7.090980901407604176e-01
2.905609932645599747e-01	-3.109668124082997087e-01	-4.333661282241839663e-01	-3.054279226121984214e-01	-2.374868361991602783e-01	-6.468293452891830109e-01	-5.247389452791371145e-01	-3.319180605495392067e-01	-5.136082422814552961e-01	-4.416326037332384269e-01	-3.143506835896185403e-01	-5.327819069265584684e-01	-3.693817272905666749e-01	-3.654656021906929619e-01	-2.979311502485956775e-01	-3.158622958662287150e-01	-4.221344950792693673e-01	-3.793934603392384308e-01	-2.918504110491267900e-01	-3.400051346781782224e-01	5.335071586551169004e-02	-6.860631089589468157e-02	7.511739531038902351e-02	-5.681696006861193526e-02	1.421533364169064728e-01	-4.271465506003890855e-02	-2.320903901569442915e-02	8.347637157870102520e-02	2.794563693623282677e-02	1.395288370023577973e-01	1.705908256283688862e-01	8.748171698828573206e-02	1.751037606251872325e-01	1.561316796252899264e-01	2.854478082202253075e-01	3.415558969252506238e-01	3.230039009565032204e-01	2.685488204665407719e-01	3.768837029923203241e-01	5.187507955109109670e-01	3.332905652676277919e-01	5.914914967728297501e-01	3.247753603070868689e-01	3.881035302668822129e-01	5.698774148699714548e-01	5.631651018122749708e-01	5.182647169824592392e-01	5.370347768983243508e-01	6.457621142376775980e-01	5.918848395068010415e-01
1.137699903703566912e-01	-3.019645505008458075e-01	-4.398609305796633007e-01	-3.923731314391201708e-01	-2.495838984837610575e-01	-6.181347013367675114e-01	-5.584694261165541462e-01	-3.521176831783526251e-01	-5.330332269829674008e-01	-4.191893291865261828e-01	-2.611534013999763371e-01	-6.048179693341678709e-01	-3.223992040549282789e-01	-4.240249286747766466e-01	-4.015187984933934473e-01	-3.408106417138213606e-01	-4.201005479469930859e-01	-4.419228474217155034e-01	-2.597024773978054979e-01	-2.487553274773461054e-01	-2.363546592876478863e-02	-1.524686868936033779e-01	1.978203750941290584e-01	-3.388199731520141755e-02	9.571058079971313248e-02	-1.699491158369655086e-01	-2.112546104475765754e-02	8.620257511190947131e-02	8.475305626979108553e-02	2.441521380002423525e-01	1.597398591235228357e-02	1.182827639729678165e-01	6.608891506176159392e-02	8.018995101550938087e-02	2.701668268847983723e-01	2.774195305622929597e-01	2.858167754664161508e-01	1.803687517430827003e-01	3.785736418063302411e-01	5.735249565269452399e-01	3.888309856906717599e-01	6.593357095434019266e-01	2.385508253958172342e-01	4.071464916238480281e-01	4.920980699367542566e-01	5.139720150172293334e-01	4.653752620782775073e-01	5.232225310901564841e-01	6.379116286556160142e-01	6.065708583791702413e-01
2.493475933542149969e-01	-3.128801966339785912e-01	-3.918948388824968765e-01	-3.524436872577274005e-01	-2.359422139575494126e-01	-6.059346331081016945e-01	-5.753407475124511228e-01	-3.566116135244462026e-01	-5.642347519158692482e-01	-4.432931741249577229e-01	-2.469593332547081466e-01	-5.921651430143018979e-01	-3.114871169199656675e-01	-3.608550843937571861e-01	-3.413355062410608487e-01	-3.224931170586375351e-01	-4.112075439814971700e-01	-3.819993165268922297e-01	-2.890924789459793920e-01	-3.303847410964936282e-01	-2.214874334333740563e-02	-5.970358574647140898e-02	1.269765746584781141e-01	6.203703457170073148e-03	4.012004123648553466e-02	-9.899833695024655433e-02	-5.511827622950532524e-02	9.907823478091484781e-02	6.195580006171606119e-02	1.935418830265254742e-01	1.514357093867838011e-01	8.582467344655289598e-02	1.054590831010595170e-01	1.842758654777524874e-01	2.260874924917123940e-01	3.012715974812083530e-01	3.713385283278720084e-01	2.757399700514966967e-01	3.773030706017446723e-01	5.581814116675383186e-01	3.294726170443761371e-01	6.699313302141184367e-01	2.746028326867455682e-01	3.824903016123521460e-01	4.990019233785810693e-01	5.582114831668412158e-01	5.480927376372926041e-01	5.520895376241841124e-01	7.118588975633942662e-01	6.808263559356666494e-01
1.841872659796033873e-01	-4.222007302615378710e-01	-4.527640135844749336e-01	-4.260679358305446973e-01	-3.140851399817676248e-01	-5.626246385408429918e-01	-5.796179300862703831e-01	-4.322832266181298455e-01	-6.250995998579418345e-01	-4.223408456905372033e-01	-1.412867984261511889e-01	-6.403138418145966071e-01	-2.378644892961512824e-01	-4.042748930352386694e-01	-4.012441447742614575e-01	-3.908646605814629638e-01	-4.768725586600218169e-01	-3.728243038294970502e-01	-3.381951526948024367e-01	-3.979716209115008452e-01	-7.687454912912213001e-02	-8.038737492532477269e-02	5.838698846163890149e-02	-4.857948704126086037e-02	8.565501053425195188e-02	-1.031480195387596693e-01	-1.065848748670766427e-01	1.298285066345364058e-01	8.022793679217218865e-02	2.072378719031699179e-01	1.017006761390673308e-01	6.740774852897815639e-02	1.320975431586522142e-01	1.165619092899878861e-01	2.674461658520802532e-01	3.101914335604931683e-01	2.981991895232002365e-01	3.509950383347192893e-01	3.841991067020864570e-01	4.831516898272263383e-01	2.758389948780152201e-01	6.671484508203729957e-01	2.442326641084116012e-01	4.387381202596374874e-01	4.081453079146090124e-01	5.335236057160057666e-01	5.106480245716813471e-01	4.872839653872894639e-01	6.132385606720870408e-01	6.780499431681878963e-01
1.029147126218697555e-01	-2.755447266230007797e-01	-4.865377999511122376e-01	-3.443941166882854565e-01	-2.584338142602416455e-01	-5.187672448405652448e-01	-5.270282213857773179e-01	-3.902559069852782891e-01	-5.182991459029211434e-01	-4.221881319525628840e-01	-2.272771929040062755e-01	-5.912876558308184372e-01	-2.309352425643940165e-01	-3.131441254392992035e-01	-2.829351159166549889e-01	-3.484830447252519336e-01	-3.872386779374150656e-01	-3.035977154304556058e-01	-1.991719115503503279e-01	-3.036806237352391857e-01	4.371480861023861048e-02	-5.985806481567525900e-02	1.863209471008936968e-01	1.749153311779608200e-02	9.068955881412185671e-02	-8.045609060039227156e-02	3.388037113759789993e-04	1.461035481265809399e-01	9.880239068950001646e-02	2.214343699051761760e-01	1.172204144936912495e-01	1.878384952653262552e-01	1.867294740524580443e-01	1.850663083084692351e-01	3.247019634525950549e-01	3.398967377105119314e-01	3.250784069993062353e-01	3.186635753732748322e-01	3.542154692100148994e-01	5.666138443106437661e-01	3.704055654853435908e-01	6.757251004548915363e-01	3.571836145198304946e-01	4.184858983648065411e-01	4.649350970742600064e-01	6.512272099513245482e-01	5.775456122245470336e-01	5.561092130801993383e-01	6.380832849790095684e-01	7.166881801780246031e-01
1.728557040921199217e-01	-2.902940206631160480e-01	-4.845543639698376981e-01	-3.120670392618648536e-01	-2.144053996525830397e-01	-5.559988519295994136e-01	-5.319378497176384668e-01	-3.959605967262880832e-01	-5.414572102259749276e-01	-3.799535395925032200e-01	-1.868223865518515436e-01	-5.819097012462352003e-01	-2.668283180130175958e-01	-3.704400625671183112e-01	-3.459577869026503882e-01	-3.726823187807546400e-01	-4.006018873961200155e-01	-3.265809031884636671e-01	-3.131815345458059396e-01	-3.719266146345846513e-01	-1.326455987212600031e-02	-1.206011882041255756e-01	1.460812460580722671e-01	-2.397900737194162343e-02	9.173093312916112685e-02	-1.207584161052588367e-01	-2.886810543935397488e-02	1.756617983070272726e-01	6.238192730451390389e-02	2.516644019253996278e-01	8.502735197907004827e-02	1.130913120571823693e-01	1.866249014954088348e-01	1.416190518007072185e-01	2.861304525247480024e-01	3.276529978760222006e-01	2.935532504786707020e-01	2.931333121197959857e-01	4.258050024063121941e-01	5.271422376255887610e-01	4.127725208997768958e-01	6.331427554511795952e-01	2.881345952142400635e-01	4.250007351924578458e-01	4.877432591662388961e-01	5.494306769128002310e-01	5.026118347201555814e-01	5.095619203667061115e-01	6.296059489780579943e-01	6.329248928932773577e-01
1.131834375827625028e-01	-2.778754007658365555e-01	-4.526579786841837816e-01	-3.511870407449169673e-01	-2.754675042777900984e-01	-6.048517927502981006e-01	-5.400318254454632427e-01	-4.148990455715085846e-01	-5.449301480832163813e-01	-3.972901751542681770e-01	-2.562007468476218408e-01	-5.406070353843835941e-01	-2.735223198446293802e-01	-3.931985969883462495e-01	-3.807562720621308627e-01	-3.409834416233840093e-01	-4.039604716728189548e-01	-3.894524038782664066e-01	-2.635358750711541131e-01	-2.939814413090210965e-01	-2.575866016095516159e-02	-7.534322859860705102e-02	1.785019529461912835e-01	-6.898387051540078377e-03	5.510670783652007326e-02	-6.765123152956457886e-02	-3.704082217640299046e-02	1.185301692938602047e-01	6.168132351984335904e-02	2.178478188932149728e-01	3.383782353000523713e-02	1.698874095091406355e-01	1.068960875183710968e-01	7.141977387574893754e-02	2.432668417334698796e-01	2.813836397779631571e-01	2.756103238388218357e-01	1.619712316794890972e-01	3.591021646799739675e-01	5.360981682707611773e-01	3.900709018641402293e-01	6.392899581320193869e-01	2.946323407412342887e-01	4.020601171872019153e-01	5.372651310201288499e-01	5.876590183258854072e-01	5.236386571095014153e-01	5.195838314928561408e-01	5.656548180308484941e-01	6.247225820487232184e-01
2.076169447169657345e-01	-2.972741792357989077e-01	-4.362945354355726169e-01	-3.068555397208647118e-01	-1.918225744308313385e-01	-5.362298576071355960e-01	-4.980873790006690172e-01	-3.436715844146840393e-01	-4.994647243347147270e-01	-3.795284208500794287e-01	-1.358542739571226843e-01	-5.890595372803213436e-01	-2.035146409542296086e-01	-2.839667138594966778e-01	-2.494415820006802842e-01	-3.385075243786301313e-01	-3.935501282704351733e-01	-3.066525621555741266e-01	-2.162812136470557145e-01	-2.449862250856739421e-01	5.920700001426618814e-02	-3.916496973132906068e-02	1.671942628113222695e-01	1.187309209046316302e-02	1.352319695881702422e-01	1.646926279504359186e-02	-6.686801226832239870e-04	1.895489772731124567e-01	1.623345499904195466e-01	2.285998014946565848e-01	1.743827755015253389e-01	2.402025496843029351e-01	1.649208561453405497e-01	1.535410217141167655e-01	3.287107135098737420e-01	4.055647732412822615e-01	3.622392896074733137e-01	3.555522315642905551e-01	3.517802305907122840e-01	5.364299038324444879e-01	3.561319409035298422e-01	6.615112606206425827e-01	3.484774325324628830e-01	5.204659315609052594e-01	4.956065619664401511e-01	5.867737478039379839e-01	5.472580657966030770e-01	4.975565396423055620e-01	6.261267118912210439e-01	7.262597881159038593e-01
1.081620973892403886e-01	-3.576894170868295530e-01	-4.692248842121420904e-01	-3.895524546486348605e-01	-2.873538941056045237e-01	-5.514655774177299463e-01	-5.618412379090986786e-01	-3.749947002822993647e-01	-5.327405979307069384e-01	-4.055424473222958848e-01	-2.168301285361665942e-01	-5.931324878137200773e-01	-2.688104673743606510e-01	-3.883899744420139521e-01	-3.369086821128274845e-01	-3.031318979907954292e-01	-4.429676971593440871e-01	-3.883810930257681759e-01	-2.524369436058854221e-01	-3.586872294695170882e-01	2.603686974475231605e-02	-3.822742184354689654e-02	1.602205453946640712e-01	-7.004992623367243057e-03	1.297942684478443631e-01	-1.109921485578015121e-01	1.840025611563388813e-02	1.166772733458192740e-01	1.038796193833542991e-01	2.479141506352822155e-01	8.245588872558647087e-02	1.626796619093659468e-01	1.860693764128509842e-01	1.594864335105149744e-01	3.076810802696530733e-01	3.024110881499837977e-01	2.855918413616030382e-01	2.826418547669088954e-01	3.577541198544732515e-01	6.296638877999274353e-01	3.637644586120664103e-01	7.234405855342931346e-01	3.055084690193469177e-01	3.569068190946579899e-01	4.918407893636965733e-01	6.093813020958116500e-01	5.802296078951936220e-01	6.130256879794717673e-01	6.624110781797256653e-01	7.000427831985268634e-01
1.665848062332790369e-01	-3.251293316564788927e-01	-4.721491433826961459e-01	-2.797067556719560200e-01	-2.529438830851318820e-01	-6.108077714050413887e-01	-5.362624501712115466e-01	-3.776283482140985748e-01	-5.108252172559880622e-01	-3.642616659158533499e-01	-2.119659153776921323e-01	-6.274216940715315882e-01	-2.323430025111599684e-01	-3.152596459661485273e-01	-3.109182558254585116e-01	-3.492960664045562380e-01	-3.689595926735821374e-01	-3.412765106739866772e-01	-2.072009641887526676e-01	-2.745869298880659337e-01	7.255940303899587052e-02	-1.391194440683483635e-01	2.010036506219742836e-01	-2.024180723929196873e-02	1.526436046504085486e-01	-8.656864281174128650e-02	1.245070123477562754e-02	1.668040785285922756e-01	9.989302321036708232e-02	2.445185822011992638e-01	1.219869420221939560e-01	1.824300714410426461e-01	2.580168348028276659e-01	1.433454510492347400e-01	3.161643689500445720e-01	3.556096747641017686e-01	3.424427680991631862e-01	2.828306585154286013e-01	4.121894675648462569e-01	5.088788685707079651e-01	4.280961273895497743e-01	6.617019315706638150e-01	3.501987870341148334e-01	4.741168474498992924e-01	5.064815257848219732e-01	5.938596425087903086e-01	5.231160405458263885e-01	5.276618422072134607e-01	6.237980166031482643e-01	6.369031839529860628e-01
1.444036257002581924e-01	-3.893279458488360656e-01	-4.598398716504453754e-01	-3.348459528822750331e-01	-3.167909804647676131e-01	-5.576868315632786954e-01	-5.424627365269000245e-01	-3.331924731045758370e-01	-5.026943189740860074e-01	-3.940863871286254261e-01	-1.515740175687599334e-01	-6.419840746387051045e-01	-2.384607664783568448e-01	-3.375977078379918672e-01	-2.841814351802491312e-01	-3.270339822322333445e-01	-4.148700602064490650e-01	-3.238947885783650671e-01	-1.799398459985208087e-01	-2.583839964369470943e-01	8.162240251364857868e-02	-4.307936120993610674e-02	2.110714218952004784e-01	1.117144233305344438e-02	1.663368884582901441e-01	-7.355832824415993454e-02	3.640769702565459925e-02	1.275392528431829042e-01	1.662028901135343406e-01	2.542866033529138647e-01	1.131596143070428412e-01	2.325027721986533957e-01	2.077263853529111304e-01	1.682993474979646575e-01	3.590193137392449496e-01	3.456547915479394328e-01	3.540178325756153654e-01	3.009757506160211649e-01	3.877012289897542319e-01	5.932673965003331107e-01	4.026607064238436062e-01	7.113371893803543955e-01	3.744107460708966939e-01	4.829844534300349324e-01	5.067972614641074180e-01	5.786447733635571300e-01	5.460106612466952836e-01	5.610073739611154409e-01	6.535095162970562255e-01	7.039846852105507979e-01
2.069352740951262426e-01	-4.115861695585270041e-01	-4.087061652543442780e-01	-4.141805350805844443e-01	-3.225178166178602202e-01	-6.230669208324584041e-01	-5.447856506626869155e-01	-3.248232757301051654e-01	-5.493823966218549515e-01	-3.848141142191300323e-01	-2.113343929884525796e-01	-6.237492840220171253e-01	-3.580743666046883322e-01	-4.340483430479037952e-01	-3.635065170379697119e-01	-3.364667482596523929e-01	-5.076366515950154756e-01	-4.127019378159929031e-01	-2.802204174161498917e-01	-3.349687336179557606e-01	3.239749353985787832e-03	-7.881996502921137515e-02	1.031451237268091320e-01	-7.285049461935670656e-02	1.150635472073337634e-01	-6.869233896851922871e-02	-2.494937743690504167e-02	1.519465620119936078e-01	1.147042745340748071e-01	1.298825630047129587e-01	9.136928472562663717e-02	1.654596796555550531e-01	1.112063760652567818e-01	6.790491252117777932e-02	2.851910540883209610e-01	3.069878109567811819e-01	2.940386635591915598e-01	2.707212540150839009e-01	3.757077420691870562e-01	5.535738847332480894e-01	3.020825904874426815e-01	6.788381897149408095e-01	3.027584472858650955e-01	4.445867689305234016e-01	5.217173092662438227e-01	5.465183697436891697e-01	5.200037954072563862e-01	4.782965278395347464e-01	6.167872480416867198e-01	6.489739285992968121e-01
1.710159634630278036e-01	-3.811988443481164612e-01	-4.465417284670155640e-01	-4.755339439379785982e-01	-3.783254415907439938e-01	-5.688181239080667417e-01	-6.014240809595912118e-01	-4.308925464147432827e-01	-6.192240690669239545e-01	-4.804788587846487435e-01	-1.984985603052462910e-01	-6.188221729824171513e-01	-3.448864237064518945e-01	-4.644894069822368965e-01	-4.228154572894050611e-01	-4.178900970982960539e-01	-5.265298942330965959e-01	-3.662638135571157916e-01	-3.297522545398318683e-01	-3.814451936820147937e-01	-8.115981752424517026e-02	-6.716934210779094971e-02	9.229451280646033817e-02	-1.088279838017996159e-01	1.172085927688227003e-01	-1.433307113488384021e-01	-6.757867965670265320e-02	6.960433722738020024e-02	7.397206139394900404e-02	1.625969833367032213e-01	1.566794795201448265e-02	8.985506708681845200e-02	1.203187283677464858e-01	1.242066526178066954e-01	2.171246955519222921e-01	2.317631195848009751e-01	1.846977453385611478e-01	3.181929920664344769e-01	3.202562038230671870e-01	5.115387574246902380e-01	2.409710378638378336e-01	6.163694789327300860e-01	2.203950940148722282e-01	4.113552580139183124e-01	4.104716003209130659e-01	4.809134620284523653e-01	4.799246746981822298e-01	6.144019183270483797e-01	5.680787900458760253e-01	6.199502987983166458e-01
8.203632538629229698e-02	-3.434513959813254025e-01	-4.519248329357096194e-01	-2.947389948295705553e-01	-3.224658253773142191e-01	-5.402276543971340494e-01	-5.434680909926677961e-01	-3.949827110903023630e-01	-5.117399075802049335e-01	-3.427605498145519514e-01	-1.981188489475778358e-01	-5.938861428317276925e-01	-2.402266882900086498e-01	-3.043795324184030426e-01	-3.216724835590388798e-01	-3.067294231323195453e-01	-3.201616018677934661e-01	-3.005018871072920317e-01	-1.805976720957087611e-01	-3.780065960504871425e-01	6.434193558122476564e-02	-5.476440137496846328e-02	1.680644085218608585e-01	7.190007294272332539e-02	8.501935654081786697e-02	-8.815428407982384140e-02	3.110583199993912154e-02	1.995483750297487313e-01	9.533720303028135612e-02	2.855682089836754090e-01	1.269566233671250988e-01	1.540426215972213186e-01	2.505929596191012743e-01	2.355117352120326690e-01	3.241224121852567808e-01	3.452285734413235163e-01	3.972123450215828688e-01	3.155034577138985941e-01	4.386990799406812469e-01	5.797373396086679120e-01	4.419480299357604336e-01	7.163281811288337853e-01	3.388333961008525574e-01	3.854119049032107558e-01	4.502564331189120028e-01	6.264652167054476362e-01	5.894404751374633378e-01	5.564475270588210565e-01	7.114170832820181367e-01	6.641068974599578789e-01
2.053922342620932429e-01	-4.054511436326390106e-01	-4.590924498218517114e-01	-3.361515395219520919e-01	-2.852901644722611318e-01	-5.515084899222000292e-01	-5.276513618991340859e-01	-3.578259569473053459e-01	-5.182096789046830576e-01	-4.020144744244179558e-01	-1.760306539122381275e-01	-6.473761554275899721e-01	-2.447771615973472481e-01	-3.826427838390187852e-01	-3.035544130592131018e-01	-3.430615889632878113e-01	-4.662878286658170834e-01	-3.307958427637461840e-01	-2.981053377408754423e-01	-3.546266956452875929e-01	4.422935314324943912e-02	-4.617896900789957709e-02	1.214864803330288484e-01	-5.122614140242907205e-02	1.575227518650771097e-01	-7.021400545781286695e-02	-2.216601827378018169e-02	1.052723585807782414e-01	8.729454323811833283e-02	1.994080068934118710e-01	1.275588863697534325e-01	1.696114570335529037e-01	2.555059744458240689e-01	1.431792331132820395e-01	2.937750558177011362e-01	3.081848087765067246e-01	3.098606442613829337e-01	3.363425463668142656e-01	4.210911407008469109e-01	5.449815891002314228e-01	3.306970925093237201e-01	6.667048516783624645e-01	3.531831583000262786e-01	4.102938803258371903e-01	4.683587725751152675e-01	5.742327833871112563e-01	5.558411380819883174e-01	5.389102591581382828e-01	6.277474260397292172e-01	7.210513609795801138e-01
8.066463531117061547e-02	-3.537591502041159686e-01	-4.849733198519594057e-01	-4.093784556052065815e-01	-3.746548359261344663e-01	-5.562256034859203169e-01	-5.592484551063888754e-01	-4.255864479492931229e-01	-5.607459397753175034e-01	-4.641532927666675579e-01	-2.341653731251675530e-01	-6.181859420132457261e-01	-2.697699291958824963e-01	-3.857030031181570839e-01	-3.631392093082764783e-01	-3.697153532294438216e-01	-4.385475602195902378e-01	-3.478198069372583356e-01	-2.290225445292558004e-01	-3.176466349121998545e-01	1.955943173790927747e-02	-7.489437780234900477e-02	1.406103050135575905e-01	-3.084840019873951247e-02	1.364166198502222149e-01	-8.814044623815524282e-02	-4.204429048905263672e-02	7.458241709439357436e-02	1.014382021029802267e-01	1.860519519034328495e-01	8.120389853256032575e-02	1.136685035648038189e-01	2.017034702645294497e-01	1.540848525364078292e-01	3.589555711174711727e-01	3.065009347136729012e-01	2.911929241047163108e-01	3.018737494762050444e-01	3.739402969020201306e-01	5.547942563779919567e-01	3.479505466252433843e-01	6.612367077169108986e-01	3.397154709992493693e-01	4.453427537949309345e-01	4.607952262812052280e-01	6.099132916108721547e-01	5.446078725733316528e-01	5.643955462993401895e-01	6.157770290777678790e-01	6.484834752147158321e-01
1.880113233459709265e-01	-3.400060242016517686e-01	-4.578821383361590946e-01	-3.915804502855916303e-01	-3.115220570905582465e-01	-5.665101801551167826e-01	-5.819942155495106961e-01	-4.227789752664705136e-01	-5.725336671077990713e-01	-4.792919725795447006e-01	-2.600901697363428022e-01	-6.419441004231066783e-01	-3.647767795016722547e-01	-4.457645891172816732e-01	-3.602788117968035442e-01	-4.160790525434919784e-01	-5.047138323291193718e-01	-3.382849778766291449e-01	-3.576921504572515564e-01	-3.940896848323784951e-01	-6.479720694503814105e-02	-1.118941465905077537e-01	1.028560628686553124e-01	-8.407751703209669081e-02	6.198888650954838264e-02	-1.454969406383043729e-01	-9.714309046404581705e-02	4.984440906570954816e-02	3.008870491787474320e-03	1.516061172518258227e-01	5.496574314385875570e-02	6.382972609625275906e-02	1.494992752042653972e-01	1.600695534249776952e-01	2.233162733162202540e-01	2.270938869197089982e-01	2.494804828708201416e-01	3.108860085751121161e-01	3.788182633435250857e-01	5.198832744094190605e-01	2.761249345601702876e-01	6.113253886394172110e-01	3.041390541209435527e-01	3.711992421343286441e-01	4.492578942260964103e-01	5.221297452638650194e-01	4.965483895189362618e-01	5.559472408408072663e-01	6.185719704124674756e-01	6.486600201344752126e-01
2.067270340560060649e-01	-3.421166044601559042e-01	-4.120798948051356270e-01	-3.695206257820624063e-01	-2.636414165394139753e-01	-6.023674015056312836e-01	-5.658598813364086322e-01	-3.351903153634311350e-01	-5.489873752892768799e-01	-3.811058055265886257e-01	-1.951956937984477558e-01	-6.477786365224666998e-01	-3.115491432585725251e-01	-3.700030815829810638e-01	-3.412757505596673568e-01	-3.384350612045802231e-01	-4.524318711506734592e-01	-3.867082017733838306e-01	-2.526931622063753879e-01	-2.784166420576109635e-01	3.741292384662342485e-02	-1.088128397125380370e-01	1.971174298300421290e-01	-3.581932405894788785e-02	1.180864811929375896e-01	-9.751526843353344742e-02	1.488848716445577078e-02	1.453281608916816570e-01	1.301635493289471091e-01	1.964663068452202066e-01	1.337503801937396930e-01	1.653328713537995931e-01	1.664744365548489480e-01	1.682926205952999799e-01	2.713187448048194339e-01	3.119187322951905150e-01	3.311971135665934818e-01	3.262231785086617819e-01	3.782641976614175561e-01	6.002244566986038032e-01	3.515439346001139054e-01	6.858445331122051680e-01	3.008971430310832251e-01	4.625414936668482691e-01	4.948391525745725050e-01	5.640458942176613810e-01	5.296906528935341196e-01	5.934181812500141096e-01	6.860972762777539646e-01	6.773237800967100153e-01
1.172819757011421410e-01	-2.991484390273067562e-01	-4.064898906589268779e-01	-3.977388380354878183e-01	-3.563979158634348887e-01	-5.770836067987824558e-01	-5.938544796291473915e-01	-4.312199367949263729e-01	-5.821840063338763471e-01	-4.728975702331419950e-01	-2.346139109752277130e-01	-5.916929084416514550e-01	-3.246738333462451664e-01	-3.607107181676679764e-01	-3.478033315575521089e-01	-4.384387666877548329e-01	-3.939811168677881947e-01	-3.536950623660233828e-01	-2.388685017061767668e-01	-3.335885779333503942e-01	-1.052872264397770527e-02	-5.347821602799793933e-02	1.131023643260496703e-01	-4.349059284110127349e-02	8.290463214589818830e-02	-7.635688437150919827e-02	-2.565055048975968879e-02	8.028386214943633581e-02	7.889150503511302426e-02	1.934604321953055650e-01	7.501663452315410208e-02	1.366345838657041234e-01	1.395000416198957371e-01	1.897920573342408435e-01	3.378711802856399493e-01	3.517436635340746021e-01	3.127375998907360732e-01	3.046864111374247286e-01	3.397908632362039993e-01	5.833175214986008328e-01	3.268035390255111805e-01	6.430986229167326984e-01	2.841204613868191786e-01	4.016441403564449675e-01	4.641816306218059518e-01	5.409215863279998038e-01	5.053462230087071294e-01	5.647086950841050390e-01	6.392446510719330677e-01	6.480224835961024832e-01
1.622935086164790930e-01	-3.094431023970397598e-01	-4.652427281848362517e-01	-3.667957238442842716e-01	-3.088279531857830440e-01	-5.687814469705205767e-01	-5.449546336314032846e-01	-3.906742928532828674e-01	-5.294461319044981851e-01	-4.195053328980001828e-01	-2.354598566728724474e-01	-5.940697015654713420e-01	-3.202592414849267932e-01	-3.623652226378979990e-01	-3.027444117518934275e-01	-3.881950049485770049e-01	-4.426785130791205392e-01	-3.241735492070218494e-01	-2.468319645743697888e-01	-3.466228502442626480e-01	5.747139640093539004e-02	-7.576489477220235691e-02	1.300894651564908633e-01	-5.994195813497982250e-02	1.487757261219556371e-01	-4.681650360864828692e-02	1.290191514850285749e-02	1.297086318084138823e-01	8.896387420582745065e-02	1.618098168438299178e-01	1.064821527017881519e-01	1.663669701409604684e-01	2.378362517676410604e-01	1.787363625463523342e-01	3.530513643669920265e-01	3.492596825048881470e-01	2.767845455208869931e-01	3.352530840713997540e-01	3.511452828244783220e-01	5.659842052099288701e-01	3.493077508415883270e-01	6.409754997080053807e-01	3.598411923792564915e-01	4.440890169858546233e-01	5.072324027275882941e-01	6.011487949078681003e-01	5.492521027338292949e-01	5.788662909005521939e-01	6.188602700784553434e-01	6.511719206347919009e-01
2.199254012520397983e-01	-3.810883600708292462e-01	-4.416210001876081925e-01	-4.531652970270420022e-01	-3.228012044648883583e-01	-6.049421583775577149e-01	-5.876024976352935969e-01	-3.785891011157734853e-01	-6.248835610198573143e-01	-4.435818571230704666e-01	-2.038159163286588083e-01	-6.407276686403855503e-01	-3.002984004386287653e-01	-4.332616130591408488e-01	-4.152690636134656055e-01	-3.915415095667370560e-01	-4.726873897635688881e-01	-3.791332199339902953e-01	-2.884782016267904980e-01	-3.550430920890576547e-01	-4.837119251227514627e-02	-7.894986180013378874e-02	8.991786642383614581e-02	-4.713611076396019561e-02	7.682683154138178483e-02	-1.360923528129728832e-01	-7.570981185060790541e-02	9.604551657598894843e-02	5.610501694878579360e-02	1.499615048212959434e-01	6.576720626576586237e-02	8.190276973526476600e-02	1.342488945094620356e-01	1.239538281866275210e-01	2.316562669666185903e-01	2.762328090788652157e-01	3.091949738133776271e-01	3.094600510522393932e-01	3.526717825439292797e-01	4.974178049082261799e-01	2.772216377528872178e-01	6.469570720998343294e-01	2.604880993451633708e-01	4.094832992923229109e-01	4.170209446113622431e-01	5.593219658546300099e-01	5.254961916334531802e-01	5.534263364740830138e-01	6.469858916270603277e-01	6.723714425226955393e-01
1.611563103603754210e-01	-3.237622457893605810e-01	-4.999195879310868174e-01	-3.710704066372809140e-01	-2.783938114105382611e-01	-5.294131681322529204e-01	-5.684065305782137756e-01	-3.861556854409820549e-01	-5.545589195848112940e-01	-4.140375462985890209e-01	-1.693004403570262384e-01	-5.774327193092425592e-01	-2.538731057709819328e-01	-3.466207852027040071e-01	-3.125192006220307572e-01	-3.664048578382988475e-01	-4.181259655702005418e-01	-3.148701600467450068e-01	-2.427346866929519231e-01	-3.308388748516915001e-01	2.885943947417086639e-02	-3.638571040281227825e-02	1.711147541215090606e-01	2.444146880862186830e-02	1.233942002493387535e-01	-9.036997668700527675e-02	8.059429936087126115e-03	1.098315874126376129e-01	1.030197199729700197e-01	2.449568750815410145e-01	1.200785433355872761e-01	1.433341261253632537e-01	1.955108943436782154e-01	2.252634119625741282e-01	3.406331975589722005e-01	3.461495268696654914e-01	3.167171400735819820e-01	3.470009635588867103e-01	3.281581787899449099e-01	5.866221420115459440e-01	3.755333079946782115e-01	6.716464816788245695e-01	3.396965526891907450e-01	4.394310984396530562e-01	4.912373710272312510e-01	6.084134255063220476e-01	5.541101751832833155e-01	6.226145166236356499e-01	6.691662521218495474e-01	6.896993957836274891e-01
7.011787901375654553e-02	-3.880165232944343678e-01	-4.514444304977632827e-01	-4.149891849850418923e-01	-3.457001176183435720e-01	-5.826628337552440806e-01	-5.912806318509458148e-01	-4.608968485593775144e-01	-6.025730341768920084e-01	-4.493632521144548808e-01	-2.047782402095187915e-01	-6.818486556396352594e-01	-2.598659621568090716e-01	-4.083766647191390819e-01	-3.886177862172083275e-01	-4.191775583216278411e-01	-4.549119623961946357e-01	-3.872732873504708961e-01	-2.745884113419817529e-01	-3.330488218475141093e-01	-5.570600629948420368e-02	-1.285110254160359844e-01	1.175490303464302444e-01	-7.895132125857726169e-02	8.867630371608362094e-02	-1.241486437425441958e-01	-9.501113783156076020e-02	9.681590283124859309e-02	5.996004824526381810e-02	2.203301021628067957e-01	2.132431917314459024e-02	1.377547092664795358e-01	1.419531995714611861e-01	9.522310257786663346e-02	2.625859860760965669e-01	2.731298153460918199e-01	2.724167462786514782e-01	3.205964557868795639e-01	3.550787757838989589e-01	5.092185244844846803e-01	2.736265559514409196e-01	6.610740941759040146e-01	2.570282971678188866e-01	4.032344424779980008e-01	3.677229605439240601e-01	5.370233190292010850e-01	4.798038983563179261e-01	5.200695544850931773e-01	5.829605867020803966e-01	6.765154920548095419e-01
1.171973104789430370e-01	-3.693741874856241170e-01	-4.167581100996072263e-01	-3.861783045893158461e-01	-3.501738137855276434e-01	-5.830976351508275757e-01	-5.927029855646315237e-01	-4.396043070068123559e-01	-6.013327232528672406e-01	-4.611254166474352267e-01	-2.427440993049098383e-01	-6.882801168467812536e-01	-3.003288213094285619e-01	-3.527843343905654461e-01	-3.145926063848843435e-01	-3.794226669269763486e-01	-4.810653878972170894e-01	-3.733068784723611033e-01	-2.781149372710238210e-01	-3.400954941014251998e-01	-2.000777540221336873e-02	-1.177240996874890505e-01	1.516687166209464421e-01	-7.607707534053652354e-02	4.391195718011915716e-02	-8.651727116321902833e-02	-6.028924698247892927e-02	1.021519157245825982e-01	8.244273178513752964e-02	1.780173256109609525e-01	1.276875902214062997e-01	1.342071616071298934e-01	1.151217448154004258e-01	1.712056610392474476e-01	2.766808956423597587e-01	2.752971515992687079e-01	3.107175512711786158e-01	3.319690636972271180e-01	3.870929124359754891e-01	5.926491794289878712e-01	2.785696150190442033e-01	6.935241369176960990e-01	3.188813097205627223e-01	4.189851860815084206e-01	4.656419087256706280e-01	5.806862268646393321e-01	5.247655167783762398e-01	5.468136032204333752e-01	6.249513810211227982e-01	7.038805430603543023e-01
1.587120962805052549e-01	-3.266210328389088646e-01	-4.763182160273039534e-01	-4.255186674307560035e-01	-2.980482472238710767e-01	-5.841811095275367682e-01	-5.552034983335520923e-01	-3.925861051481998043e-01	-5.811010926267897725e-01	-4.426004388867492700e-01	-2.309701161375553313e-01	-6.203738712460209470e-01	-3.245016105655121330e-01	-4.725549359539492622e-01	-4.034697997520749757e-01	-4.007462441116248497e-01	-5.020991927470406235e-01	-3.737833440939725693e-01	-3.217448559088701421e-01	-3.322900524259701505e-01	-3.556862362600903688e-02	-1.162867678779377911e-01	1.318507282645648426e-01	-8.224962122194393044e-02	9.922590903169474508e-02	-1.356373112606795994e-01	-7.393951214385251214e-02	7.732819344646665871e-02	4.615541792088326267e-02	1.385132935794605724e-01	2.396106095803864772e-02	1.003295898984689211e-01	1.691709827406673305e-01	8.451942070912867033e-02	2.682627422340478907e-01	2.488410293416554731e-01	2.356529913900212436e-01	2.786368973506908597e-01	3.675899236415599569e-01	5.319702970920948681e-01	3.182915247154975980e-01	6.127807516134365917e-01	3.012314718059226903e-01	4.151159560502661883e-01	4.643387246554683268e-01	5.656584220577928201e-01	5.017882226940926227e-01	5.468438237858277429e-01	5.967585397773305100e-01	6.433408863883064432e-01
9.554887142905757469e-02	-3.927361032659802964e-01	-4.279768746300708360e-01	-3.900814816456342204e-01	-3.726214116488290040e-01	-6.538780615509407479e-01	-5.994486389429767303e-01	-4.424473678882899219e-01	-6.298763027300169348e-01	-4.859397585478800741e-01	-2.629269916385374439e-01	-7.035986589285434523e-01	-3.746501018876833289e-01	-4.792980514735601938e-01	-4.121451617735943929e-01	-4.283512003631779197e-01	-4.938964512813626695e-01	-4.087512802916091204e-01	-3.063850607727795494e-01	-3.478891138801763483e-01	-8.880665074188631714e-02	-2.195359458567210653e-01	9.910752341493736517e-02	-1.555071805790498307e-01	6.089847648927655677e-02	-2.017753175831693557e-01	-1.530261504681920959e-01	8.116622442930354620e-02	9.036115100249800594e-03	1.365548452151155168e-01	-1.423320047431190193e-02	5.736942966698192065e-02	1.229717706617278888e-01	3.814894433829813664e-02	2.416845999920756438e-01	2.020077378866134976e-01	2.477605642814553200e-01	2.745201275009691022e-01	4.079980809465709735e-01	4.865965180120783162e-01	2.703948478332935945e-01	6.091610876056133828e-01	2.544349943896287991e-01	3.814021354776617190e-01	4.100072981415660567e-01	4.765004072138571689e-01	3.929762428040839972e-01	4.635904513712437724e-01	5.702020851210691799e-01	5.665822365582686704e-01
1.393058249297884077e-01	-3.258146700884770874e-01	-4.568020979160061223e-01	-3.805266701039227151e-01	-3.048480738907984877e-01	-5.866163762593697983e-01	-5.547291301894907711e-01	-4.080229843362704334e-01	-5.751262682703659479e-01	-4.189533170852981492e-01	-2.230461040684502960e-01	-6.150032467482189347e-01	-3.296011109550939233e-01	-3.934457835440920981e-01	-3.475641681189872711e-01	-3.892707278400672211e-01	-4.669528680440728219e-01	-3.724050311098426880e-01	-2.969946333442668451e-01	-3.198076943427882179e-01	-1.466667956701430721e-02	-1.086832337765050449e-01	1.594534035280951445e-01	-5.870366429689453242e-02	8.578350614606342073e-02	-5.678860821764477457e-02	-4.231301774923618142e-02	1.251897784381237333e-01	8.935013383048355518e-02	1.810676233789577094e-01	9.399622094342252598e-02	1.479358678482777245e-01	1.130478639411224978e-01	1.325105157035069980e-01	2.970755117499316311e-01	3.090850627922686611e-01	2.905447239442029428e-01	3.032026321860994411e-01	3.806975540246387291e-01	5.824598198395409820e-01	3.376503034389602975e-01	6.401707220468556558e-01	3.226734270643876745e-01	4.593441017797684767e-01	5.148451158827203056e-01	5.737489626487048966e-01	5.008121751190528492e-01	5.353271051821757442e-01	6.080544072247261456e-01	6.519608833991326069e-01
1.573343911578436172e-01	-3.523067340967223626e-01	-4.680748361125841583e-01	-3.809461626787243871e-01	-2.946971704370585643e-01	-5.715789553726136063e-01	-5.515083930457894690e-01	-4.077750246602327988e-01	-5.884241080095847787e-01	-4.209291255386995445e-01	-1.978161707425826477e-01	-6.613225526100500185e-01	-2.850938305974280440e-01	-3.998157857421172356e-01	-3.296762761455602764e-01	-4.227136871508343496e-01	-4.781902893185159265e-01	-3.366974744341088011e-01	-2.882795427383916254e-01	-3.248901848636368550e-01	-1.811686262883521747e-02	-1.302257353302230247e-01	1.180570285826979121e-01	-7.203608969571004272e-02	7.849204363261733097e-02	-7.570374321472925216e-02	-9.990003331278107801e-02	1.063124309228763165e-01	4.389930627157451193e-02	1.267392053383207817e-01	8.956788428667873669e-02	1.268195486877704836e-01	1.863429615911603721e-01	1.193091702824598810e-01	2.963117769958256709e-01	2.936096461342879715e-01	3.052532834379942939e-01	3.622411758549091698e-01	3.550504391020942174e-01	5.058123241264190773e-01	2.793609097650758821e-01	6.178326237210880478e-01	3.600279825226114783e-01	4.407722437027228324e-01	4.393827288153616673e-01	5.984264606086421301e-01	4.980529456057752324e-01	4.921955790068061054e-01	5.975764541483850056e-01	6.826981085221258683e-01
2.168670397348358703e-01	-3.394907099709679188e-01	-4.321857550096096512e-01	-3.980205423844886403e-01	-3.728304015745116939e-01	-5.749625198858849817e-01	-5.921803134066729868e-01	-4.169326591654111125e-01	-6.285106956948782742e-01	-4.614673267186458760e-01	-1.927056708369937199e-01	-6.419835643892382038e-01	-3.214335833683497068e-01	-3.922405382628874615e-01	-3.597026023757402546e-01	-4.694016857170970058e-01	-4.493993020384042802e-01	-2.797199263499151045e-01	-2.876356027256938286e-01	-4.016614603197506961e-01	-5.002594185603391475e-02	-1.040428816019455943e-01	8.635938671100884534e-02	-8.970667308589330702e-02	4.453598470614027194e-02	-1.408741695418430084e-01	-7.741032202010608709e-02	1.021115838901749395e-01	3.377911755844746622e-02	1.070543860022066529e-01	5.915720973638329688e-02	7.228943737237898681e-02	1.985772110862108752e-01	1.665412771110941492e-01	2.754864815016943580e-01	2.761595784068753834e-01	2.806422289891255528e-01	3.171710289364223501e-01	3.732033766776455264e-01	4.724510772963571581e-01	3.028758911869847137e-01	5.973387547489380500e-01	3.123644055565263922e-01	4.234271644553387892e-01	4.390213928227940654e-01	5.290950937460647818e-01	4.891364562006209615e-01	5.241106572674617547e-01	5.968343122350140417e-01	6.229064432501347781e-01
1.169817796704508278e-01	-3.779539113976432274e-01	-4.262073441704430365e-01	-4.617937329637890054e-01	-3.696468922151817660e-01	-6.323369127062641315e-01	-6.365269704399340034e-01	-4.286815381619591969e-01	-6.239841800914035508e-01	-5.221057656762960741e-01	-2.874006215315635937e-01	-6.574152948469762503e-01	-3.632663676158000010e-01	-5.056074170283387792e-01	-4.271628345651519720e-01	-4.163823638997662391e-01	-5.320011999259474100e-01	-4.645306995681238726e-01	-3.417356830212247010e-01	-3.542797067719719584e-01	-8.929488299725447942e-02	-1.289251235920078620e-01	9.599908704268575454e-02	-1.360956681647945421e-01	6.047758017382857260e-02	-2.054260201455682944e-01	-1.161810213936074615e-01	-3.819887091994621231e-02	3.906352483419428707e-03	1.303755793762568505e-01	-2.442868532906876736e-02	5.330105361994534607e-02	1.132341563469178719e-01	5.890768422037810648e-02	2.653000687066219276e-01	1.912528952563595508e-01	2.060604170716486272e-01	1.982860394626193290e-01	3.268287485938565773e-01	5.766152043096418600e-01	2.648426408226782769e-01	6.488571258691382404e-01	2.476406565951903005e-01	3.124591320937805117e-01	4.734946977454465578e-01	5.109066769284376086e-01	4.579669093510384537e-01	5.603126073002885343e-01	5.923956773824277100e-01	6.237273606733972908e-01
1.933241204051694695e-01	-3.665315603394816435e-01	-4.573483239589485327e-01	-4.173340676193343368e-01	-3.721542056734829518e-01	-5.728134374717658295e-01	-6.055630766667710052e-01	-4.316798336495082933e-01	-6.187279315810334523e-01	-4.588477054019716173e-01	-2.020860681079075238e-01	-6.325521042757454859e-01	-3.399735716399666652e-01	-4.339376972859698145e-01	-3.682835567497815266e-01	-4.427126914160803284e-01	-5.030928007481710873e-01	-3.114665277451190151e-01	-3.071157131517027739e-01	-4.055067629388271477e-01	-4.980414061381741031e-02	-9.513064310421420755e-02	9.379545570621794504e-02	-9.214110690720475616e-02	8.194486746737461580e-02	-1.465034386876509498e-01	-7.874583756239005028e-02	8.042342668500218617e-02	3.099494538118988812e-02	1.170379456846787625e-01	5.276922265966434850e-02	7.208410983788174353e-02	2.137530543262141924e-01	1.661987892896336638e-01	2.654323344947568941e-01	2.485700573032138538e-01	2.344265968741846007e-01	3.436620481307898212e-01	3.321376743617286409e-01	4.957039664540685564e-01	2.735981052507144295e-01	6.142662593446311936e-01	3.161526436128079265e-01	4.043715081988051852e-01	4.469338502589869644e-01	5.406188845183181879e-01	4.991121983980685295e-01	5.818370903828673502e-01	5.945908897308312957e-01	6.226457400885329063e-01
1.256685723842232427e-01	-4.031910793427320172e-01	-4.710218697590873305e-01	-4.543796330898962621e-01	-3.633296915183013009e-01	-6.227411803933666778e-01	-6.165347611941838224e-01	-4.301749903465988956e-01	-6.107855650001987602e-01	-4.603060315034503414e-01	-2.427410396052750996e-01	-6.495791756889162105e-01	-3.368219935930677478e-01	-4.747134021960224826e-01	-4.064813682404365691e-01	-4.056622359155925284e-01	-5.298392877165554182e-01	-4.292946738386130834e-01	-3.128427153699290253e-01	-3.245282925870840995e-01	-6.292440894889259062e-02	-1.054090054168426438e-01	1.435805221749889837e-01	-9.176527098725965892e-02	9.686480359899721226e-02	-1.317537911501790171e-01	-8.014191804203364689e-02	2.815803448694022618e-02	4.286034157317580862e-02	1.738181955997878947e-01	2.267835542621632252e-03	1.320920294903624725e-01	1.103308292983228717e-01	8.372910622438337058e-02	2.378962334285100455e-01	2.242422239374470827e-01	2.228574161123305086e-01	2.566704513104823282e-01	3.023032949069313635e-01	5.483590386446939302e-01	2.668586850963057810e-01	6.528572868848245836e-01	2.855811414252297231e-01	3.915993529397760464e-01	4.682303469990196088e-01	5.472007113075981755e-01	4.843846760227180082e-01	5.913718944700757651e-01	5.736475223733205064e-01	6.554593584213178614e-01
1.084289542494638325e-01	-3.558266565262538927e-01	-4.632306285706898064e-01	-4.437049024417571985e-01	-3.483780558339905076e-01	-5.692862389343555929e-01	-6.208373406188139043e-01	-4.436358546723103702e-01	-5.867307225026687778e-01	-4.368958882146212197e-01	-2.445044218609670472e-01	-6.464348682484971631e-01	-3.648604723149371232e-01	-4.472703756910856865e-01	-4.045900074661492596e-01	-4.175954979546981360e-01	-5.262876649231651438e-01	-3.711476433496270766e-01	-3.310772780723143516e-01	-3.731376753328098372e-01	-1.155330450838267381e-01	-1.598450505281095724e-01	1.571836210049952220e-01	-5.885659515724890600e-02	-1.889545271491342021e-02	-2.008292900517005264e-01	-8.644998001005395338e-02	9.527993829897921096e-02	3.378659366799940250e-02	1.833748401759326130e-01	-1.224065433732689570e-02	9.403208217813621705e-02	3.452110824321678872e-02	1.085584475704529650e-01	2.153391157445510018e-01	1.928062128280574605e-01	1.984038441860710711e-01	2.284988852445751506e-01	3.132256022991263267e-01	5.147949290603324179e-01	2.946532755159126937e-01	6.683196547592139547e-01	2.529849703877918299e-01	4.165439413209250930e-01	4.503410834692500586e-01	5.117588572283822135e-01	4.729431771186121125e-01	5.095706767124787984e-01	5.778172495723510327e-01	6.280239821723867522e-01
2.141794780293233558e-01	-3.834524374096650035e-01	-4.547534489034761873e-01	-3.953269669543641451e-01	-2.892936345081334459e-01	-6.536492627089205421e-01	-5.963294199436413034e-01	-3.908876168425411413e-01	-6.011165795001691681e-01	-4.354048174337057375e-01	-2.426488621268179935e-01	-6.892123640388018169e-01	-3.250709004651908263e-01	-4.323895039238060956e-01	-3.467702184128878540e-01	-4.389287938650067167e-01	-5.096903168673206919e-01	-3.958197277369267519e-01	-3.170033812875237555e-01	-3.350917594955513112e-01	-5.255986127141856062e-02	-1.555882793219454385e-01	1.224315709850053169e-01	-1.235686653059587109e-01	5.184005840312175956e-02	-1.346141819510945914e-01	-8.330742613873999558e-02	8.209710299692776769e-02	2.610149381385987004e-03	1.460277760474214259e-01	9.492454544052019577e-03	1.708385253156796124e-01	1.163296363207453610e-01	5.032961561973483405e-02	2.135977404189647599e-01	2.504096816556157235e-01	2.561933564202440450e-01	2.433138104462812257e-01	3.238776856326305298e-01	4.823102666684572215e-01	2.683885256682166376e-01	6.351692541792985924e-01	3.047493425674236422e-01	3.964101007644276753e-01	4.697647925218941256e-01	5.373967839673848834e-01	4.674589648268210884e-01	4.936168696958754265e-01	5.576150399007333558e-01	6.855816946396465772e-01
1.152625336701121467e-01	-3.411020210344600789e-01	-4.216809081574169893e-01	-4.478967362352469506e-01	-3.765480735843156346e-01	-5.906336732744238427e-01	-6.013328669985440467e-01	-4.409217318856814560e-01	-6.637541326017959431e-01	-5.287699796272606889e-01	-2.283255053124441381e-01	-6.415064763317144259e-01	-3.715446082488996771e-01	-4.848139172605590019e-01	-4.236481584870962491e-01	-4.294814238273639839e-01	-5.031983345901573923e-01	-3.766407896289939439e-01	-3.298574893631801008e-01	-4.067341007420797183e-01	-9.233588458157494794e-02	-1.304294835350428561e-01	6.082254799026006603e-02	-1.448047087590773052e-01	6.121894191343564551e-02	-1.971872125683460375e-01	-1.252613378234108121e-01	7.361550054096306639e-02	3.737623742839861485e-02	1.202162097960362275e-01	1.668361792710759597e-03	1.914487219744255217e-02	1.343427417148221614e-01	9.760785052131555617e-02	2.806948716706568758e-01	2.193735195408916816e-01	2.165579075205070203e-01	3.183348953360661260e-01	3.883091727484885292e-01	5.567391523792957209e-01	2.682712496473473873e-01	6.059011932088556041e-01	2.196365082902858035e-01	3.624203828402867145e-01	4.067221187369238211e-01	4.884775791299692527e-01	4.396764567405203050e-01	5.511687834564555910e-01	6.085577199008918026e-01	5.893375881811386829e-01
1.236902361875204664e-01	-3.659254550971472453e-01	-4.477938454978035443e-01	-4.517167513667766920e-01	-3.507293525603411011e-01	-6.081575075348425452e-01	-6.091759325285819315e-01	-4.439485697262243735e-01	-6.211292276168123294e-01	-5.057751806523043125e-01	-2.937777293064874895e-01	-6.789218268059757921e-01	-3.633171527383428634e-01	-4.529788469730547940e-01	-3.885059571674670531e-01	-4.161477207277973767e-01	-5.254872860463607465e-01	-4.085383379335892906e-01	-3.311773381647135639e-01	-3.750156998379234885e-01	-9.130545121970164157e-02	-1.432108853655785496e-01	1.051089435049833709e-01	-1.114352682717680010e-01	2.651864712455440781e-02	-1.638431204371227357e-01	-1.116236875467501444e-01	5.467244447666640139e-02	1.463495893389088476e-02	1.468769780928745605e-01	2.268072011569131213e-02	8.110429327617131590e-02	6.147204084091201226e-02	1.005476561720709816e-01	2.253780145641462451e-01	2.174591997132779841e-01	2.422253979741167684e-01	2.693608527918026074e-01	3.575530713249719383e-01	5.407039035539280558e-01	2.439506227739710043e-01	6.557508771066837827e-01	2.669142256525492973e-01	3.652369974780674267e-01	4.379261923933947531e-01	5.417817765772191541e-01	4.890397233760579998e-01	5.287874388722227925e-01	5.961131678617906937e-01	6.670378208962445266e-01
1.476264795095859061e-01	-4.377984605254362505e-01	-4.263148314152306884e-01	-4.098145155705305021e-01	-3.326356000314988348e-01	-6.090027935313579999e-01	-6.027117204666233574e-01	-3.915942658524752540e-01	-5.682392438424516135e-01	-4.308397755387451400e-01	-1.908016546092026200e-01	-6.767953024440550580e-01	-3.323088558326349751e-01	-4.737350944825216570e-01	-3.848415056055419781e-01	-4.044996902836394126e-01	-5.186641713687520916e-01	-4.222364341789831554e-01	-3.335869789926482754e-01	-3.667306197600828654e-01	-5.184847627359581018e-02	-1.170656299278791668e-01	9.264505334361966549e-02	-1.127057835101329120e-01	1.093226902339685669e-01	-1.522594817459423655e-01	-8.403814999965246446e-02	7.579430773053250081e-02	6.237135744976005786e-02	1.784180145791839922e-01	9.953689371121610813e-03	1.411660653065368864e-01	1.624123259212522374e-01	5.214499787932314057e-02	2.871839488245833683e-01	2.586234041332561295e-01	2.389005082226844934e-01	2.724277909632505379e-01	3.526699796308037649e-01	5.456927818896566418e-01	2.892317215512860140e-01	6.811242196632706358e-01	2.676039334205415621e-01	3.839101835607951485e-01	4.521631721428205353e-01	4.895036887956797367e-01	4.678712416171461608e-01	4.924708681431048118e-01	6.020385284330591613e-01	6.626795542490820923e-01
1.491617263338850530e-01	-3.332434013175009646e-01	-4.309441692269917468e-01	-4.177722597483809475e-01	-3.473623741682940747e-01	-5.965569413023792400e-01	-6.073372717795126885e-01	-4.342572302246893168e-01	-6.114330222897109701e-01	-4.697843812573404554e-01	-2.250625428249834470e-01	-6.451788585846784940e-01	-3.365218163035023080e-01	-4.632845690539472150e-01	-4.258117618995188591e-01	-4.611073477391983699e-01	-4.680765669604040058e-01	-3.817066563476588792e-01	-3.275275380891393695e-01	-3.579781768093256433e-01	-5.491576925491258032e-02	-1.335241369842140036e-01	9.193058187830313588e-02	-1.070287361395877712e-01	8.727093431342644592e-02	-1.597859487265008982e-01	-1.021104120476816340e-01	2.617895072104362703e-02	1.757303071159053293e-02	1.306569254190610985e-01	1.629206587415492694e-02	5.038988401237091963e-02	2.152997954672254688e-01	1.198654645537834823e-01	2.909051671513873671e-01	2.528049601712679673e-01	2.499086730208143758e-01	2.967257942841353691e-01	3.578070835486927281e-01	5.307671449223188009e-01	3.048930316093613202e-01	5.988489840215998061e-01	2.692471615804441498e-01	3.812173578188419731e-01	4.258775403695491124e-01	5.176831040851898047e-01	4.619050993156816887e-01	5.605714712682940970e-01	6.198204517964864824e-01	6.075166485871952293e-01
9.462674456622813257e-02	-3.668604412073491750e-01	-4.680777710080935572e-01	-4.543758836654513411e-01	-3.760144055529267559e-01	-5.644342015850992711e-01	-5.935157680358565946e-01	-4.144778359349192698e-01	-5.604300291737737139e-01	-4.513439174834892320e-01	-2.146632840933678232e-01	-6.072678238664930284e-01	-3.080160263198048476e-01	-4.550715084270295918e-01	-4.112376985325399970e-01	-3.891134172844349370e-01	-4.755911409342861162e-01	-3.714965943826261663e-01	-2.641763078398612352e-01	-3.391438751297161658e-01	-4.195700117775533894e-02	-6.322492906986668104e-02	1.451738418102526129e-01	-3.689954534825082982e-02	1.096247616433533995e-01	-1.515576529011322671e-01	-3.427059789520946198e-02	6.133752798889939573e-02	8.771442154565693705e-02	2.083798890090523825e-01	-1.939606662774665674e-02	1.305591907608074365e-01	1.462083119816041665e-01	1.105987494157426865e-01	2.955149765340673862e-01	2.552055568074150793e-01	2.251445979583078516e-01	2.240733216887176860e-01	3.289953703989384470e-01	5.471732570968866893e-01	3.423460281938896510e-01	6.754264756922218060e-01	2.812344739704718544e-01	4.077677594801915606e-01	4.630346203082844059e-01	5.341882866550495823e-01	5.217019464362108172e-01	5.738977100059046155e-01	5.938426167694699220e-01	6.367496924592721541e-01
1.144077638716999995e-01	-3.902197878443703360e-01	-4.699214677351022940e-01	-4.297703314128352159e-01	-3.403092701398950370e-01	-5.905023480211758491e-01	-5.836620892701094299e-01	-4.271985833724086246e-01	-6.010128987440117587e-01	-4.434087865364418346e-01	-2.311023187056048533e-01	-6.813919056732509194e-01	-2.918173727736252387e-01	-4.408813806681017300e-01	-4.082220684179942438e-01	-3.745467604076702095e-01	-5.129780774151176947e-01	-3.965305231230030203e-01	-3.018969381079761871e-01	-3.241275636222127332e-01	-5.633169988346249657e-02	-1.515699036906238972e-01	1.486968256742053351e-01	-6.498785973344239908e-02	6.241375956518364909e-02	-1.560540370862865678e-01	-1.014319079382812322e-01	8.707267002097893172e-02	6.296596451729111199e-02	1.705929127531764233e-01	5.291366865818798726e-02	8.556888739911336361e-02	1.199778459722448953e-01	9.085250135463496246e-02	2.490451596716793947e-01	2.256641357496750044e-01	2.665797408768976196e-01	2.865134194753916619e-01	3.818679586946583937e-01	5.191081258999925563e-01	2.933876778801263185e-01	6.693790783137378853e-01	2.892177535367541630e-01	4.362333966488690651e-01	4.338291659121935595e-01	5.710292153283511585e-01	5.023432399398470860e-01	5.181089286428102181e-01	6.021154061597256968e-01	6.583832592865750399e-01
1.598238518981530409e-01	-3.315809469728177583e-01	-4.835941625662158461e-01	-3.708114182373974943e-01	-3.043236203857492272e-01	-6.120903010483491613e-01	-5.820883042441766797e-01	-4.403227103269712894e-01	-5.719667725181384332e-01	-4.587696793422275654e-01	-2.607529764557944274e-01	-6.469943289377353413e-01	-3.426041521330705497e-01	-4.739545619156403378e-01	-3.790872958437260243e-01	-4.624817221490259422e-01	-5.022472951276062414e-01	-3.580568325183532963e-01	-3.473609406309151049e-01	-3.102149629806581488e-01	-7.598285332332506414e-02	-1.645370677605202392e-01	1.355735202055750599e-01	-9.870462525742584869e-02	5.385756748319640852e-02	-1.396024282751752721e-01	-1.328266141285636970e-01	7.369650368167134091e-03	-3.753891806319041569e-02	1.480162507403479932e-01	-2.428570739119875060e-02	1.049905599855527338e-01	1.430448888885233472e-01	7.092261657437570754e-02	2.183837751302183661e-01	2.043877950755819128e-01	2.244035028918650032e-01	2.362985726661572805e-01	3.322256919725984914e-01	4.582674348614483861e-01	2.893029612391780359e-01	5.618294890542535613e-01	3.259499706938232544e-01	4.008763785785001699e-01	4.606258918000385449e-01	5.126100423340547163e-01	4.292989974986879953e-01	5.043020150782470123e-01	5.368072103371769321e-01	6.149210483216729362e-01
1.628028042966961075e-01	-4.068728323026545302e-01	-4.808283559702048460e-01	-4.627098390095761293e-01	-3.896984741404493358e-01	-6.221902863898529645e-01	-6.314771096711381260e-01	-4.599569285391783002e-01	-6.605607533607886772e-01	-5.249883367402895518e-01	-2.679020711500308960e-01	-6.726035961284436704e-01	-3.326934037020156110e-01	-4.320210487812374822e-01	-4.014757468383179928e-01	-4.457127518704800950e-01	-5.325420617023015613e-01	-4.058366701026543955e-01	-3.467831435760816983e-01	-3.917149194535484713e-01	-1.167900348783103281e-01	-1.424069647065364097e-01	8.348943607092015884e-02	-1.240647393848651470e-01	2.234693508647245599e-02	-1.856217832538390455e-01	-1.145485644633312400e-01	3.022867669498467344e-02	1.346563615098279529e-02	1.683160851093832289e-01	1.831873267506050132e-02	5.488845879517886134e-02	1.190476137541123317e-02	8.388091075192272150e-02	2.415768108417972182e-01	2.311098180580755668e-01	2.224203478065867046e-01	2.215583824941184388e-01	3.493281215161434528e-01	4.922240974381141276e-01	2.535542363652097952e-01	6.428660032533313196e-01	2.405406152882589021e-01	4.054328213024895322e-01	4.671060702613961668e-01	5.063626245856474029e-01	4.486148626787816451e-01	5.027991948774290787e-01	5.423299555466669641e-01	6.321004264256577798e-01
9.719557278062035399e-02	-4.054973509838813439e-01	-4.997074771604594901e-01	-4.449048219511644864e-01	-3.690796597330748829e-01	-5.871724592725832137e-01	-6.085844522889785058e-01	-4.878538952339572243e-01	-6.177988837187411431e-01	-5.020093792210431616e-01	-2.604931813509134275e-01	-6.165728190894184113e-01	-3.399781899819481201e-01	-5.047519888214646588e-01	-4.293575488710043575e-01	-4.213319305661460956e-01	-5.350469201201770719e-01	-4.063186998999253063e-01	-3.921685427704230120e-01	-4.275086608000574495e-01	-1.388265212132383797e-01	-1.076180937627110590e-01	5.959274209384235466e-02	-1.006709781245977153e-01	4.953065754710854474e-02	-1.668297409885278471e-01	-1.574850446545008054e-01	1.943602244291606218e-02	-1.698088555376782438e-02	1.851226538098484642e-01	-2.980341138026661868e-02	4.562457700246021902e-02	7.636604861231847952e-02	5.429587502176604769e-02	2.345006644526126394e-01	1.993516124602902895e-01	1.813779390176782913e-01	2.299951207470876113e-01	3.428326164110863106e-01	4.923084146600936184e-01	2.586566902642695731e-01	6.261026489487664382e-01	2.489939850754627204e-01	3.423595529439506513e-01	4.457395483343784548e-01	5.082846758333579018e-01	4.597521446470616557e-01	5.015201108900193550e-01	5.366709693076842091e-01	6.191715332732521393e-01
1.211087713031476498e-01	-3.641143349002825547e-01	-4.778017221866835973e-01	-4.477410178009158526e-01	-3.509427323953110411e-01	-6.226412851474348864e-01	-6.321679743452461864e-01	-4.677446936793062671e-01	-6.524401832505521970e-01	-5.297776792202820717e-01	-2.619839405666825050e-01	-6.420583963215775736e-01	-3.696178213151086744e-01	-4.726228795516451697e-01	-4.026586351044874057e-01	-4.615524350356555172e-01	-5.145024641566557921e-01	-4.053348704824195070e-01	-3.399690890864445203e-01	-3.663898046990466950e-01	-1.208715225295479839e-01	-1.434501989950160428e-01	9.455315008130946164e-02	-1.332703080797594253e-01	5.671379204341955166e-02	-1.856113930747395613e-01	-1.314282446274673277e-01	2.796818919385926638e-02	-5.271204354056790650e-03	1.786731224727670098e-01	-3.193722305109748805e-02	7.728429432270196575e-02	5.155828502431904214e-02	8.199615520834332982e-02	2.257416090798062824e-01	2.183190040797460263e-01	1.930688648139631813e-01	2.765443538342799434e-01	2.949586223075759683e-01	5.062023787867758751e-01	2.351750337717282147e-01	6.011272826980389450e-01	2.242078131947916053e-01	3.655130605359131479e-01	4.183272971048738742e-01	4.836082499956846914e-01	4.115706590308754187e-01	5.598019761720747223e-01	5.532636370748853505e-01	6.152366277642296044e-01
2.056460129339506560e-01	-2.927595562065024026e-01	-4.687055241794734206e-01	-3.759096107565458311e-01	-2.465463966919395067e-01	-6.006297820537669363e-01	-5.421763675089985579e-01	-4.208881595065808168e-01	-5.748299099764365705e-01	-4.393659758201413079e-01	-2.412334911287676853e-01	-6.077385229286352830e-01	-3.264387175470912505e-01	-4.337941050302934198e-01	-3.786380444582681526e-01	-4.487356085973853159e-01	-4.707844704020619497e-01	-3.473062691836449334e-01	-3.585414760092285880e-01	-3.567886318976214444e-01	-8.115114197564032850e-02	-1.516043715531713854e-01	9.585233723924055371e-02	-1.070005325141912544e-01	6.000287981238472401e-02	-1.151592462770713726e-01	-1.007383811493967884e-01	1.220224260930022064e-01	7.127918993062293436e-03	1.608311549551876829e-01	1.429062265751732640e-02	1.103449724379408359e-01	1.058146372383069050e-01	5.583930905940689277e-02	2.177443125211988573e-01	2.787485583592870797e-01	2.282291474105364038e-01	2.526331761202381676e-01	3.786773429119797418e-01	4.376888479666788401e-01	3.073024412030961328e-01	5.680237969448855839e-01	2.677887030236090204e-01	4.308671058047162106e-01	4.619168278903110769e-01	5.020825578172083414e-01	4.528955419576070618e-01	4.504843534206934841e-01	5.344151936832777228e-01	6.188269462925271025e-01
1.489333107434389625e-01	-3.341608592861033955e-01	-4.056919431110356800e-01	-4.720945368667804898e-01	-4.055090949891472785e-01	-5.825155846201246490e-01	-5.957145534854110247e-01	-4.007177884686607960e-01	-6.078589012145981796e-01	-4.753892476292896907e-01	-2.606460792100815382e-01	-6.734416149231672311e-01	-3.870808019760368368e-01	-4.484032483713793482e-01	-3.712207959665938528e-01	-4.776781962795138559e-01	-5.204462467277920501e-01	-3.391605050339099314e-01	-2.893686432341339154e-01	-3.585783721822698999e-01	-7.548721147029792411e-02	-1.217228990606717548e-01	1.254491923050662372e-01	-1.255781998204146266e-01	-3.048935001461376606e-03	-1.565277662071598019e-01	-6.475305467250618008e-02	6.180621096602702952e-02	3.351800521909503727e-02	6.459754092356825850e-02	-1.495278588709536560e-02	1.316844873142726802e-01	8.507185724033636265e-02	1.017611700252356310e-01	2.484894971718507040e-01	2.179051891993354084e-01	2.271783361344003604e-01	2.280376061286059353e-01	3.416586046988072667e-01	5.312721035524650137e-01	2.591919330262167920e-01	6.262949881266427488e-01	3.150730596652981941e-01	3.924848373906834054e-01	4.616238642051288532e-01	5.285500835748903059e-01	4.884243100583786079e-01	4.981971006239585553e-01	5.550376832633221458e-01	6.559887677206379664e-01
1.560934098747950860e-01	-3.036763056107669168e-01	-4.490357019808164374e-01	-4.111537275136470382e-01	-2.874641950327491702e-01	-5.668445520345068989e-01	-5.759152284454570614e-01	-4.103080259775808147e-01	-5.787646018471043208e-01	-4.669675675809403792e-01	-2.223864917201673619e-01	-6.190907862414927187e-01	-3.288037780190019022e-01	-4.535281724077575016e-01	-3.857147844464631214e-01	-4.209296063790923803e-01	-4.929908552319178239e-01	-3.647128982835065591e-01	-3.289072106434353104e-01	-3.476369451884085970e-01	-4.786964304471903048e-02	-1.226210646595919523e-01	1.035370507648363525e-01	-8.391749771429428406e-02	7.446344574514737746e-02	-1.457669872634364261e-01	-9.702528416209897644e-02	6.636389030488672180e-02	4.297126261523208368e-02	1.311727447399423652e-01	3.722476770374592153e-02	7.262539699908612811e-02	1.774102277948680917e-01	1.063047978942972122e-01	3.071264645515676683e-01	2.631907583726552646e-01	2.370724327679712418e-01	2.974598529859849849e-01	3.460845337778174491e-01	5.401352705486779371e-01	3.126308100566192461e-01	6.188654330821325988e-01	2.889475446080765342e-01	4.113818202889752973e-01	4.596682261374486211e-01	5.421730408829817938e-01	4.886217361117569102e-01	5.266447543823636890e-01	6.179010666787714268e-01	6.358526514089739567e-01
1.633269542620456594e-01	-3.383665429029755201e-01	-3.881701956300424583e-01	-4.644497572826516985e-01	-3.255472722829876875e-01	-6.550399330919390861e-01	-6.186308732582682657e-01	-4.241951988994847045e-01	-6.378804220700164951e-01	-5.238400449932404390e-01	-2.936273236596196323e-01	-6.525848488013953341e-01	-3.763889500346257466e-01	-4.806353451593936010e-01	-4.529839399554451695e-01	-4.099581073180339486e-01	-5.184575464626623997e-01	-4.621660357334250735e-01	-3.416646868457656194e-01	-3.466099938167387373e-01	-1.244916227500208750e-01	-1.689268502498067759e-01	6.626733600100750965e-02	-1.414199193739967830e-01	1.111499327057525674e-02	-2.062479855808912466e-01	-1.432104085015830086e-01	5.723312910197764225e-02	2.407885883941025471e-02	1.164788945138903048e-01	-6.937752037158251457e-03	3.858531337361554431e-02	2.184016297945061760e-02	1.972610942138593865e-02	2.111267641329549749e-01	2.083115954482155918e-01	2.150129974352781859e-01	2.036284543623289311e-01	3.433357260890664842e-01	5.004981455859365269e-01	2.440200902557780049e-01	6.344147143515744824e-01	1.677986166562558945e-01	3.773450693276791945e-01	4.349118953646162744e-01	4.704694220198099575e-01	4.376901561184664002e-01	4.777024079865875850e-01	5.857967116537999841e-01	5.981373088885290068e-01
1.486181925252179070e-01	-3.601075267821419734e-01	-4.302162895821151634e-01	-4.047889266028776301e-01	-3.519965872906259952e-01	-6.365796726696071328e-01	-6.277104800716292177e-01	-4.472414734488162624e-01	-6.005057866019163360e-01	-5.027635492580107002e-01	-2.932377507939084582e-01	-6.724603908052598777e-01	-3.846911262800146725e-01	-4.777410000152525482e-01	-3.774613125273779124e-01	-4.419673075748944413e-01	-5.402090647708099880e-01	-3.999659489744830099e-01	-3.422183896597652542e-01	-3.543075015518367676e-01	-9.192826234134553187e-02	-1.597914832460190782e-01	1.099182725946750844e-01	-1.316000737265191067e-01	1.459539516618176512e-02	-1.747879247675880043e-01	-1.378114058914494122e-01	1.667633286538736104e-02	-1.772054810057839547e-02	1.099321917904486218e-01	-1.107549726912392465e-02	9.603578106426656491e-02	1.132982114186849854e-01	6.445258113837526448e-02	2.295809934102352179e-01	1.854672187447319320e-01	2.088903587711802012e-01	2.221703264647636455e-01	3.193999310340547293e-01	5.098164413755762459e-01	2.558787347408231772e-01	6.295783365748939264e-01	2.970890231188482722e-01	3.658348927853493082e-01	4.808364218000019119e-01	5.121083078532920885e-01	4.533621446781150865e-01	5.061887682047453429e-01	5.622044200438847117e-01	6.294446317565089988e-01
1.267324745457400759e-01	-3.960730850675692194e-01	-4.265841177944355023e-01	-4.437157468814305616e-01	-3.982422824938761652e-01	-6.265677430395568681e-01	-6.257042107759673844e-01	-4.630079611725766986e-01	-6.238860779929918943e-01	-4.836550188108438286e-01	-2.637541106642820044e-01	-6.930791536975891010e-01	-3.669918231781810758e-01	-4.715674434406320614e-01	-4.283084204956358332e-01	-4.401099531177202206e-01	-5.286698744604330091e-01	-4.135619462846605865e-01	-3.455293711167291004e-01	-3.999102904281043314e-01	-9.025487419284725088e-02	-1.608366931014393320e-01	8.862317153945602211e-02	-1.490912012081609672e-01	5.863817386639215423e-02	-1.757761754165516610e-01	-1.034444099511964421e-01	6.453152307578755020e-02	2.705899354335460777e-02	1.447427358652421114e-01	-4.623555339547313556e-03	7.732511227159458156e-02	1.270057706769326389e-01	7.623518140020643652e-02	2.368815417391021971e-01	2.130730082954920557e-01	2.077194950477695701e-01	2.541548738209997160e-01	3.809008588861084732e-01	5.202157815732061374e-01	2.675323521337286126e-01	6.507204419599729173e-01	2.418275500578610515e-01	3.850630872866595000e-01	4.372991132765433053e-01	4.928828233635160205e-01	4.647299938695156341e-01	5.263453912841578042e-01	5.697599086729043805e-01	6.149131588603994336e-01
1.452672476977729665e-01	-3.301315370833537988e-01	-4.937590907368553661e-01	-4.269387229709331599e-01	-3.164162726006977122e-01	-5.634368628820326519e-01	-5.504060940732637963e-01	-4.019017881989098706e-01	-5.732636219703952651e-01	-4.530329019770072962e-01	-2.338062942191860283e-01	-6.199687742820242375e-01	-3.004062053637335250e-01	-4.502968347878007482e-01	-3.823041629047788104e-01	-3.981713801373492068e-01	-4.988395921113929488e-01	-3.528768368841469494e-01	-3.054082708391805401e-01	-3.340317261600766474e-01	-1.946201810148114747e-02	-9.935502934948789444e-02	1.368122173857451718e-01	-7.201406831439124967e-02	1.095680817133723589e-01	-1.247183610748669319e-01	-6.050945299645780345e-02	6.445579075003195213e-02	5.353782988470621312e-02	1.456254886180569363e-01	3.771051142104980824e-02	1.040247842727312910e-01	1.831579672912550527e-01	1.074587041146410210e-01	2.924688542422111404e-01	2.586120272809000475e-01	2.376352421463763243e-01	2.810613834447265313e-01	3.695083493492031801e-01	5.344768720216694913e-01	3.232111736043777883e-01	6.212304660743976914e-01	3.281416619629621279e-01	4.212522477724858772e-01	4.710323221677487626e-01	5.871949039101558299e-01	5.228816803367053456e-01	5.561213352250036213e-01	5.874424558028712440e-01	6.563592317907471774e-01
2.097851410349132473e-01	-3.823731617507916125e-01	-4.342641511966254808e-01	-4.400462292245407303e-01	-3.496588155072379855e-01	-6.080651736782390904e-01	-6.095437382474496735e-01	-4.585655742313556327e-01	-6.139846995799744800e-01	-4.726101150530006012e-01	-2.468498257176765520e-01	-6.481447170743805941e-01	-3.833618083936826126e-01	-4.738457820349118998e-01	-4.105962963104376473e-01	-4.763497469722449695e-01	-5.450658136949053656e-01	-3.926580881074106522e-01	-4.136013214603554422e-01	-4.059852735526517931e-01	-1.208898559048694754e-01	-1.280433822869707916e-01	5.013899660333240998e-02	-1.302493526241063626e-01	4.512090261737107533e-02	-1.104790817577786105e-01	-1.351988056508813818e-01	3.744052984487170749e-02	-2.769341789710998234e-03	1.239807730300639121e-01	3.457176330141564780e-02	5.673221799788819020e-02	8.225607542989774035e-02	9.518340490007369536e-02	2.224005355625674751e-01	2.468710166212726431e-01	2.203391762834069068e-01	2.781249379741518313e-01	3.533953109470064358e-01	4.793216577279995616e-01	2.325768742897584840e-01	5.996266215247371134e-01	2.640284424964168264e-01	4.100653824412180404e-01	4.682952144215409840e-01	4.768500889370666518e-01	4.550276848758974535e-01	4.850559640812667217e-01	5.574407686910639592e-01	6.251606241729826818e-01
1.783903499296926876e-01	-3.409931691118633923e-01	-4.323263072819453212e-01	-3.735542616290666862e-01	-2.923722803301884721e-01	-5.887701331672547944e-01	-5.974087610041507457e-01	-4.329462198113593341e-01	-5.471396057415909286e-01	-4.567621495241345753e-01	-2.430412591432592195e-01	-6.224390356590461248e-01	-3.796339335903486933e-01	-4.862586458049923399e-01	-3.832046599593442737e-01	-4.247695448519940298e-01	-5.280428214675845222e-01	-3.785225533473057791e-01	-3.777318271233963132e-01	-3.801175595669505358e-01	-6.192004220830116257e-02	-1.428502524919558758e-01	6.173104265918309685e-02	-1.153332414631853126e-01	8.505354054203446978e-02	-1.368905256353333266e-01	-1.421857382392430758e-01	3.385410191326900659e-02	-6.973725108754691079e-03	1.013704337598483052e-01	2.796887096130302661e-02	5.687699177394359845e-02	2.295289405766105517e-01	9.180117068332824259e-02	2.739035341885682762e-01	2.212691698475367785e-01	1.955851400488098357e-01	3.076342637120204060e-01	3.053446860298628662e-01	4.959245267475490548e-01	2.669992931301469197e-01	5.965734364865467043e-01	2.926559913019303183e-01	3.807785177955050893e-01	4.551251076869259893e-01	5.019020281479716905e-01	4.607788863915230904e-01	5.188542087095722177e-01	5.986918338523872229e-01	5.947058446796747999e-01
1.612554418135470902e-01	-4.253690070627897946e-01	-4.087820588088811324e-01	-4.065646088647875689e-01	-4.080188686611377347e-01	-6.180991557732631314e-01	-6.777876788605001757e-01	-5.015516607017174167e-01	-6.470598719361750906e-01	-5.258863715888844048e-01	-2.541377089713351412e-01	-6.998728743729547563e-01	-3.432537202261251030e-01	-4.347997529717337883e-01	-3.874958930686671077e-01	-4.560142539199198986e-01	-5.375203008844798847e-01	-3.987860699738194903e-01	-3.796886930103037239e-01	-4.309470435611729711e-01	-1.241252557013761137e-01	-1.473663452468554902e-01	5.326384187174275364e-02	-1.391699282774400137e-01	-5.619098519076784481e-03	-1.955955615832404848e-01	-1.608519194840011823e-01	-5.503404842555891310e-03	-1.870478935569646478e-02	1.444872160988562304e-01	3.709072317593205270e-02	2.658488651704182110e-02	1.195206425699206071e-01	1.181907296192221957e-01	2.389838070469416098e-01	1.906076157623665390e-01	2.174722072049210531e-01	2.599801247549851091e-01	3.346456958622400224e-01	5.006513409971770079e-01	2.278621217445424563e-01	6.580636319020777281e-01	2.439694941755018165e-01	3.538733077213033762e-01	4.433475128124989562e-01	4.711065583047642780e-01	4.452851225544302016e-01	5.135380240909194205e-01	5.760947094067632168e-01	6.269175391002810294e-01
1.098427778447569614e-01	-3.786518964869395321e-01	-4.227513904718597781e-01	-4.358873315532337256e-01	-3.834947276169683450e-01	-5.904962732541252368e-01	-6.356354534001226186e-01	-4.678108288938985782e-01	-6.313768460090163348e-01	-4.685615266445585791e-01	-2.495487681710689132e-01	-6.498296983304172603e-01	-3.312125618133625604e-01	-4.395017169405992519e-01	-3.967525364666765197e-01	-4.566138060993072401e-01	-4.779178835894393740e-01	-4.056296401711151911e-01	-3.435671917797379904e-01	-4.187701360341543610e-01	-9.866934038511596117e-02	-9.748028221785499936e-02	7.625399802166699104e-02	-8.362970629409463563e-02	3.635975062903623774e-03	-1.400227146754489671e-01	-1.108978312813657247e-01	2.095290466138917743e-02	-6.549002678006900571e-03	1.527852424219962868e-01	2.479602293382379002e-02	7.189579780496412054e-02	1.216645406852816108e-01	1.279816960198026654e-01	2.748740984590592462e-01	2.511460302722087201e-01	2.718209118190450524e-01	2.513284862970593392e-01	3.444309844423047995e-01	5.653875363015048450e-01	2.740767685112009411e-01	6.635994846128204783e-01	2.835643049887856537e-01	3.156993037303272298e-01	4.578531771521250349e-01	5.498911519095627254e-01	4.977925107067346921e-01	5.181018626769878788e-01	6.093714347243482932e-01	6.695052874804817700e-01
1.145963859181436534e-01	-3.389616837526025495e-01	-4.251792141625377885e-01	-3.987138546981667253e-01	-3.377634500664891126e-01	-6.002166688434219521e-01	-6.406431313043903231e-01	-4.664071134809247843e-01	-6.085037888974361708e-01	-4.927232143393595609e-01	-2.502475152065291586e-01	-6.703437892706893830e-01	-3.522391417916629353e-01	-4.203062234930410312e-01	-3.437292029877782040e-01	-4.861018903335752595e-01	-5.005669197234164924e-01	-3.760358098775412605e-01	-3.099083226185596063e-01	-3.585656175244076316e-01	-8.292242220899566363e-02	-1.648275416802594540e-01	9.735561606322881700e-02	-1.227414404336000520e-01	8.540930794424268085e-03	-1.718577224018928984e-01	-1.272270041035611088e-01	5.058107858312627103e-02	-1.330877296354393557e-04	1.291069761448064013e-01	1.427383398497512543e-02	1.106134610474643482e-01	1.297067470124534938e-01	1.036012449121178208e-01	2.946708003949408683e-01	2.508266205425515594e-01	2.238090172522285981e-01	2.968898405545066788e-01	2.760641296508778431e-01	5.179445189502853708e-01	2.485728624644842344e-01	6.400308048652895154e-01	2.849279008173860595e-01	3.781398790096947571e-01	4.374811277159261214e-01	5.177604642719726424e-01	4.396844812555823490e-01	4.908075072163308183e-01	5.770785783685271619e-01	6.479566450714749903e-01
1.327621592945426587e-01	-4.000937602734742637e-01	-4.026631273256337518e-01	-4.148233489762523929e-01	-3.863484395904477897e-01	-6.031705610201385515e-01	-6.357707889524866207e-01	-4.708401507515569406e-01	-6.090625594287909506e-01	-5.229849696524071501e-01	-2.703895607909999055e-01	-7.053571154642905849e-01	-3.732531879282696141e-01	-4.400558775209516549e-01	-3.614061560538002205e-01	-4.659828656492551735e-01	-5.444948079160513155e-01	-3.977440894292696982e-01	-3.784752771622555412e-01	-4.319364977781318116e-01	-1.197366079001080108e-01	-1.614846190213864718e-01	5.236845467619372085e-02	-1.749288390350173805e-01	6.469089682660522644e-05	-1.891212594987083384e-01	-1.284246104404191402e-01	4.116816898827258681e-02	4.648400026228337659e-03	1.452347838082827247e-01	2.126341648635654644e-03	8.291751906927585791e-02	6.283469135048229404e-02	7.044090481202977538e-02	2.597212742023991550e-01	2.165532961827763836e-01	1.942221894416523709e-01	2.298845405333833636e-01	3.710690649836809740e-01	5.229321131030427727e-01	2.379016816344223240e-01	6.616684637443872585e-01	2.390430215912562883e-01	3.573350911023162046e-01	4.552066281282457494e-01	4.454881941139053891e-01	4.332682728885258183e-01	4.427486443634766067e-01	5.435066908202481617e-01	6.397305653427382000e-01
1.425586893834800972e-01	-3.892219775844558693e-01	-4.476157372332165707e-01	-4.705781549286390808e-01	-3.422932072018919913e-01	-6.327741086075215904e-01	-6.616401303357617447e-01	-4.856932244966248868e-01	-6.476707153316644261e-01	-5.320353228911607335e-01	-2.811392860456251030e-01	-6.729119094618993824e-01	-3.750098465222696520e-01	-5.331512672600049463e-01	-4.531975781455411800e-01	-4.898208761601227645e-01	-5.519879649406714828e-01	-4.475820583559402266e-01	-4.037999881900019572e-01	-3.935186300201062304e-01	-1.691376305873786845e-01	-1.731886701584432475e-01	3.036150546283715099e-02	-1.544897479683636221e-01	2.267121726073976704e-02	-2.190908061922220429e-01	-2.146806298286286496e-01	-4.311138533475041001e-02	-7.285581649397762649e-02	1.132977251148622883e-01	-5.987716012372394647e-02	1.134593232217532589e-02	9.948034405322539464e-02	3.673079776756912884e-02	2.000563955741972433e-01	1.693682207239905479e-01	1.748757820589925127e-01	2.544104654166493562e-01	2.636369390147435543e-01	4.517778971645326491e-01	1.808400716818697185e-01	5.965858732347067983e-01	2.125678684657591744e-01	3.097684537196475629e-01	3.803354626012590556e-01	4.724519741509388693e-01	4.108375729910609953e-01	5.062032652753296613e-01	5.576173233854890832e-01	6.160443495486540577e-01
1.121009746774349891e-01	-3.606821029974371928e-01	-4.096285832690464979e-01	-3.843124966591301428e-01	-3.407894153999507236e-01	-6.150274628366856344e-01	-6.140564521911591189e-01	-4.616208305360700592e-01	-5.711653453255337576e-01	-4.830714891531133759e-01	-2.902958479903118283e-01	-6.732251557185545687e-01	-3.752275688982521507e-01	-4.582403836491325544e-01	-4.001543173271108200e-01	-3.997406695400095300e-01	-5.165574544629315534e-01	-4.149022328189883591e-01	-3.631814910719918799e-01	-4.133663250860432070e-01	-9.903608944271541370e-02	-1.865386134309645061e-01	8.505150066827797672e-02	-1.345065203897204964e-01	1.953736933690590830e-02	-1.999359640234336932e-01	-1.202486236892045673e-01	8.428784473822284462e-02	1.609185657275241307e-02	1.657659800993758481e-01	-7.674034466865764514e-04	6.289452462236358454e-02	1.100774991806791336e-01	5.827241779450868103e-02	2.441435655791958370e-01	2.011356879249368568e-01	1.986194374086742154e-01	2.077903467830346518e-01	3.980775753181043930e-01	5.226162925430491990e-01	3.016579910848626311e-01	6.707156912520219061e-01	2.306615672998273414e-01	3.644653432361734668e-01	4.676272403046700110e-01	4.696288156966976213e-01	4.585359055063218392e-01	4.615984550886295668e-01	5.799408658217897194e-01	5.949643952351897358e-01
9.665942557719757466e-02	-3.638727927101513826e-01	-4.028027741924669058e-01	-4.579864350929183092e-01	-4.043205338782048242e-01	-6.108547032337247051e-01	-6.733623710259332151e-01	-4.847196878443848500e-01	-6.360975546357877652e-01	-5.169844838808225207e-01	-2.726489438970216561e-01	-6.799509571693171939e-01	-4.002586378761798791e-01	-4.867053090075939004e-01	-4.270687719782643721e-01	-4.894655724583122369e-01	-5.252445833974235256e-01	-4.068234917669650841e-01	-3.398597587003854836e-01	-3.820632223937326377e-01	-1.438700915891796828e-01	-1.608244128833073439e-01	8.777673599510996127e-02	-1.231639449516778589e-01	-2.383592227238438485e-02	-2.179198981055883999e-01	-1.568681544923277715e-01	2.219796490121786481e-03	-1.923976257421821517e-02	1.196217314655305258e-01	-4.451500688813001677e-02	5.511408082459209185e-02	7.972895684837207064e-02	9.467545916928671312e-02	2.309223032199492209e-01	1.776320528836762558e-01	2.018553253017433824e-01	2.452423290240138276e-01	2.848856493471803031e-01	5.174978776316361273e-01	2.271628982080516612e-01	6.388512679034794584e-01	2.348420584119014498e-01	3.418242410255360464e-01	4.105360664024154671e-01	4.742240566985531092e-01	4.298552350567892977e-01	5.182439353069326904e-01	5.847322248637556452e-01	6.140930682563832121e-01
1.590338502549934474e-01	-4.140729958508291841e-01	-4.320632819483229414e-01	-4.526009470929951983e-01	-3.898705353687537678e-01	-6.202735963356396098e-01	-6.801763095281493365e-01	-5.086242324098362300e-01	-6.226326091136147323e-01	-5.035426748548053055e-01	-2.818228225956289634e-01	-6.839287317568069069e-01	-3.962568956485669203e-01	-4.962918736583180612e-01	-4.367295982012556199e-01	-4.876676817570096967e-01	-5.612898668453174533e-01	-4.164757120434728899e-01	-4.168876184263887730e-01	-4.352665592299461150e-01	-1.796565389310385286e-01	-1.595271269940636560e-01	5.361249157248407921e-02	-1.325140763289628931e-01	-1.538884523991262444e-02	-1.999199837802620172e-01	-1.763884872071584398e-01	-1.359708748226634047e-02	-5.535109160424285524e-02	1.471901013178143758e-01	-4.215640101309812288e-02	3.945945473282404248e-02	6.188063928889048215e-02	8.332850091057071584e-02	1.640076072018688824e-01	1.607016176453374690e-01	1.720186146437076291e-01	2.202181595477134546e-01	2.869341426340697443e-01	4.511436092653819396e-01	2.009913057303538420e-01	6.340442683678484403e-01	2.228341199176988030e-01	3.406641932268496542e-01	4.221011911271320693e-01	4.450615954573841071e-01	4.360028216060101158e-01	5.044151743369812424e-01	5.450986433987587976e-01	6.154739848646455513e-01
1.190559133171151390e-01	-3.855100130187530949e-01	-4.728205768073927007e-01	-3.710437168827242504e-01	-3.453162785265189716e-01	-6.167548803890900988e-01	-6.148443536468010118e-01	-4.849375368413803566e-01	-6.159280805943503356e-01	-4.769419721382218702e-01	-2.299662761354503981e-01	-6.696839649904653413e-01	-2.909605677732626794e-01	-4.351793477202456906e-01	-3.933027020684075614e-01	-4.443463182289766888e-01	-4.708748407012356973e-01	-3.797641063477362744e-01	-3.220593887835182523e-01	-3.610677562645000505e-01	-7.428351619075804213e-02	-1.579771007573173569e-01	9.440483633482492365e-02	-1.020489794339279471e-01	7.893923139907960129e-02	-1.531483282651121269e-01	-1.454546246018885713e-01	4.792875463751183202e-02	-1.353160284628202037e-03	1.862058073822771831e-01	1.871460940577894874e-02	7.624872782298466878e-02	1.886298606773268438e-01	8.832432575767934502e-02	2.622995931598113839e-01	2.436063961954199608e-01	2.508122612643804428e-01	2.966116470777357406e-01	3.528433197006352051e-01	4.675168087826212515e-01	2.865397014941341025e-01	6.181633062779248178e-01	2.813333186657112628e-01	3.925114707221073473e-01	4.161985244461799960e-01	5.227355557468460479e-01	4.451121012436580204e-01	5.145265533124337987e-01	5.689956931985526989e-01	6.189669315841014319e-01
1.666259936375888429e-01	-3.842499233292812066e-01	-4.075181473037760016e-01	-4.689741666693643118e-01	-3.479265423813566183e-01	-6.619604812311454811e-01	-6.470882737093924808e-01	-4.548052149463215343e-01	-6.253906230562649160e-01	-4.816246859863262952e-01	-2.905354236764330911e-01	-6.647492299928658976e-01	-3.807776554695142535e-01	-4.922421950377890987e-01	-4.490029373652530964e-01	-4.408520734658327167e-01	-5.467285872923126622e-01	-4.659069015429411209e-01	-3.513811971546965118e-01	-3.861000021930519610e-01	-1.119264679986620437e-01	-1.734260993177002830e-01	3.536554825157558340e-02	-1.421457972482358945e-01	3.040363836495461533e-02	-1.810546484003396628e-01	-1.521572375963707036e-01	5.052436775545223607e-02	-7.965325211556316398e-03	8.728983524486337575e-02	-8.362234926717726068e-04	4.837156150812460531e-02	1.118626625156657062e-01	3.093568656841095416e-02	2.354971196396182798e-01	2.229505956644189379e-01	2.007899920342312294e-01	2.440371679279738915e-01	2.847587077348439633e-01	4.688992656414078253e-01	2.165467042932473496e-01	6.520452592234905476e-01	2.181534472867330265e-01	3.703773064155818640e-01	4.368595510425672401e-01	5.115584158363339906e-01	4.662668749265124757e-01	4.805383755187747075e-01	5.788630125994927988e-01	6.069713942062707757e-01
1.440182205194772413e-01	-3.811580170565770365e-01	-4.505135957982762673e-01	-4.014398972840531599e-01	-3.547983207843949938e-01	-6.100646422378505074e-01	-6.020113596335946449e-01	-4.400101625719751719e-01	-6.043159449597191868e-01	-4.723890056215941380e-01	-2.544377002907001750e-01	-6.729845784564335576e-01	-3.610302532594351632e-01	-4.935412782381475294e-01	-4.046684514572524982e-01	-4.270076007992392730e-01	-5.218995411711240262e-01	-3.853154678179736559e-01	-3.515166831604217834e-01	-3.780344101820282132e-01	-6.798278589011058637e-02	-1.490927468352330754e-01	1.022936290419784039e-01	-1.273714490221085904e-01	8.281846124031776168e-02	-1.692116806015257213e-01	-1.286337711645849646e-01	2.906136047046032830e-02	-7.133819304292299268e-03	1.211573628076012127e-01	1.253224461550779198e-02	6.049306157598681455e-02	2.050768122013214845e-01	9.589598556025788478e-02	2.338475552532292556e-01	1.939109291334108753e-01	2.274058399266005726e-01	2.973545927041231218e-01	3.742944355697470082e-01	5.165609954449551511e-01	2.686290171496866219e-01	6.089347088702108390e-01	3.011810319206688069e-01	3.543622199888878943e-01	4.355426092866666599e-01	5.260817397305258547e-01	4.653960698542306540e-01	5.539550124042408319e-01	5.931336024434804566e-01	6.189683674891002241e-01
1.431245806395924636e-01	-3.698227559046286528e-01	-3.953801191703051332e-01	-4.358993912932941361e-01	-3.825476816646559142e-01	-6.779015175125995274e-01	-6.936436306694829801e-01	-5.075789795372908086e-01	-6.203611565910425174e-01	-5.393958224890422759e-01	-3.387458733327687321e-01	-6.546303276922171843e-01	-4.084914222271749940e-01	-5.007014627787691463e-01	-4.554074634166169200e-01	-4.826722610268389668e-01	-5.257924344401152528e-01	-4.631277239106689203e-01	-3.932268250472700788e-01	-4.259943151994374233e-01	-1.785949286901364341e-01	-1.852117200793148843e-01	2.901546142768167066e-02	-1.662625638913867721e-01	-3.530792068146495349e-02	-2.446192599126863487e-01	-1.776016308604315141e-01	-2.542346129842877264e-02	-7.580460211272573023e-02	1.356794483917451721e-01	-9.491057932160099075e-02	3.289255164763187078e-02	5.567643589868944559e-02	1.203015142028623745e-02	1.908427807302884582e-01	1.600101795613219358e-01	1.420699767811544612e-01	1.093099854232831430e-01	2.754692266481885143e-01	4.447040493269804884e-01	2.379909383732976558e-01	6.337217515930629874e-01	1.697693526492684846e-01	2.997685482106971500e-01	4.529425881969338374e-01	4.168399847854329932e-01	4.075967500272357213e-01	4.633297400421527712e-01	5.242765194808660656e-01	5.607182732885455101e-01
1.468225468876425688e-01	-3.575558582096737270e-01	-4.328052409432113778e-01	-3.873484149016251377e-01	-3.010861837567056498e-01	-6.537418508725140187e-01	-6.269497647044547373e-01	-4.756895834666565182e-01	-6.071948646595024535e-01	-4.946813559866453103e-01	-2.893871424610405807e-01	-6.608251078654718835e-01	-3.592286880992469067e-01	-4.470790855658794416e-01	-3.838000522781123136e-01	-4.348935003023816637e-01	-5.185552630350279690e-01	-4.400516003971395307e-01	-3.712455880046305889e-01	-3.742099635290789816e-01	-9.161038213396394125e-02	-1.936781958052560260e-01	6.987613470036421748e-02	-1.574783022536562216e-01	4.858798148516915716e-02	-1.523044172732371249e-01	-1.478162947599835630e-01	5.635599984946544627e-02	-1.055841570611329092e-02	1.487753112771858510e-01	2.142462660560085982e-02	7.606990888466302891e-02	1.230572398263009848e-01	4.863116370920038400e-02	2.513561071701322369e-01	2.366688081465198046e-01	1.980367470023193521e-01	2.618673953300508783e-01	3.184579253060492166e-01	4.936192138790110318e-01	2.524727881793686901e-01	6.299974527637017818e-01	2.364653134068341045e-01	3.805883099600459452e-01	4.564885203971254524e-01	4.982949170643276027e-01	4.345782411465088368e-01	4.879952519988274839e-01	5.609897713017885090e-01	6.132745837089291774e-01
1.213436056621726156e-01	-3.671038907023492781e-01	-4.241205224330070189e-01	-4.221799904263950909e-01	-3.536723432435011083e-01	-6.024626975530866790e-01	-6.259645618717946114e-01	-4.412930320489893421e-01	-5.469530933817183804e-01	-4.516284245491212213e-01	-2.811496731765861790e-01	-6.540698182171118535e-01	-3.444286609034050706e-01	-4.363930449250945642e-01	-3.922090054230739642e-01	-4.154632209930753106e-01	-4.809333389658634883e-01	-4.107002922736338602e-01	-3.039152039275821449e-01	-3.578141021044797809e-01	-6.729284449251007882e-02	-1.069623900462259442e-01	1.226200892501901202e-01	-5.310781220887782206e-02	4.132517547284111220e-02	-1.372987968616544152e-01	-7.532724831249060227e-02	3.802782046193130955e-02	2.772143331169810848e-02	1.810331137422682424e-01	8.546468399146156872e-03	1.291311685935029874e-01	1.227360963918680270e-01	1.134350423863857288e-01	2.491919727755584069e-01	2.472234981388442832e-01	2.584834855386560770e-01	2.055505055183015073e-01	3.213582607484851694e-01	5.336210314044480540e-01	3.007074145972788992e-01	6.937482346662970922e-01	2.916485601836353303e-01	3.658604148020033753e-01	4.749736220332649306e-01	5.366316135258777376e-01	5.259607895817886014e-01	5.224974354866251947e-01	6.104557792826187379e-01	6.652567216344115186e-01
1.577474722311855704e-01	-3.491469929651317972e-01	-4.700738125509261733e-01	-4.799219596891657891e-01	-3.517852093428884830e-01	-5.969419962166480076e-01	-6.041672245032183586e-01	-4.495058270127337829e-01	-6.314715584686193539e-01	-4.945199974820987943e-01	-2.843008084979106176e-01	-6.167844509941258213e-01	-3.530855347046454318e-01	-4.673781212956897302e-01	-4.043163884706400535e-01	-4.496179484543018634e-01	-5.148834969234126202e-01	-3.922266627451576615e-01	-3.490547152739290615e-01	-4.026152059602113309e-01	-1.024097151961412822e-01	-9.100002006483967620e-02	7.331933871553510118e-02	-9.998483805192057150e-02	4.175521264437993818e-02	-1.332566722473749188e-01	-1.050130232745200703e-01	2.990574988735020950e-02	-1.138553985630413878e-02	1.251400333343811178e-01	9.376790307399662447e-03	6.995762285603321362e-02	8.718273572641502267e-02	1.063798326579071807e-01	2.302123807713846726e-01	2.438071293625907465e-01	2.233866556189604557e-01	2.554273625417358140e-01	3.184293967240736656e-01	5.098302269949277488e-01	2.405528150689204003e-01	6.194570958994516374e-01	2.812126162062530410e-01	3.449654769532266019e-01	4.577768280813471757e-01	5.617988552242826339e-01	5.091618504228055953e-01	5.446029554163068775e-01	5.676033982376400555e-01	6.604868334199177626e-01
1.120533592104888260e-01	-4.262990410994740853e-01	-4.115170347091826608e-01	-4.320110607421726590e-01	-3.937357439296217954e-01	-6.289215547909973170e-01	-6.732165064088931894e-01	-4.710215089880817052e-01	-5.973733626615702619e-01	-4.669627289341343190e-01	-2.603492361317866211e-01	-6.821925132617214782e-01	-3.584362841553564438e-01	-4.658132444790769600e-01	-4.147526920745430168e-01	-4.399565117680768189e-01	-5.207552298604234409e-01	-4.474414828826552837e-01	-3.375178418526595392e-01	-3.872424169679663519e-01	-1.004037451019248878e-01	-1.363591778401337107e-01	8.201362212498326809e-02	-9.117769443864900958e-02	2.095265480229418359e-02	-1.738035939082712145e-01	-1.283950264823435494e-01	7.917810378002581445e-03	3.672513133534632650e-03	1.592102440890963422e-01	1.146539773194421487e-03	8.485960825279662001e-02	1.254452035336409144e-01	8.884061011494066851e-02	2.685212016525858614e-01	2.215344528871198704e-01	2.378643857793832361e-01	2.263193760396948195e-01	2.947460130276725043e-01	5.327851036576076726e-01	2.613201903459498876e-01	6.990142681298376903e-01	2.644809733727694345e-01	3.502072641376979822e-01	4.614504546038302735e-01	5.086476646446129735e-01	4.763923992413852671e-01	5.054034384234203925e-01	6.059508628487290105e-01	6.408521143190932801e-01
1.417521452935190107e-01	-3.262551890601022575e-01	-3.916300381800729147e-01	-3.871734316328117598e-01	-3.424560219003524586e-01	-6.198413267475203492e-01	-6.217880479439777952e-01	-4.540031708370156904e-01	-5.965135771349443505e-01	-5.140063677120352281e-01	-3.124409507084327520e-01	-6.947756651501567626e-01	-3.989777438458059211e-01	-4.423579959646792292e-01	-3.453325208784416289e-01	-4.622973935183639083e-01	-5.309701163254529899e-01	-3.765359249463812730e-01	-3.423475020311134709e-01	-4.062062414968464208e-01	-9.193558745324419135e-02	-2.030349897343314558e-01	7.190964397833049526e-02	-1.814276674424085134e-01	-1.923991983770809155e-02	-2.044986885640643626e-01	-1.371874235311599521e-01	6.665005054980746579e-02	-2.492324319307976863e-02	7.120281839277826930e-02	3.632974631429320041e-03	7.919539412468104556e-02	1.332232703505368820e-01	6.757278002600133893e-02	2.497219240187294464e-01	1.967118811171911785e-01	1.920443833853470728e-01	2.456983480400056208e-01	3.456706159079348528e-01	5.027571722947665744e-01	2.410139489851823025e-01	6.332653786443396271e-01	2.762125604484415575e-01	3.430372629397209217e-01	4.536828216589526841e-01	4.964209367596813527e-01	4.468136191647739675e-01	4.507236961945286779e-01	5.578052930056165426e-01	6.203259092559825216e-01
1.384853594767727070e-01	-3.481204713533810335e-01	-4.302988936365081396e-01	-4.333780444020632894e-01	-3.519661514136699365e-01	-5.888212875313989514e-01	-5.984523658530311874e-01	-4.284922280541627049e-01	-5.666840770507282077e-01	-4.757063321376132636e-01	-2.770151829157216916e-01	-6.651508421711558317e-01	-3.579922106084358902e-01	-4.596027049977300938e-01	-3.820206012851216082e-01	-4.185874626248112795e-01	-5.440094719607732054e-01	-4.022282606604002941e-01	-3.451726898698183055e-01	-3.658262468520323552e-01	-4.865252759054080473e-02	-1.423648336054278152e-01	1.134575322429948602e-01	-1.300465273669908495e-01	6.934476853580465172e-02	-1.549130568097726868e-01	-6.906517156147866376e-02	2.726053778466767247e-02	3.733028020019549947e-02	1.245345818082495420e-01	2.260232164548255790e-02	8.630006167738600575e-02	1.505927434141614840e-01	9.722274309850753582e-02	2.888960085186835225e-01	2.259310106645104343e-01	1.989450708305599003e-01	2.310385230426353353e-01	3.656478487808214051e-01	5.641998243345094366e-01	2.931036757882011790e-01	6.559060381257009187e-01	2.975915477431833045e-01	3.902349570782851496e-01	5.006954564417867015e-01	5.248421210816210936e-01	4.981556410335509222e-01	5.305778849520320639e-01	5.774070950224471366e-01	6.338339338324706640e-01
1.498757166736331692e-01	-3.302154786179111179e-01	-3.732768672080915007e-01	-4.551305578936233331e-01	-3.553692901951631122e-01	-6.475768604300637943e-01	-6.410500059929755690e-01	-4.542722611308182001e-01	-6.153350273642266277e-01	-5.528272814626744580e-01	-3.246499140975308562e-01	-6.422755004674025603e-01	-4.232657771018761284e-01	-5.050225994955410691e-01	-4.428309193053585058e-01	-4.545928440156224437e-01	-5.207188156956649161e-01	-4.431555238726824220e-01	-3.707698712943411357e-01	-4.083571797172876883e-01	-1.443805636527636937e-01	-1.548481796394329812e-01	2.094775117913523846e-02	-1.673977700029185556e-01	-5.172689639321081598e-03	-2.156128814142850847e-01	-1.597871804889903213e-01	2.035741112097142966e-02	-2.397768244263601134e-02	9.676410343364860722e-02	-5.595162778588817776e-02	3.688479851996806502e-02	5.903921371122004824e-02	2.310677303046376058e-02	2.223857287166877139e-01	1.927062078887090968e-01	1.738678042229404308e-01	1.771960203230434350e-01	3.214567623265855434e-01	4.942211534310062548e-01	2.342043785947108270e-01	6.232343465395726589e-01	1.748613442755342917e-01	3.179952175674340964e-01	4.349839479740655324e-01	4.381529080602931114e-01	4.337153044777927180e-01	4.665761983483881492e-01	5.705642030398089259e-01	5.862177349368727919e-01
7.305079983698009594e-02	-3.405339170600679144e-01	-4.247531070139422549e-01	-4.081473438519681030e-01	-3.279992850476506350e-01	-6.035212051986078574e-01	-6.119002474345631715e-01	-4.727910637250440362e-01	-6.290388465724582323e-01	-4.892204035102290516e-01	-2.612796128099614257e-01	-6.837783251099674997e-01	-3.424975837964474024e-01	-4.507361322365094347e-01	-3.901036627760864350e-01	-4.528228723399305156e-01	-4.952270137247545279e-01	-3.992534673925006716e-01	-3.343191326349813641e-01	-4.123098314458847335e-01	-1.137340106064168993e-01	-2.057717379108705558e-01	7.098004611892223814e-02	-1.533811680588242354e-01	-5.509147788279378016e-04	-2.166919972745620926e-01	-1.462526897713267160e-01	1.100624414838090592e-01	-2.093416607275896957e-03	1.410292713872934589e-01	-1.750663344219488549e-02	6.630818725957458859e-02	1.156417837319559938e-01	4.492336856962345776e-02	2.692764186889947675e-01	2.265977208903814655e-01	2.103252579336888639e-01	2.720792027463095342e-01	3.693311014936778713e-01	5.113074244312385552e-01	2.670824789935994370e-01	6.489109903645507993e-01	2.310022415079909519e-01	3.417237885934606423e-01	4.046032366888254184e-01	5.056420317700867084e-01	4.351067395289048290e-01	4.393420604213151281e-01	5.684371868351666413e-01	6.231042956079712036e-01
1.315083214855222171e-01	-3.348027458182794569e-01	-4.246287548503892562e-01	-4.314687980765808950e-01	-2.763226586164904686e-01	-6.173604010683815257e-01	-6.302192006637820088e-01	-4.386688814140590198e-01	-6.028336199908421733e-01	-4.676725241000468936e-01	-2.699735869953449052e-01	-6.337415601163250978e-01	-3.760540839491987031e-01	-4.854693307951298276e-01	-4.172248034801104843e-01	-4.130654597391447136e-01	-5.251658064095272582e-01	-4.348800665030031487e-01	-3.746680635313593966e-01	-3.658233211622266556e-01	-1.334979190825742457e-01	-1.826880808163195424e-01	1.007031640905561576e-01	-9.844835373402786860e-02	-2.295792254837130189e-02	-2.035834698104166951e-01	-1.560721397851758119e-01	5.905314384589055443e-02	-1.314737521375181940e-02	1.436339235339882947e-01	-1.902293931483589606e-02	5.485682719237333638e-02	6.229464469285920375e-02	5.008046027163191166e-02	2.160950672885733614e-01	1.860611828497154840e-01	1.940293778593554230e-01	2.307749340871610433e-01	2.802228517998164858e-01	5.105537298048076211e-01	2.583571815037793984e-01	6.450411631912218446e-01	2.138607053797977886e-01	3.570992750598470655e-01	4.317629034005204813e-01	5.020837251199239404e-01	4.467694110599815249e-01	4.836690308206172406e-01	6.012157169598479900e-01	6.283884297868035373e-01
1.742853764263161409e-01	-4.034980140862232112e-01	-4.485562114595731953e-01	-4.540596115038048053e-01	-3.672974546800157336e-01	-6.290906412932986136e-01	-6.632805289914645019e-01	-4.700583695936395578e-01	-6.417088572662720258e-01	-5.254023017979052579e-01	-2.546756575854566274e-01	-6.650369056909425369e-01	-3.298351781514977654e-01	-4.517012582611785732e-01	-4.001220683771634645e-01	-4.662068737023012943e-01	-5.193020974758175701e-01	-4.176360521493870381e-01	-3.540733996375923787e-01	-3.733781733681053594e-01	-1.247332133421361622e-01	-1.116892555384745994e-01	8.165000794158489006e-02	-1.177258207586876215e-01	4.229272979210491057e-02	-1.743141564632310347e-01	-1.269508500712282495e-01	-2.408090062470106402e-02	-1.046540438640196705e-02	1.821685267451961798e-01	-1.348470357228924790e-02	8.022569509041377334e-02	6.912912454417868835e-02	9.614464001832576101e-02	2.138619847869766555e-01	2.199953528926048563e-01	2.127158618088340059e-01	2.272247837743816279e-01	2.806289492507137440e-01	4.885401513743927171e-01	2.282316279402286929e-01	6.393931592862933666e-01	2.350282689414975867e-01	3.570604093540822310e-01	4.416447712294876982e-01	4.781575214771544569e-01	4.501501229689300887e-01	5.551959304973885789e-01	5.562634505659518336e-01	6.536788519051771607e-01
1.028901103104595122e-01	-3.908694629214166105e-01	-4.158569514718871152e-01	-4.137731493494900548e-01	-3.677991288017494753e-01	-6.526220076101518774e-01	-6.857967029507255896e-01	-5.263130072548303229e-01	-6.355575060863538628e-01	-5.359338002393628786e-01	-2.938465129291999434e-01	-6.831090259180490065e-01	-3.939483137264183088e-01	-5.101752861358234137e-01	-4.508755522239161762e-01	-4.748232120996744854e-01	-5.338735666219365239e-01	-4.576539794694960972e-01	-4.005823089685601746e-01	-3.778545625508659689e-01	-1.669018501537112564e-01	-2.066438612546487030e-01	5.087881370116000002e-02	-1.476283376432179217e-01	2.976629308401296421e-03	-2.151625874167529262e-01	-2.309002101706942867e-01	-4.334683424224519688e-02	-6.560646236314149338e-02	1.461618999580387435e-01	-4.153382633245716882e-02	2.101769854089022510e-04	9.908155906052684703e-02	5.540171803343980905e-02	2.090148136472563534e-01	1.543707887863590422e-01	1.851894020165167354e-01	2.488831605980930950e-01	2.819674108665695678e-01	4.691670611529847323e-01	2.067933042090108753e-01	6.084649144535714260e-01	1.996284877599723839e-01	3.328582395879217115e-01	3.937432773143128562e-01	4.373310981639462192e-01	3.792226146606365589e-01	5.025790892488289918e-01	5.719377438452759588e-01	5.712545201175824872e-01
1.188516393246053654e-01	-3.982441518951355119e-01	-4.497438100864817878e-01	-4.715729996443287497e-01	-4.063920589386853521e-01	-6.318078661234254323e-01	-6.406060997020692760e-01	-4.770157395441755876e-01	-6.528094211491952681e-01	-5.091600691745897800e-01	-2.813585549175449674e-01	-7.040577770739850916e-01	-3.778003111872622055e-01	-4.967318160612971267e-01	-4.283015205140922044e-01	-4.808879329290158822e-01	-5.521261296008769248e-01	-4.086035125783878397e-01	-3.480340402876957451e-01	-3.892932182051341838e-01	-1.243575992240882194e-01	-1.774971716707526292e-01	8.306879084618287723e-02	-1.618766439632438880e-01	2.718088170987910043e-02	-2.001192286015608113e-01	-1.463603899643602657e-01	2.353887864520041312e-02	-2.201643514975523686e-02	1.108446592358673100e-01	-4.117956294701298481e-02	6.653623817264534002e-02	9.766845740634942652e-02	6.011153147990706824e-02	2.112166648848406436e-01	1.803798779854371426e-01	1.901913103851077536e-01	2.575053667689605752e-01	3.281812868490529000e-01	4.818985356317346813e-01	2.145877018104334066e-01	6.210306367126408045e-01	2.559304222355525682e-01	3.610518914443008320e-01	4.080553672610968130e-01	5.034062188762575829e-01	4.393498917438880547e-01	5.176491400271447940e-01	5.394787877170662549e-01	6.233191785571730037e-01
1.745198581535323812e-01	-3.359820529849795734e-01	-3.778021832640167110e-01	-3.661020291648787728e-01	-3.314703861482596325e-01	-6.592272025369509958e-01	-6.418625749905153555e-01	-4.705144050905859521e-01	-5.942139043808063459e-01	-4.965371580766889115e-01	-2.872035042308391795e-01	-6.327076293158727660e-01	-4.217059427099282831e-01	-4.649587773980522476e-01	-3.845019880169077697e-01	-4.673530973937438660e-01	-5.087972544137283615e-01	-3.971095769294245015e-01	-3.780350905707928755e-01	-4.062016884560136765e-01	-1.327932887329809075e-01	-1.841131763704755842e-01	4.771170172570297213e-02	-1.559296123977667592e-01	-2.343911207697875823e-02	-1.743973883658371249e-01	-1.665300145860005576e-01	6.865817144667515914e-02	-3.148906092400334533e-02	1.100090641289586946e-01	-2.545090607318337833e-02	7.362708107783229317e-02	9.603979579052163151e-02	3.454830507119025645e-02	2.328169026837369482e-01	2.097900137373890916e-01	1.813849966067150599e-01	1.959093681715850521e-01	3.096154740351761969e-01	4.579841194199129606e-01	2.659204674538865887e-01	6.116675783550254986e-01	2.292997517536081720e-01	3.712744373684562227e-01	4.834070511243618862e-01	4.304050047243306309e-01	4.068472370814212313e-01	4.216206765017556646e-01	5.446583976424548279e-01	5.652709528611027379e-01
1.345316932731710491e-01	-3.738304480890763948e-01	-4.528883556797284049e-01	-4.496646116254815473e-01	-3.529904589132407677e-01	-6.122914877850471616e-01	-6.451853471439703558e-01	-4.722997310465467669e-01	-6.140801367415676948e-01	-4.920716392004540474e-01	-2.825795277984069487e-01	-6.382876002112308766e-01	-3.462297226269293038e-01	-4.853253691150759552e-01	-4.431715287890976573e-01	-4.138635765129938804e-01	-5.325883209059713019e-01	-4.375212724106087303e-01	-3.808830362181201967e-01	-4.105719032787443767e-01	-1.174126102034622754e-01	-1.357714427578730898e-01	8.700222448064154346e-02	-1.065418111739349916e-01	3.052633916568131545e-02	-2.091391255059747434e-01	-1.146494824228329323e-01	3.737407751660819406e-03	-1.374280432113245132e-02	1.775770344298845393e-01	-1.976311167098741134e-02	3.436144676591634806e-02	1.035922820992960236e-01	8.375382628150671027e-02	2.190833223964996357e-01	1.848996164833794087e-01	1.780324226396083898e-01	1.977084561761996984e-01	3.242453752060162619e-01	5.230300083866262773e-01	2.768435414949795836e-01	6.567061941482628118e-01	2.176090613278697794e-01	3.330809640393930238e-01	4.603143548005579899e-01	5.015816391830794085e-01	4.776851558082001459e-01	5.588590003192456246e-01	5.785017843752512379e-01	6.139703853849163284e-01
1.691060142019742418e-01	-3.340107774219306380e-01	-4.273703173603695116e-01	-3.968079351984978298e-01	-3.245178859749867084e-01	-6.060680760730337013e-01	-6.236316466725262408e-01	-4.316279644105847635e-01	-5.894573199285797482e-01	-4.653249505508701422e-01	-2.447840522147542719e-01	-6.393344009393587823e-01	-3.608364085129713295e-01	-4.156895303723376900e-01	-3.501956539693483195e-01	-4.539657011733453373e-01	-4.805106668174506934e-01	-3.648952754879959959e-01	-3.101672458957783762e-01	-3.676012241826444038e-01	-6.545174594442453031e-02	-1.210423627831054283e-01	1.109130109537113384e-01	-8.017781440845801744e-02	2.379852499800386850e-02	-1.369885107044581662e-01	-8.384665341738732625e-02	7.587446882768199286e-02	2.304301303710867832e-02	1.518352202152596919e-01	3.290234876584370582e-02	1.233273378372989476e-01	1.228795885570070495e-01	1.295911096742319302e-01	2.775269929973501748e-01	2.746887777003512721e-01	2.579995897887954470e-01	2.680495812826347302e-01	3.089297594457619534e-01	5.298479834080049855e-01	2.963036630708654195e-01	6.512851902927894177e-01	2.976934524160760320e-01	3.982741171425614457e-01	4.845329578851038654e-01	5.262100032661864990e-01	4.843529104770514238e-01	5.147178732237669418e-01	6.090055101649873848e-01	6.548206807089803627e-01
1.239863880633521875e-01	-3.710223839757355035e-01	-3.995414500068799613e-01	-4.481205116164564961e-01	-3.865957784011504472e-01	-6.542066821275055455e-01	-6.725888394486061461e-01	-4.746000239035778057e-01	-6.245593200995367411e-01	-4.966292943378878277e-01	-2.987970440449724263e-01	-6.926475906631358592e-01	-4.007759532010211068e-01	-4.926251123004717347e-01	-4.409903004548360039e-01	-4.819930793597350105e-01	-5.269712471834669953e-01	-4.309646009739309669e-01	-3.321050408293535483e-01	-3.978426753978394070e-01	-1.299992407356062585e-01	-2.021246966767421271e-01	6.127167445276089641e-02	-1.533215665050903787e-01	-1.132635707775625500e-02	-2.356578360558591601e-01	-1.598362419017380076e-01	3.733376723682705484e-02	-3.337907677346053925e-02	8.521614827052914620e-02	-5.558199324074255404e-02	5.779607349969460850e-02	1.306911380021539004e-01	3.966575794797271015e-02	2.283880686663848913e-01	1.826256173653054149e-01	1.858990372363001353e-01	2.151961994461482619e-01	2.827269387605590434e-01	4.655058180977128535e-01	2.342208338404132562e-01	6.479115614547599211e-01	2.287228072441688520e-01	3.401986464006843680e-01	4.165934831762300172e-01	4.875419185656384435e-01	4.392031079129197768e-01	4.770764336040548281e-01	5.683925265138692895e-01	5.915130240807897621e-01
1.475737836933613267e-01	-3.781925084376669965e-01	-4.531954425297392008e-01	-4.495635863850406255e-01	-3.854149177566444928e-01	-6.010448834885691038e-01	-6.206050571650052472e-01	-4.582480079259801942e-01	-6.141242048063263459e-01	-4.769052561588418837e-01	-2.641714372308990866e-01	-6.505287999562053836e-01	-3.364760565771887091e-01	-4.075034298539733646e-01	-3.755740302865436253e-01	-4.335106375196242645e-01	-4.996327129889920338e-01	-3.877095989141864374e-01	-3.137053922030770825e-01	-4.013478349770854825e-01	-4.856288419805739054e-02	-9.923549716959442768e-02	9.459904711195980809e-02	-1.004772708751898447e-01	7.645557612871474451e-02	-1.137228041386370014e-01	-4.991885697292632734e-02	6.363581058431617976e-02	4.289687024502125690e-02	1.680786488709655191e-01	5.586278626942355052e-02	1.031656953630081669e-01	1.299290388645027439e-01	1.523193318359946091e-01	2.790372065919970446e-01	2.818020714384875669e-01	2.419602188015615440e-01	2.844996086216004527e-01	3.414538739908691278e-01	5.465046703852876053e-01	2.757453526564366819e-01	6.675409454443560486e-01	2.843085369889146174e-01	3.959339675338144349e-01	4.710109809965046246e-01	5.544961714523314322e-01	5.225813283842664081e-01	5.742616796179135230e-01	5.905995467072406857e-01	6.604378466728640928e-01
1.121871341486115614e-01	-3.701712080528148929e-01	-4.559185606242779909e-01	-4.273102404246643671e-01	-3.371038672330828878e-01	-5.893403186489118983e-01	-6.084149789928784413e-01	-4.256948179820979616e-01	-5.662026446945473968e-01	-4.586275310411563888e-01	-2.534523642892175799e-01	-6.555171727461963638e-01	-3.447461067810259072e-01	-4.514448694180512867e-01	-3.789071065519301618e-01	-4.080715532442176219e-01	-5.261104359815642617e-01	-4.095678788700708450e-01	-3.281008956784254305e-01	-3.502526693123543255e-01	-6.880945548256815758e-02	-1.416114654918471383e-01	1.374270048497293062e-01	-8.327203376796094014e-02	4.837895254196006301e-02	-1.670554454344896911e-01	-7.687739048504893535e-02	5.068671244262681203e-02	4.879571817507259018e-02	1.786706748749212204e-01	1.223645597513853787e-02	1.074072169693190693e-01	9.055952931065266998e-02	8.737239766605471580e-02	2.939626738086335567e-01	2.405732758748475586e-01	2.227703133225092669e-01	2.179935025362232659e-01	3.431564187501106589e-01	5.608674100930872708e-01	3.140979928331315563e-01	6.843057193160541063e-01	2.920018565747331540e-01	4.049633848295378646e-01	5.040894639274547950e-01	5.260462997543726704e-01	4.851175444289418937e-01	4.993374513999387920e-01	5.883252521219568543e-01	6.465890727138161598e-01
2.181162103591194334e-01	-3.313026030807427746e-01	-3.384651964791595691e-01	-4.100871140158866557e-01	-3.649892871415813533e-01	-6.716422422391519209e-01	-6.689134103694630573e-01	-4.865875095674251360e-01	-6.321354915560937204e-01	-5.334392152732894132e-01	-3.242900560663612985e-01	-6.508183311421996686e-01	-4.368494338170911817e-01	-4.798580118077087064e-01	-4.211919202678552354e-01	-4.856008898075886426e-01	-5.276937465657747239e-01	-4.210563906160855185e-01	-3.992542112782825892e-01	-4.062966422014472334e-01	-1.433194932272270350e-01	-1.649000347484465001e-01	1.596052192992574240e-02	-1.727256795735269690e-01	-3.438698091704841392e-02	-1.614131601310447861e-01	-1.951679358670530551e-01	-1.287055867570249812e-02	-6.676744206826636108e-02	4.086100003906289330e-02	4.934735805258039058e-03	1.415482333041977701e-02	1.204201339750269051e-01	7.562251376121910396e-02	1.851676061292500675e-01	1.765866553332252342e-01	1.967151033102296498e-01	2.231232639880527113e-01	2.895399449684550874e-01	4.578600061100058238e-01	1.947088630464973158e-01	5.853498006252400021e-01	2.214869265570375556e-01	3.321858241252100830e-01	4.522770568173266059e-01	4.480122377926988864e-01	4.307132114526810440e-01	4.921369402121943404e-01	5.709057131464015944e-01	5.741177403439279292e-01
1.897506305113839387e-01	-3.378755057554678198e-01	-4.098312899390847974e-01	-4.864356801486099391e-01	-3.557676436564983224e-01	-6.453282261985003876e-01	-6.436250101406950641e-01	-4.397466025685307645e-01	-6.443400627546304049e-01	-5.588701165246984237e-01	-3.070596334419772866e-01	-6.458845127870278535e-01	-3.894347199002193283e-01	-4.621193794445505043e-01	-4.138165086644837731e-01	-4.574948200492941486e-01	-5.420292968196595007e-01	-4.394400137135279216e-01	-3.417780656723504729e-01	-3.407443845122949400e-01	-1.052534396844157782e-01	-1.435655595671308793e-01	6.675605370604278943e-02	-1.630279064046529225e-01	4.241987770624672249e-02	-1.871167927362695771e-01	-1.172012216629554765e-01	-1.412472397944777337e-02	7.065414606911521803e-03	1.016128581995677099e-01	4.734610379443893180e-03	4.500198647926573203e-02	4.150111441598172690e-02	7.925936871455954713e-02	2.345602580073219146e-01	2.202488703312510676e-01	1.826655681958919142e-01	2.334528079364285580e-01	2.769995011604619028e-01	5.059064930216767841e-01	2.055754076510059036e-01	6.083856043350194254e-01	2.006977243603290939e-01	3.802116568857117906e-01	4.489121751192827747e-01	4.731048218495580437e-01	4.355885897729097067e-01	5.519324433649744899e-01	5.619842409601563116e-01	6.073430338169804044e-01
1.319051841676155967e-01	-4.100907445637087534e-01	-4.064507042654351698e-01	-4.309642958983310734e-01	-4.201860958586620676e-01	-6.740683625665413459e-01	-6.981222510922652225e-01	-5.165308937555677105e-01	-6.597681601959658471e-01	-5.196187191991262777e-01	-2.904749068539448364e-01	-7.016163642548202128e-01	-3.987332331557442711e-01	-4.911295774787849955e-01	-4.403349264209183156e-01	-5.072798337616162279e-01	-5.303791597400440150e-01	-4.368932331494715382e-01	-3.533332922749549132e-01	-3.853380861817066183e-01	-1.474774320543371930e-01	-1.972930191592131843e-01	5.022478552403051438e-02	-1.529953822343544378e-01	-2.759762984843086662e-03	-2.071832899338101330e-01	-2.029388736833754037e-01	-2.210449484960739022e-02	-6.055473144820128217e-02	1.002250448879304229e-01	-2.937888555266274931e-02	2.576243466283986011e-02	1.224951650522547730e-01	6.964415901775539153e-02	2.194799034787466852e-01	1.798961969430416807e-01	2.120546938521771785e-01	2.517852429130981173e-01	2.760512322065130086e-01	4.504321458545733070e-01	2.005434029131825946e-01	6.184539557234931539e-01	2.422131375699308475e-01	3.463581339826015126e-01	4.157457056926189276e-01	4.688195603731726280e-01	4.011359765387079723e-01	4.986772106858747833e-01	5.618339442495849934e-01	5.763548676601012444e-01
1.916640422255738163e-01	-3.425738412979883463e-01	-4.356037358393898273e-01	-4.442399416813681556e-01	-2.867227823954593413e-01	-5.992615033435173544e-01	-6.107900094066840424e-01	-4.025796643372860362e-01	-6.023375693619328342e-01	-4.514385817506256227e-01	-2.428872515017206912e-01	-6.706801196983989133e-01	-3.506610272784484450e-01	-4.493393353357727493e-01	-3.950389783550208866e-01	-4.386187342695781477e-01	-5.175212967391060737e-01	-3.960290142017234283e-01	-3.403918623025801726e-01	-3.644620068516459810e-01	-8.520588509592191828e-02	-1.662166092352879709e-01	9.665807924770807025e-02	-9.034483366199880239e-02	1.519355978368481207e-02	-1.823779269768930622e-01	-1.080694078912937811e-01	7.633639208861274505e-02	1.513083762300569159e-02	1.214702636853356027e-01	3.395297751936367930e-02	6.557036608546726320e-02	1.051842905390681510e-01	1.000772829677890191e-01	2.506502062994779290e-01	2.470085656503368254e-01	2.542013242848376042e-01	2.810890888201919013e-01	3.236998664303999962e-01	5.077350302880127009e-01	2.681359039941725309e-01	6.503484075976898593e-01	2.658603021452136117e-01	4.006577588272112189e-01	4.403727185716050374e-01	5.348252430618167796e-01	4.847595753769030624e-01	4.907125318556969096e-01	6.273133711587925987e-01	6.607299484088361430e-01
9.666241144206076663e-02	-3.975987528738627041e-01	-4.351463217263963901e-01	-4.170882238594654789e-01	-3.960486935609149328e-01	-6.291457043229798929e-01	-6.582147734535042094e-01	-5.007579446352566910e-01	-6.388547973245424227e-01	-5.232484861830831724e-01	-3.049564510010873697e-01	-6.659388455992253375e-01	-3.807524445627121223e-01	-4.650190112746291904e-01	-3.835927646455934426e-01	-4.650249140219090416e-01	-5.154204084713469580e-01	-4.178753201695436514e-01	-3.537484962433568025e-01	-4.216399300436292075e-01	-1.294138225377371165e-01	-1.389645432353502075e-01	5.613752356066559202e-02	-1.255701909529634563e-01	-1.149565883309778755e-02	-1.749697220931476505e-01	-1.710469520208896532e-01	-1.424973227010184419e-04	-5.334312783427733878e-02	1.326952036434524973e-01	-2.963258974946758606e-03	6.155336802920339384e-02	8.889591840231700348e-02	8.945865563647077690e-02	2.399296176607239595e-01	2.033761994714272936e-01	2.289445157596141089e-01	2.494834226458585713e-01	3.082981066576209739e-01	5.157389976695010425e-01	2.185395271638196635e-01	6.435398353355381573e-01	2.750716883539474078e-01	2.960378958765964574e-01	4.453225895116886823e-01	5.214662326486542154e-01	4.486624379629350901e-01	4.952252273539087257e-01	5.698357402186425835e-01	6.376931928590903187e-01
1.148842812398120222e-01	-4.023258651588532686e-01	-4.020734865826578464e-01	-4.614817049693568651e-01	-3.984393665259556849e-01	-6.577749940107600057e-01	-7.078873788643853526e-01	-5.046200779130893821e-01	-6.217667507860685783e-01	-5.197949752869172046e-01	-3.329585214353167899e-01	-6.913059235077666509e-01	-4.176339642355667015e-01	-5.279372404184780043e-01	-4.720850205367998487e-01	-4.803563186029229937e-01	-5.531201444624063157e-01	-4.784490119616536252e-01	-3.952090486223657773e-01	-4.310860699935050167e-01	-1.778707228807009377e-01	-1.977722735594385495e-01	3.531636050244361252e-02	-1.552520480953732407e-01	-3.516943798979908081e-02	-2.636975514955380295e-01	-1.962390179147815439e-01	-4.659662423297389333e-02	-8.453383401695838129e-02	1.066339813255805791e-01	-8.413534543145967382e-02	1.211646210842907100e-02	9.548535658922382985e-02	3.339008445760556498e-02	1.911370951970612908e-01	1.326613853092588335e-01	1.559081070413406989e-01	1.628862890306977396e-01	2.590291405319585794e-01	4.689804132090270028e-01	2.070478762184604915e-01	6.535058451097169874e-01	1.952792194379852631e-01	2.744070814918382339e-01	4.161710130714526557e-01	4.560976059448932363e-01	4.255362853531738376e-01	4.892821356252667897e-01	5.648607404171273050e-01	5.840196355758424662e-01
9.629181798543817727e-02	-3.888672309194800558e-01	-4.531224381782418820e-01	-4.560253447307022756e-01	-3.740201224076565856e-01	-6.200594426642689339e-01	-6.384275022934308153e-01	-4.944655357050811162e-01	-6.574613771415327435e-01	-5.162165084175469598e-01	-2.793375479270607253e-01	-6.781224466954555163e-01	-3.510034072875486966e-01	-4.732653589164572128e-01	-4.215733402097699423e-01	-4.625334995477586864e-01	-5.269290460289731692e-01	-4.245803869747760695e-01	-3.742129033728019416e-01	-4.306559376551776230e-01	-1.513591767904556296e-01	-1.660942193252499810e-01	5.917648209939117138e-02	-1.433479320995086070e-01	-1.044219423909167541e-02	-2.030379028713310829e-01	-1.533961646043319471e-01	4.916708916054925854e-02	-2.293966855634442525e-02	1.671025122067947843e-01	-3.589250855574170618e-02	5.615710233668737283e-02	3.738915464880127049e-02	4.755487176328815346e-02	2.277637877429548041e-01	2.067037699893328195e-01	1.992060946491545637e-01	2.244277180887996048e-01	3.521110563135193550e-01	5.031121700017014975e-01	2.419453326992092035e-01	6.501801013906584048e-01	2.163449641557551040e-01	3.368404695935273141e-01	4.234827664658379343e-01	4.951735328177426787e-01	4.410570421955983811e-01	4.697032784223875157e-01	5.455954014496817717e-01	6.380208391785048283e-01
1.434475644476270184e-01	-3.743106272134169576e-01	-4.517821178533799054e-01	-4.331054548998413689e-01	-3.629359575277307237e-01	-6.292568562241610541e-01	-6.724737675751726318e-01	-4.720108030816871358e-01	-6.293367561334342053e-01	-4.960895403990737695e-01	-2.782933350362825631e-01	-6.708426899170309987e-01	-3.533507778232701790e-01	-4.324975836501032123e-01	-3.811408859047473729e-01	-4.802409755919800349e-01	-5.035116350232849980e-01	-4.035723669363476818e-01	-3.182151582977800208e-01	-3.977180605264640789e-01	-9.174118295113894983e-02	-1.611628244007534960e-01	8.450861189519567884e-02	-1.190708727150540935e-01	2.156761692218265442e-02	-2.083940456642930650e-01	-1.101807050046940961e-01	2.195454362969056356e-02	-2.731252562475899870e-02	1.461944540472518705e-01	-1.386447827911463414e-03	7.518365211492508693e-02	1.378400610669373028e-01	1.171852403431627582e-01	2.648783291487922242e-01	2.373032959884618376e-01	2.137327820700036796e-01	2.600847789682305677e-01	2.638992335897406005e-01	4.971689664606345760e-01	2.507794434581433474e-01	6.558687556262313700e-01	2.630745800041606186e-01	3.447480665527600241e-01	4.395834314803387377e-01	5.266771650237794811e-01	4.615883237526158256e-01	5.413231215311202771e-01	5.852306936357524192e-01	6.364140322445503983e-01
1.984724958374348980e-01	-3.370093305152058738e-01	-3.817012150169147300e-01	-4.247712602132741599e-01	-3.047541008055757450e-01	-6.409943986685492368e-01	-6.327924891157696852e-01	-4.156202350190010830e-01	-6.143084943314233159e-01	-4.719851406822256346e-01	-2.739939030209423421e-01	-6.661647286343665986e-01	-3.658522405142109468e-01	-4.421863935832825443e-01	-3.920060990381245558e-01	-4.346009351480746297e-01	-5.076834912035417258e-01	-4.123159962408580737e-01	-3.281369431706538942e-01	-3.788925742959736720e-01	-1.093434820559109760e-01	-1.638338039067921414e-01	7.339094063900290787e-02	-1.128448897271784601e-01	-4.093541660458008269e-02	-1.898198726289946625e-01	-1.322664591130489897e-01	8.662984097170739473e-02	-3.425963800398940887e-03	9.022393253762525656e-02	1.110328038074430770e-02	8.544363072216687449e-02	8.139939043643958094e-02	5.361660284761186890e-02	2.153407468504390798e-01	2.216093475390476242e-01	2.428689931243554201e-01	2.147934144268110468e-01	3.025212598163621869e-01	4.841544405443006238e-01	2.511399112523398092e-01	6.614250464153327291e-01	2.402804013208617862e-01	3.636811107722520697e-01	4.559688215255306432e-01	5.157545230313154150e-01	4.786842350343272767e-01	4.512637234187800717e-01	5.994177389594248506e-01	6.475985748165974387e-01
1.557387882222891207e-01	-3.737552085718393591e-01	-4.277400296101525612e-01	-4.272950501643079657e-01	-3.526212978912278695e-01	-6.143450686352784906e-01	-6.424377540169466938e-01	-4.582163288838193016e-01	-5.967137729173163097e-01	-4.730348889475684548e-01	-2.620165809022867998e-01	-6.829815776303709285e-01	-3.476039446238324837e-01	-4.687144275669260507e-01	-4.179265838525343391e-01	-4.497331078198724685e-01	-5.330524165077378251e-01	-4.146164098345508364e-01	-3.597281924396874553e-01	-3.692536032227612397e-01	-9.537865318095715972e-02	-1.635690219897516506e-01	9.805663342421230833e-02	-1.107821610188073624e-01	2.545321224115952921e-02	-1.841095096871218639e-01	-1.290955338438670164e-01	1.111259858225730965e-02	-1.705307769989913933e-03	1.292089356519059429e-01	7.651921357833335775e-03	6.064156096193114298e-02	1.459766183562376807e-01	8.638491372069070917e-02	2.479836696075891633e-01	2.062801425255782473e-01	2.173925101466581966e-01	2.328454032483919800e-01	3.247304695353366855e-01	5.046811114134315268e-01	2.717852330862285948e-01	6.530204830167509744e-01	2.718815318089509714e-01	3.845242190772216739e-01	4.609150348292929134e-01	5.112881631518083614e-01	4.733387345357048526e-01	5.110662809545788443e-01	5.881172772243907776e-01	6.303477410125137848e-01
1.354910015830328995e-01	-3.557618281190708664e-01	-3.357613312049873011e-01	-4.360237119762171432e-01	-3.607499979655842126e-01	-7.084913345445383870e-01	-7.192828939085661455e-01	-5.065222873987552665e-01	-6.797038254211115182e-01	-5.466732903197850657e-01	-3.483920374330385927e-01	-6.758602724860101052e-01	-4.578349728945852459e-01	-4.993100968525864825e-01	-4.392613599931462498e-01	-5.331871164228330073e-01	-5.061910921679195763e-01	-4.694088863156487546e-01	-3.900548186412512441e-01	-4.653916359380002032e-01	-2.276204962705736801e-01	-2.422860102846323971e-01	-3.398257704128217899e-02	-2.123684094398758937e-01	-1.355246624995131710e-01	-2.840949558816668885e-01	-2.467363857207763300e-01	1.967319583015962950e-02	-1.407583007727273294e-01	6.330863637367031838e-02	-1.156792032565296113e-01	1.346574301111651620e-02	2.047299780674324138e-02	-1.676255875817286856e-02	1.654692975646502862e-01	1.475752427593313987e-01	1.572512745910987220e-01	1.640719092689492675e-01	2.207161087898142360e-01	4.143666195602536684e-01	1.547359502668439468e-01	6.094554276087534861e-01	1.218027847405625669e-01	2.259454185167803497e-01	3.626417532808823285e-01	4.030631360641600547e-01	3.498054860718253223e-01	3.850013991631433541e-01	5.414705900592188259e-01	5.655588324915299392e-01
1.250715375574036059e-01	-3.869189795689982891e-01	-3.656703260586528503e-01	-4.453636499281359851e-01	-4.234771086862637590e-01	-6.441159740961930336e-01	-7.108653244880875910e-01	-5.114384800325946223e-01	-6.344647217175521936e-01	-5.347434779691069284e-01	-3.136631603500036891e-01	-6.915200766616899086e-01	-4.194497092828243234e-01	-4.824013477895036095e-01	-4.424862746946591763e-01	-4.778443005279607303e-01	-5.436300377893942271e-01	-4.459888556126981873e-01	-3.820162749174070838e-01	-3.884698837598997700e-01	-1.904549147968026546e-01	-1.735531921628064023e-01	7.914636701495818272e-02	-1.272324405248517754e-01	-8.221259647995918241e-02	-2.286305772155589611e-01	-1.849194835010686822e-01	-5.316442305947850777e-02	-5.263223550294639230e-02	1.339474338385212016e-01	-5.137086301561057805e-02	2.754073353379157124e-02	2.166369042178900584e-03	8.405823022920645704e-02	1.626431165472332074e-01	1.253354468268616517e-01	1.904973630704661358e-01	1.564657525734811927e-01	2.755516559641640328e-01	4.943230019330727143e-01	2.052269231237156821e-01	6.488956549547558739e-01	1.965699785428642321e-01	3.218777104906330733e-01	4.403038994875158596e-01	4.184310471724431713e-01	4.080948406292801423e-01	5.003794393182997569e-01	5.627274483016420081e-01	5.885838219807919547e-01
1.278167938785050306e-01	-3.121245143243838172e-01	-3.852070627218701082e-01	-4.165011736401394993e-01	-3.542955190293599066e-01	-6.357058563534256912e-01	-6.415588041482275239e-01	-4.629188690117260196e-01	-6.044711244026735875e-01	-5.311195105394367344e-01	-3.322542616268084892e-01	-6.438453393795736668e-01	-4.052672698434380827e-01	-4.457982214219503025e-01	-3.781587168308887525e-01	-4.514784225592175515e-01	-4.963167627272485061e-01	-4.073209218361116268e-01	-3.272182972908752596e-01	-3.825956097095793429e-01	-1.232521978415473674e-01	-1.473679330579885927e-01	8.243649240025333058e-02	-1.216445756746765278e-01	-4.893107495508129678e-02	-1.825340967143456450e-01	-1.358612984425769388e-01	3.756123325560448839e-02	-2.124596347008875230e-02	1.139899936661543239e-01	-1.974277594437938779e-02	8.877974343201540386e-02	4.118947844803384079e-02	7.123751862965600756e-02	2.276445739719528960e-01	2.071943204140490047e-01	2.181202756872208381e-01	1.765803390091173763e-01	3.094600615731455950e-01	5.182295145184511176e-01	2.559172557994627839e-01	6.481315894954668977e-01	2.475204201122679637e-01	3.301025457971443200e-01	4.782774861474697881e-01	4.950440770548592551e-01	4.616759118858625999e-01	4.685979880086752480e-01	5.731142591660363106e-01	6.260663558904091541e-01
1.111133534958087116e-01	-3.684297519102324170e-01	-3.868097451132793130e-01	-4.483617968498563866e-01	-4.054741921029677565e-01	-6.432919515484555317e-01	-6.556910491598377799e-01	-4.910160212261051038e-01	-6.399673947003038377e-01	-5.422191314454342104e-01	-3.212584970439104071e-01	-6.914306554175050357e-01	-4.046629230821859879e-01	-5.103291545640029625e-01	-4.387140722440410201e-01	-4.776805406292570777e-01	-5.405444214058543473e-01	-4.381250609195728174e-01	-3.854571417661037946e-01	-4.101747108317900792e-01	-1.561201184253629415e-01	-1.697370198874475766e-01	5.255057336974452292e-02	-1.732536255565637062e-01	-3.215143993820751556e-02	-2.109756953473641283e-01	-1.763962693100531998e-01	-2.094980778394112120e-02	-5.304702156022549075e-02	1.010356617888787528e-01	-6.312101872107578338e-02	4.204908139329376071e-02	6.792357238687121712e-02	3.751906564550128165e-02	1.998859934648113956e-01	1.506978966681955800e-01	1.859132634908539639e-01	1.771061871345997740e-01	3.462822278633767015e-01	5.103518027239986043e-01	2.216780002670564742e-01	6.251628133308694268e-01	2.219927239949965048e-01	2.989549924675474757e-01	4.338400437707622959e-01	4.594243116710726715e-01	4.281773488042318609e-01	4.799946218992668934e-01	5.477119399591381388e-01	6.091679394182865082e-01
1.111081009500316519e-01	-3.617927223159695949e-01	-3.772839820036286151e-01	-4.953104934111320357e-01	-3.880399250840161907e-01	-6.375597421233886175e-01	-6.839886837057781444e-01	-4.693410967223520247e-01	-6.290922863162806689e-01	-5.393713091272015481e-01	-3.301649607044735424e-01	-6.763875078458381207e-01	-4.207596498306375166e-01	-5.296018140158670340e-01	-4.755563510975736596e-01	-4.609855564459688360e-01	-5.471782285955751890e-01	-4.703510309201492379e-01	-3.585209666399197803e-01	-3.860151766352098446e-01	-1.772629455854062841e-01	-1.744700242530551615e-01	4.784595917290558609e-02	-1.383824730279248905e-01	-4.913089169871877326e-02	-2.567627903576326642e-01	-1.990859658993024695e-01	-3.788141960397429370e-02	-5.084365673199079533e-02	6.613857268983344695e-02	-7.398654600801565784e-02	1.100069211302561779e-02	5.578281804536984467e-02	3.221380135192060401e-02	1.890561389520937496e-01	1.304912939922845128e-01	1.768965713589735478e-01	1.747763099714379487e-01	2.515923045793515556e-01	4.880562057562535250e-01	1.895172557386559653e-01	6.454337520578916632e-01	1.919123975918563263e-01	2.860028312282427154e-01	4.003078119810959956e-01	4.744663307849977807e-01	4.397828730581810897e-01	4.908495590892120175e-01	5.848529447700164807e-01	5.980209469681256884e-01
1.496928168889540278e-01	-3.549558975062584443e-01	-4.086943961381607204e-01	-4.399271234692121446e-01	-3.638802252858920339e-01	-6.633985853358591589e-01	-6.596769042703578556e-01	-4.777619144511389138e-01	-6.255799115864442150e-01	-5.059137267716471431e-01	-3.076731157945619688e-01	-6.608969509460836944e-01	-4.055188821281564548e-01	-4.926437410412787266e-01	-4.369341295492453203e-01	-4.949118928520227501e-01	-5.088905193621470202e-01	-4.353775021836640557e-01	-3.625686743482573471e-01	-3.956440894216820547e-01	-1.319693753675172110e-01	-1.720473518550469094e-01	4.942981045319357059e-02	-1.467032009494748102e-01	3.288559731034146338e-03	-1.879843597882650819e-01	-1.569820190886798417e-01	1.490895507294811607e-02	-4.913691136223747452e-02	1.105949051040332892e-01	-4.747744278585271788e-02	6.218536371294617476e-02	1.050329841088450677e-01	5.009982311067997379e-02	2.232870498454015973e-01	2.131906319042162767e-01	2.028205516971830491e-01	2.097849605218162217e-01	2.951868487667010932e-01	4.732664319529917840e-01	2.407791085897318661e-01	6.183766534204379051e-01	2.286050668592172763e-01	3.361085841863613588e-01	4.378176305163213877e-01	4.792471111430450792e-01	4.354563096144424827e-01	4.859029102059174154e-01	5.677451591476859738e-01	6.017580805081750306e-01
1.206911494838115717e-01	-4.448043000485958354e-01	-4.266306732860763451e-01	-4.508390214516945216e-01	-4.161564392109601274e-01	-6.479715982774568728e-01	-6.900210241630772012e-01	-5.018720998834007574e-01	-6.341622012814098763e-01	-5.185944209916188985e-01	-2.756065062164273494e-01	-6.973256455899431439e-01	-3.697640203443263163e-01	-4.676319045242866568e-01	-4.149573194364319373e-01	-4.894508099667693735e-01	-5.412606111757007898e-01	-4.478649553582008669e-01	-3.605547539441566474e-01	-4.456305714049773603e-01	-1.368558681558618706e-01	-1.692003395980042901e-01	2.150619798904127369e-02	-1.728933400575356494e-01	2.836707091805664230e-02	-2.221426266523546522e-01	-1.462943694990684884e-01	1.878428995816072006e-02	-2.060310779500754835e-02	1.525338816616406135e-01	-3.954436498790079441e-02	6.820212598986782893e-02	9.913434723733230425e-02	4.400195248523032510e-02	2.670127966327557334e-01	2.249936588940473214e-01	1.704696875462536343e-01	2.186961774169691730e-01	2.877302316373273605e-01	4.746773507894762045e-01	2.212772776279961773e-01	6.777766252277460657e-01	2.086281259992555925e-01	3.356443085399566373e-01	4.333251509015049185e-01	4.534712592390147679e-01	4.259429428381855121e-01	4.677239519546071977e-01	5.369142093091341383e-01	6.094001604233074687e-01
1.796014919618411365e-01	-3.951885119665579649e-01	-4.161577584716405487e-01	-4.605839145258754930e-01	-3.128898180997106704e-01	-6.708474175603010847e-01	-6.938036309585353667e-01	-4.602267405334470318e-01	-6.497082094987722822e-01	-4.753221190672300978e-01	-2.829608794608712286e-01	-6.801974888140374098e-01	-4.101088552265977905e-01	-5.145573121338933298e-01	-4.484820653418927772e-01	-4.809616902193282195e-01	-5.625617515952707759e-01	-4.708309739815655925e-01	-4.111062226565392885e-01	-4.098718108958128714e-01	-1.865162974273392726e-01	-2.271723664768900142e-01	4.832354067162587113e-02	-1.520531509841879791e-01	-5.801222745912861661e-02	-2.584728329736240005e-01	-1.982178129150826418e-01	1.701509312238060415e-02	-8.186140260374517863e-02	1.060378127194482045e-01	-6.267276611223474014e-02	2.658236298274251758e-02	4.732477002257144683e-02	1.835941089482436353e-02	1.689908851731426742e-01	1.538097883351202677e-01	1.645932892727925145e-01	2.099306931742856153e-01	2.218255109156491156e-01	4.424099892501781039e-01	1.917491568972326532e-01	6.343387209243793734e-01	1.790153461559670922e-01	3.189902812225169360e-01	4.047097001920397230e-01	4.591438682622626111e-01	3.977805995757420776e-01	4.618680487112566402e-01	5.699520270511863052e-01	6.073469256849282072e-01
1.435538354144222373e-01	-4.037218652700824140e-01	-4.135228549963453348e-01	-4.864317201685198211e-01	-3.960975357699859645e-01	-6.302194888290610919e-01	-6.617880991946708535e-01	-4.756191664375455375e-01	-6.545840246911780458e-01	-5.428126994844759690e-01	-2.983212088389304850e-01	-7.052315544987080020e-01	-4.015586824914800235e-01	-5.135103110094518808e-01	-4.475206974582580655e-01	-4.695438517713592108e-01	-5.664761345962735506e-01	-4.428089371235929272e-01	-3.896781786766607691e-01	-4.168668516286498371e-01	-1.520371541814267979e-01	-1.692403541388569632e-01	3.523386702221113082e-02	-1.666570069326160919e-01	7.940215551952133771e-03	-2.192731378532151165e-01	-1.807688813951681961e-01	-1.803236408967934246e-02	-3.631362661317786428e-02	9.479520048700235124e-02	-2.382643799484165242e-02	6.974755294431621462e-03	7.823984176968853954e-02	6.867336237540119792e-02	2.055498243071397779e-01	1.664297585729224704e-01	1.946236575122879953e-01	2.561790618152473553e-01	3.237635547431427785e-01	4.975355532107835765e-01	1.843225294720301222e-01	6.316051400326248011e-01	2.150271996352145776e-01	3.234359694846656863e-01	3.982041839700965480e-01	4.740245398617140005e-01	4.395365120364626565e-01	5.133509759478295242e-01	5.813191123987744291e-01	6.219083722296727679e-01
1.348039852626800039e-01	-3.654870829963961509e-01	-3.670096849405776740e-01	-4.501923886186761092e-01	-3.723877105262739517e-01	-6.391016720103053217e-01	-6.495849399484989739e-01	-4.532559918514250663e-01	-6.285128281118259608e-01	-5.077571910635085839e-01	-3.199172730747034676e-01	-6.851300527820843866e-01	-4.438318992683910058e-01	-4.986822533240057309e-01	-4.113163765761490009e-01	-4.444578490452323893e-01	-5.511213543731058317e-01	-4.354423484120500953e-01	-3.784378798302399094e-01	-4.112635013437023201e-01	-1.550778867956673912e-01	-1.670209046983814338e-01	7.361532582058287477e-02	-1.479277627240927484e-01	-6.239583342217903950e-02	-1.950664651918003201e-01	-1.626487108698300710e-01	3.389281641653928145e-02	-3.400711864215170965e-02	8.386861872969668397e-02	-2.475320645052982854e-02	6.227008717174029734e-02	2.770339424396340774e-02	6.219734311068057103e-02	1.715243197340342862e-01	1.522256288565915772e-01	2.105058124056288782e-01	2.107265904900582354e-01	3.274883478153639005e-01	5.339082372449219793e-01	2.044060542285312254e-01	6.503087900248917252e-01	2.335977819314725701e-01	3.044283611624939434e-01	4.441185897974518904e-01	4.807127032614632034e-01	4.527014539793196013e-01	4.778531702465379505e-01	5.883455675624587045e-01	6.359329136310292174e-01
1.771203187737150631e-01	-3.722960705040309071e-01	-4.118467816957530059e-01	-4.369876850221877662e-01	-3.304039199974370677e-01	-6.249968852191184476e-01	-6.152484770615339604e-01	-4.141159532715830704e-01	-6.122630887926955312e-01	-4.802678768217613081e-01	-2.663969793574476053e-01	-6.743387759244112711e-01	-3.959572488064234674e-01	-4.529284299761411892e-01	-3.753787179065809498e-01	-4.207672754816205729e-01	-5.519259981529119896e-01	-4.268669381936271989e-01	-3.460707164045991324e-01	-3.424337626819230485e-01	-6.931964482445122921e-02	-1.690344740067453166e-01	9.066147837523867714e-02	-1.250668623413141167e-01	4.317869043025358844e-02	-1.416336870983564700e-01	-1.196151099967748960e-01	4.500332452226345203e-02	3.181642112795596278e-02	9.728851601447782715e-02	7.749862189774207877e-02	5.194132149342643723e-02	8.436162231761641650e-02	1.088138418491480797e-01	2.784262207271018807e-01	2.442712870976638251e-01	2.528866685357849531e-01	3.095924748404687565e-01	3.315901186127419575e-01	5.498575989281020426e-01	2.338038268210126946e-01	6.420921363757633449e-01	2.810288207376913094e-01	4.171926669003941379e-01	4.786040138271712152e-01	5.199548462394473214e-01	4.563619654285639982e-01	5.045589113850368346e-01	6.204095140615690784e-01	6.294008201611216435e-01
1.511755634873951371e-01	-4.169213676031751636e-01	-3.993621777188840483e-01	-4.077457149973335859e-01	-3.367348042840478950e-01	-6.835953664307898858e-01	-6.631949910119028235e-01	-4.574794646178743096e-01	-6.468718761015324059e-01	-4.941757746445650246e-01	-2.789360197242302664e-01	-6.928215900505728664e-01	-4.134064937201785139e-01	-5.087904113005332629e-01	-3.890561785718428811e-01	-4.625546591936670060e-01	-5.656760534654289296e-01	-4.590951816309761790e-01	-3.851788063330173206e-01	-4.019951801403222058e-01	-1.368153653719901830e-01	-2.099037290590362592e-01	4.074183544730601569e-02	-1.993036225793053950e-01	-2.693584315949930450e-03	-2.089385713615763973e-01	-1.982426364490878223e-01	3.371291457035120731e-02	-6.061539492411203989e-02	8.297503029360735194e-02	-3.180969399166407030e-02	7.256873753432402374e-02	1.086875761966185766e-01	2.326047206328604733e-03	2.127802070987923067e-01	1.711485681835625827e-01	1.773063538497758052e-01	2.605836899940901508e-01	2.694725417530705602e-01	4.819197763327272566e-01	1.814472007300674539e-01	6.252989631544458859e-01	2.319521577298805648e-01	3.077191175306461801e-01	4.278480840753936532e-01	4.694306086321496929e-01	3.874370838774044978e-01	4.568241189058366847e-01	5.501477572757674794e-01	6.116466249209480122e-01
1.923392630893821509e-01	-3.867721053017959543e-01	-3.915890649343850005e-01	-4.992820195128821470e-01	-3.833923323338719324e-01	-6.450592651368299846e-01	-6.699966247307729272e-01	-4.709054453430997489e-01	-6.763900538393665673e-01	-5.218347079737603034e-01	-2.893090942848404734e-01	-7.017472234401940234e-01	-3.916888821163318490e-01	-4.903012216045290472e-01	-4.590529256717245654e-01	-4.986532604392182044e-01	-5.562597035300170800e-01	-4.429323166575026005e-01	-3.854167608911173715e-01	-4.133895907814461035e-01	-1.659877167694233657e-01	-1.819043971368090040e-01	1.017677848239068386e-02	-1.591705660943477929e-01	-3.763377126685086421e-02	-2.103544136483156690e-01	-1.896402978638901948e-01	-1.339930263492811148e-03	-4.896691624499874967e-02	6.026999260245387291e-02	-8.868419068045030329e-03	-6.089835226694981403e-03	5.106536147452446495e-02	6.232294253151211827e-02	1.975644861716382428e-01	1.901603963942802011e-01	2.166647301245460400e-01	2.469474599939476267e-01	2.965125785092847521e-01	4.531787944040749916e-01	1.693967969434095888e-01	6.211609079542933509e-01	2.010714348475955426e-01	3.481117851820098030e-01	3.976639993743943391e-01	4.783221168124626166e-01	4.360719405376293767e-01	4.692486347589834850e-01	5.767410955427983987e-01	6.164390758621565158e-01
1.371283944903503027e-01	-4.387773734852570828e-01	-3.767142900936246153e-01	-4.872711373585915107e-01	-3.816450231163396323e-01	-6.285866439731894184e-01	-7.059041128526619691e-01	-4.841379640895610015e-01	-6.437822901613122761e-01	-4.777534250572784691e-01	-2.489881252573613590e-01	-6.968168241659891127e-01	-3.805756491433477384e-01	-5.076343847585582658e-01	-4.728136196727864560e-01	-4.779453419283624105e-01	-5.622345543567671688e-01	-4.670208360901386691e-01	-4.004825678874503470e-01	-4.590379426962588605e-01	-2.101967978103115031e-01	-1.890342209923254468e-01	3.381826177569324798e-03	-1.476992851633548431e-01	-7.014321839163191463e-02	-2.663173685572588489e-01	-2.063243960955358780e-01	2.880182532200041903e-02	-4.557111477981445891e-02	1.050742508009372689e-01	-7.013855438153063226e-02	2.237652501949025097e-02	5.275520691935225992e-02	9.068777457497095851e-03	1.871682845453169486e-01	1.530712300116474078e-01	1.582142394424443932e-01	1.989316006132563208e-01	2.365984889011551184e-01	4.389743001082411777e-01	1.758310633665498834e-01	6.814311028237844958e-01	1.489096259134884970e-01	3.045067992728149875e-01	3.712646155956195182e-01	4.340572620572745177e-01	4.210226245486290431e-01	4.210365303180698682e-01	5.598029779371278547e-01	6.111855304493001295e-01
1.232016222636024699e-01	-4.102158840359909076e-01	-3.767543212088207416e-01	-4.808812634764648708e-01	-4.304421115151647048e-01	-6.573388973119900225e-01	-7.316418147686724049e-01	-5.174240733932716774e-01	-6.315913701993032259e-01	-5.181905005342943848e-01	-3.119014278087987035e-01	-6.878022239439491869e-01	-4.033919382487864413e-01	-5.064848821605807405e-01	-4.968443660706656217e-01	-5.023778952839431655e-01	-5.388764267935132191e-01	-4.969369434558296161e-01	-3.849624295610415414e-01	-4.147747875073118928e-01	-1.734941165084214754e-01	-1.854966241745242550e-01	1.663566249508944064e-02	-1.420670683842437110e-01	-2.641764364468617357e-02	-2.457703124094688385e-01	-1.913934159298486259e-01	-7.487863772734795753e-02	-6.154213187892684095e-02	1.037778682377326483e-01	-5.577211774212102735e-02	-1.250299715596130644e-02	9.887670869187580036e-02	5.799671987477701685e-02	2.339419956363997244e-01	1.698107698670104637e-01	1.772738366293369894e-01	1.689804234227584023e-01	2.394665839296298004e-01	4.732735692212158840e-01	2.077175757151402125e-01	6.601393557202551721e-01	1.777742973257649128e-01	3.074054747324923564e-01	4.211446373839569657e-01	4.436643554469206774e-01	4.210946725769796894e-01	4.927576120091104461e-01	5.803266554563425439e-01	5.645032676074310807e-01
1.496350095608967590e-01	-3.800510540745615784e-01	-3.773353794163035180e-01	-4.194142152244557664e-01	-3.701963294711289043e-01	-6.484511637203433931e-01	-6.700277484110590542e-01	-4.788646329729225326e-01	-6.334315840507368511e-01	-4.965051713096826913e-01	-2.895494333502331430e-01	-7.120468002315284428e-01	-3.904842961362261500e-01	-4.599855388098764708e-01	-4.158529402711166334e-01	-4.700720118568902928e-01	-5.264220989666429373e-01	-4.329591516654727745e-01	-3.646241326539684247e-01	-4.156850082275503344e-01	-1.293579657422517237e-01	-2.027603768246846738e-01	5.179003752004958383e-02	-1.538300333102244066e-01	-3.126272893946223375e-02	-2.100453977571352659e-01	-1.664837226200205078e-01	4.309424524260777739e-02	-2.869530576548957185e-02	9.821202441112793224e-02	6.349038865985434828e-03	3.956190479493641027e-02	1.134589620928728448e-01	7.167059451961232952e-02	2.273869625455359755e-01	1.974792962686894582e-01	2.258533785972088592e-01	2.446548233962732577e-01	3.301327366089550353e-01	4.948096683328153667e-01	2.302580841070589468e-01	6.598128297213670113e-01	2.294842932261927371e-01	3.442208432317963585e-01	4.303994379980390361e-01	4.825511990274041207e-01	4.429202894899367804e-01	4.637829067341051048e-01	5.959430947524922972e-01	6.152228778533391784e-01
8.295717589919221480e-02	-3.912099645731452746e-01	-3.671059345017991804e-01	-4.541475370292500924e-01	-4.201535300945267726e-01	-6.390352836614197063e-01	-7.022974439240792233e-01	-5.232585386417916151e-01	-6.080174071276005510e-01	-4.984076082842167632e-01	-3.039422916218853521e-01	-7.139271186118288925e-01	-3.804259104563109117e-01	-4.663719159019454885e-01	-4.513957711123035565e-01	-5.049644348038995201e-01	-5.230180081686823801e-01	-4.609148134577606970e-01	-3.435448449787480429e-01	-3.942916783937210345e-01	-1.584085522933916246e-01	-2.022414400346002061e-01	4.360572689075012387e-02	-1.411955611344463679e-01	-4.361305283096923724e-02	-2.147636211634717240e-01	-1.812437626329440887e-01	-2.830145109843246101e-03	-3.193433461250966970e-02	1.077114659478326936e-01	-4.930471519359744953e-02	5.667283375282795854e-02	9.129154625066671080e-02	4.388277577039206845e-02	2.393668939013914587e-01	1.918772796250673984e-01	1.936737212283355936e-01	1.870861416821685830e-01	2.626070730322113134e-01	4.631664428085395246e-01	2.120982180524944860e-01	6.791745353135725249e-01	2.099825736866525183e-01	3.415218129043847695e-01	4.090549462838678485e-01	4.627701078101603693e-01	4.348369184473478422e-01	4.344082336025296698e-01	5.544623609846721646e-01	5.987174660097207557e-01
1.691031826062275312e-01	-3.571172851851283081e-01	-3.543423176036743505e-01	-4.689156008538424847e-01	-4.040078158782527962e-01	-6.323190743008707537e-01	-6.577855940499205412e-01	-4.829127146374851409e-01	-6.227723410679720795e-01	-5.173844944971758286e-01	-3.245567252186308815e-01	-6.846500206785759435e-01	-4.319077040514498478e-01	-4.921931264066089495e-01	-4.418120048543318634e-01	-4.907439556108951217e-01	-5.478779299428171434e-01	-4.268339798222410830e-01	-3.841071162508967740e-01	-4.015420007487174314e-01	-1.535553510105268082e-01	-1.536006862215656965e-01	3.492919447630408319e-02	-1.493598681961210706e-01	-3.821645306725586499e-02	-1.591395589867236060e-01	-1.795537894771470355e-01	-1.373167162710220088e-02	-4.269689760940976325e-02	4.310040735994723204e-02	-3.247672649508071083e-03	3.009181278265501275e-02	7.459967908272392700e-02	8.360290345513972377e-02	1.808968173241364830e-01	1.757796960640401474e-01	2.152291547790964599e-01	2.266383815925680500e-01	3.101085250907578694e-01	4.796253891360504618e-01	1.780838104689140833e-01	6.180559804647026700e-01	2.423867292635182302e-01	3.362477899254621150e-01	4.314095411607958286e-01	4.773047099117776471e-01	4.634454776451056301e-01	4.805179795659769160e-01	5.734690113389984134e-01	6.138370758569365870e-01
1.551591407070895545e-01	-3.746979715483161333e-01	-3.759290291681887664e-01	-4.889994635262030487e-01	-4.008003177912430326e-01	-6.601302606298905529e-01	-6.783297950625450934e-01	-5.010671932057360056e-01	-6.691108496892537172e-01	-5.474839882744182429e-01	-3.315671042249930256e-01	-6.642935029547554215e-01	-4.387438713196563644e-01	-5.086931705023509664e-01	-4.638258289206963481e-01	-4.975506416827387701e-01	-5.496349412538091839e-01	-4.614529295127667297e-01	-4.000554268457050533e-01	-4.574075076096629222e-01	-1.808073125566533046e-01	-1.708822219356389005e-01	-2.753261260306911692e-02	-1.774363164894404710e-01	-4.292274903097571814e-02	-2.073828398721208610e-01	-2.021029684792070569e-01	5.433731835395494772e-03	-6.667691816541261585e-02	6.038945256806564632e-02	-2.909306230500552370e-02	-1.229800418011115989e-02	4.299247480227694901e-02	4.532376189473526218e-02	2.117217173065178426e-01	1.939508748918538361e-01	1.865229610546052519e-01	2.262143447375457583e-01	2.941632896729087232e-01	4.677165931262836085e-01	1.689774616488280701e-01	6.222337993558471059e-01	1.773226538855378065e-01	3.042161570438516316e-01	4.143904564207233077e-01	4.600031510444236860e-01	4.289720099425629596e-01	4.540157305469136872e-01	5.684728556481000172e-01	5.851780695266211030e-01
1.299700604743920240e-01	-3.697553387410026926e-01	-3.773900930698050327e-01	-4.755641437191081566e-01	-3.886164040009589815e-01	-6.170637863850757521e-01	-6.655264103755513805e-01	-4.697353851330099417e-01	-6.308494497372164611e-01	-4.958554458871929915e-01	-2.888482130409711357e-01	-6.904302818796581587e-01	-4.139066983763781127e-01	-5.226325166742014083e-01	-4.634604569303704125e-01	-4.827007210415940053e-01	-5.538754825272367288e-01	-4.255765203417397613e-01	-3.779779925580280531e-01	-4.045714040743710882e-01	-1.789605390332976997e-01	-1.820241296799210706e-01	4.765103971011337702e-02	-1.298603662299032957e-01	-7.614721471258603658e-02	-2.273555847301958754e-01	-2.082623885635779826e-01	4.034390600735853968e-03	-5.177304353358386235e-02	4.728705959511911999e-02	-5.339124604481317038e-02	2.044778288073647449e-02	7.379528134007980189e-02	4.121433972019542674e-02	1.878981338705782711e-01	1.375184994259038285e-01	1.977889133421578960e-01	2.114992292934828044e-01	2.832949644940291889e-01	4.687909115451738273e-01	1.952096453890637684e-01	6.332213206313284104e-01	2.281796407975105190e-01	3.232388971426453095e-01	3.976090952747278195e-01	4.840606325651760078e-01	4.429530449101631850e-01	4.459028965580132398e-01	5.795810089606255877e-01	6.122423145734277039e-01
1.704049684782140694e-01	-3.874770604366363780e-01	-3.893827272321510047e-01	-4.342521304556804518e-01	-3.763991546170140090e-01	-6.403785334813187902e-01	-6.656591057199634509e-01	-4.694370890634983473e-01	-6.136095006099487881e-01	-5.028810727708478145e-01	-2.860158263978870852e-01	-6.635199776939489924e-01	-3.743674334736083464e-01	-4.482880093116858866e-01	-3.885124756020492676e-01	-4.940968292662518135e-01	-5.014597072039528314e-01	-4.242316751946870745e-01	-3.559481239869590197e-01	-4.188442592346283133e-01	-1.193167179641432957e-01	-1.194362853113064976e-01	2.813570789301732614e-02	-1.323572316194474019e-01	-6.663967893336230752e-04	-1.546844756381317298e-01	-1.354084899042763968e-01	2.928548896354682320e-03	-3.444356028039642637e-02	1.205608191405390245e-01	-6.213749303540838480e-03	8.898348392271225593e-02	1.030496089516135527e-01	8.133735064580670249e-02	2.514503162756568377e-01	2.510765541787159938e-01	2.322889664992137670e-01	2.121002649358857683e-01	2.870440875587761398e-01	4.923428841101930575e-01	2.274820373106503091e-01	6.545423013321860495e-01	2.526451600794037411e-01	3.191891829776568601e-01	4.598502826985705338e-01	4.858452978089811691e-01	4.667111980324140097e-01	4.695864318930545456e-01	5.725592678964701587e-01	6.505201218516322159e-01
1.511861353106627726e-01	-3.694602727483923821e-01	-3.192060893801911270e-01	-4.749084114422803538e-01	-3.743957663741761532e-01	-6.827508215997829533e-01	-7.140683019213511784e-01	-4.971499114912191208e-01	-6.318546124506599915e-01	-5.251492979630927316e-01	-3.421409945450407664e-01	-6.891303295273257801e-01	-4.366635735547149677e-01	-5.065673102916615766e-01	-4.888483957653525502e-01	-4.861241330462484633e-01	-5.440527789154941951e-01	-5.018979265652545596e-01	-4.010870430258454133e-01	-4.321060191456344013e-01	-2.196342052874816209e-01	-2.229209199467894753e-01	-1.144122092664259793e-02	-1.886503809653619634e-01	-1.018895361795479904e-01	-2.588951341453853416e-01	-2.248290601231540398e-01	8.753146031129088733e-05	-7.628423606960538228e-02	5.904756997849234385e-02	-9.280368387924912976e-02	1.252431993147262203e-02	2.324391376703029838e-02	-2.215755918991875115e-02	1.482474127405927211e-01	1.298422297588373853e-01	1.407494158179065646e-01	1.251572267022186546e-01	2.271769908000357552e-01	4.214074080175536641e-01	1.637399445204999748e-01	6.489663457331846796e-01	1.117260027091290520e-01	2.859302871659563650e-01	3.855502638155088313e-01	4.036573702847889855e-01	4.032010197078476077e-01	4.104479593175620056e-01	5.442370899122652705e-01	5.659374761065359971e-01
1.223127774870918366e-01	-3.633403880140931297e-01	-3.902562299597541751e-01	-4.452624479960087811e-01	-4.028073543669523637e-01	-6.368532245716169715e-01	-6.695858365904807652e-01	-4.857294275410918294e-01	-6.242545676186412873e-01	-5.224847880013450130e-01	-3.363051646357035906e-01	-6.832809822458056903e-01	-4.038631007937817929e-01	-4.851254202487909062e-01	-4.154810379341201676e-01	-4.740329145929479959e-01	-5.360095960787528702e-01	-4.322587470043156022e-01	-3.541301208852528082e-01	-4.000673677893610281e-01	-1.323638789036034047e-01	-1.617070671751500432e-01	6.418373722465772757e-02	-1.427428297986979566e-01	-3.777151900571600746e-02	-2.009984772030333766e-01	-1.682393967984232019e-01	-3.189332767043236150e-02	-6.084304637343818101e-02	6.694161179970950504e-02	-2.201002287038227381e-02	4.325323690745026817e-02	1.093782376365172448e-01	7.797400274686989985e-02	2.136797351411017787e-01	1.626495203151528679e-01	2.063844369143323920e-01	2.008649303017611965e-01	2.922850318887348919e-01	5.071451065432556193e-01	2.091845301757744857e-01	6.408771888035103004e-01	2.692747666142757401e-01	2.918367860974851458e-01	4.497452958040251692e-01	5.168171373639539601e-01	4.645908938322168003e-01	5.020283564477757698e-01	5.712010728898141432e-01	6.217425794875210965e-01
1.283755353582770042e-01	-3.408149247458814313e-01	-3.735058987579626955e-01	-4.905583160498251383e-01	-3.622685219197284701e-01	-6.298551220175920839e-01	-6.632118298515798926e-01	-4.544888980601189954e-01	-6.155666174134315494e-01	-4.683229393681495045e-01	-2.923959556677457328e-01	-6.538401026431502894e-01	-3.493825174658506394e-01	-4.773264292323312619e-01	-4.819660709677180965e-01	-4.701926248513625950e-01	-4.787346784989573445e-01	-4.602650072091778455e-01	-3.265849969181022772e-01	-4.007138201820589773e-01	-1.552507163588822403e-01	-1.489635262860030118e-01	4.883899925734113551e-02	-1.053819893602210706e-01	-4.629274019760527131e-02	-2.221168868444760025e-01	-1.382192821517388148e-01	2.984762394937974170e-02	-2.403143888068125580e-02	9.913252968512961671e-02	-7.180021224639585031e-02	6.279671981257367586e-02	8.392531375538572758e-02	2.262715020158189566e-02	2.052933319469008866e-01	2.053441909328408976e-01	2.113060253696102675e-01	1.318523461532326024e-01	2.699245531635996453e-01	4.688850367825176946e-01	2.516767231640995583e-01	6.714009413083317224e-01	1.879913907308857490e-01	2.982194391412741341e-01	4.151674544662632416e-01	5.051227154482516024e-01	4.863882025046709079e-01	4.555797956175290375e-01	5.750957105640589484e-01	6.224276508673557418e-01
1.403339442694354067e-01	-3.846247080326743450e-01	-4.234938660949874034e-01	-4.541779710420549843e-01	-4.132365993291126083e-01	-6.222130669648492374e-01	-6.710486593398866662e-01	-4.819963016732103367e-01	-6.432626297956030026e-01	-4.802985532545366310e-01	-2.596744991254164026e-01	-6.641091736145462443e-01	-3.624675120149544183e-01	-4.603781535073864228e-01	-4.329169566594323615e-01	-4.959581956411340253e-01	-4.971881023427722757e-01	-4.033222160803694445e-01	-3.390917417144366786e-01	-4.272646478352997157e-01	-1.139960002621851071e-01	-1.407505779472659757e-01	5.704752916095701121e-02	-1.103362133514914356e-01	3.859409872440397547e-03	-1.925943702904329702e-01	-1.239567727615984438e-01	1.690431532364390990e-02	-2.357044737495501280e-02	1.210832603361418069e-01	-1.091673956561063294e-02	4.155965313513275416e-02	1.454848221911160810e-01	1.118931416574773935e-01	2.706025865970985711e-01	2.345754913192759916e-01	2.311627494012107875e-01	2.362818486650268002e-01	3.087758179266556491e-01	4.998239003466485864e-01	2.671863711318744339e-01	6.496611311822861889e-01	2.594466103012524894e-01	3.455795361212743999e-01	4.466760398415279276e-01	5.147798803202104923e-01	4.699884365917015860e-01	5.139294393387848769e-01	5.908141589259205961e-01	6.125205007275197344e-01
1.878926450871057918e-01	-3.876191287836973087e-01	-3.197854044667852169e-01	-4.379035658351725924e-01	-3.686046287357123141e-01	-6.985252151693520650e-01	-7.243043909436821526e-01	-5.166202356700695386e-01	-6.703050148570369737e-01	-5.235297359717392407e-01	-3.181127840252981898e-01	-7.048622439289060626e-01	-4.321633803079987790e-01	-5.014245629488476297e-01	-4.795695945579801500e-01	-5.228057308282354487e-01	-5.325641869989059529e-01	-4.875750972743793099e-01	-4.376176377893144509e-01	-4.497051465064707543e-01	-2.320979235887498382e-01	-2.350128945311882878e-01	-3.500413151932620093e-02	-1.910149141863361488e-01	-1.185018937471386813e-01	-2.439388164659010982e-01	-2.646426302033682010e-01	-1.705882960805503099e-02	-1.177209707150745632e-01	6.127731083037981502e-02	-5.896876645566996589e-02	-2.474225630680659468e-02	4.038736570467320319e-02	6.597801140657132135e-03	1.452412024942583979e-01	1.430762704794421303e-01	1.888846453035902262e-01	1.766584802531795395e-01	2.568720106195679920e-01	4.068565642087452749e-01	1.534649990487323701e-01	6.159708247335012876e-01	1.289922438718328346e-01	2.824252589221072363e-01	3.793773405561897683e-01	3.939417515161441896e-01	3.707627513362469762e-01	3.966107819155113567e-01	5.631608835729113860e-01	5.669907779228560152e-01
1.660949522390493260e-01	-3.413587922219890602e-01	-3.639001624034827742e-01	-4.401101675000102520e-01	-3.378280208423515840e-01	-6.738258441515251329e-01	-6.763438981067458888e-01	-4.919879995453256827e-01	-6.529872906981447622e-01	-4.968398302797049082e-01	-3.039544912902404361e-01	-6.432405077227191237e-01	-4.062073573476515098e-01	-4.719124607261636628e-01	-4.483574792017360755e-01	-4.603190294539035721e-01	-5.111456457192021796e-01	-4.496829051133052202e-01	-3.696662687224471777e-01	-4.252671307098515596e-01	-1.618566747679734130e-01	-1.888796713071365097e-01	1.551632704495535184e-02	-1.418300654346897338e-01	-5.833436911057136853e-02	-1.961630922647694952e-01	-1.892673485917234499e-01	7.219873952061547917e-02	-4.811719712874448079e-02	8.834177257140737871e-02	-1.777843433894142969e-02	2.434945441580915054e-02	7.572763127184958809e-02	4.304196256562921319e-02	1.906629435254658111e-01	1.980762685438745563e-01	1.958176614995001952e-01	2.290004589475446717e-01	2.617036805758666818e-01	4.494260346354730373e-01	2.073600209097002656e-01	6.365929004949101300e-01	1.686228551639108175e-01	3.349213264362110865e-01	4.121399145040633982e-01	4.762374014655120780e-01	4.404813943102121598e-01	4.630458680120476123e-01	5.843296665905965970e-01	5.854576379600504588e-01
1.203952153939185088e-01	-3.914944092979270041e-01	-3.894269409560316975e-01	-5.369493471475259572e-01	-4.398820539492323545e-01	-6.587087958786902453e-01	-6.904053279065159865e-01	-5.046565797354841676e-01	-6.495912472764339141e-01	-5.394899117423781476e-01	-3.725254105963285989e-01	-6.967554372432489540e-01	-4.059624570187541082e-01	-5.171578118995747708e-01	-5.202772704426121830e-01	-4.998615736554316014e-01	-5.482713520357854753e-01	-5.005027928454681696e-01	-3.824172548705733754e-01	-4.351205154561877952e-01	-1.966726633351252584e-01	-1.944004755418868857e-01	-1.393150623904543164e-03	-1.738475657767924454e-01	-5.051680881527194356e-02	-2.605852520641244174e-01	-1.853628680927588701e-01	-4.926354557062022355e-02	-7.732676748633955655e-02	6.751969087175876960e-02	-8.318892740877104064e-02	-1.763390963493300864e-02	2.259857157878342182e-02	1.075598098626027836e-02	1.748135215544867893e-01	1.525762476596473349e-01	1.634818760806238114e-01	1.207011056219796930e-01	2.898997098970643727e-01	4.358617641972363232e-01	1.759715515423549148e-01	6.436225397529575787e-01	1.568526772087121268e-01	2.795635057654989319e-01	3.958541655101507351e-01	4.665774520330027153e-01	4.432734736436607648e-01	4.492032912701844904e-01	5.314453037424804460e-01	5.780095182847462265e-01
1.554821829081343421e-01	-3.701042256878153691e-01	-3.777510049151886484e-01	-4.048398210607940806e-01	-3.451615496100624014e-01	-6.726444120773151791e-01	-6.719786713997912830e-01	-4.788340315242189393e-01	-5.973106505234768715e-01	-5.064307594065671214e-01	-3.226958681822182928e-01	-6.951086714366860875e-01	-4.050690912603761573e-01	-4.748743359031998290e-01	-4.249354926448413172e-01	-4.517317659626297055e-01	-5.251068533399043670e-01	-4.554181677970483011e-01	-3.712902867799175999e-01	-3.778820207960779665e-01	-1.353216134999102316e-01	-2.076354130588680680e-01	6.424647413281781017e-02	-1.441406161188084067e-01	-2.234609443411039731e-02	-2.056210185364265308e-01	-1.768953904255873566e-01	1.439747069253186941e-02	-4.117655561003766285e-02	1.216694376898648233e-01	-2.188858649108074012e-02	5.347541299404254961e-02	8.941781519344318974e-02	4.471736777971293403e-02	1.949634140386727055e-01	1.770395176579456498e-01	2.061761119925798746e-01	1.933024385810995782e-01	3.020606443298767818e-01	4.682473558079663922e-01	2.341580446428367657e-01	6.505538633680276739e-01	2.127691849485450759e-01	3.481278010796758360e-01	4.389811728050903028e-01	4.548421229416105827e-01	4.308867037678069112e-01	4.642396825870477306e-01	5.827213937016996192e-01	5.987981327987048630e-01
1.291208306146254259e-01	-3.959029002819339227e-01	-4.006562333271707632e-01	-4.571324041035769170e-01	-3.732457264032792432e-01	-6.597615273078816234e-01	-6.751456657766976566e-01	-4.781035257812364381e-01	-6.232051256769350900e-01	-4.816547389977826610e-01	-2.898599691830014424e-01	-6.710705308311458728e-01	-3.670481877131545612e-01	-4.808679159701750305e-01	-4.420104350189620890e-01	-4.527915611095799098e-01	-5.161170889073256607e-01	-4.615600672913909852e-01	-3.426246640703631829e-01	-3.998261053740025384e-01	-1.345209541691645416e-01	-1.497795067538691682e-01	6.137427908838659352e-02	-1.201317044121377187e-01	-5.367874147807272407e-03	-1.896432072814880354e-01	-1.439801954841826714e-01	3.254472223459116409e-02	-2.209374207368752438e-02	1.381475245807224084e-01	-4.437937421824704465e-02	8.984997387682448766e-02	9.382093017796802603e-02	3.992867051020469737e-02	2.079418050542395924e-01	2.040550350451887096e-01	2.059660186948115146e-01	1.907028655694482655e-01	2.721325631227283770e-01	4.850428501021120664e-01	2.349168964232996593e-01	6.798183295267644644e-01	2.162642129185959328e-01	3.249767738226913005e-01	4.338757006441628095e-01	5.001240477663445594e-01	4.728407431957246665e-01	4.944139586215934301e-01	5.726776680201932646e-01	6.356049509828427535e-01
1.534094047998214860e-01	-3.392024386358391541e-01	-3.736457414840542723e-01	-4.603431666662737287e-01	-3.676495966547846383e-01	-6.530251872763058740e-01	-6.794381400901029489e-01	-4.877717491965791186e-01	-6.225353243788701585e-01	-5.495716436494062496e-01	-3.459407312577158500e-01	-6.526393485569719211e-01	-4.342143069737023353e-01	-5.131624843732478514e-01	-4.463911466100766168e-01	-4.852309677116948272e-01	-5.358130615316054612e-01	-4.427191876669221982e-01	-3.890965149527759182e-01	-4.227585407091499770e-01	-1.806817622059105344e-01	-1.683188616394146186e-01	1.807425781456974481e-02	-1.643753027991823046e-01	-5.303586988933180202e-02	-2.268159194541015944e-01	-1.984071092776648337e-01	-2.306424668646944384e-02	-8.071901576289020053e-02	6.983442736806480533e-02	-7.803923960634143175e-02	2.638157583420010568e-02	6.740207336026424190e-02	3.191050152768555581e-02	1.732418106952111070e-01	1.468536921400485917e-01	1.540493664920762895e-01	1.653424346709400083e-01	2.522253973956138373e-01	4.528341601590387677e-01	1.897597703419495463e-01	6.156008901466630823e-01	1.887484057787920944e-01	2.814948571343834360e-01	4.160771881731379906e-01	4.485531306863159706e-01	4.333975528851650161e-01	4.767044528723600183e-01	5.528116447526386645e-01	5.915800523155602120e-01
1.555463902434724710e-01	-3.733150753232196695e-01	-3.308817288537316825e-01	-4.648957086461701360e-01	-4.177424347664395188e-01	-7.089071961949166001e-01	-7.570335988720559017e-01	-5.351016666168753044e-01	-6.651308748283255579e-01	-5.542634344968003779e-01	-3.859260692077842170e-01	-6.904149223089220966e-01	-5.005456126759848523e-01	-5.382728143935087139e-01	-4.787630868694225938e-01	-5.548684077606674814e-01	-5.662115319574695382e-01	-4.786307435178753233e-01	-4.220812246495234676e-01	-4.538086670588818983e-01	-2.648517771919505215e-01	-2.525245596655308344e-01	-1.842371582501416485e-02	-2.233973296355563076e-01	-1.541114619236378103e-01	-3.023169748304237459e-01	-2.743056746741185936e-01	-6.989192209226914587e-02	-1.761913285444872967e-01	9.968870952339465435e-03	-1.436745089933729735e-01	-1.530193274053700050e-02	1.939614397112393585e-02	-1.073565694063567146e-02	9.257528364486303230e-02	6.052215088947705823e-02	9.875609852350522577e-02	1.170210569379550591e-01	1.611562283322793276e-01	3.701835373171924459e-01	1.045138296198724753e-01	5.861162151684220500e-01	1.347836944102965284e-01	2.224384108322263742e-01	3.729421258277463846e-01	3.816852444111680787e-01	3.432703363618143100e-01	4.280896810472137881e-01	4.981992757587779819e-01	5.252579995593259499e-01
1.497961121879500812e-01	-3.900541053109973233e-01	-3.826433258638261559e-01	-4.818017146758826752e-01	-4.073556042895727924e-01	-6.782694082985110118e-01	-7.094906573511216008e-01	-5.134067822677034210e-01	-6.623726649029952895e-01	-5.605305460726310862e-01	-3.473937878410845448e-01	-6.898384211628088014e-01	-4.156822986910851947e-01	-5.134259410007165902e-01	-4.609181971270685518e-01	-5.343554004975098470e-01	-5.418468032385220789e-01	-4.695433822613074848e-01	-3.931867721617242073e-01	-4.344134577798067776e-01	-2.073423208743069845e-01	-1.866969485072578205e-01	-1.358893234350166436e-02	-1.864182990268343221e-01	-6.807730563284193626e-02	-2.461793537963380130e-01	-2.260776819304177176e-01	-5.939493039638570060e-02	-1.143687554466215339e-01	6.651879102194876991e-02	-9.216541623090575286e-02	1.351076806342813540e-02	4.327655150565114239e-02	9.864458770357862130e-03	1.765892205930678638e-01	1.557231865322966091e-01	1.667080090014634863e-01	1.533200853504484429e-01	2.403260714747211257e-01	4.182517985836909924e-01	1.547809832837643840e-01	6.174274677204126816e-01	1.827162329133736607e-01	2.629559889843502418e-01	3.995524210352424110e-01	4.426212878841521703e-01	4.042854723108940673e-01	4.382416012166957531e-01	5.243803039976928648e-01	5.963666410089254466e-01
1.324624675480334801e-01	-3.868537735193320892e-01	-4.007167484919369471e-01	-4.764623894696723427e-01	-4.315228855845930633e-01	-6.559560668570407760e-01	-6.902474898941204362e-01	-5.358222521282757222e-01	-6.692710846639763345e-01	-5.637173096054551857e-01	-3.290891140467538944e-01	-6.878656407582177668e-01	-4.285224454603168698e-01	-5.431682193459972385e-01	-4.873495555318198003e-01	-5.447041098288676331e-01	-5.718829510329115351e-01	-4.491645091250511257e-01	-4.393120587607276528e-01	-4.624509817407910228e-01	-2.183536296226677997e-01	-2.102964673188932598e-01	-1.726865691804393976e-02	-2.177051611851881785e-01	-5.158039407423010980e-02	-2.630996126919857847e-01	-2.313008284131259917e-01	-4.846659783499878554e-02	-1.046672137508450617e-01	6.877613990017976409e-02	-1.013988602686078239e-01	-2.701609022724758141e-02	5.405001274061706218e-02	2.356218321998226840e-04	1.943723969814939445e-01	1.374610193238328393e-01	1.230240174319075230e-01	1.624172858214750492e-01	3.085720909185388772e-01	4.238340515615616755e-01	1.813043522564660726e-01	5.882937567662956946e-01	1.722842715031334404e-01	2.964049249725828061e-01	4.110230799608398655e-01	4.068120168938371140e-01	3.729729958860580896e-01	4.272585863384520399e-01	4.953042813611466255e-01	5.461893382783918893e-01
1.311158566903448119e-01	-3.737994252340435253e-01	-3.702407286916231111e-01	-4.811988945653347116e-01	-4.041805239190112142e-01	-6.240500508947322000e-01	-6.977642641534226309e-01	-5.074073008466065682e-01	-6.500123129318702286e-01	-5.397404356991338803e-01	-3.167365319713811855e-01	-6.726967819958096229e-01	-4.187656563995935111e-01	-5.080642552597355310e-01	-4.526910616688438749e-01	-5.080582106553583888e-01	-5.403532538125196405e-01	-4.440810099482339623e-01	-4.102829127730755476e-01	-4.561878682584715738e-01	-2.105383887885057814e-01	-1.504887838832518199e-01	1.303037370024339933e-02	-1.534082021592821088e-01	-8.370287476654186820e-02	-2.295140904661440440e-01	-2.034731266850476339e-01	-4.307998956600501972e-02	-8.519296315533218811e-02	8.663335906173523504e-02	-7.059803342449082197e-02	1.235121269048206592e-02	3.782023184579728914e-02	6.114773063655267599e-02	1.709706158967945755e-01	1.444376277221393057e-01	1.744024080216431405e-01	1.774483102244395483e-01	2.654710189963153111e-01	4.822689118636571126e-01	1.737281437993977717e-01	6.343349148320258646e-01	1.892122259391584849e-01	2.547591621541452356e-01	4.054965657499966514e-01	4.469784221379438094e-01	4.335115098343180762e-01	4.756393721011738518e-01	5.592776741128190343e-01	6.176940543776612280e-01
1.451581674441165259e-01	-4.087560425613374626e-01	-3.769914862856303950e-01	-5.130108320591068027e-01	-4.462307626354632406e-01	-6.478290851132283423e-01	-7.272204214004989176e-01	-5.320121216439057665e-01	-6.818666805569897349e-01	-5.369071021844767921e-01	-3.117773936688112979e-01	-7.166728980834949914e-01	-4.608360941503454877e-01	-5.659223019098896801e-01	-5.276613329590997825e-01	-5.575322828366905403e-01	-5.871849013600314304e-01	-4.599791566647363217e-01	-4.442737843213121485e-01	-4.580679538984320232e-01	-2.560037722365633428e-01	-2.258834684786490410e-01	-9.081157082510518674e-03	-1.979186120235027768e-01	-8.190164482161084447e-02	-2.849107427692787464e-01	-2.608011211544145058e-01	-6.864532379070839574e-02	-1.183954275957495722e-01	3.708690852706467839e-02	-1.103086076519183695e-01	-5.476744268064519250e-02	4.971494803206959190e-02	3.086309367338404067e-02	1.277743445369355635e-01	8.760355461719122883e-02	1.324072730564240241e-01	2.003851097948276261e-01	2.480312553009704768e-01	4.055258677678696411e-01	1.268358816285969914e-01	5.868690337945943192e-01	1.543978648181658919e-01	2.832980132749456925e-01	3.496294150042696947e-01	3.977103556584847821e-01	3.675510622601140809e-01	4.677638134298021666e-01	5.323405898199280450e-01	5.430305233354696393e-01
1.425713570804828800e-01	-3.191679195365674238e-01	-3.190051089330951939e-01	-4.094658652765631457e-01	-3.392229065926898324e-01	-7.069241931652930910e-01	-6.895461598933636527e-01	-4.917629770279113299e-01	-6.205156266000722010e-01	-5.538475102990193522e-01	-4.132500049691748001e-01	-6.642431434138678092e-01	-4.928847155570335592e-01	-4.905933938249974480e-01	-4.060211802400220948e-01	-4.943508095482672671e-01	-5.222784651635621334e-01	-4.678787564672811650e-01	-3.939756209622974903e-01	-4.176935020715335511e-01	-2.154477826127819962e-01	-2.444877334862550489e-01	4.079726281224139127e-03	-1.940648401173070692e-01	-1.578812219566339548e-01	-2.445097405271717539e-01	-2.463466586378527390e-01	8.840926893384671182e-04	-1.375929482605245946e-01	4.002498904159886017e-02	-8.345568309408460395e-02	2.770316607476133036e-02	-2.658111347536801922e-02	-1.317495800775703510e-02	1.416183406875339557e-01	1.266809497671794460e-01	1.665108930055149705e-01	1.163547867840686312e-01	2.402636175004072838e-01	4.239250945264865789e-01	1.586191658136480442e-01	6.082885528253699770e-01	1.695895352850810556e-01	2.454664661446487595e-01	4.241584646927078484e-01	4.165733400672813613e-01	3.737605011982942926e-01	3.563399406139705627e-01	5.350374421299282091e-01	5.688014019322190640e-01
1.499265421414725241e-01	-3.791435476800389948e-01	-3.607446364122594007e-01	-4.972914966679924942e-01	-4.129874450573852163e-01	-6.441978456076468129e-01	-6.822239888171759414e-01	-4.855590956380755330e-01	-6.355546381731352890e-01	-5.428378787203889111e-01	-3.393606359441728726e-01	-7.143448788340893696e-01	-4.351500293353748328e-01	-5.147339760971663125e-01	-4.678535219954603197e-01	-5.175661446994153092e-01	-5.513345195296308621e-01	-4.541946450558176918e-01	-3.928738498679207880e-01	-4.527675053672104433e-01	-1.831961148377359017e-01	-1.876737683894132425e-01	-1.412083143158774333e-02	-2.001704558898459163e-01	-4.579473207717819211e-02	-2.362265206530294870e-01	-1.936446067938650262e-01	-2.135929688616291372e-02	-7.514486438197015561e-02	4.226993635596013738e-02	-7.835827500156918035e-02	1.931054095741331633e-02	7.398200575886132446e-02	2.753281590857463088e-02	1.778246346418864143e-01	1.542687300238359538e-01	1.663863868969408799e-01	1.866627886255762536e-01	2.872691263845785770e-01	4.504944649818427571e-01	1.594381529829767274e-01	6.265111707428374643e-01	1.799303020562375566e-01	2.774098943817278062e-01	3.756687380585862490e-01	4.419427531182665847e-01	4.337473512078471316e-01	4.526250125040240380e-01	5.509333005619647672e-01	6.035194066956524050e-01
1.637668149465871248e-01	-3.767437803196059254e-01	-3.094745640751696558e-01	-4.925652322012908924e-01	-3.886909685598478603e-01	-6.859762402188861463e-01	-7.163908573553439130e-01	-5.140000912895291707e-01	-6.673285636286461209e-01	-5.302704254724701638e-01	-3.278250424621743098e-01	-6.916753265937229944e-01	-4.426706903793821146e-01	-5.048815429682662614e-01	-4.930271372838935240e-01	-5.241088030581253498e-01	-5.340663142764489058e-01	-4.934025389378334236e-01	-4.091767903165437481e-01	-4.548435162151830413e-01	-2.337666111763653520e-01	-2.028888758335160580e-01	-5.021880700553839338e-02	-1.938549793627126205e-01	-1.057114961837810202e-01	-2.241377498032239013e-01	-2.375186675456120722e-01	8.954859299978657275e-03	-9.028097805851680036e-02	5.479400212255880476e-02	-8.366871480299505059e-02	9.244630000565596389e-03	7.397448183949223086e-03	-2.423429885197159010e-03	1.402525206151417070e-01	1.606209201650944940e-01	1.698691602514000309e-01	1.772213153308646039e-01	2.313529211821567788e-01	4.123728306119969211e-01	1.270167159388576050e-01	6.291821408891872247e-01	1.036783243165285973e-01	2.797540961321370867e-01	3.534533639286113749e-01	3.986078067905204358e-01	3.978546850183135586e-01	4.087361641920387312e-01	5.501840295158404448e-01	5.823422712513768307e-01
1.512060792088564531e-01	-4.289156717898297555e-01	-3.558730730046931745e-01	-4.821145446529591649e-01	-4.040040226548251567e-01	-6.356465426449880995e-01	-7.129424877969450236e-01	-4.677949499808260470e-01	-6.276930391943551513e-01	-5.176961799835128053e-01	-3.054497206892528571e-01	-6.952983274072462860e-01	-4.250014391425233073e-01	-5.163704767642430804e-01	-4.630264225002744816e-01	-4.781172337332275646e-01	-5.770854308281526679e-01	-4.815997775170480777e-01	-4.111505024481474924e-01	-4.528131224916028263e-01	-2.103204229861569130e-01	-1.834828136770877693e-01	-3.322797559690887550e-03	-1.586071814717557316e-01	-9.826846068214892260e-02	-2.903063327596950849e-01	-2.096718501853407912e-01	-4.083882378555159232e-02	-7.304289774887870457e-02	7.013430071241980035e-02	-6.476237039498382309e-02	-3.634586055864258512e-03	1.598165157499730274e-02	1.559243467248962178e-02	1.891675252428064447e-01	1.263849534085545456e-01	1.590746100199672830e-01	1.439187905475974583e-01	2.442530447452249953e-01	4.645890293655110526e-01	1.677560250330079605e-01	6.714432318870608984e-01	1.592099787706112157e-01	2.667162654501853969e-01	4.128849386561596058e-01	4.189516261376062256e-01	4.085758409652881507e-01	4.119585108825033481e-01	5.648966615050299289e-01	5.947050823221025073e-01
1.745768183228578185e-01	-3.832982190573640535e-01	-3.672384767313491283e-01	-4.996373279997370354e-01	-4.090174443645551716e-01	-6.816192606288428157e-01	-6.975540093751394499e-01	-5.095249462060370549e-01	-6.793030746872613657e-01	-5.691610143623064832e-01	-3.624347640597589404e-01	-7.234214433359046348e-01	-4.308123055768728338e-01	-5.098714379768429783e-01	-4.902190024694821346e-01	-5.344747713765829467e-01	-5.534789880705406340e-01	-4.789333927264930457e-01	-4.104550313038100029e-01	-4.393920785815065289e-01	-2.093534434585362924e-01	-2.321550922200693035e-01	-4.012655789522249355e-02	-2.152267793948352548e-01	-6.782201366799245346e-02	-2.571592539099771813e-01	-2.355173943649661317e-01	-5.158409871520956702e-02	-1.147369657602258508e-01	4.103719260645165290e-02	-6.641662956296012776e-02	-4.541977797536839168e-02	2.546901480442070181e-02	1.929074585472826883e-02	1.574001274796246741e-01	1.479798618177477210e-01	1.770542470760509413e-01	1.858611596333282212e-01	2.868167170043766090e-01	4.014305082653638612e-01	1.301083200954842867e-01	5.932069326602547044e-01	1.446489987327620186e-01	2.877033713004804594e-01	3.597545330301493149e-01	4.212134959717224736e-01	3.862363014163053831e-01	4.312164482498707097e-01	5.385112216942535834e-01	5.663657980010842197e-01
1.400546119470487683e-01	-4.087487747149891604e-01	-3.679137299676797368e-01	-4.774223965430720584e-01	-4.218934486844602705e-01	-6.595556051272846165e-01	-7.321940211561164258e-01	-5.432285445120568212e-01	-6.610933001758225736e-01	-5.508845119792897815e-01	-3.415923025532267010e-01	-7.228916084468945957e-01	-4.428493595107850789e-01	-5.365976716950781045e-01	-5.018795652776696370e-01	-5.413328729521630356e-01	-5.643228658959295041e-01	-4.769427311997100349e-01	-4.560067710397988638e-01	-4.743431424560091147e-01	-2.594550890911082597e-01	-2.254612038185754008e-01	-2.029699879588958700e-02	-1.931166537780202030e-01	-1.087107600522501105e-01	-2.815673697251671603e-01	-2.624703241289079170e-01	-7.579516982694463334e-02	-1.373655784846672667e-01	8.106237754227711700e-02	-1.107919334618065743e-01	-3.769686791680178228e-02	2.123236193487975168e-02	2.035652513455398285e-02	1.210710074017177923e-01	9.424646186468571551e-02	1.461412777918348338e-01	1.498536833795098278e-01	2.631932539404058247e-01	4.111287248587626730e-01	1.419942788273121370e-01	6.137508929745818520e-01	1.399400393162118506e-01	2.505405225062581342e-01	3.629934623607938837e-01	3.870042900074801007e-01	3.740368252111704317e-01	4.350708913760932828e-01	5.332217546679725029e-01	5.675271936749017865e-01
1.795159588463035027e-01	-3.229634655353221251e-01	-3.336578711175769429e-01	-4.522584690074832325e-01	-3.408659909889332207e-01	-6.783070582756370870e-01	-6.957600768334076813e-01	-4.880115943478040563e-01	-6.372493948032234012e-01	-5.543460100134721680e-01	-3.439898653101315928e-01	-6.304709093697805633e-01	-4.615903389923900479e-01	-4.963724886218690568e-01	-4.300209337971061530e-01	-4.978539079463770167e-01	-5.432033296574255710e-01	-4.610760540772523841e-01	-4.009948569217575698e-01	-4.025032597220066788e-01	-1.966492938666336843e-01	-1.947954252326644098e-01	-8.089483754324552217e-03	-1.789398885852600818e-01	-9.191444600315093472e-02	-2.154860804201269020e-01	-2.272713534590025120e-01	-1.574454126138658677e-02	-8.576545539285629349e-02	4.195582416424940148e-02	-5.281910299153622784e-02	7.028831000443566332e-03	1.735952373686223613e-02	1.991749387541725397e-02	1.935912173954104365e-01	1.643700222038265157e-01	1.475252743751467865e-01	1.780872919651820818e-01	1.986477019542367273e-01	4.382949822074041490e-01	1.583343890661797204e-01	6.006970363142652980e-01	1.570622574269769645e-01	3.093204222047449825e-01	4.261318330975812363e-01	4.168631472802099003e-01	3.887050991342799189e-01	4.277630177281025459e-01	5.508468513952460288e-01	5.652599461135817682e-01
1.122738499334472034e-01	-4.041951114862110117e-01	-3.457584094577470513e-01	-4.743061836734264736e-01	-4.597651231436969965e-01	-6.684896161422277938e-01	-7.270727972688030283e-01	-5.283344251278586645e-01	-6.645603038223212300e-01	-5.764200505800469720e-01	-3.726757289744509483e-01	-6.984539971569517780e-01	-4.545824943068110247e-01	-5.263511788144578096e-01	-4.710671434251757494e-01	-5.263839975572761620e-01	-5.750395945976428669e-01	-4.861229202750348977e-01	-4.154407170600769028e-01	-4.890946486451692721e-01	-2.222431919399976974e-01	-2.119513030205570081e-01	-4.520705435456386090e-02	-2.296729227611581936e-01	-1.120722098255849397e-01	-3.089849822342817243e-01	-2.380644523159517190e-01	-6.719420727924356462e-02	-1.268071506711586360e-01	2.608157546961086329e-02	-9.427571290210977339e-02	-3.128741166410064362e-02	3.895014904179423809e-02	-7.149063408185424469e-03	1.949903040127302645e-01	1.094893450620604974e-01	1.190144043071074964e-01	1.275074535426335420e-01	2.608024098156659365e-01	4.472717952828227927e-01	1.424325029451641023e-01	6.315944517430429617e-01	1.491180301852988166e-01	2.166883510719798400e-01	4.077955376142714528e-01	4.119492893339454231e-01	3.766822233512215901e-01	4.043739104494357695e-01	5.124019926642835454e-01	5.476159355600701550e-01
1.615851459079819252e-01	-4.262946205761614094e-01	-3.594814354616021612e-01	-4.734034745562483160e-01	-4.375942576186592770e-01	-6.979456455786271496e-01	-7.625395352382599023e-01	-5.510975586848119168e-01	-6.808494562822955398e-01	-5.526685806303215376e-01	-3.530668432453426542e-01	-7.205409384863892264e-01	-4.450264289331631318e-01	-5.115124002408277804e-01	-4.958744554807413829e-01	-5.444474022814593805e-01	-5.563213093801536724e-01	-4.996807249656224359e-01	-4.313211105181539717e-01	-4.588387416487140769e-01	-2.447807042313435433e-01	-2.302027314509129119e-01	-2.417230946335096470e-02	-1.877575926914550331e-01	-1.055093666234573069e-01	-2.751120438538087187e-01	-2.593166725779740833e-01	-8.748841056811582084e-02	-1.400213015448636966e-01	7.474027574263128471e-02	-7.592420439938277199e-02	-4.643168693390120616e-02	2.582949448541903628e-02	3.965847408169236032e-02	1.383937041679418056e-01	1.186515979251311081e-01	1.683289097924457745e-01	1.587163840436169315e-01	2.273838386041768800e-01	4.036927490913034822e-01	1.324771971304795626e-01	6.249013295990198946e-01	1.436482883389555987e-01	2.622797896277765939e-01	3.852694060252496722e-01	4.008037655487073359e-01	3.708233650389649583e-01	4.505973998209324982e-01	5.457831177732309635e-01	5.536838153868910428e-01
1.449215401090969135e-01	-3.786413946623609639e-01	-3.063572254441359055e-01	-5.155306804260643139e-01	-4.300302771623982778e-01	-6.588338726222545683e-01	-6.964724332620131353e-01	-4.985405275909839951e-01	-6.571509883332217195e-01	-5.261406448457457419e-01	-3.316063907787646925e-01	-6.820358541820354947e-01	-4.676666621572105886e-01	-5.364775893566161580e-01	-5.052184498655000189e-01	-5.091597691543005011e-01	-5.592141844154893127e-01	-4.799768981932297507e-01	-4.102955285288546472e-01	-4.772621347939668968e-01	-2.207467413310561510e-01	-1.756467835690864177e-01	-5.060077350385684680e-02	-1.972857837240292733e-01	-9.646369681469384172e-02	-2.205476504613736455e-01	-2.232590569690579563e-01	8.844129978883142132e-03	-7.299293336927512033e-02	8.790606809428353624e-03	-8.322918132017620430e-02	1.847774688270301157e-03	3.643085386350598809e-02	8.003835138801831408e-05	1.600603755028244535e-01	1.419620904371814429e-01	1.560915528902370730e-01	1.758017807902546581e-01	2.626320824764701301e-01	4.495925137008062178e-01	1.351905263579820660e-01	6.320694066843451919e-01	1.351897585950683767e-01	2.689602081785115173e-01	3.745086724211765250e-01	4.237047396920080589e-01	4.286950932759638344e-01	4.188993109399284376e-01	5.535729607891800574e-01	5.770543082498791332e-01
8.828048400950294639e-02	-4.016178605844209493e-01	-4.019262689065138394e-01	-4.474623751727832000e-01	-4.005227423731257952e-01	-6.613071285789485776e-01	-6.869072271240563854e-01	-5.183970482553345027e-01	-6.422340561342363419e-01	-5.215565004903399693e-01	-3.313063324899678808e-01	-7.028452195751280218e-01	-3.980446490043506591e-01	-4.960753228146173588e-01	-4.532576150889349731e-01	-4.871167379809577258e-01	-5.197643870376698061e-01	-4.690777874059132158e-01	-3.760312753131509478e-01	-4.409071545526863645e-01	-1.698000839424261277e-01	-1.993661438849634038e-01	2.013852055604875568e-02	-1.534763320395867159e-01	-4.282967354662668702e-02	-2.288412653838170774e-01	-1.999487083143361432e-01	2.524316805551274530e-03	-7.571552508829113015e-02	1.233032843410301338e-01	-5.679904918634286204e-02	2.719406221994714185e-02	7.482257315249644936e-02	3.534066278972214370e-02	2.130417020674743589e-01	1.800612466167515746e-01	2.065296021955290440e-01	1.984258347630211694e-01	3.100251424061856165e-01	4.748394383276355879e-01	2.106822962377950526e-01	6.588942898679053251e-01	2.027883505382258034e-01	2.831274578871335046e-01	4.011848789027991913e-01	4.782049567468654727e-01	4.296331053751987206e-01	4.452272617681735101e-01	5.706081645257645718e-01	6.080658253062172225e-01
1.540304866413321760e-01	-3.679271850521034226e-01	-3.439801693126641746e-01	-4.435295668267930091e-01	-3.832142309819577264e-01	-7.018489131939491532e-01	-7.366698122946562233e-01	-5.356873856047721372e-01	-6.682104101832567755e-01	-5.607079375038687141e-01	-3.615064778589337502e-01	-6.746540116640897811e-01	-4.404969279171581098e-01	-5.134259615941573207e-01	-4.886334002585973058e-01	-5.064354927709554532e-01	-5.282282708531367277e-01	-4.909810740716555877e-01	-4.288933053900108594e-01	-4.567526979367362294e-01	-2.380903062438491646e-01	-2.295571944179607138e-01	-2.348774885409445415e-02	-1.912889713837840344e-01	-1.178793115828671578e-01	-2.808302357162352769e-01	-2.618001279256796932e-01	-4.966822341719064754e-02	-1.378492180773401299e-01	7.561330357003821778e-02	-9.716757743723689056e-02	-4.020781440593414191e-02	4.018722802636300051e-02	4.194200693147911822e-03	1.374736412154480836e-01	1.073316245502264205e-01	1.430299553598186890e-01	1.300182019000420686e-01	2.309333834213219416e-01	4.085404843168002342e-01	1.658538609482658188e-01	6.112376765638584120e-01	1.138896070369121577e-01	2.455809765054027261e-01	3.839639452372060613e-01	3.977582103161849125e-01	3.720453089764900190e-01	4.405399835781036444e-01	5.462413188832868638e-01	5.412928123315584594e-01
1.484864357190043560e-01	-3.960666542757940167e-01	-3.703246482189838651e-01	-4.795105854687563007e-01	-3.956955809857450879e-01	-6.430314154393083070e-01	-7.109519369028532987e-01	-4.981786928882608878e-01	-6.682391824974428518e-01	-5.087239432914316684e-01	-2.604518239960826875e-01	-6.599015096703834127e-01	-4.100114584704434018e-01	-5.074371404279200970e-01	-4.735956913124427237e-01	-4.872009036825242778e-01	-5.338192746427962154e-01	-4.493166347206932199e-01	-3.846424010099803725e-01	-4.209099152918682196e-01	-1.963984538492793974e-01	-1.529293713325964310e-01	2.514198768764423428e-02	-1.192961452557239205e-01	-5.605742573993852812e-02	-2.168448966272376599e-01	-2.085241769659468003e-01	-5.747012515001248371e-03	-4.674923267670434007e-02	1.022767137067296661e-01	-4.317296461056945034e-02	5.335339729760175606e-03	5.922659042556901315e-02	7.307747710424244980e-02	1.886301020222440616e-01	1.659993381880804919e-01	1.983237677942976673e-01	2.367719844008316366e-01	2.328306019602634225e-01	4.710205392874174946e-01	1.837849465982467900e-01	6.406834032234531850e-01	1.752575436214034998e-01	3.204631555686126010e-01	3.923939474439338548e-01	4.469326966340348983e-01	4.225485428812493227e-01	5.013954207937174612e-01	5.969015068827761006e-01	5.958099134201920721e-01
1.233390597955386914e-01	-3.853693621307779371e-01	-3.427420540118450432e-01	-4.398791043958724112e-01	-4.263501038852141045e-01	-6.881580384913638104e-01	-7.341950686457374697e-01	-5.292455744103689019e-01	-6.328432481287875611e-01	-5.445673650682039124e-01	-3.735983185455984956e-01	-7.047649996792705318e-01	-4.460356397080904034e-01	-5.109538372225135294e-01	-4.715396108032693934e-01	-4.986513557477784131e-01	-5.552027625959523593e-01	-4.938015437840605482e-01	-4.052234601803796354e-01	-4.403925936101585892e-01	-1.991319488458654363e-01	-2.307502961372333294e-01	1.177061937449225271e-02	-1.952988063590031798e-01	-9.736094989753538154e-02	-2.792678815001353732e-01	-2.217603971430849585e-01	-6.694575106544822796e-02	-1.126088819628755094e-01	6.289211725179026657e-02	-8.626344772242984515e-02	-8.800606133117122240e-03	7.175726040131588657e-02	1.517605601088487487e-02	1.728409554343019738e-01	1.022527999421067868e-01	1.394313278369859188e-01	1.119175887030923189e-01	2.532206716754064058e-01	4.536764387066665738e-01	1.856308212401166502e-01	6.442621817000007134e-01	1.677028540056390848e-01	2.557420664955811773e-01	4.303160428607270549e-01	4.192997518620127373e-01	3.943960607225237003e-01	4.504749614024940452e-01	5.393236393040538035e-01	5.451958320441143702e-01
6.451079541893420255e-02	-4.441275292846450506e-01	-4.248979575623018645e-01	-5.133806821173299006e-01	-4.629116551239376709e-01	-6.587556308408187844e-01	-7.029346226912125406e-01	-5.496795990936529375e-01	-6.997386141039334539e-01	-5.682480688525063384e-01	-3.157325567211466399e-01	-7.308050426496872642e-01	-3.611446857789302189e-01	-5.230933899916084817e-01	-5.004466633454820457e-01	-5.256107239851017798e-01	-5.564829463032031631e-01	-4.825504340011125270e-01	-3.865768038007660889e-01	-4.463572622872840623e-01	-2.176142195661591450e-01	-2.192861894973039405e-01	-7.960218781342714295e-03	-2.094362468410752298e-01	-3.193938113754102998e-02	-2.895609997968991989e-01	-2.269903447938650953e-01	-4.518452683919684659e-02	-8.308614915496778663e-02	1.199483298903937928e-01	-1.153697379485276731e-01	-1.588771878170562937e-02	3.303578471906210012e-02	-1.545542400233535299e-02	2.026847699381724710e-01	1.438197426304923809e-01	1.438145744906525469e-01	1.692193848740016493e-01	3.045792146671394973e-01	4.221095157405286291e-01	1.644894248330923126e-01	6.353470541702218588e-01	1.484066072093003785e-01	2.831329743899911877e-01	3.524721237266917884e-01	4.314559262952245566e-01	3.778726807799601128e-01	4.333434275885841847e-01	4.897559144909449103e-01	5.763915663420204893e-01
1.575384152288379913e-01	-3.171784033135336411e-01	-3.287928211128506306e-01	-4.487537149974006878e-01	-3.632461382686381635e-01	-6.909156757374483870e-01	-6.684563671086618530e-01	-4.693645402158557189e-01	-6.144070027908158371e-01	-5.525157540712858362e-01	-3.941420477887865870e-01	-6.532648254743315119e-01	-4.970923880790666383e-01	-5.395461548037512323e-01	-4.565339782636561594e-01	-4.784307317218852162e-01	-5.558574066836380334e-01	-4.765574558602704291e-01	-4.099976629849754195e-01	-4.257632758077720680e-01	-1.856065455015629695e-01	-2.178202949352448514e-01	6.828715063442846855e-04	-2.165641799466571649e-01	-8.082130545912000197e-02	-2.478073905868112825e-01	-2.077863956499483300e-01	-9.607154067536028547e-03	-9.527107811710014418e-02	1.675502568197997574e-02	-9.101186095679442145e-02	8.178713561325800727e-03	4.001131732262808161e-02	-2.176207453345082102e-02	1.706943417979820965e-01	1.242475606469618521e-01	1.287724543391709775e-01	1.169345462938279762e-01	2.839791006563560094e-01	4.611847442322641877e-01	1.897777576884220885e-01	6.006617930454076770e-01	1.655431553875855166e-01	2.673414568772484179e-01	4.477854482852935969e-01	4.166972289542189012e-01	3.992384378250191102e-01	4.167259275195105417e-01	5.385826290572884867e-01	5.421779955468691847e-01
1.411127671648074733e-01	-3.671610835707963538e-01	-3.504678823171594737e-01	-5.138450284544937574e-01	-4.405921632673610588e-01	-6.450895423145756036e-01	-7.247638872170295565e-01	-5.314782704097461563e-01	-6.610542945385614599e-01	-5.869799788118411632e-01	-3.457690154214446143e-01	-6.513881485247935421e-01	-4.826202855655902235e-01	-5.576977540703982328e-01	-5.023061135362048013e-01	-5.268483059500701504e-01	-5.841824391078711542e-01	-4.678872816682404512e-01	-4.351512144409023231e-01	-4.735712698322564473e-01	-2.364369537359133910e-01	-1.776151658554660506e-01	-4.527309931824224226e-02	-2.142376494731726422e-01	-5.991206085567013506e-02	-2.694709271732023681e-01	-2.392031505321881857e-01	-8.076301833964762145e-02	-1.023458548098899190e-01	2.763399326029148881e-02	-1.072958239028374006e-01	-5.542068020045230053e-02	5.245582423561937629e-02	3.122168079959258824e-02	1.724712646204083488e-01	1.055327795140185848e-01	8.588015252684724765e-02	1.755891478696433305e-01	2.126117790839181509e-01	4.402093556878742819e-01	1.264174856529881597e-01	5.903420291068123271e-01	1.272772129724009937e-01	2.559743414456265853e-01	3.858804587661868735e-01	3.830135164395128688e-01	3.829155996933102379e-01	4.933862734234040204e-01	5.267975450283326477e-01	5.212300542990930818e-01
1.318360242076457300e-01	-4.315900474443523649e-01	-3.630951412597751005e-01	-5.165931650090505034e-01	-4.737468720996159677e-01	-6.743568436556305334e-01	-7.373293544852647097e-01	-5.366763275389907495e-01	-6.919125073814145210e-01	-5.515355496473163255e-01	-3.199842527762203903e-01	-7.137460904145404017e-01	-4.447371148204100066e-01	-5.544068683814638021e-01	-5.306803317531763042e-01	-5.321466044667199080e-01	-5.853284936584709497e-01	-4.935359176626322730e-01	-4.206338184564019644e-01	-4.592959423697092758e-01	-2.320126811447618953e-01	-2.087478832015343677e-01	-2.395020035020136231e-02	-2.081456942909173102e-01	-6.089445340381188787e-02	-2.780650099131437569e-01	-2.440919871433146204e-01	-6.349439703592765771e-02	-9.208450582780096372e-02	4.404343849769347397e-02	-9.550335962223946429e-02	-4.341388480397528893e-02	5.876386952707990385e-02	1.195226341934022517e-02	1.661787275872838310e-01	1.099942930823385179e-01	1.341088285796554203e-01	1.810259335130822156e-01	2.538363827787560312e-01	4.304766254029054329e-01	1.379297633005135693e-01	6.212450342557023220e-01	1.403017474543404031e-01	2.839552624431389005e-01	3.750726830689801727e-01	4.084925030685275793e-01	3.820772650268013382e-01	4.714711044836882303e-01	5.326991330527030000e-01	5.409634189589842546e-01
1.240514563278190263e-01	-3.971943626921184411e-01	-3.491159754200521270e-01	-4.579332009107467405e-01	-4.371376709453237419e-01	-6.753007120229793658e-01	-7.271811823414651155e-01	-5.285560562966332698e-01	-6.446799584541496042e-01	-5.407684463377068207e-01	-3.802678653423466337e-01	-7.214529566536501681e-01	-4.343793243028427620e-01	-4.957200095384208249e-01	-4.683488101860726616e-01	-5.031000116893603602e-01	-5.424164857899238523e-01	-4.871771260289737282e-01	-4.013799509696864831e-01	-4.626862204784846777e-01	-2.051394714262523566e-01	-2.120910512505850831e-01	6.947877435329444240e-03	-1.832577012295223684e-01	-1.080491024469638905e-01	-2.645702597189449334e-01	-2.130214057532002769e-01	-6.044202788538313026e-02	-1.184971434559487502e-01	6.889568172797094769e-02	-7.257218305144444437e-02	-3.408003934738818193e-03	5.080653683358953010e-02	3.896021669142346600e-02	1.472491547184276439e-01	1.125802502610470379e-01	1.745177545890568838e-01	1.248656350036732449e-01	2.772276080106559348e-01	4.576354162098182354e-01	1.694183874306220694e-01	6.538423343227702800e-01	1.777900853839270712e-01	2.319904859676628628e-01	4.108179686580656909e-01	4.447391471098318116e-01	4.225826822211071199e-01	4.546817212746571135e-01	5.497439585877919033e-01	5.831607537814544884e-01
1.290885449770010074e-01	-4.118364685659271496e-01	-3.201054980512236803e-01	-4.476052035478100821e-01	-4.153278247971961545e-01	-7.183825512484255382e-01	-7.351986461052057997e-01	-5.193773755757939981e-01	-6.537460329259269232e-01	-5.263932009290593905e-01	-3.553923141177844358e-01	-7.489026722116465251e-01	-4.502819341013893362e-01	-5.238436907173986690e-01	-4.793749065123670272e-01	-5.451985460068267120e-01	-5.504983845402678933e-01	-5.070154203365901946e-01	-3.980384196510627359e-01	-4.329393918702638677e-01	-2.302101458950871482e-01	-2.720107209090699696e-01	-2.148275918858625830e-02	-2.260400326332362986e-01	-1.239592825286550681e-01	-2.879870972541213048e-01	-2.619419164410717871e-01	-3.280672363440086114e-02	-1.356598141281916692e-01	3.898302428568552191e-02	-1.237547187384875763e-01	1.909797528271495529e-02	3.942103100550017197e-02	-4.785781710832869712e-02	1.450064991406312120e-01	1.114700661274015819e-01	1.593412205435075779e-01	1.246975276248159653e-01	2.408288746194120478e-01	3.935099253805208197e-01	1.382953575777581823e-01	6.312501232141741747e-01	1.458983723509018060e-01	2.508366128740616152e-01	3.709569936652373778e-01	3.912612103318575119e-01	3.494982637146605287e-01	3.610643862700703144e-01	5.165321213022495694e-01	5.578999328012734793e-01
1.495738639831724615e-01	-4.406417900142778343e-01	-3.397875266391578997e-01	-4.723349785518443644e-01	-4.453109272783074002e-01	-7.003950938291708672e-01	-7.554672165678064655e-01	-5.590528634511086059e-01	-7.043882379742419930e-01	-5.628597694182646549e-01	-3.384809002989066506e-01	-7.484078298069850588e-01	-4.614333598043806606e-01	-5.482937754296772770e-01	-5.135242296464597178e-01	-5.588029962115453886e-01	-5.786682679843294652e-01	-4.981486920509470839e-01	-4.600700493332247620e-01	-4.855821364841528265e-01	-2.771153043646101266e-01	-2.604756854646381181e-01	-5.843989398104675048e-02	-2.372606069871770751e-01	-1.199247771071864366e-01	-2.984544331306839271e-01	-3.068622906844608034e-01	-7.050346638367563368e-02	-1.577051523619139028e-01	4.259724315205158651e-02	-1.083923055547899583e-01	-6.432280223454611701e-02	2.933121528080312457e-02	-7.435045620816663203e-03	1.112504222946705534e-01	7.998196243808464168e-02	1.438044851827404713e-01	1.805177615907264665e-01	2.524944102515065958e-01	3.809727584327873284e-01	9.605791168339312958e-02	5.989490396212998613e-01	1.151180506387906172e-01	2.418148539572614608e-01	3.360900837062296143e-01	3.631794398581823513e-01	3.302726345501060257e-01	4.111283691883631519e-01	5.229029666970604895e-01	5.365781303789251000e-01
1.456714616260318396e-01	-3.598524529690864115e-01	-3.346263401766337298e-01	-4.294139640477297459e-01	-3.394672565087920590e-01	-6.685956222859101850e-01	-7.085435629279646097e-01	-4.947646045866555542e-01	-6.122559902543986965e-01	-4.996526002933377453e-01	-3.415014546717008992e-01	-7.211071774418289504e-01	-4.567985972200897526e-01	-5.145719542063683649e-01	-4.705329342478902777e-01	-5.065223821485098643e-01	-5.469752086202478436e-01	-4.751496733347235768e-01	-4.374048525441280866e-01	-4.169807814567280113e-01	-2.413468750911908489e-01	-2.841572483977941599e-01	2.994961943550950717e-02	-1.760747817692710493e-01	-1.512074057509747438e-01	-2.882315197621048153e-01	-2.531364751324346463e-01	-1.558076768066060137e-02	-1.214229681552846662e-01	7.630297563077463596e-02	-1.051942503616810909e-01	-4.414240381917794963e-03	1.978959260351615020e-03	-5.818030527909912042e-03	1.149717527943849016e-01	8.744993168268119788e-02	1.566002050928706202e-01	1.275162493117880103e-01	2.537496696034219346e-01	4.112783609077507174e-01	1.771735869739012037e-01	6.221896108906624923e-01	1.397046760990875158e-01	2.858013281868568289e-01	3.738333741412535050e-01	3.808563802514550178e-01	3.587785361798351280e-01	3.746383189996637109e-01	5.538126923134322199e-01	5.634674653530631350e-01
1.241579786553689557e-01	-3.918076898640737715e-01	-3.328008976898148563e-01	-4.719836892018172136e-01	-4.069503906956885575e-01	-6.989828332349693474e-01	-7.311635697441868365e-01	-5.278247526246893084e-01	-6.726149009492556896e-01	-5.531133416252227430e-01	-3.793983542751259708e-01	-7.338589756071201009e-01	-4.812262903921388224e-01	-5.493569987888435868e-01	-4.969770554742899416e-01	-5.296311570890788190e-01	-5.732054778836298548e-01	-5.057353316876392890e-01	-4.401967336844549439e-01	-4.501748233037893288e-01	-2.677912492436079761e-01	-2.700133751546987537e-01	-1.680922144421941739e-02	-2.168751708970522718e-01	-1.580526582573529570e-01	-3.009021587140192633e-01	-2.863728768533908564e-01	-5.271979965874260682e-02	-1.555512852183528749e-01	3.818369390251963313e-02	-1.241719698548710005e-01	-3.111340737128843667e-02	-2.194882573578079560e-02	-2.546898973182771392e-02	1.005896871909959245e-01	6.727335975558110248e-02	1.475457196963036177e-01	1.315393846182266735e-01	2.526540468364830705e-01	4.129191173796042946e-01	1.176527427172754103e-01	6.122941862013258074e-01	1.276018144571021418e-01	2.308649780329562196e-01	3.595680255881592013e-01	3.899002999014769544e-01	3.488058800792143144e-01	3.893650573585808461e-01	5.318254353343456753e-01	5.574344456102197087e-01
1.254605674379971059e-01	-4.119827026145596038e-01	-3.378237770170101628e-01	-4.471646577297815339e-01	-4.126048130381047008e-01	-6.969702040711321933e-01	-7.218386643002525638e-01	-5.228365412775427545e-01	-6.446244177796440766e-01	-5.180058321929863485e-01	-3.293915774099167582e-01	-7.072177514722928215e-01	-4.727349017931681274e-01	-5.308658453439756286e-01	-4.672591938764297792e-01	-5.185255296009638748e-01	-5.640329614131192049e-01	-4.924816780478166178e-01	-4.099926828493575259e-01	-4.347908091278238629e-01	-2.005027704455414617e-01	-2.339372656797026051e-01	-1.007647610714804132e-02	-2.050898577560779645e-01	-6.241000488643011490e-02	-2.305554567155933543e-01	-2.423639193796542080e-01	-1.250817159137298552e-02	-9.223009125559643306e-02	5.405207471876476155e-02	-7.220570463118926308e-02	1.501132994407856913e-02	7.608321834716821885e-02	5.733117257758106773e-03	1.876697221495121914e-01	1.441885316855204269e-01	1.579989040552131352e-01	2.080579774012220329e-01	2.432155755196132030e-01	4.436367016098113902e-01	1.509143480039114582e-01	6.300181431930423903e-01	1.723719175120854152e-01	2.936451354696605343e-01	3.971524084021626488e-01	4.098593482255727949e-01	3.733803507155263879e-01	4.245546983892204973e-01	5.511594497427190209e-01	5.550519783485414749e-01
1.977013693501384339e-01	-3.892274039121870199e-01	-3.590570628211807724e-01	-4.605452766261352582e-01	-3.755829396220826677e-01	-6.471547477160557449e-01	-6.900294260527193302e-01	-4.815628358255376051e-01	-6.220535035676431068e-01	-5.191587085765503318e-01	-3.280067511136662839e-01	-7.018350483802742179e-01	-4.517294018211542306e-01	-4.936681232314009682e-01	-4.513531908773161239e-01	-4.997370108686062240e-01	-5.416473661268363937e-01	-4.442205702158285585e-01	-4.218167326773400450e-01	-4.616453669546226601e-01	-2.026724665056741370e-01	-1.851565881158215854e-01	-4.453887109292659248e-03	-1.579216971646672796e-01	-7.257270774305531191e-02	-2.206108521978856207e-01	-2.017009144712478275e-01	-3.035997148921759821e-03	-8.231554277281454002e-02	8.443812303407813302e-02	-4.081674568525421598e-02	9.673745608588343869e-03	2.742133150218489107e-02	6.620814054261250914e-02	1.351154581858686754e-01	1.590920693512705708e-01	2.003311593601550256e-01	1.985637375314342756e-01	2.884615204573840463e-01	4.358054186555778142e-01	1.653859728646596694e-01	6.316023217566633097e-01	1.746216950686639569e-01	2.949373380461292049e-01	3.924891801359572385e-01	4.168082670885309149e-01	4.284075872662979068e-01	4.451100362004704047e-01	5.825829627368360741e-01	6.053929120332145475e-01
1.943698834355325755e-01	-3.347270364382876617e-01	-3.591694089012850699e-01	-4.410182360202165031e-01	-3.594522077965616735e-01	-6.600126641235795066e-01	-6.663147582066885066e-01	-4.680018232117277854e-01	-6.228872126382042351e-01	-5.011419612626060172e-01	-3.139869759483494560e-01	-6.809070312753047194e-01	-4.578565103241489243e-01	-5.023207884288630742e-01	-4.453537674072189922e-01	-5.056614754040343884e-01	-5.438376356124517974e-01	-4.244582617198691676e-01	-3.927282297455638727e-01	-4.148753178337168945e-01	-1.525099922949106346e-01	-2.117717292003572782e-01	3.001686130654870194e-02	-1.799635229581140194e-01	-3.808154719964810392e-02	-2.100158982957069376e-01	-1.779566689707298699e-01	3.173893598636394475e-02	-5.662418844801381246e-02	4.143737203420059384e-02	-3.471842177350342729e-02	2.523821843389147460e-02	1.043913924143261562e-01	5.308801506350184496e-02	1.888066242033175635e-01	1.754699975137182510e-01	1.788973467924372396e-01	2.269700617002571585e-01	2.933844392719079375e-01	4.530035747865216456e-01	2.061671480284351377e-01	6.010114254574190351e-01	2.079652647993052716e-01	3.486087743603408784e-01	4.256418888534959644e-01	4.432007774197625483e-01	4.193489956002833807e-01	4.639145499169619602e-01	5.738046175810517235e-01	5.699317450689294073e-01
1.971228407989000231e-01	-3.540081941058132453e-01	-3.640853881017284133e-01	-3.984221327339181329e-01	-3.326565845952923484e-01	-6.921365601953607394e-01	-6.992756925352573427e-01	-5.051096972145676656e-01	-6.356363406342790956e-01	-5.398793192494361071e-01	-3.399583809230109499e-01	-6.745877355876876980e-01	-4.380522761095538842e-01	-4.897151243151013356e-01	-4.338707813144377923e-01	-4.998929785030202799e-01	-5.196237580760211250e-01	-4.351404137193554122e-01	-4.231831267283673870e-01	-4.325989817211485788e-01	-2.118972025291815664e-01	-2.304552068641688156e-01	6.653473579301055936e-03	-1.770120457619698551e-01	-9.940714852179148575e-02	-2.467862864845279947e-01	-2.432661897791728867e-01	-5.536830553431085211e-03	-1.259479513605337719e-01	9.675184311696236050e-02	-7.667782397660252713e-02	5.141195454791898899e-03	4.377279067645008237e-02	2.119005549368168512e-02	1.233253654347219730e-01	1.276380455707813721e-01	1.634297825375704005e-01	1.635351481564101261e-01	2.530041132568616735e-01	3.841128369207879589e-01	1.836258550176684268e-01	5.907535048801934030e-01	1.549076747660484143e-01	2.944337989189304561e-01	3.918334981535983030e-01	3.923958312842194540e-01	3.721914640253919937e-01	4.261153602040893551e-01	5.437837744845487320e-01	5.640661920463465595e-01
1.294924422351683424e-01	-4.067849361973543409e-01	-3.696446086219661864e-01	-5.040179489224578813e-01	-4.219889690234805424e-01	-6.596844632303370259e-01	-7.467364866386324573e-01	-5.427522543111580333e-01	-6.614948787629233440e-01	-5.519401310234728353e-01	-3.297237890702692242e-01	-6.822606210701875895e-01	-4.452064916894472590e-01	-5.450779751256517036e-01	-5.230254722430638381e-01	-5.451042289877880975e-01	-5.605546155966587563e-01	-4.952296222694353989e-01	-4.493041486027131159e-01	-4.736904353953034219e-01	-2.778740340846675982e-01	-2.140711792718828499e-01	-3.450267232993758926e-02	-1.822116188589938679e-01	-1.077770959884654378e-01	-3.013417119820203105e-01	-2.601864378595486471e-01	-7.267755392949916404e-02	-1.228718733537561281e-01	9.139521399071062757e-02	-1.335162109223245186e-01	-4.510558523212199189e-02	-8.694458108798342258e-03	-2.137866020842202515e-03	1.501995987748428463e-01	1.128572306633080363e-01	1.167184473381777804e-01	1.213708675636152867e-01	2.147268940611370136e-01	4.007129403698824754e-01	1.495838039127871943e-01	6.233370302659320128e-01	1.030030488641640457e-01	2.581237664985154834e-01	3.720243583107573637e-01	3.678973246861062529e-01	3.608781753083724619e-01	4.171583471184717729e-01	5.228365351073461786e-01	5.421258234880694804e-01
1.585417582474327736e-01	-4.033492146447762994e-01	-3.626942978919424077e-01	-4.839383477586113314e-01	-3.967092703402088638e-01	-6.925059308609772257e-01	-7.483880071929170930e-01	-5.271846750995677899e-01	-6.697849125404938819e-01	-5.644922714821407617e-01	-3.454028817090207260e-01	-6.929972870882351588e-01	-4.442464901912829833e-01	-5.221465561049262183e-01	-4.989151163538163014e-01	-5.208282359811825524e-01	-5.546541735778255378e-01	-5.071445013821179737e-01	-4.280416138164575557e-01	-4.566902805816991373e-01	-2.393515454362240003e-01	-2.316684445758131206e-01	-3.792445830648309008e-02	-1.968127504929571003e-01	-8.445330090131770995e-02	-2.942724650712370549e-01	-2.552403217968777227e-01	-6.064812894916218194e-02	-1.183929522738625117e-01	7.799276703641641606e-02	-9.306909428627309355e-02	-4.842254170956038911e-02	2.741598537932933913e-02	8.339197713918963459e-03	1.650210396734505258e-01	1.287192601337198705e-01	1.363822368651261274e-01	1.581184446533877019e-01	2.092962089600168551e-01	4.065949303481948829e-01	1.440367995037289128e-01	6.263821249780809897e-01	1.061367832304573044e-01	2.678403666935186278e-01	3.718850098657198178e-01	3.896282568721847750e-01	3.667281051247455181e-01	4.428334675774808216e-01	5.517470847169427817e-01	5.455285552343943634e-01
1.650349897357357987e-01	-3.404839141051086426e-01	-3.071774779965524838e-01	-4.173193764186184929e-01	-3.590041319938684916e-01	-7.324880953516205162e-01	-7.150940138913619570e-01	-5.016054673393729457e-01	-6.561082640439087621e-01	-5.496336068403144814e-01	-3.717176492692275125e-01	-6.691944859514463717e-01	-4.935584500581532419e-01	-5.144144841213282859e-01	-4.453591805363734113e-01	-5.200413334813654975e-01	-5.292091366733528979e-01	-4.837087610391000436e-01	-4.062839924995040874e-01	-4.315030751431283562e-01	-2.080999444805643195e-01	-2.614638949289667669e-01	-2.951369660118177696e-02	-2.324565890591645534e-01	-1.138116253729432314e-01	-2.588038273326004335e-01	-2.577379307044306289e-01	-2.659574415703314272e-03	-1.328331579084751080e-01	1.745562832796330316e-02	-8.932633663434974558e-02	-5.760387515544545915e-03	5.558940291738104916e-02	-2.353736292956342194e-02	1.736063040841132055e-01	1.346964280481029452e-01	1.432194038021404880e-01	1.585910687448413015e-01	2.242008814149172302e-01	4.126754782318179937e-01	1.567984222169154229e-01	5.883323948279390869e-01	1.380005710148503595e-01	2.625502305373017542e-01	4.025393232631152007e-01	3.910666345953044409e-01	3.433224388722688203e-01	3.885892132799736443e-01	5.414536688206295079e-01	5.247092837211526639e-01
1.662104120431523169e-01	-4.132384018572451412e-01	-3.803754816605880995e-01	-4.838437988213767360e-01	-4.186463373303395130e-01	-6.775497576221136686e-01	-7.337450043062503369e-01	-5.331681895398152626e-01	-6.692633544382073918e-01	-5.299844489247188539e-01	-3.263843164228538152e-01	-7.094053570549178067e-01	-4.518184620934240781e-01	-5.414108962747875564e-01	-5.103357716341122563e-01	-5.517204535163438006e-01	-5.628990150438890616e-01	-4.796578450655049619e-01	-4.381704225599327707e-01	-4.493585424379969995e-01	-2.315234818155269547e-01	-2.290392037911205547e-01	-1.955099031135058493e-02	-1.839410176154841481e-01	-6.352684122120264010e-02	-2.606217284174192073e-01	-2.559401226496006432e-01	-6.879937161821894631e-02	-1.265953560751638118e-01	5.961718030492367537e-02	-7.824656368141422180e-02	-4.944630762155223513e-02	6.872190692832905179e-02	4.046752371671859250e-02	1.530631619110930930e-01	1.315379779940025751e-01	1.651989337625246190e-01	2.049915426651863215e-01	2.416305743566951603e-01	4.001314088200508268e-01	1.427559252059881767e-01	5.984983966967577507e-01	1.641878548812097660e-01	2.892715977782278625e-01	3.723198719175258020e-01	4.114701128262122087e-01	3.750364532177786758e-01	4.593568979002319308e-01	5.547963781350850887e-01	5.485709629280828281e-01
1.517950920530925507e-01	-3.399374907560078762e-01	-3.688505896092528213e-01	-4.085146610765013619e-01	-3.181179720575716408e-01	-6.987746119017307356e-01	-7.028484813256141717e-01	-4.950051550328404271e-01	-6.098146387673745172e-01	-5.288327738775138176e-01	-3.712620341056693807e-01	-6.448453225861630056e-01	-4.596155172174560266e-01	-5.054063960924657373e-01	-4.325698874485370271e-01	-4.963507507068468105e-01	-5.036972993927310016e-01	-4.696712500479776620e-01	-4.226239613696652908e-01	-4.396340053323003483e-01	-2.111682288562523324e-01	-2.330188168386677638e-01	1.509997912831698152e-02	-1.797691278582388696e-01	-9.571060780618062536e-02	-2.637288874028858032e-01	-2.141030928996923155e-01	-2.009939489520221056e-02	-1.409406521453764605e-01	1.228719225410534605e-01	-1.249239422492665341e-01	2.412544014922019670e-02	2.924580219973784215e-02	1.284278037051989107e-03	1.457945954562382129e-01	1.328715291414769573e-01	1.345969659308003386e-01	1.045101083898688776e-01	2.275498943237228011e-01	4.208257585165429693e-01	2.091374345132549772e-01	6.055788224045377532e-01	1.419671426242092027e-01	2.399089749780288494e-01	4.117679221188815797e-01	3.893345132106221795e-01	3.684700692471413186e-01	4.245096809740916965e-01	5.397972336042272667e-01	5.586136996946395872e-01
1.710091503065884755e-01	-3.868047158627005988e-01	-3.031154656288511662e-01	-4.540747570201473238e-01	-4.071921840433249118e-01	-7.362666652899624298e-01	-7.558606043471585156e-01	-5.603454014992825805e-01	-6.870624419820616779e-01	-5.731128071051025952e-01	-3.807959652409730889e-01	-7.180224034196347471e-01	-5.095075684636075630e-01	-5.661638918540000676e-01	-5.097049783601212969e-01	-5.869874269607968653e-01	-5.704926504121937691e-01	-4.963011664206211648e-01	-4.686874898438621595e-01	-4.649660135075060485e-01	-3.063902535002057670e-01	-2.967297353628350898e-01	-8.354283563071442098e-02	-2.709201486142695514e-01	-1.600799226178900581e-01	-2.992150858838114047e-01	-3.479186366213096182e-01	-7.674735002611343671e-02	-2.117096727311393312e-01	-7.138080057707213780e-03	-1.658083608935996822e-01	-5.794544492710052008e-02	1.151721911679908297e-02	-6.174462192726316856e-02	6.595325686398929854e-02	4.894898871565180054e-02	9.665781092849390355e-02	1.348199956481139494e-01	1.846894182178121235e-01	3.074579739452767413e-01	6.082287787060895040e-02	5.410295393410966547e-01	8.736142310673947198e-02	2.228166956927333242e-01	3.168478429399852470e-01	3.176071224157701045e-01	2.834515795737236332e-01	3.609547665363732061e-01	4.765100746461191639e-01	4.925500896360271996e-01
[truncated: 251 more columns]
