# Supplementary material for: Meta-reinforcement learning via orbitofrontal cortex
Source: Nat Neurosci. 2023 Nov 13;26(12):2182–91. doi: 10.1038/s41593-023-01485-3 (PMC10689244; doi:10.1038/s41593-023-01485-3)
Supplement: Supplementary file 3 — Numerical source data files for figures. [file 41593_2023_1485_MOESM3_ESM.zip › source_data_fig1/fig1l.csv]

mouse_or_ann	id	session_pair	his_cos_mat_rewc	his_cos_mat_c
ann	0	1	0.019425001	0.301423577
ann	0	2	-0.186918585	0.790735669
ann	0	3	0.071561734	0.633653013
ann	0	4	0.034932416	0.3174968
ann	0	5	-0.108843589	0.843209471
ann	0	6	0.255657406	0.593593818
ann	0	7	0.002200438	0.691443028
ann	0	8	-0.181112092	0.283481622
ann	0	9	-0.203120759	0.486452377
ann	0	10	-0.303473384	0.632046415
ann	0	11	0.163814606	0.195069032
ann	0	12	-0.121222929	0.49131801
ann	0	13	-0.292166419	0.214656651
ann	0	14	-0.210087696	0.551700979
ann	0	15	0.29859023	0.555223674
ann	0	16	0.109491212	0.370573286
ann	0	17	0.094220998	0.37487495
ann	0	18	-0.408342024	-0.096964804
ann	0	19	0.332699876	0.518404484
ann	0	20	0.035286653	0.42170074
ann	0	21	0.245532161	-0.077936717
ann	0	22	0.043071185	0.400560946
ann	0	23	0.207565959	0.539718512
ann	0	24	0.019415474	0.284847455
ann	0	25	0.033511836	0.092343895
ann	0	26	-0.116656601	0.443545272
ann	0	27	-0.018261001	0.615929854
ann	0	28	0.189191015	0.394614026
ann	0	29	0.05370456	0.103965939
ann	0	30	-0.036529968	-0.08223256
ann	0	31	-0.081090544	0.188596029
ann	0	32	-0.586101733	0.09137013
ann	0	33	0.62759252	-0.031412155
ann	0	34	0.471130469	0.200623423
ann	0	35	0.295024623	-0.087327056
ann	0	36	-0.199121404	0.099383072
ann	0	37	0.065326935	0.256836139
ann	0	38	0.260439239	-0.36898876
ann	0	39	0.019218397	0.37094204
ann	0	40	-0.076454604	0.366713049
ann	0	41	0.035913422	0.547779674
ann	0	42	-0.05203893	0.343252703
ann	0	43	0.006343719	0.176936628
ann	0	44	-0.200446732	0.132957511
ann	0	45	-0.429554938	0.195900098
ann	0	46	0.486810621	0.663231726
ann	0	47	-0.017312895	0.517167063
ann	0	48	0.054875353	-0.004737726
ann	0	49	0.323569381	0.564850297
ann	0	50	0.2023391	0.558429101
ann	0	51	0.027603029	0.484146515
ann	0	52	0.161848295	0.811366852
ann	0	53	-0.049222591	0.657068289
ann	0	54	0.294598165	0.62008573
ann	0	55	0.283098795	0.72416766
ann	0	56	0.474104209	0.803488686
ann	0	57	0.044118029	0.640162521
ann	0	58	0.536994528	0.821929199
ann	0	59	0.098530079	0.582490126
ann	0	60	0.278223657	0.759775149
ann	0	61	0.075657262	0.8085878
ann	0	62	-0.04256161	0.762334113
ann	0	63	0.240254327	0.764483166
ann	0	64	0.308320481	0.612152507
ann	0	65	0.165010432	0.64560351
ann	0	66	0.605824183	0.693358033
ann	0	67	0.501967229	0.665444825
ann	0	68	0.610495335	0.739468933
ann	0	69	0.625443239	0.846892117
ann	0	70	0.594063153	0.679409825
ann	0	71	0.507184615	0.830075537
ann	0	72	0.462585858	0.731753854
ann	0	73	0.247935044	0.672088684
ann	0	74	0.265317693	0.615321069
ann	0	75	0.058998576	0.716197666
ann	0	76	0.195689099	0.520206112
ann	0	77	0.207676305	0.648930054
ann	0	78	-0.116392721	0.692992168
ann	0	79	0.558285294	0.622260308
ann	0	80	0.095762922	0.730489889
ann	0	81	0.566932422	0.756845976
ann	0	82	-0.165456776	0.198654129
ann	0	83	0.541312935	0.786219491
ann	0	84	0.444850904	0.721124892
ann	0	85	0.632702993	0.882079402
ann	0	86	0.467536055	0.794915705
ann	0	87	0.506730808	0.648738663
ann	0	88	0.540413994	0.888004524
ann	0	89	0.486948612	0.869500406
ann	0	90	0.482097617	0.863032375
ann	0	91	0.716376628	0.902072821
ann	0	92	0.475752043	0.82326862
ann	0	93	0.376038701	0.764171155
ann	0	94	0.694539724	0.776923505
ann	0	95	0.758437436	0.814593246
ann	0	96	0.630053913	0.723922515
ann	0	97	0.381358533	0.749677103
ann	0	98	0.121939811	0.446248218
ann	0	99	0.514234201	0.821053409
ann	0	100	0.581353343	0.87522358
ann	0	101	0.176321359	0.785655125
ann	0	102	0.142004202	0.710238954
ann	0	103	0.731887131	0.883999191
ann	0	104	0.81850671	0.90261083
ann	0	105	0.743408461	0.923662176
ann	0	106	0.63713326	0.837506429
ann	0	107	0.396321594	0.773418537
ann	0	108	0.735671409	0.936878961
ann	0	109	0.348214648	0.909914341
ann	0	110	0.690299801	0.885116827
ann	0	111	0.527970214	0.778925049
ann	0	112	0.850851667	0.946239986
ann	0	113	0.717130111	0.923318389
ann	0	114	0.835136097	0.846310341
ann	0	115	0.705196709	0.927266512
ann	0	116	0.825214303	0.908275559
ann	0	117	0.777133381	0.880847271
ann	0	118	0.769080434	0.838167034
ann	0	119	0.70831318	0.846577872
ann	0	120	0.660582147	0.867513917
ann	0	121	0.908070266	0.910423688
ann	0	122	0.764646672	0.963160805
ann	0	123	0.83164306	0.93347222
ann	0	124	0.832831874	0.959833471
ann	0	125	0.781819098	0.93994171
ann	0	126	0.799886022	0.890942184
ann	0	127	0.863954324	0.973042019
ann	0	128	0.768731114	0.945524285
ann	0	129	0.892908048	0.949200646
ann	0	130	0.831194986	0.937552369
ann	0	131	0.915017112	0.910051369
ann	0	132	0.874177322	0.925258937
ann	0	133	0.890993401	0.952094078
ann	0	134	0.725941322	0.858932079
ann	0	135	0.859097018	0.943901355
ann	0	136	0.825554728	0.909727198
ann	0	137	0.900040222	0.958108029
ann	0	138	0.717270433	0.870245281
ann	0	139	0.787192504	0.920359295
ann	0	140	0.765063291	0.902666427
ann	0	141	0.696405114	0.924473279
ann	0	142	0.647205187	0.894050615
ann	0	143	0.594719626	0.939126166
ann	0	144	0.728618463	0.960278713
ann	0	145	0.801512326	0.946681685
ann	0	146	0.761114165	0.961609193
ann	0	147	0.717961372	0.926726121
ann	0	148	0.844478538	0.938091976
ann	0	149	0.865473523	0.936029305
ann	0	150	0.963909715	0.975174267
ann	0	151	0.906652618	0.945332887
ann	0	152	0.887884622	0.931756202
ann	0	153	0.961365858	0.983559606
ann	0	154	0.9537561	0.982295698
ann	0	155	0.876671159	0.975919687
ann	0	156	0.922490291	0.96409675
ann	0	157	0.868789653	0.945486412
ann	0	158	0.939902963	0.975373088
ann	0	159	0.918012451	0.984802011
ann	0	160	0.863146231	0.964314366
ann	0	161	0.9218037	0.934365583
ann	0	162	0.86605195	0.959020004
ann	0	163	0.877138358	0.962334612
ann	0	164	0.890141568	0.966367142
ann	0	165	0.898301343	0.92381739
ann	0	166	0.858983485	0.939088589
ann	0	167	0.860363586	0.95435124
ann	0	168	0.813786309	0.939790345
ann	0	169	0.835308513	0.950019248
ann	0	170	0.936356875	0.945381876
ann	0	171	0.914126196	0.970888845
ann	0	172	0.930568656	0.96697811
ann	0	173	0.96004123	0.980738231
ann	0	174	0.951756757	0.96637174
ann	0	175	0.924932032	0.966425958
ann	0	176	0.924930191	0.973788299
ann	0	177	0.9293051	0.973932033
ann	0	178	0.866218728	0.969677139
ann	0	179	0.895162308	0.952526342
ann	0	180	0.896366575	0.973358053
ann	0	181	0.855319537	0.976466795
ann	0	182	0.893033305	0.951705273
ann	0	183	0.85111782	0.93128274
ann	0	184	0.851045946	0.942108739
ann	0	185	0.94079018	0.977821725
ann	0	186	0.906030969	0.983141448
ann	0	187	0.900929455	0.953727991
ann	0	188	0.913614053	0.978980967
ann	0	189	0.889026339	0.968337643
ann	0	190	0.932093441	0.981567493
ann	0	191	0.890667196	0.977453776
ann	0	192	0.920112451	0.975828405
ann	0	193	0.912265276	0.974537351
ann	0	194	0.90589236	0.963686142
ann	0	195	0.921859298	0.975826021
ann	0	196	0.908121501	0.954862791
ann	0	197	0.8728538	0.956182251
ann	0	198	0.901892746	0.93432108
ann	0	199	0.924982075	0.973535882
ann	0	200	0.866346367	0.945490588
ann	0	201	0.899932278	0.958491915
ann	0	202	0.916061638	0.965577661
ann	0	203	0.917933512	0.93133463
ann	0	204	0.908489287	0.970777208
ann	0	205	0.922984977	0.963223264
ann	0	206	0.939917785	0.974863419
ann	0	207	0.885612665	0.923156533
ann	0	208	0.914833216	0.980935997
ann	0	209	0.95434228	0.959974845
ann	0	210	0.92965717	0.962451728
ann	0	211	0.928953895	0.969168375
ann	0	212	0.912086539	0.939844126
ann	0	213	0.92535758	0.970169943
ann	0	214	0.94283635	0.956973863
ann	0	215	0.94567906	0.974268553
ann	0	216	0.91842982	0.971312415
ann	0	217	0.918696434	0.964100577
ann	0	218	0.919297246	0.973447331
ann	0	219	0.938587257	0.979352626
ann	0	220	0.887866101	0.96732821
ann	0	221	0.936471161	0.979230339
ann	0	222	0.877778679	0.948736063
ann	0	223	0.917520757	0.975397724
ann	0	224	0.920786498	0.973996211
ann	0	225	0.91990309	0.962485637
ann	0	226	0.878525469	0.977870565
ann	0	227	0.953514642	0.966844883
ann	0	228	0.940719342	0.981200824
ann	0	229	0.944588611	0.981768512
ann	0	230	0.955242602	0.977546512
ann	0	231	0.940647357	0.978968443
ann	0	232	0.895111103	0.977006001
ann	0	233	0.95758892	0.981307433
ann	0	234	0.939186041	0.973592399
ann	0	235	0.948398879	0.972046064
ann	0	236	0.932017683	0.983771779
ann	0	237	0.918285123	0.971489754
ann	0	238	0.957587774	0.981165304
ann	0	239	0.907389768	0.949594919
ann	0	240	0.923096898	0.968833321
ann	0	241	0.930618658	0.970697877
ann	0	242	0.906470842	0.959872794
ann	0	243	0.920907307	0.961367076
ann	0	244	0.919416733	0.96248085
ann	0	245	0.956901747	0.980939573
ann	0	246	0.861559574	0.962390632
ann	0	247	0.966060066	0.982598399
ann	0	248	0.959204731	0.974328412
ann	0	249	0.957211721	0.971502562
ann	0	250	0.962241564	0.975600735
ann	0	251	0.94662276	0.979582381
ann	0	252	0.904546603	0.974926606
ann	0	253	0.926943252	0.975800566
ann	0	254	0.938852763	0.974363382
ann	0	255	0.894296855	0.953664167
ann	0	256	0.887551545	0.962211873
ann	0	257	0.920909118	0.980932917
ann	0	258	0.943404915	0.976495954
ann	0	259	0.951342736	0.974079801
ann	0	260	0.903747813	0.978049364
ann	0	261	0.946877574	0.969879958
ann	0	262	0.954588836	0.974795853
ann	0	263	0.940801144	0.981816877
ann	0	264	0.924293104	0.973039171
ann	0	265	0.936610085	0.979135429
ann	0	266	0.932555729	0.966658643
ann	0	267	0.950460976	0.975164547
ann	0	268	0.879601332	0.952897373
ann	0	269	0.956948818	0.979113597
ann	0	270	0.976306715	0.991668003
ann	0	271	0.970695593	0.992712257
ann	0	272	0.968023627	0.988275336
ann	0	273	0.978438151	0.995044615
ann	0	274	0.928167005	0.988945562
ann	0	275	0.963631996	0.992831461
ann	0	276	0.96601221	0.991235862
ann	0	277	0.977244372	0.984421358
ann	0	278	0.96120837	0.989211211
ann	0	279	0.973939401	0.987498978
ann	0	280	0.96657015	0.982937363
ann	0	281	0.965182703	0.971652249
ann	0	282	0.958816512	0.976432089
ann	0	283	0.888663626	0.954430757
ann	0	284	0.937326881	0.959866505
ann	0	285	0.928089541	0.959688356
ann	0	286	0.957318798	0.972709217
ann	0	287	0.935620141	0.972424579
ann	0	288	0.963925175	0.973486979
ann	0	289	0.944733855	0.971254523
ann	0	290	0.96666018	0.975405811
ann	0	291	0.971041655	0.97996585
ann	0	292	0.962822584	0.968804037
ann	0	293	0.950108833	0.968372987
ann	0	294	0.959700518	0.972571564
ann	0	295	0.959941995	0.987140169
ann	1	1	0.185061793	0.137990642
ann	1	2	0.17085436	0.283642921
ann	1	3	0.15813355	0.119055409
ann	1	4	-0.389334934	-0.01516941
ann	1	5	-0.165013656	-0.167654225
ann	1	6	0.13137255	0.444434734
ann	1	7	-0.091233864	0.490453856
ann	1	8	-0.085105082	0.439907118
ann	1	9	0.031502598	0.237323243
ann	1	10	-0.024943751	0.042581966
ann	1	11	0.02621762	-0.208042975
ann	1	12	-0.02124609	0.310280064
ann	1	13	-0.273064761	0.009492597
ann	1	14	0.057873711	0.524177883
ann	1	15	-0.227886428	0.528469049
ann	1	16	0.338410762	0.284137741
ann	1	17	-0.017546014	0.440656744
ann	1	18	0.076752762	0.42524189
ann	1	19	0.065957785	0.503780493
ann	1	20	-0.09273641	0.361849093
ann	1	21	-0.057961971	0.31057299
ann	1	22	-0.321745228	0.101993163
ann	1	23	0.141741418	0.314687569
ann	1	24	-0.099633465	0.205549677
ann	1	25	-0.152978405	0.290073134
ann	1	26	-0.016056653	-0.036798206
ann	1	27	-0.207506296	0.191948069
ann	1	28	0.055597516	-0.11970319
ann	1	29	-0.385868259	0.275635872
ann	1	30	0.052906796	0.302718043
ann	1	31	0.365757952	0.246974835
ann	1	32	0.129296075	0.009077008
ann	1	33	0.095927469	0.360279343
ann	1	34	-0.190399593	0.42475126
ann	1	35	0.073930306	0.285972959
ann	1	36	0.189241258	0.510496627
ann	1	37	0.12612044	0.594106147
ann	1	38	0.026040424	0.500211707
ann	1	39	-0.343961191	0.374703683
ann	1	40	-0.105040592	0.210745288
ann	1	41	0.305654737	0.417318411
ann	1	42	-0.123388134	0.44745431
ann	1	43	-0.008511531	0.472475279
ann	1	44	0.013006781	0.351211764
ann	1	45	-0.129807997	0.345392916
ann	1	46	-0.184602413	0.487105995
ann	1	47	-0.169058705	0.347245204
ann	1	48	0.035347313	0.533461593
ann	1	49	0.168960196	0.421649319
ann	1	50	-0.340801568	0.395940269
ann	1	51	0.278782754	0.314770148
ann	1	52	-0.241305783	0.575325758
ann	1	53	0.58677664	0.737954
ann	1	54	0.497797364	0.792131262
ann	1	55	0.176890368	0.594728143
ann	1	56	0.2610841	0.697850886
ann	1	57	-0.079123692	0.500125001
ann	1	58	0.299837412	0.59209442
ann	1	59	0.246100637	0.75649385
ann	1	60	0.456446199	0.777211059
ann	1	61	0.154233	0.5173503
ann	1	62	0.38827137	0.662644666
ann	1	63	0.399768126	0.812583759
ann	1	64	0.234602949	0.905722312
ann	1	65	0.256272815	0.84562616
ann	1	66	-0.0413482	0.769431725
ann	1	67	-0.165067834	0.918495405
ann	1	68	-0.296593128	0.806894297
ann	1	69	0.263377749	0.750264614
ann	1	70	0.254450378	0.944292928
ann	1	71	0.274668117	0.885690298
ann	1	72	-0.024563428	0.866447139
ann	1	73	0.09391491	0.877774697
ann	1	74	0.322195045	0.901017706
ann	1	75	0.054015414	0.917838093
ann	1	76	-0.100223043	0.814821042
ann	1	77	0.374921702	0.885022078
ann	1	78	0.020317402	0.8922315
ann	1	79	-0.117955298	0.759517282
ann	1	80	0.127605667	0.864037253
ann	1	81	0.108166436	0.71730519
ann	1	82	-0.203656001	0.744233818
ann	1	83	0.374287969	0.781663863
ann	1	84	0.454926965	0.809462318
ann	1	85	0.386869425	0.68023901
ann	1	86	0.304801758	0.74719533
ann	1	87	0.508558203	0.914889512
ann	1	88	0.217114569	0.780434961
ann	1	89	0.54743373	0.924365635
ann	1	90	0.395286984	0.892745742
ann	1	91	0.293659961	0.766505546
ann	1	92	0.183624242	0.852223468
ann	1	93	0.646905241	0.889611131
ann	1	94	0.568910212	0.845065175
ann	1	95	0.547081372	0.880566368
ann	1	96	0.335038195	0.782885571
ann	1	97	0.142160637	0.85641787
ann	1	98	0.459990109	0.844931653
ann	1	99	0.457387682	0.851111354
ann	1	100	0.660027078	0.900437241
ann	1	101	0.493694266	0.809437903
ann	1	102	0.612585363	0.907754224
ann	1	103	0.395676294	0.872397046
ann	1	104	0.59075195	0.895968585
ann	1	105	0.533584661	0.928254788
ann	1	106	0.568191651	0.95725844
ann	1	107	0.234364088	0.941255669
ann	1	108	0.635266311	0.957228738
ann	1	109	0.483474576	0.929501836
ann	1	110	0.160738584	0.931971803
ann	1	111	0.744533715	0.942863697
ann	1	112	0.770150348	0.929686535
ann	1	113	0.799062284	0.911047818
ann	1	114	0.734393762	0.926959533
ann	1	115	0.690654497	0.954857813
ann	1	116	0.613356593	0.899537043
ann	1	117	0.684826051	0.896863955
ann	1	118	0.67511437	0.941595002
ann	1	119	0.676834958	0.939506217
ann	1	120	0.173386027	0.823260774
ann	1	121	0.717747643	0.873268285
ann	1	122	0.757533106	0.893981164
ann	1	123	0.85744473	0.965077608
ann	1	124	0.78542271	0.958277598
ann	1	125	0.822637227	0.949619618
ann	1	126	0.634499869	0.959590802
ann	1	127	0.879659409	0.986416576
ann	1	128	0.878103545	0.978391551
ann	1	129	0.810952887	0.980538275
ann	1	130	0.933148498	0.976485872
ann	1	131	0.875504766	0.979278225
ann	1	132	0.893918357	0.973568972
ann	1	133	0.750789705	0.941809894
ann	1	134	0.876071348	0.978164919
ann	1	135	0.807945074	0.970396922
ann	1	136	0.813359392	0.954467739
ann	1	137	0.692501657	0.916358454
ann	1	138	0.862810052	0.965489017
ann	1	139	0.774613588	0.942980651
ann	1	140	0.72359358	0.924561843
ann	1	141	0.683509861	0.940096183
ann	1	142	0.851866585	0.956622732
ann	1	143	0.889006709	0.969724444
ann	1	144	0.926327139	0.980014098
ann	1	145	0.896102509	0.978900168
ann	1	146	0.852073644	0.963030862
ann	1	147	0.855567382	0.970038077
ann	1	148	0.853571473	0.965772136
ann	1	149	0.835035511	0.95317455
ann	1	150	0.833526506	0.978193367
ann	1	151	0.867950594	0.961685914
ann	1	152	0.802169072	0.96895787
ann	1	153	0.797017108	0.953923907
ann	1	154	0.850447635	0.974388724
ann	1	155	0.851412093	0.965625185
ann	1	156	0.877678194	0.988742651
ann	1	157	0.846639178	0.969303543
ann	1	158	0.926612096	0.98685586
ann	1	159	0.884269604	0.972484911
ann	1	160	0.931601697	0.98655571
ann	1	161	0.851390001	0.982508552
ann	1	162	0.914873001	0.98626022
ann	1	163	0.802801735	0.952913393
ann	1	164	0.942074189	0.985994083
ann	1	165	0.899606536	0.973862505
ann	1	166	0.920948109	0.979068424
ann	1	167	0.942068086	0.97666258
ann	1	168	0.852387163	0.948008011
ann	1	169	0.907019026	0.980106885
ann	1	170	0.938587332	0.974085094
ann	1	171	0.917215713	0.989645744
ann	1	172	0.842049273	0.958177661
ann	1	173	0.833208508	0.978374458
ann	1	174	0.930181111	0.992436851
ann	1	175	0.868788133	0.985280978
ann	1	176	0.89212875	0.975808822
ann	1	177	0.891259475	0.982744858
ann	1	178	0.802028404	0.976587568
ann	1	179	0.851213051	0.971197868
ann	1	180	0.928173749	0.980375584
ann	1	181	0.779767512	0.968528191
ann	1	182	0.968248532	0.978963345
ann	1	183	0.956298517	0.986423249
ann	1	184	0.933224941	0.982365172
ann	1	185	0.934354247	0.963137652
ann	1	186	0.956558421	0.9916128
ann	1	187	0.92033276	0.977134001
ann	1	188	0.897522264	0.983095579
ann	1	189	0.937330025	0.985940575
ann	1	190	0.949071304	0.970205439
ann	1	191	0.883845659	0.986654865
ann	1	192	0.914029622	0.978090665
ann	1	193	0.932308422	0.980459345
ann	1	194	0.923832537	0.979348346
ann	1	195	0.972521902	0.991081988
ann	1	196	0.947305544	0.982934333
ann	1	197	0.976711555	0.993366445
ann	1	198	0.968630039	0.987850519
ann	1	199	0.958493599	0.985373547
ann	1	200	0.967461323	0.983509204
ann	1	201	0.930593875	0.979805225
ann	1	202	0.947474659	0.98619213
ann	1	203	0.941683438	0.981027177
ann	1	204	0.949018693	0.974781967
ann	1	205	0.920061828	0.968105046
ann	1	206	0.949889934	0.986682041
ann	1	207	0.909682742	0.982366418
ann	1	208	0.944687373	0.978538224
ann	1	209	0.911200362	0.973932818
ann	1	210	0.870486742	0.964523607
ann	1	211	0.917540734	0.978101851
ann	1	212	0.922353239	0.974535388
ann	1	213	0.862512932	0.948151784
ann	1	214	0.900358687	0.973123031
ann	1	215	0.888438707	0.973969553
ann	1	216	0.876444195	0.969086852
ann	1	217	0.858612643	0.949100024
ann	1	218	0.927107068	0.978450671
ann	1	219	0.921718484	0.978864249
ann	1	220	0.929925349	0.970451167
ann	1	221	0.918335037	0.961927163
ann	1	222	0.925438117	0.970437971
ann	1	223	0.903384341	0.967475094
ann	1	224	0.877977467	0.97026489
ann	1	225	0.931485317	0.989409028
ann	1	226	0.900212059	0.982569959
ann	1	227	0.90542999	0.991129391
ann	1	228	0.935241444	0.983610349
ann	1	229	0.893465681	0.968820145
ann	1	230	0.926869023	0.968507563
ann	1	231	0.949542185	0.986283004
ann	1	232	0.89354358	0.974699864
ann	1	233	0.880147464	0.9532734
ann	1	234	0.953822208	0.979553407
ann	1	235	0.967217864	0.986401824
ann	1	236	0.957415469	0.978419796
ann	1	237	0.967661782	0.98597683
ann	1	238	0.914281814	0.970301917
ann	1	239	0.938545682	0.970670025
ann	1	240	0.892159906	0.959114343
ann	1	241	0.915781154	0.976794985
ann	1	242	0.914569493	0.977092506
ann	1	243	0.859123048	0.973391394
ann	1	244	0.893359962	0.970928762
ann	1	245	0.941970596	0.984635281
ann	1	246	0.890529059	0.969555914
ann	1	247	0.934131746	0.988781144
ann	1	248	0.948146306	0.991398379
ann	1	249	0.898557329	0.985488411
ann	1	250	0.974074276	0.983031259
ann	1	251	0.97364164	0.986300515
ann	1	252	0.938621435	0.966171586
ann	1	253	0.944894734	0.976910903
ann	1	254	0.923981395	0.962120411
ann	1	255	0.949772375	0.978700532
ann	1	256	0.934872666	0.973931662
ann	1	257	0.925222341	0.952471995
ann	1	258	0.95358253	0.977130897
ann	1	259	0.93830115	0.977815752
ann	1	260	0.91885304	0.94599077
ann	1	261	0.95302305	0.985184296
ann	1	262	0.942490503	0.986919732
ann	1	263	0.96069514	0.983331825
ann	1	264	0.911340599	0.962900341
ann	1	265	0.91386828	0.978121773
ann	1	266	0.956851088	0.976016972
ann	1	267	0.947051732	0.979717288
ann	1	268	0.891030702	0.967969447
ann	1	269	0.859211368	0.941030052
ann	1	270	0.936954664	0.965401054
ann	1	271	0.941750565	0.978637774
ann	1	272	0.958813673	0.973104899
ann	1	273	0.870185972	0.958270435
ann	1	274	0.961884222	0.986630888
ann	1	275	0.908723798	0.962536455
ann	1	276	0.973539027	0.979974214
ann	1	277	0.957779882	0.977752485
ann	1	278	0.936733771	0.970372495
ann	1	279	0.971203616	0.971949512
ann	1	280	0.966882641	0.966332276
ann	1	281	0.958687837	0.96973238
ann	1	282	0.958319131	0.981782621
ann	1	283	0.913216302	0.952777987
ann	1	284	0.971535794	0.981246471
ann	1	285	0.958778551	0.988055361
ann	1	286	0.955748232	0.979126279
ann	1	287	0.935586255	0.972712538
ann	1	288	0.986764045	0.987280679
ann	1	289	0.979769419	0.991121617
ann	1	290	0.975260663	0.979803996
ann	1	291	0.978400411	0.992872421
ann	1	292	0.984422892	0.989199743
ann	1	293	0.962077535	0.982189937
ann	1	294	0.977687783	0.98091415
ann	1	295	0.96715347	0.980431607
ann	2	1	0.017787012	-0.220810429
ann	2	2	-0.20745687	0.423536218
ann	2	3	-0.107186543	-0.650340784
ann	2	4	0.066702449	0.694358814
ann	2	5	0.076629866	0.54358614
ann	2	6	-0.016354678	0.339811739
ann	2	7	-0.019137838	0.556896207
ann	2	8	0.079236218	0.507278763
ann	2	9	-0.198948342	0.107427591
ann	2	10	-0.325380913	0.037771055
ann	2	11	0.093847338	0.525006628
ann	2	12	0.002289173	0.838646226
ann	2	13	0.135719915	0.702043068
ann	2	14	-0.22001884	0.767786128
ann	2	15	0.228465046	0.680353875
ann	2	16	-0.010439769	0.791523816
ann	2	17	0.040318037	0.670351667
ann	2	18	-0.412704998	0.694622767
ann	2	19	0.370963544	0.819776861
ann	2	20	0.302160352	0.780816721
ann	2	21	0.42724161	0.824191738
ann	2	22	-0.055458832	0.571871709
ann	2	23	0.063944901	0.732513199
ann	2	24	0.025395767	0.488396171
ann	2	25	0.252090058	0.651585936
ann	2	26	0.368342583	0.690897974
ann	2	27	-0.214441267	0.731630774
ann	2	28	0.194735624	0.547595468
ann	2	29	0.042985109	0.508067764
ann	2	30	-0.088217852	0.562600899
ann	2	31	0.021898802	0.612807213
ann	2	32	-0.19895813	0.237690432
ann	2	33	-0.340518839	0.363570234
ann	2	34	0.289746949	0.751150133
ann	2	35	0.259755502	0.695741946
ann	2	36	-0.056709761	0.828399229
ann	2	37	0.357493445	0.707140751
ann	2	38	0.440624894	0.761101904
ann	2	39	0.275952286	0.691251485
ann	2	40	0.230705716	0.708480598
ann	2	41	-0.087190993	0.604440528
ann	2	42	-0.360724329	0.418882259
ann	2	43	0.283902014	0.78087344
ann	2	44	-0.134091563	0.614555553
ann	2	45	-0.3496118	0.701419708
ann	2	46	-0.35801494	0.501209621
ann	2	47	-0.101181234	0.790992017
ann	2	48	0.32432619	0.811720085
ann	2	49	-0.109285364	0.605133717
ann	2	50	-0.101799634	0.828069059
ann	2	51	0.209048588	0.78854613
ann	2	52	0.160367848	0.89207722
ann	2	53	-0.483506503	0.774301003
ann	2	54	0.172965076	0.757023421
ann	2	55	0.285600784	0.824043512
ann	2	56	0.341356205	0.817162049
ann	2	57	0.521831203	0.713812135
ann	2	58	0.223937515	0.804419532
ann	2	59	0.244633644	0.791066214
ann	2	60	0.21813862	0.825542566
ann	2	61	0.06179101	0.67557842
ann	2	62	-0.01354717	0.88441481
ann	2	63	0.180099205	0.828471331
ann	2	64	0.064211533	0.734842406
ann	2	65	0.475029663	0.807656695
ann	2	66	0.40839298	0.759797272
ann	2	67	0.20482283	0.747257402
ann	2	68	0.039799256	0.688097798
ann	2	69	0.265568913	0.586748881
ann	2	70	0.398175311	0.886712574
ann	2	71	0.429733602	0.910820227
ann	2	72	0.496397695	0.918931545
ann	2	73	0.388467062	0.865974092
ann	2	74	0.498035884	0.915122154
ann	2	75	0.050368523	0.919092905
ann	2	76	0.553291015	0.902482964
ann	2	77	0.606174547	0.895864696
ann	2	78	0.271567243	0.821211588
ann	2	79	0.325964268	0.705458344
ann	2	80	0.142608534	0.813384385
ann	2	81	0.317917755	0.849790168
ann	2	82	0.245351623	0.677264642
ann	2	83	-0.135866678	0.735340715
ann	2	84	0.230475337	0.8814782
ann	2	85	0.426287978	0.908240315
ann	2	86	0.034105959	0.859141371
ann	2	87	0.319430446	0.875276011
ann	2	88	0.140172898	0.898823679
ann	2	89	0.610881565	0.905658941
ann	2	90	0.558044453	0.906766049
ann	2	91	0.075025651	0.91260281
ann	2	92	0.518248679	0.909109631
ann	2	93	0.679799119	0.935413455
ann	2	94	0.422827258	0.884034729
ann	2	95	0.39790665	0.823312171
ann	2	96	0.450588705	0.874883677
ann	2	97	0.534533493	0.922769729
ann	2	98	0.385353621	0.921132397
ann	2	99	0.54711689	0.853712738
ann	2	100	0.565010635	0.911932412
ann	2	101	0.539736025	0.929076508
ann	2	102	0.245117939	0.873083851
ann	2	103	0.688462148	0.950454985
ann	2	104	0.661281701	0.843012364
ann	2	105	0.66759561	0.952511798
ann	2	106	0.756966016	0.894442952
ann	2	107	0.826248224	0.9607468
ann	2	108	0.672541155	0.903672241
ann	2	109	0.693540703	0.956781736
ann	2	110	0.409055582	0.909893795
ann	2	111	0.71419012	0.972738891
ann	2	112	0.522840068	0.961191523
ann	2	113	0.701781695	0.953085594
ann	2	114	0.585341226	0.9225497
ann	2	115	0.524173328	0.895991368
ann	2	116	0.484640686	0.856527389
ann	2	117	0.876833184	0.946708824
ann	2	118	0.724788699	0.944664699
ann	2	119	0.735629308	0.916829866
ann	2	120	0.804582169	0.930444945
ann	2	121	0.837839248	0.91552028
ann	2	122	0.817144225	0.919652206
ann	2	123	0.711815021	0.915635731
ann	2	124	0.835553312	0.948211234
ann	2	125	0.836142345	0.959888965
ann	2	126	0.749205331	0.951125333
ann	2	127	0.721951535	0.929714656
ann	2	128	0.732398204	0.874066267
ann	2	129	0.696621082	0.955573255
ann	2	130	0.607164999	0.962536668
ann	2	131	0.800671538	0.957603769
ann	2	132	0.662482082	0.921378824
ann	2	133	0.887080915	0.986067162
ann	2	134	0.846973619	0.97316188
ann	2	135	0.802705606	0.979038278
ann	2	136	0.848973286	0.974500513
ann	2	137	0.663113318	0.935944899
ann	2	138	0.890759694	0.976209912
ann	2	139	0.901844517	0.948583507
ann	2	140	0.800790607	0.961675639
ann	2	141	0.851123953	0.975086445
ann	2	142	0.851254107	0.96646223
ann	2	143	0.803842907	0.973334501
ann	2	144	0.830512152	0.97302725
ann	2	145	0.891538673	0.986588923
ann	2	146	0.841848322	0.979272119
ann	2	147	0.892483302	0.960495919
ann	2	148	0.93930926	0.970162123
ann	2	149	0.951599608	0.979032415
ann	2	150	0.88705603	0.973840831
ann	2	151	0.851822022	0.957471429
ann	2	152	0.876474671	0.942248627
ann	2	153	0.908176622	0.98288341
ann	2	154	0.847012885	0.986574561
ann	2	155	0.866222706	0.956229009
ann	2	156	0.839360168	0.97662397
ann	2	157	0.810876039	0.973780801
ann	2	158	0.908664595	0.987915207
ann	2	159	0.798716511	0.97303687
ann	2	160	0.902038134	0.971132045
ann	2	161	0.893379383	0.988034204
ann	2	162	0.906123713	0.988077702
ann	2	163	0.865136476	0.976947079
ann	2	164	0.915721884	0.972390936
ann	2	165	0.897757499	0.965698088
ann	2	166	0.811991169	0.943914647
ann	2	167	0.853018924	0.931896545
ann	2	168	0.862922648	0.957383478
ann	2	169	0.917806001	0.963867356
ann	2	170	0.941752869	0.987037788
ann	2	171	0.881660641	0.980669818
ann	2	172	0.895899245	0.961538749
ann	2	173	0.8997796	0.97608372
ann	2	174	0.928925367	0.978388161
ann	2	175	0.873712617	0.981554255
ann	2	176	0.903346376	0.971647512
ann	2	177	0.878056236	0.939876197
ann	2	178	0.952748659	0.983893214
ann	2	179	0.898240752	0.979470106
ann	2	180	0.929707554	0.958549006
ann	2	181	0.874699453	0.953495094
ann	2	182	0.909450134	0.962364083
ann	2	183	0.836463819	0.96992986
ann	2	184	0.922856	0.964097219
ann	2	185	0.962649646	0.966063262
ann	2	186	0.939078686	0.967190248
ann	2	187	0.916677169	0.95392777
ann	2	188	0.929955676	0.982129548
ann	2	189	0.893572122	0.96237547
ann	2	190	0.899232567	0.978136383
ann	2	191	0.901867481	0.969296166
ann	2	192	0.842019987	0.95747617
ann	2	193	0.931614506	0.973991364
ann	2	194	0.933797419	0.966110442
ann	2	195	0.947802647	0.973700057
ann	2	196	0.897045051	0.972177613
ann	2	197	0.95212514	0.975198185
ann	2	198	0.950715894	0.98067451
ann	2	199	0.94452947	0.982579358
ann	2	200	0.92673408	0.970053966
ann	2	201	0.881844582	0.972401802
ann	2	202	0.970701688	0.988089931
ann	2	203	0.976626172	0.986504914
ann	2	204	0.925369809	0.966156011
ann	2	205	0.951556991	0.982793727
ann	2	206	0.979188177	0.989410982
ann	2	207	0.974594633	0.98535345
ann	2	208	0.957452094	0.990247956
ann	2	209	0.949598617	0.988087675
ann	2	210	0.933084556	0.988274931
ann	2	211	0.959009524	0.980056312
ann	2	212	0.960930952	0.991748696
ann	2	213	0.912222712	0.987221175
ann	2	214	0.961441694	0.985340468
ann	2	215	0.892771656	0.973495688
ann	2	216	0.971388393	0.992811722
ann	2	217	0.942489545	0.988254788
ann	2	218	0.958361226	0.987908849
ann	2	219	0.982117608	0.985199635
ann	2	220	0.98081074	0.980814149
ann	2	221	0.950040942	0.979754577
ann	2	222	0.968610404	0.982360743
ann	2	223	0.975220571	0.98307439
ann	2	224	0.956725005	0.970893877
ann	2	225	0.953861682	0.987372352
ann	2	226	0.960162366	0.985826636
ann	2	227	0.948925808	0.965297463
ann	2	228	0.958340924	0.976285689
ann	2	229	0.956745151	0.975658639
ann	2	230	0.959325728	0.984347195
ann	2	231	0.977240232	0.992006006
ann	2	232	0.951305565	0.984167282
ann	2	233	0.93925924	0.986340492
ann	2	234	0.949766846	0.980786002
ann	2	235	0.909956481	0.978854893
ann	2	236	0.955354876	0.988240881
ann	2	237	0.883006698	0.965605994
ann	2	238	0.969198868	0.990001521
ann	2	239	0.92877271	0.984118884
ann	2	240	0.943113086	0.982541045
ann	2	241	0.969651733	0.984850796
ann	2	242	0.964579073	0.978402893
ann	2	243	0.955853923	0.954093552
ann	2	244	0.864818738	0.943236883
ann	2	245	0.975744185	0.988298282
ann	2	246	0.971862385	0.983309793
ann	2	247	0.973947558	0.985769953
ann	2	248	0.980969751	0.993502752
ann	2	249	0.971153605	0.9843653
ann	2	250	0.980617955	0.988963352
ann	2	251	0.968785016	0.977951442
ann	2	252	0.970127939	0.98281373
ann	2	253	0.96813677	0.97317018
ann	2	254	0.919539403	0.968522396
ann	2	255	0.959682003	0.978806688
ann	2	256	0.954674612	0.97430503
ann	2	257	0.967224979	0.984748862
ann	2	258	0.964841558	0.982319035
ann	2	259	0.929094699	0.984819106
ann	2	260	0.948121388	0.983571005
ann	2	261	0.96564422	0.987050367
ann	2	262	0.957307598	0.982062441
ann	2	263	0.978135252	0.992151649
ann	2	264	0.956653736	0.985604618
ann	2	265	0.969865145	0.992870771
ann	2	266	0.961097625	0.988465267
ann	2	267	0.960279178	0.989238195
ann	2	268	0.986296408	0.993975671
ann	2	269	0.940814991	0.976404637
ann	2	270	0.984055561	0.994561407
ann	2	271	0.987578606	0.995656956
ann	2	272	0.983694999	0.993838086
ann	2	273	0.987893915	0.996100289
ann	2	274	0.969577521	0.986435883
ann	2	275	0.957407026	0.984199923
ann	2	276	0.967462608	0.988614739
ann	2	277	0.966556671	0.988379067
ann	2	278	0.953813535	0.983723513
ann	2	279	0.959991725	0.975513077
ann	2	280	0.977291128	0.992864248
ann	2	281	0.966593865	0.987583873
ann	2	282	0.98099462	0.994773439
ann	2	283	0.950748178	0.98841086
ann	2	284	0.960042563	0.991676985
ann	2	285	0.999086108	0.999108756
ann	2	286	0.998378825	0.99798847
ann	2	287	0.989462018	0.993957908
ann	2	288	0.989206072	0.993628365
ann	2	289	0.98336435	0.989674401
ann	2	290	0.979198058	0.986690649
ann	2	291	0.9783043	0.990135048
ann	2	292	0.969871419	0.977903431
ann	2	293	0.980686677	0.989709572
ann	2	294	0.97737943	0.992758702
ann	2	295	0.963686572	0.986882691
ann	3	1	0.147103664	0.150324281
ann	3	2	0.113622083	0.527532758
ann	3	3	-0.422461372	0.130923345
ann	3	4	-0.054470276	0.134674353
ann	3	5	0.344450493	0.556378848
ann	3	6	-0.02577245	0.595927523
ann	3	7	0.023528209	0.453147109
ann	3	8	-0.191951105	0.394153334
ann	3	9	0.337472271	0.426110572
ann	3	10	0.377294945	0.722888589
ann	3	11	0.199830296	0.723159433
ann	3	12	-0.093247962	0.544034816
ann	3	13	0.047977058	0.571127019
ann	3	14	0.125538389	0.571674485
ann	3	15	0.017535146	0.460907175
ann	3	16	-0.060507772	0.531777657
ann	3	17	-0.211420681	-0.038635371
ann	3	18	-0.080291868	0.256004273
ann	3	19	-0.137997027	0.462745253
ann	3	20	0.083946978	0.266971235
ann	3	21	0.225670825	0.596113424
ann	3	22	0.243723235	0.605828721
ann	3	23	-0.044019961	0.05935021
ann	3	24	0.018034557	0.445441757
ann	3	25	-0.075958457	0.190867268
ann	3	26	-0.037188989	0.463485243
ann	3	27	-0.064698351	0.465392939
ann	3	28	-0.004436817	0.135265695
ann	3	29	-0.042612934	0.531959072
ann	3	30	0.09054053	0.019574735
ann	3	31	-0.05159554	0.667338977
ann	3	32	-0.182173064	0.214041272
ann	3	33	-0.44375436	0.39359398
ann	3	34	0.095678032	0.392824238
ann	3	35	0.340276172	0.320827562
ann	3	36	0.085617741	0.386327703
ann	3	37	-0.005556091	0.141768909
ann	3	38	-0.236791344	0.008875033
ann	3	39	0.078721107	-0.105321404
ann	3	40	0.125003596	0.39528808
ann	3	41	-0.026600199	0.356881254
ann	3	42	-0.102376537	0.427174508
ann	3	43	0.226580366	0.52359249
ann	3	44	-0.081090335	0.428935238
ann	3	45	-0.205503478	0.420456999
ann	3	46	-0.061016886	0.766506063
ann	3	47	-0.28920913	0.666545191
ann	3	48	-0.156880859	0.543692263
ann	3	49	0.050354411	0.536007449
ann	3	50	0.370218748	0.364822043
ann	3	51	-0.162332227	0.490746377
ann	3	52	0.227716007	0.653502694
ann	3	53	0.227620094	0.48708485
ann	3	54	0.187939525	0.781618449
ann	3	55	0.143950884	0.609866349
ann	3	56	0.082724113	0.719105692
ann	3	57	0.133789964	0.796089377
ann	3	58	0.408740929	0.757814732
ann	3	59	0.178583347	0.843529241
ann	3	60	-0.176643539	0.784305276
ann	3	61	0.397959887	0.754947113
ann	3	62	0.251021668	0.772659027
ann	3	63	0.313384014	0.712845096
ann	3	64	0.340227048	0.859631622
ann	3	65	0.111143471	0.685057524
ann	3	66	0.130599467	0.653391446
ann	3	67	-0.195706948	0.635662641
ann	3	68	0.628341756	0.866738302
ann	3	69	0.604314613	0.847354659
ann	3	70	0.725077328	0.883664434
ann	3	71	0.65100871	0.77739128
ann	3	72	0.797010494	0.933766835
ann	3	73	0.722753818	0.870388411
ann	3	74	0.251573388	0.935008231
ann	3	75	0.669930801	0.906846103
ann	3	76	0.678600201	0.893766887
ann	3	77	0.576866664	0.879459207
ann	3	78	0.592833556	0.871885047
ann	3	79	0.272319297	0.879143982
ann	3	80	0.335828665	0.77046894
ann	3	81	0.394056534	0.858834447
ann	3	82	0.543927832	0.710175954
ann	3	83	0.468548161	0.879387953
ann	3	84	0.651193882	0.904229004
ann	3	85	0.482941343	0.930599409
ann	3	86	0.665300072	0.913495538
ann	3	87	0.253888249	0.771651364
ann	3	88	0.273930467	0.779370013
ann	3	89	0.487257479	0.871462118
ann	3	90	0.389755502	0.865871256
ann	3	91	0.637736692	0.89877524
ann	3	92	0.290922825	0.758404631
ann	3	93	0.210872582	0.638496005
ann	3	94	0.251592686	0.945802139
ann	3	95	0.606953376	0.950009531
ann	3	96	0.765471904	0.937200838
ann	3	97	0.826051728	0.949420852
ann	3	98	0.642423734	0.920133899
ann	3	99	0.651820107	0.944527599
ann	3	100	0.645377642	0.924066633
ann	3	101	0.572977228	0.938994687
ann	3	102	0.646781561	0.908963773
ann	3	103	0.137637783	0.855907995
ann	3	104	0.703627495	0.924069607
ann	3	105	0.45333146	0.891628946
ann	3	106	0.630597641	0.902756538
ann	3	107	0.77353276	0.934681204
ann	3	108	0.563264395	0.8733984
ann	3	109	0.715523463	0.905751132
ann	3	110	0.794386699	0.934700784
ann	3	111	0.517021695	0.915793905
ann	3	112	0.798391926	0.911631314
ann	3	113	0.737704417	0.895204772
ann	3	114	0.831520306	0.942460092
ann	3	115	0.82666845	0.912652251
ann	3	116	0.78196788	0.902307241
ann	3	117	0.794291115	0.927245057
ann	3	118	0.856090306	0.956053005
ann	3	119	0.832002257	0.974779737
ann	3	120	0.668722555	0.926860214
ann	3	121	0.88273344	0.970738731
ann	3	122	0.784575725	0.932137659
ann	3	123	0.806858543	0.939260864
ann	3	124	0.6798121	0.947106062
ann	3	125	0.88701563	0.909772076
ann	3	126	0.896820278	0.94124869
ann	3	127	0.75863163	0.95137946
ann	3	128	0.738623134	0.925414255
ann	3	129	0.874041761	0.948713412
ann	3	130	0.869763902	0.944347386
ann	3	131	0.787787713	0.959189735
ann	3	132	0.806573414	0.977716107
ann	3	133	0.8930876	0.967130447
ann	3	134	0.900597377	0.972615488
ann	3	135	0.917947569	0.959282167
ann	3	136	0.834170616	0.962722033
ann	3	137	0.871526643	0.9729872
ann	3	138	0.884165793	0.960199585
ann	3	139	0.924099098	0.960502951
ann	3	140	0.810166659	0.936150269
ann	3	141	0.858948174	0.94368325
ann	3	142	0.912337819	0.960390959
ann	3	143	0.896556771	0.924523295
ann	3	144	0.900027029	0.964243599
ann	3	145	0.857496438	0.92923438
ann	3	146	0.872960007	0.928633736
ann	3	147	0.831568006	0.935580922
ann	3	148	0.831407082	0.946040001
ann	3	149	0.889433373	0.957329736
ann	3	150	0.896106754	0.953491682
ann	3	151	0.844359563	0.936065325
ann	3	152	0.894440151	0.975243288
ann	3	153	0.700992199	0.922018689
ann	3	154	0.822073942	0.970191001
ann	3	155	0.885846409	0.980968702
ann	3	156	0.833338245	0.958469276
ann	3	157	0.90917076	0.973392188
ann	3	158	0.872818051	0.961252623
ann	3	159	0.780111318	0.942444364
ann	3	160	0.850845414	0.952700674
ann	3	161	0.888856792	0.937020853
ann	3	162	0.850635621	0.959780179
ann	3	163	0.943400541	0.977475862
ann	3	164	0.921380833	0.97080333
ann	3	165	0.90798203	0.929911913
ann	3	166	0.933229869	0.979591141
ann	3	167	0.922897464	0.93630966
ann	3	168	0.948135693	0.973220245
ann	3	169	0.931277268	0.967687811
ann	3	170	0.893496567	0.95341488
ann	3	171	0.860609279	0.968869978
ann	3	172	0.956811001	0.972783348
ann	3	173	0.907778286	0.929460995
ann	3	174	0.915512165	0.957404728
ann	3	175	0.93877663	0.963233691
ann	3	176	0.923574965	0.974792592
ann	3	177	0.949371596	0.975788686
ann	3	178	0.887458307	0.952716099
ann	3	179	0.917378233	0.976910095
ann	3	180	0.908585541	0.961584529
ann	3	181	0.945949575	0.986099361
ann	3	182	0.900198072	0.979466103
ann	3	183	0.943786013	0.982991971
ann	3	184	0.934950315	0.975294345
ann	3	185	0.943557888	0.988157487
ann	3	186	0.929080495	0.981197586
ann	3	187	0.904510689	0.964635207
ann	3	188	0.945375075	0.985685447
ann	3	189	0.934396559	0.981884346
ann	3	190	0.886196631	0.987188524
ann	3	191	0.930203227	0.986197322
ann	3	192	0.909696527	0.966438144
ann	3	193	0.952246839	0.980301173
ann	3	194	0.945346029	0.977796425
ann	3	195	0.929412278	0.980729447
ann	3	196	0.89942287	0.984507371
ann	3	197	0.960864777	0.97143292
ann	3	198	0.917008106	0.963957358
ann	3	199	0.955065871	0.984520217
ann	3	200	0.955037408	0.981705679
ann	3	201	0.90919018	0.971408451
ann	3	202	0.881869443	0.953021691
ann	3	203	0.919797256	0.987466389
ann	3	204	0.930466833	0.971865253
ann	3	205	0.907786694	0.981673191
ann	3	206	0.810187282	0.975469217
ann	3	207	0.932132843	0.980931925
ann	3	208	0.854157267	0.95879113
ann	3	209	0.955154553	0.98505326
ann	3	210	0.941051368	0.958773706
ann	3	211	0.964009547	0.982543664
ann	3	212	0.911821646	0.968549839
ann	3	213	0.930276816	0.981355949
ann	3	214	0.938135502	0.98159897
ann	3	215	0.967211253	0.975152028
ann	3	216	0.928652831	0.970805895
ann	3	217	0.973880281	0.989721394
ann	3	218	0.952446435	0.971669093
ann	3	219	0.966483147	0.992772424
ann	3	220	0.94174533	0.988437287
ann	3	221	0.943504475	0.978555416
ann	3	222	0.950371085	0.965667432
ann	3	223	0.892090676	0.984421297
ann	3	224	0.93576893	0.978723882
ann	3	225	0.873868358	0.971968214
ann	3	226	0.945329159	0.970728498
ann	3	227	0.903801814	0.988360683
ann	3	228	0.918214297	0.972685162
ann	3	229	0.902814158	0.965970166
ann	3	230	0.919408088	0.978133693
ann	3	231	0.890782177	0.952090072
ann	3	232	0.929628171	0.976944206
ann	3	233	0.908899544	0.958925041
ann	3	234	0.94585611	0.975396553
ann	3	235	0.934789405	0.991172953
ann	3	236	0.808697593	0.971639895
ann	3	237	0.967398723	0.995789242
ann	3	238	0.85946443	0.986529524
ann	3	239	0.907555773	0.985424317
ann	3	240	0.956708084	0.991084742
ann	3	241	0.94345843	0.983526794
ann	3	242	0.915695317	0.975030689
ann	3	243	0.833654851	0.975208046
ann	3	244	0.942023601	0.983822213
ann	3	245	0.942424555	0.963122531
ann	3	246	0.958931773	0.986535848
ann	3	247	0.94622365	0.977250301
ann	3	248	0.964837013	0.992756365
ann	3	249	0.881850048	0.984078374
ann	3	250	0.984852168	0.99376127
ann	3	251	0.947853947	0.974347883
ann	3	252	0.975535663	0.991848957
ann	3	253	0.9408138	0.989529482
ann	3	254	0.979289528	0.991271493
ann	3	255	0.952795165	0.98262291
ann	3	256	0.969189458	0.989910338
ann	3	257	0.934713486	0.976816107
ann	3	258	0.947425338	0.982287098
ann	3	259	0.899784394	0.973654185
ann	3	260	0.947244874	0.984854924
ann	3	261	0.957212443	0.992386474
ann	3	262	0.957313942	0.985651246
ann	3	263	0.967794408	0.991939689
ann	3	264	0.93764317	0.98606278
ann	3	265	0.967703487	0.988484967
ann	3	266	0.896906869	0.975070665
ann	3	267	0.981697875	0.980776578
ann	3	268	0.965010494	0.982584218
ann	3	269	0.984764682	0.985550567
ann	3	270	0.974866686	0.982162949
ann	3	271	0.956847276	0.962524059
ann	3	272	0.972754487	0.967551674
ann	3	273	0.965644455	0.953526073
ann	3	274	0.955354741	0.970206834
ann	3	275	0.935370113	0.974781184
ann	3	276	0.971293811	0.979125998
ann	3	277	0.973777098	0.986832138
ann	3	278	0.952545381	0.969343225
ann	3	279	0.926876147	0.982134407
ann	3	280	0.952286778	0.978290704
ann	3	281	0.936206818	0.972817963
ann	3	282	0.9455722	0.975078685
ann	3	283	0.945789718	0.956166291
ann	3	284	0.905806998	0.966715072
ann	3	285	0.932038287	0.940235091
ann	3	286	0.976317467	0.979899372
ann	3	287	0.971778112	0.978716185
ann	3	288	0.972987675	0.985076137
ann	3	289	0.974501395	0.984321017
ann	3	290	0.976744766	0.98340893
ann	3	291	0.961218131	0.977886065
ann	3	292	0.977683269	0.989513168
ann	3	293	0.96103966	0.993414912
ann	3	294	0.982717569	0.988036978
ann	3	295	0.966512644	0.986312682
ann	4	1	-0.126766749	0.248606022
ann	4	2	0.131395668	0.383361277
ann	4	3	-0.340928221	0.282069461
ann	4	4	0.036986092	0.867506836
ann	4	5	0.189785849	0.851619693
ann	4	6	-0.128926659	0.833432155
ann	4	7	-0.102945386	0.853889644
ann	4	8	0.130767068	0.845468658
ann	4	9	-0.29009618	0.799835485
ann	4	10	0.027262073	0.65089349
ann	4	11	0.246316421	0.65544076
ann	4	12	-0.160869753	0.228819101
ann	4	13	-0.093819535	0.767720235
ann	4	14	-0.02858714	0.791996595
ann	4	15	-0.294663928	0.429113028
ann	4	16	-0.162658095	0.421444903
ann	4	17	0.198787833	0.820602427
ann	4	18	-0.201907647	0.740079775
ann	4	19	0.050175745	0.617923265
ann	4	20	-0.043960312	0.348809235
ann	4	21	0.137784192	0.668516439
ann	4	22	0.108165464	0.417269666
ann	4	23	-0.351066499	0.429656886
ann	4	24	-0.298389238	0.636553427
ann	4	25	-0.047178892	0.699550022
ann	4	26	-0.033453765	0.505250939
ann	4	27	0.238752409	0.846374256
ann	4	28	0.048162231	0.829858343
ann	4	29	-0.315695031	0.758685887
ann	4	30	-0.00409762	0.690987198
ann	4	31	0.044517341	0.450284893
ann	4	32	0.043312641	0.667924155
ann	4	33	0.048984685	0.594205544
ann	4	34	-0.148088558	0.633223234
ann	4	35	0.177613728	0.422602469
ann	4	36	0.34232225	0.661129317
ann	4	37	0.242798904	0.658762045
ann	4	38	0.096176255	0.311467009
ann	4	39	-0.111188805	0.276387099
ann	4	40	0.028926105	0.671854532
ann	4	41	-0.246300984	0.624190444
ann	4	42	0.38046419	0.61764281
ann	4	43	0.184405687	0.715556408
ann	4	44	-0.174887106	0.621164336
ann	4	45	0.253117812	0.380686254
ann	4	46	-0.132796606	0.583041226
ann	4	47	0.24911184	0.767436822
ann	4	48	0.270801564	0.728742318
ann	4	49	-0.033383115	0.600209428
ann	4	50	0.135453927	0.589860002
ann	4	51	-0.254665345	0.456476215
ann	4	52	0.199472848	0.691124282
ann	4	53	-0.261017526	0.570349479
ann	4	54	0.1082818	0.622362167
ann	4	55	0.041999717	0.554399534
ann	4	56	0.132922367	0.505240147
ann	4	57	0.179846045	0.753868686
ann	4	58	0.078414523	0.527373556
ann	4	59	-0.097230113	0.629369453
ann	4	60	-0.132248925	0.544931041
ann	4	61	-0.02050902	0.452383523
ann	4	62	0.051410599	0.772090414
ann	4	63	0.269041911	0.656127207
ann	4	64	-0.144194937	0.65151952
ann	4	65	0.118914507	0.853140108
ann	4	66	0.265270916	0.761972381
ann	4	67	-0.108313163	0.754800144
ann	4	68	0.068072251	0.719541206
ann	4	69	0.158046344	0.792293983
ann	4	70	0.116524569	0.560327454
ann	4	71	-0.01836446	0.586155934
ann	4	72	-0.416837121	0.597295852
ann	4	73	0.120981097	0.77980907
ann	4	74	0.499251745	0.796643475
ann	4	75	0.184314599	0.786729581
ann	4	76	0.155854138	0.827234222
ann	4	77	0.519562647	0.820181277
ann	4	78	0.409815056	0.861332339
ann	4	79	0.662808109	0.88797089
ann	4	80	0.426450325	0.803070514
ann	4	81	0.453313855	0.907832732
ann	4	82	0.409506474	0.935779249
ann	4	83	0.436284118	0.911033211
ann	4	84	0.082514928	0.857828597
ann	4	85	0.405972999	0.879758591
ann	4	86	0.45454927	0.853248814
ann	4	87	0.250712577	0.86506214
ann	4	88	0.2873172	0.739481541
ann	4	89	0.205846089	0.747555349
ann	4	90	0.365440214	0.84465066
ann	4	91	0.188740182	0.864437545
ann	4	92	0.178014691	0.84173192
ann	4	93	0.3390392	0.777424233
ann	4	94	-0.119439152	0.63549173
ann	4	95	0.10794897	0.779726932
ann	4	96	0.454688608	0.797101463
ann	4	97	0.286739815	0.834978479
ann	4	98	0.105115851	0.483357516
ann	4	99	0.204399928	0.784360273
ann	4	100	0.341300884	0.864767959
ann	4	101	0.63832007	0.867569927
ann	4	102	0.479940306	0.843764211
ann	4	103	0.435293399	0.818408357
ann	4	104	0.197562143	0.770094882
ann	4	105	0.426989903	0.883851978
ann	4	106	0.389074385	0.746935037
ann	4	107	0.400641021	0.86763998
ann	4	108	0.642891213	0.897013461
ann	4	109	0.350931369	0.856500377
ann	4	110	0.676509318	0.906884346
ann	4	111	0.584310714	0.845467422
ann	4	112	0.247831973	0.614830995
ann	4	113	0.500868079	0.850885887
ann	4	114	0.418106703	0.897298434
ann	4	115	0.597442875	0.943464752
ann	4	116	0.506026027	0.910382359
ann	4	117	0.467647304	0.864532559
ann	4	118	0.258860546	0.887768941
ann	4	119	0.629208239	0.94554235
ann	4	120	0.646781662	0.913075665
ann	4	121	0.332086805	0.822568925
ann	4	122	0.734508362	0.952388045
ann	4	123	0.593200602	0.950079595
ann	4	124	0.622675455	0.849893174
ann	4	125	0.497370203	0.903985341
ann	4	126	0.502983753	0.906706254
ann	4	127	0.656756571	0.922619646
ann	4	128	0.666354595	0.939228868
ann	4	129	0.680572699	0.916525421
ann	4	130	0.609471088	0.863613583
ann	4	131	0.700434481	0.865611099
ann	4	132	0.476457104	0.885458843
ann	4	133	0.777237521	0.936878904
ann	4	134	0.750112972	0.88686134
ann	4	135	0.75464563	0.89815796
ann	4	136	0.837660718	0.905299281
ann	4	137	0.869454758	0.934267705
ann	4	138	0.807999544	0.926716204
ann	4	139	0.679731708	0.861230802
ann	4	140	0.77520698	0.887198168
ann	4	141	0.707654821	0.922505469
ann	4	142	0.837721402	0.955203121
ann	4	143	0.572723143	0.934948892
ann	4	144	0.786352761	0.946114039
ann	4	145	0.918526652	0.963940956
ann	4	146	0.789340137	0.888123605
ann	4	147	0.740770153	0.949953683
ann	4	148	0.827372416	0.941730448
ann	4	149	0.796087755	0.935633521
ann	4	150	0.797152443	0.933105011
ann	4	151	0.656362292	0.867159197
ann	4	152	0.713068787	0.935730639
ann	4	153	0.632811688	0.924825651
ann	4	154	0.85980726	0.893668019
ann	4	155	0.865609807	0.97221118
ann	4	156	0.905683383	0.967906611
ann	4	157	0.844219462	0.972266521
ann	4	158	0.894537339	0.922538334
ann	4	159	0.870051712	0.980428591
ann	4	160	0.843818164	0.960748393
ann	4	161	0.842969856	0.961085187
ann	4	162	0.873918315	0.964290231
ann	4	163	0.855948173	0.966912286
ann	4	164	0.880817107	0.968900949
ann	4	165	0.787215738	0.974989702
ann	4	166	0.82493204	0.97334704
ann	4	167	0.88373406	0.985637038
ann	4	168	0.909292407	0.982020266
ann	4	169	0.883068468	0.96644411
ann	4	170	0.970838719	0.981421658
ann	4	171	0.931297317	0.970643244
ann	4	172	0.833231012	0.943423437
ann	4	173	0.866059629	0.978784604
ann	4	174	0.941387188	0.981935847
ann	4	175	0.92818487	0.97845488
ann	4	176	0.837347961	0.92284646
ann	4	177	0.901394845	0.966961857
ann	4	178	0.927900973	0.97311921
ann	4	179	0.879285228	0.970336563
ann	4	180	0.915316544	0.971500347
ann	4	181	0.849477654	0.961360976
ann	4	182	0.838144277	0.946887783
ann	4	183	0.895428695	0.974289579
ann	4	184	0.927564544	0.961158578
ann	4	185	0.873761244	0.956453052
ann	4	186	0.933822268	0.983514664
ann	4	187	0.804082174	0.973680877
ann	4	188	0.910189431	0.974021681
ann	4	189	0.817399617	0.974311671
ann	4	190	0.868495711	0.942809238
ann	4	191	0.792692122	0.925131681
ann	4	192	0.895572341	0.944192428
ann	4	193	0.801534863	0.974834371
ann	4	194	0.884760063	0.97618733
ann	4	195	0.832693548	0.956483
ann	4	196	0.841002585	0.949050738
ann	4	197	0.936437416	0.988525265
ann	4	198	0.908627969	0.982429457
ann	4	199	0.837690537	0.954174025
ann	4	200	0.925760034	0.98905307
ann	4	201	0.967901196	0.984042125
ann	4	202	0.965642337	0.982324991
ann	4	203	0.942750613	0.973816187
ann	4	204	0.97135601	0.978554326
ann	4	205	0.966610217	0.984325151
ann	4	206	0.943372113	0.978587973
ann	4	207	0.928558218	0.968259638
ann	4	208	0.961179179	0.974003041
ann	4	209	0.882217019	0.968659519
ann	4	210	0.96784176	0.987947697
ann	4	211	0.94457554	0.963596704
ann	4	212	0.969205925	0.975093655
ann	4	213	0.953258372	0.986369728
ann	4	214	0.935829318	0.988968566
ann	4	215	0.958344912	0.986684616
ann	4	216	0.954712498	0.988811769
ann	4	217	0.967021322	0.976617744
ann	4	218	0.94264053	0.974283898
ann	4	219	0.908118348	0.9771254
ann	4	220	0.927500364	0.982853983
ann	4	221	0.943276431	0.983203496
ann	4	222	0.945380699	0.980296744
ann	4	223	0.938566448	0.972776507
ann	4	224	0.891257219	0.933335236
ann	4	225	0.920556369	0.982210252
ann	4	226	0.9446206	0.978998382
ann	4	227	0.930724891	0.975729166
ann	4	228	0.949246919	0.98844109
ann	4	229	0.88011344	0.986992575
ann	4	230	0.91008807	0.976210345
ann	4	231	0.897277831	0.979704953
ann	4	232	0.922278979	0.97535368
ann	4	233	0.917149167	0.968711571
ann	4	234	0.89115454	0.989046592
ann	4	235	0.965289073	0.987331474
ann	4	236	0.947738903	0.989552233
ann	4	237	0.952564581	0.987936789
ann	4	238	0.939420665	0.979124237
ann	4	239	0.927663246	0.977889595
ann	4	240	0.894434534	0.97756696
ann	4	241	0.957423602	0.982247397
ann	4	242	0.899160511	0.984911619
ann	4	243	0.944351959	0.975269184
ann	4	244	0.923395016	0.975019937
ann	4	245	0.907227236	0.981878163
ann	4	246	0.922665546	0.955307859
ann	4	247	0.961025028	0.987285509
ann	4	248	0.943241653	0.976994926
ann	4	249	0.932250357	0.983167615
ann	4	250	0.955006898	0.975395089
ann	4	251	0.937276233	0.974352986
ann	4	252	0.968816555	0.991690325
ann	4	253	0.911710685	0.975138231
ann	4	254	0.936885587	0.99254614
ann	4	255	0.965932249	0.981284119
ann	4	256	0.952658573	0.988952885
ann	4	257	0.956130917	0.984358175
ann	4	258	0.963674861	0.981197007
ann	4	259	0.96179161	0.985222965
ann	4	260	0.931741065	0.9670432
ann	4	261	0.929053031	0.974756904
ann	4	262	0.947920479	0.980324943
ann	4	263	0.929920133	0.981006837
ann	4	264	0.95547238	0.979399739
ann	4	265	0.979220512	0.989170817
ann	4	266	0.958262671	0.977008695
ann	4	267	0.972935733	0.97830769
ann	4	268	0.968827498	0.969820964
ann	4	269	0.917931801	0.969936537
ann	4	270	0.931215041	0.975784553
ann	4	271	0.931728987	0.954220119
ann	4	272	0.911119047	0.950734249
ann	4	273	0.972121501	0.970271177
ann	4	274	0.918984642	0.978832953
ann	4	275	0.944826856	0.974152242
ann	4	276	0.939122461	0.937079052
ann	4	277	0.965449325	0.992968614
ann	4	278	0.953945126	0.983498124
ann	4	279	0.974922602	0.989017576
ann	4	280	0.960331071	0.988473491
ann	4	281	0.941827413	0.985604265
ann	4	282	0.973867751	0.987721408
ann	4	283	0.978952486	0.989888019
ann	4	284	0.978568565	0.983793838
ann	4	285	0.960017173	0.976235169
ann	4	286	0.977069362	0.984009651
ann	4	287	0.967197585	0.988417541
ann	4	288	0.97140571	0.982322833
ann	4	289	0.965549969	0.982491445
ann	4	290	0.934968823	0.984727876
ann	4	291	0.957784957	0.977071511
ann	4	292	0.976926401	0.979255648
ann	4	293	0.935534552	0.977999858
ann	4	294	0.969566341	0.975880272
ann	4	295	0.971826887	0.977001994
mouse	RH365	1	0.82835859	0.542061244
mouse	RH365	2	0.851906568	0.473663334
mouse	RH365	3	0.7103651	0.789742759
mouse	RH365	4	0.545637144	0.789462232
mouse	RH365	5	0.572483925	0.864373394
mouse	RH365	6	0.356042788	0.765645666
mouse	RH365	7	-0.218818506	0.550618724
mouse	RH365	8	0.447320182	0.716391022
mouse	RH365	9	0.003328609	0.677958553
mouse	RH365	10	-0.012145276	0.553948998
mouse	RH365	11	-0.450956005	0.426277493
mouse	RH365	12	0.473101593	-0.015480082
mouse	RH365	13	0.149230112	0.605253162
mouse	RH365	14	0.577789219	0.477877957
mouse	RH365	15	0.574431093	0.069097864
mouse	RH365	16	0.631826719	0.380789882
mouse	RH365	17	0.461812565	0.541151248
mouse	RH365	18	0.472603685	0.51956084
mouse	RH365	19	0.649177398	0.456215281
mouse	RH365	20	0.46647568	0.351090587
mouse	RH365	21	0.703803962	0.192702711
mouse	RH365	22	0.851760178	0.39106221
mouse	RH365	23	0.663845659	0.100562506
mouse	RH365	24	0.850955281	0.174582535
mouse	RH365	25	0.837229321	-0.242195782
mouse	RH365	26	0.884313325	0.370554684
mouse	RH365	27	0.885652165	0.477177093
mouse	RH365	28	0.829808756	-0.084694463
mouse	RH365	29	0.825261543	0.064580814
mouse	RH365	30	0.881788259	0.566098891
mouse	RH365	31	0.887662292	0.54236917
mouse	RH365	32	0.781182068	0.643767083
mouse	RH365	33	0.958267943	-0.006135624
mouse	RH365	34	0.955932488	0.547429481
mouse	RH353	1	0.8702707	0.232252506
mouse	RH353	2	0.885332595	0.369028858
mouse	RH353	3	0.769933989	0.115982384
mouse	RH353	4	0.587055832	0.486538661
mouse	RH353	5	0.432526432	0.367563204
mouse	RH353	6	-0.047613773	0.303169901
mouse	RH353	7	0.120340602	0.135157996
mouse	RH353	8	-0.025587508	0.431904826
mouse	RH353	9	0.132316538	0.002874076
mouse	RH353	10	0.144112465	0.300462918
mouse	RH353	11	-0.010263034	0.285309537
mouse	RH353	12	0.278410622	0.103656969
mouse	RH353	13	0.769037254	0.079911827
mouse	RH353	14	0.883961553	0.205822657
mouse	RH353	15	0.773702342	-0.219207013
mouse	RH353	16	0.906497893	0.146961909
mouse	RH353	17	0.918574917	0.214996654
mouse	RH353	18	0.921385471	-0.170854593
mouse	RH353	19	0.784172744	0.22213589
mouse	RH353	20	0.914391713	0.080394965
mouse	RH353	21	0.969271022	0.357751091
mouse	RH353	22	0.908001923	0.14358132
mouse	RH353	23	0.948019568	0.400458272
mouse	RH353	24	0.962672234	0.21309304
mouse	RH353	25	0.954859016	0.224345334
mouse	RH353	26	0.954901984	0.386980281
mouse	RH353	27	0.905755879	0.486002126
mouse	RH353	28	0.820214319	-0.100481237
mouse	RH353	29	0.906276738	-0.070722383
mouse	RH353	30	0.845810828	0.539910325
mouse	RH353	31	0.767305951	0.374742025
mouse	RH353	32	0.814314376	0.438826093
mouse	RH353	33	0.659714643	0.253746362
mouse	RH353	34	0.850178302	0.046696147
mouse	RH374	1	0.010755918	0.751291589
mouse	RH374	2	-0.344457229	0.748177897
mouse	RH374	3	0.235888452	0.807572628
mouse	RH374	4	-0.370518876	0.536163429
mouse	RH374	5	0.938931334	0.548343936
mouse	RH374	6	0.895778841	0.653396316
mouse	RH374	7	0.948269309	0.692446617
mouse	RH374	8	0.918656412	0.475020303
mouse	RH374	9	0.862552807	0.423985966
mouse	RH374	10	0.929160268	0.68821574
mouse	RH374	11	0.91279022	0.784853499
mouse	RH374	12	0.931010072	0.672186918
mouse	RH374	13	0.941186143	0.544839582
mouse	RH374	14	0.921810118	0.657362703
mouse	RH374	15	0.95249825	0.858404208
mouse	RH374	16	0.954154851	0.826186408
mouse	RH374	17	0.90083065	0.654375924
mouse	RH374	18	0.896151928	0.663529974
mouse	RH374	19	0.947887863	0.727406609
mouse	RH374	20	0.927426663	0.416440579
mouse	RH374	21	0.890029733	0.136391558
mouse	RH374	22	0.903310955	0.22066213
mouse	RH374	23	0.857476572	-0.403422132
mouse	RH374	24	0.881310118	-0.11743656
mouse	RH374	25	0.799351471	0.112431222
mouse	RH374	26	0.80333319	0.313642464
mouse	RH374	27	0.875587894	0.283044826
mouse	RH374	28	0.917068321	0.316475838
mouse	RH374	29	0.798084206	0.169027957
mouse	RH374	30	0.699593328	-0.119699944
mouse	RH374	31	0.715819155	0.501062589
mouse	RH374	32	0.870117981	0.495592592
mouse	RH374	33	0.864272583	0.464841231
mouse	RH374	34	0.748353059	0.791263604
mouse	RH375	1	-0.039967521	0.699071927
mouse	RH375	2	-0.573350096	0.71378345
mouse	RH375	3	0.475095577	0.793759137
mouse	RH375	4	0.58555725	0.677192881
mouse	RH375	5	0.359452577	0.544767969
mouse	RH375	6	0.649959947	0.319992749
mouse	RH375	7	0.818868293	0.667256113
mouse	RH375	8	0.791708775	0.736670832
mouse	RH375	9	0.577289258	0.236830861
mouse	RH375	10	0.683941235	0.736732619
mouse	RH375	11	0.91046661	0.848204835
mouse	RH375	12	0.875780185	0.788818509
mouse	RH375	13	0.729176107	0.644276858
mouse	RH375	14	0.85618743	0.586932782
mouse	RH375	15	0.820369534	0.664326841
mouse	RH375	16	0.834948629	0.57037493
mouse	RH375	17	0.814904618	0.506384076
mouse	RH375	18	0.750270717	0.176095724
mouse	RH375	19	0.791960278	0.529622868
mouse	RH375	20	0.934703475	0.598444888
mouse	RH375	21	0.871158797	0.426914232
mouse	RH375	22	0.928363033	0.355632133
mouse	RH375	23	0.946883282	0.722869708
mouse	RH375	24	0.954743882	0.677240613
mouse	RH375	25	0.894380455	0.201314293
mouse	RH375	26	0.91226897	0.484731651
mouse	RH375	27	0.958850402	0.612606005
mouse	RH375	28	0.891175734	0.434653637
mouse	RH375	29	0.937873367	0.327316703
mouse	RH375	30	0.928532346	0.20923092
mouse	RH375	31	0.893111235	0.282326659
mouse	RH375	32	0.894454522	0.327342058
mouse	RH375	33	0.932333368	0.10555179
mouse	RH375	34	0.925440994	0.163746661
mouse	RH456	1	0.860389563	0.61568952
mouse	RH456	2	0.829180597	0.347928203
mouse	RH456	3	0.573919059	0.016846568
mouse	RH456	4	0.376155061	0.696587059
mouse	RH456	5	0.411084995	0.560909966
mouse	RH456	6	0.086904865	0.564166239
mouse	RH456	7	0.291472752	0.512497975
mouse	RH456	8	0.279884833	0.256858435
mouse	RH456	9	0.249526396	0.077830778
mouse	RH456	10	0.090763045	-0.05267089
mouse	RH456	11	0.483597178	-0.02328851
mouse	RH456	12	0.471639539	0.058316266
mouse	RH456	13	0.048146182	0.260813307
mouse	RH456	14	0.283247565	0.280092837
mouse	RH456	15	0.562888256	-0.003939105
mouse	RH456	16	0.379325538	0.052401844
mouse	RH456	17	0.478937423	0.536166069
mouse	RH456	18	0.419968253	0.09939522
mouse	RH456	19	0.469895042	0.388678341
mouse	RH456	20	0.720660693	0.379388396
mouse	RH456	21	0.630105701	0.012552247
mouse	RH456	22	0.697156309	-0.05681679
mouse	RH456	23	0.880826857	-0.034929979
mouse	RH456	24	0.861688064	0.258751758
mouse	RH456	25	0.777996219	0.098601504
mouse	RH456	26	0.86723071	-0.166880232
mouse	RH456	27	0.820544346	0.09689558
mouse	RH456	28	0.861126012	0.053314548
mouse	RH456	29	0.813304254	-0.08413992
mouse	RH456	30	0.953543998	0.084305741
mouse	RH456	31	0.943376295	0.061941656
mouse	RH456	32	0.931422837	0.35993849
mouse	RH456	33	0.956555059	0.104323716
mouse	RH456	34	0.93091517	-0.120018973
mouse	RH445	1	0.400228347	0.88019709
mouse	RH445	2	0.256199676	0.822929509
mouse	RH445	3	0.15868537	0.801871335
mouse	RH445	4	-0.3230806	0.642369561
mouse	RH445	5	0.160257364	0.548589121
mouse	RH445	6	-0.579402329	0.543349216
mouse	RH445	7	0.38557623	0.408454434
mouse	RH445	8	0.480066879	0.334446413
mouse	RH445	9	0.513449721	0.134408732
mouse	RH445	10	0.204858515	0.422624886
mouse	RH445	11	0.638613449	0.456823792
mouse	RH445	12	0.541274507	0.455654355
mouse	RH445	13	0.639803274	0.395013642
mouse	RH445	14	0.521293025	0.077996158
mouse	RH445	15	0.65829627	0.430247799
mouse	RH445	16	0.686866371	0.381959888
mouse	RH445	17	0.26700157	0.298037764
mouse	RH445	18	0.611401481	0.205249596
mouse	RH445	19	0.798665146	0.121302276
mouse	RH445	20	0.626666047	0.417499499
mouse	RH445	21	0.697369739	0.326472994
mouse	RH445	22	0.88246323	0.392509473
mouse	RH445	23	0.891479308	0.278755478
mouse	RH445	24	0.780217477	-0.057584722
mouse	RH445	25	0.883023786	0.487500597
mouse	RH445	26	0.850129527	0.331940946
mouse	RH445	27	0.782679527	0.303553894
mouse	RH445	28	0.837776333	0.491589088
mouse	RH445	29	0.644341257	0.296527416
mouse	RH445	30	0.815808607	0.224126882
mouse	RH445	31	0.766562437	0.199744013
mouse	RH445	32	0.494068165	0.334333751
mouse	RH445	33	0.657693786	-0.19355404
mouse	RH445	34	0.788370787	0.103636897
mouse	RH377	1	0.684033782	0.597908044
mouse	RH377	2	0.500230368	0.717327642
mouse	RH377	3	0.517361311	0.639013731
mouse	RH377	4	0.221004227	0.837102176
mouse	RH377	5	0.199643876	0.711078735
mouse	RH377	6	0.440247502	0.673432316
mouse	RH377	7	0.318493384	0.543157679
mouse	RH377	8	-0.025704395	0.573011769
mouse	RH377	9	0.723614334	0.542587423
mouse	RH377	10	0.760187152	0.47946855
mouse	RH377	11	0.820106629	0.333806421
mouse	RH377	12	0.80499267	-0.228499243
mouse	RH377	13	0.928530704	0.460340218
mouse	RH377	14	0.933567169	0.774305663
mouse	RH377	15	0.928082523	0.748084627
mouse	RH377	16	0.970190705	0.888944309
mouse	RH377	17	0.936864198	0.624139425
mouse	RH377	18	0.926329404	0.645652905
mouse	RH377	19	0.908657263	0.732165918
mouse	RH377	20	0.923316496	0.539998331
mouse	RH377	21	0.909459804	0.562068375
mouse	RH377	22	0.933886386	0.649269509
mouse	RH377	23	0.786012069	0.210147178
mouse	RH377	24	0.802266956	0.501722761
mouse	RH377	25	0.949426812	0.833775611
mouse	RH377	26	0.922239296	0.875252524
mouse	RH377	27	0.954565124	0.898185588
mouse	RH377	28	0.877324877	0.76828967
mouse	RH377	29	0.953782304	0.758691055
mouse	RH377	30	0.907831065	0.568613785
mouse	RH377	31	0.912071862	0.59324077
mouse	RH377	32	0.885443681	0.378946481
mouse	RH377	33	0.91401243	0.262191833
mouse	RH377	34	0.907295879	0.225836266
