# Supplementary material for: Meta-reinforcement learning via orbitofrontal cortex
Source: Nat Neurosci. 2023 Nov 13;26(12):2182–91. doi: 10.1038/s41593-023-01485-3 (PMC10689244; doi:10.1038/s41593-023-01485-3)
Supplement: Supplementary file 3 — Numerical source data files for figures. [file 41593_2023_1485_MOESM3_ESM.zip › source_data_fig1/fig1l2.csv]

mouse	session_pair	his_cos_mat_rewccb	his_cos_mat_rewcc	his_cos_mat_rewc	his_cos_mat_c
RH365	1	0.7454493146814762	0.7644332917635052	0.8283585903138071	0.5420612437285324
RH365	2	0.7262109428060687	0.7537321789652549	0.8519065683780669	0.47366333400391747
RH365	3	0.650811615436557	0.6867767423039352	0.710365100163093	0.7897427587496313
RH365	4	0.5700765121403127	0.6048713710323108	0.5456371442714884	0.7894622316287945
RH365	5	0.4587921440014718	0.4720431683802196	0.57248392510682	0.8643733935102442
RH365	6	0.48160805496733294	0.6026838150759625	0.35604278799530964	0.7656456659474447
RH365	7	0.11750919916461484	0.12648863974235397	-0.218818506158532	0.5506187240872189
RH365	8	0.560766941567391	0.6025852692839986	0.4473201815655924	0.7163910222863559
RH365	9	0.37320750039397166	0.4277484258256917	0.003328609281125794	0.6779585534266264
RH365	10	0.33196335455473197	0.3130609452342193	-0.012145275989853339	0.5539489980537456
RH365	11	-0.2624758960855322	-0.019951887038121664	-0.45095600471206865	0.42627749332351017
RH365	12	0.3248118568343376	0.29667877600567644	0.4731015934047111	-0.015480082378773885
RH365	13	0.49358439040688734	0.3187619831248786	0.14923011163059502	0.6052531624986621
RH365	14	0.594500165879049	0.5303773782592581	0.5777892192767473	0.4778779570187724
RH365	15	0.5147275493365033	0.47943359053503165	0.5744310932184318	0.06909786404066896
RH365	16	0.49750214420566846	0.57271867934184	0.631826719160167	0.38078988216341
RH365	17	0.44327290056104285	0.45908144445654286	0.4618125648218447	0.5411512479728159
RH365	18	0.22586116948003712	0.4604453584848985	0.4726036846227526	0.5195608396533314
RH365	19	0.6003656428114699	0.6232297197002195	0.6491773980614148	0.4562152812167194
RH365	20	0.4218404300132702	0.4289125409059905	0.4664756798427333	0.35109058691584
RH365	21	0.641468195987276	0.6293309649895305	0.7038039623797718	0.19270271138918896
RH365	22	0.7459041552002104	0.7788398118396351	0.8517601778618975	0.3910622099503883
RH365	23	0.5880086939301775	0.5525419386560839	0.663845658834296	0.10056250626842216
RH365	24	0.7182224313654447	0.7670112152134936	0.8509552807754395	0.17458253459050285
RH365	25	0.6756185706832353	0.687094850656569	0.8372293211258548	-0.24219578214401682
RH365	26	0.8197740422731744	0.836678595864633	0.8843133248034049	0.3705546838066763
RH365	27	0.8307052486657286	0.848823763226464	0.8856521649353472	0.4771770929727138
RH365	28	0.6366823369923382	0.7060686896352883	0.8298087562797413	-0.08469446302412882
RH365	29	0.7453430623404339	0.7598161795063605	0.8252615427027588	0.06458081351371057
RH365	30	0.8259687404795567	0.8560209109424136	0.881788259465964	0.566098891204037
RH365	31	0.8468160518389831	0.8509766828330386	0.8876622918586673	0.5423691697059887
RH365	32	0.7580461046055843	0.760982033984111	0.7811820684173401	0.6437670833332352
RH365	33	0.8298925812040931	0.872268564879543	0.9582679432231627	-0.006135624277845952
RH365	34	0.8939679745275784	0.908812110796501	0.9559324876078941	0.5474294807200446
RH353	1	0.7294077118842173	0.7497819916839406	0.8702706996026578	0.23225250580124351
RH353	2	0.7591146283605694	0.7807887428329428	0.8853325948766413	0.36902885817886183
RH353	3	0.6171230683186766	0.634583390722703	0.7699339889972692	0.11598238372497323
RH353	4	0.48884581570373087	0.5724290810232927	0.5870558315108647	0.4865386610438048
RH353	5	0.4057949348303433	0.3829068409301287	0.4325264316176324	0.367563203960101
RH353	6	0.18138849673724902	0.12371372337756723	-0.047613773450839406	0.303169901131907
RH353	7	0.13492213142150147	0.1301248783114301	0.12034060174097856	0.13515799566736258
RH353	8	0.09619958059586549	0.10984052442692019	-0.025587507616755222	0.43190482598709223
RH353	9	0.1698661793073246	0.1178831589595893	0.13231653809808633	0.002874075632144435
RH353	10	0.1564637848532288	0.1712665741428786	0.14411246504690917	0.30046291821131577
RH353	11	0.13308216937934442	0.0716014237983795	-0.01026303447495407	0.285309536547783
RH353	12	0.21455222894244255	0.2520232532542945	0.27841062232892266	0.10365696866187495
RH353	13	0.40587080001342263	0.60886900538356	0.7690372539371556	0.07991182746962994
RH353	14	0.7103365052998053	0.7433986798998203	0.883961553025032	0.2058226567056436
RH353	15	0.6390111476573801	0.7072179519405002	0.7737023415168142	-0.21920701333509257
RH353	16	0.831450012626355	0.841414846033393	0.9064978933605913	0.14696190898618233
RH353	17	0.8614072458404773	0.8733094295249615	0.918574916653529	0.21499665405199186
RH353	18	0.7861345562256337	0.7990412010452388	0.9213854708224511	-0.1708545933101822
RH353	19	0.6806302340585282	0.7012013485466521	0.7841727441497001	0.2221358898796033
RH353	20	0.7813259654290413	0.853042251227977	0.9143917126551099	0.08039496463019627
RH353	21	0.9007700663453573	0.9369668473964824	0.969271021632449	0.35775109126198
RH353	22	0.7908293359776504	0.8574057058078857	0.9080019232001497	0.14358132037843116
RH353	23	0.7327180543873443	0.9001837908058606	0.9480195682842977	0.40045827151915764
RH353	24	0.9001198330254219	0.90423388816444	0.9626722337785436	0.21309304021463146
RH353	25	0.8684502865598107	0.912080399337668	0.9548590156118711	0.22434533353149227
RH353	26	0.9078235859579731	0.912024389432325	0.9549019842759184	0.38698028134961654
RH353	27	0.8741333436118379	0.8739607796466917	0.9057558793713222	0.4860021260770669
RH353	28	0.6881837026730576	0.7190847452469183	0.8202143189369601	-0.10048123710133645
RH353	29	0.7469159443909383	0.7944150520227029	0.9062767375888766	-0.07072238307075063
RH353	30	0.7295412875989652	0.7868903845690289	0.84581082773896	0.5399103252682732
RH353	31	0.6640101239037326	0.7013865946228797	0.7673059510223819	0.37474202533682066
RH353	32	0.5885934932877006	0.748168444295876	0.8143143761277131	0.43882609288020935
RH353	33	0.5594891669384134	0.5568932120572859	0.6597146429837892	0.25374636169874454
RH353	34	0.6464966509758722	0.6696785293638696	0.8501783018748856	0.04669614744094537
RH374	1	0.2387348165628589	0.23131377705751	0.010755918216816918	0.751291589316899
RH374	2	0.11046930145173015	0.10663247828837683	-0.344457228948251	0.7481778969430168
RH374	3	0.37730648364110375	0.48576681966114243	0.23588845247199183	0.8075726280974251
RH374	4	0.16726210195454116	0.16800453122406364	-0.37051887647561066	0.5361634286667598
RH374	5	0.8442490247149133	0.8673368829196185	0.9389313341496563	0.548343935990356
RH374	6	0.8212187257506427	0.8324752408391642	0.8957788408015299	0.6533963159007479
RH374	7	0.8492358587714126	0.8789354909650289	0.9482693086067944	0.6924466173807377
RH374	8	0.7852659676883011	0.8633178440036456	0.918656411998577	0.47502030319381616
RH374	9	0.7878321135761408	0.8061526694166423	0.8625528069212139	0.4239859660717446
RH374	10	0.8729538614015464	0.8840626014252762	0.9291602684221909	0.688215740095106
RH374	11	0.8623252923761061	0.8914330646842326	0.9127902204783584	0.7848534990145192
RH374	12	0.82535094377903	0.8827238890336797	0.9310100724376064	0.6721869177880062
RH374	13	0.850834476181595	0.8723269878212209	0.9411861433367215	0.5448395815918221
RH374	14	0.8615681988177393	0.8768780446664813	0.92181011807604	0.6573627030787839
RH374	15	0.9127657814001271	0.9367024072021055	0.9524982495171892	0.8584042083695232
RH374	16	0.8878009133674072	0.9304974935738137	0.9541548505645687	0.8261864075677385
RH374	17	0.8250166984039469	0.8532296557265298	0.900830649721269	0.6543759235353634
RH374	18	0.8324619758440622	0.8543460175706956	0.8961519281506615	0.6635299740373252
RH374	19	0.863828164889471	0.9161755515186052	0.9478878627370211	0.7274066086412043
RH374	20	0.8372464360226959	0.8444429841348937	0.9274266625283396	0.4164405789502343
RH374	21	0.7473007763922443	0.8048783321716071	0.8900297329583668	0.13639155827123559
RH374	22	0.7935424152809095	0.8038864573215989	0.9033109554711205	0.22066212984897415
RH374	23	0.6397425621170625	0.6779916406204239	0.8574765715192634	-0.40342213181229897
RH374	24	0.7354646827930609	0.7248474819807561	0.881310118328152	-0.11743656044583453
RH374	25	0.677831749806427	0.6747776691471159	0.7993514711323771	0.11243122201141345
RH374	26	0.7188870778810277	0.7275370691671748	0.8033331902491299	0.31364246391971057
RH374	27	0.7894042248895433	0.790622286719448	0.8755878938394318	0.2830448264303202
RH374	28	0.8078424733399101	0.856754954894145	0.9170683213343656	0.31647583767264803
RH374	29	0.6915331104199045	0.7094679429762931	0.7980842063112654	0.16902795663711367
RH374	30	0.5098635807921996	0.5835930000786803	0.6995933281157815	-0.11969994371253012
RH374	31	0.6344498825707712	0.6564678851300956	0.7158191545227768	0.5010625891535615
RH374	32	0.7336912069543376	0.7611286632332697	0.8701179805786161	0.4955925918251941
RH374	33	0.7567941284105736	0.7795385270276648	0.8642725832117686	0.4648412313392141
RH374	34	0.6121479069942936	0.6329999137222163	0.7483530586543315	0.7912636040301122
RH375	1	0.29225892912410867	0.29215841224196937	-0.03996752088088597	0.6990719270382385
RH375	2	0.0341169510397752	0.038243390878840544	-0.5733500956843621	0.7137834503846849
RH375	3	0.5825992398232448	0.5968738048153762	0.4750955771504509	0.7937591372129531
RH375	4	0.5296071135060239	0.5582872702294691	0.5855572503750445	0.6771928813115144
RH375	5	0.38031905433827623	0.41822114984442704	0.3594525773852557	0.5447679691653486
RH375	6	0.5514867079666816	0.574471036876484	0.6499599466479803	0.319992748624264
RH375	7	0.7227818075811143	0.764008504280477	0.81886829257049	0.6672561125173494
RH375	8	0.6985753094189892	0.7626571171380248	0.7917087751441663	0.7366708323203054
RH375	9	0.5138214807913257	0.5228646277663929	0.5772892577529143	0.2368308609289481
RH375	10	0.6233268206740163	0.6736102596677377	0.6839412346931958	0.7367326190785439
RH375	11	0.8764808175156302	0.9006599013575315	0.910466609954294	0.8482048349810165
RH375	12	0.8314772948685356	0.8587715267222803	0.8757801847475128	0.7888185092623965
RH375	13	0.6417895556020399	0.7148610026245548	0.7291761074793696	0.6442768580723326
RH375	14	0.7843778854171795	0.8238195770071972	0.8561874303011553	0.5869327819838331
RH375	15	0.7608337303323477	0.7966963425013549	0.8203695337230299	0.6643268408397219
RH375	16	0.77657201005556	0.8031709677518817	0.8349486286359136	0.5703749300051106
RH375	17	0.7190198296259345	0.7794172889187646	0.8149046175312502	0.506384076039723
RH375	18	0.631637640513196	0.6643448123354974	0.7502707171783116	0.1760957240948485
RH375	19	0.7653864144816958	0.7682622397393537	0.7919602780564826	0.5296228680322855
RH375	20	0.897262883406311	0.9049551224945164	0.9347034751818045	0.5984448876918805
RH375	21	0.8132580327892139	0.8183060960862768	0.8711587968266533	0.42691423176256016
RH375	22	0.8375558687346777	0.8728890850683737	0.9283630331814422	0.35563213272658967
RH375	23	0.9054541957486677	0.9195419787500606	0.9468832817346404	0.7228697077415764
RH375	24	0.9104199466782198	0.9235584879803256	0.954743881633935	0.6772406130243652
RH375	25	0.7683009671505546	0.8102760358361701	0.8943804554152079	0.2013142932413389
RH375	26	0.8121642529582301	0.8549830960631889	0.9122689700808	0.4847316510355423
RH375	27	0.9015409470055381	0.9133297232133	0.9588504023576967	0.61260600524336
RH375	28	0.8342767438818945	0.8469996797656554	0.8911757340580806	0.43465363707633353
RH375	29	0.8679120591649854	0.8785824981419624	0.937873367240298	0.327316703147309
RH375	30	0.821509804688243	0.847847907267543	0.9285323463041679	0.20923092040059976
RH375	31	0.7872107223588927	0.8217085344504907	0.8931112348973389	0.28232665871978246
RH375	32	0.8274075901132958	0.8392593890152071	0.8944545221696085	0.327342057697403
RH375	33	0.8716319257598142	0.8725192659160651	0.9323333682067328	0.10555179016288303
RH375	34	0.8688097706760954	0.8699621896276769	0.9254409935115897	0.16374666087429363
RH456	1	0.7736919541862802	0.7873950100451644	0.8603895632582844	0.6156895204351389
RH456	2	0.6593251638923547	0.7036187374304604	0.829180597437461	0.3479282028765752
RH456	3	0.39086868825262194	0.3940690495847436	0.5739190594223759	0.01684656799782233
RH456	4	0.5087469635926105	0.5137573132653293	0.3761550614515087	0.6965870586512338
RH456	5	0.4488217918287084	0.4608621646875057	0.4110849946869646	0.5609099663036626
RH456	6	0.2275996395075996	0.2363193499565631	0.08690486545917245	0.5641662394108884
RH456	7	0.330346534287021	0.3409135380685709	0.2914727518791686	0.5124979746606737
RH456	8	0.24460110818138023	0.2641036677415824	0.2798848328273179	0.25685843510675854
RH456	9	0.053871208153340164	0.07585952050544267	0.2495263960278767	0.07783077808027909
RH456	10	0.028376516592929495	0.010691348097235032	0.0907630448923275	-0.052670890444625876
RH456	11	0.2855529192400022	0.2845983153220092	0.48359717796595286	-0.02328850986328812
RH456	12	0.35445480013104663	0.36175830769059175	0.4716395389243216	0.05831626576088024
RH456	13	0.1589309915774409	0.1630502868712552	0.0481461819432435	0.2608133073600274
RH456	14	0.28381851509963163	0.2889778188570176	0.28324756502724	0.28009283687994374
RH456	15	0.3203527707552264	0.3355272223263692	0.5628882562643917	-0.003939104762890756
RH456	16	0.22821457679286525	0.26171180788178	0.37932553798944457	0.05240184405526797
RH456	17	0.5194395963692204	0.5112614979118105	0.4789374225087519	0.5361660690674162
RH456	18	0.3070083066341216	0.3113457969801071	0.4199682529661972	0.09939521961899697
RH456	19	0.42817690444620704	0.41742668660842897	0.46989504177487385	0.38867834147639224
RH456	20	0.4998776194408282	0.49838267830330957	0.7206606928067846	0.37938839647972716
RH456	21	0.4777381547175251	0.4635814358582662	0.6301057010693565	0.012552246988579397
RH456	22	0.573991622864754	0.5793991238287386	0.6971563089468145	-0.056816789562135414
RH456	23	0.7994278156482647	0.814940710869546	0.8808268569910087	-0.03492997852539986
RH456	24	0.787953022237919	0.8055330519498266	0.8616880642002694	0.2587517584601998
RH456	25	0.7010172238333864	0.7141769661322149	0.7779962192070752	0.09860150357677941
RH456	26	0.7909006786406072	0.7950210596599883	0.8672307101523886	-0.16688023205088637
RH456	27	0.7161813489988285	0.7243924648764484	0.8205443464446048	0.09689557956052727
RH456	28	0.7405819485644671	0.7417111560538666	0.8611260118213881	0.053314548209933275
RH456	29	0.7284470066222818	0.7223017897601314	0.813304253618379	-0.0841399195077709
RH456	30	0.91851406503779	0.9274555366902366	0.9535439975745554	0.08430574124736252
RH456	31	0.8868342114576958	0.9008829586117922	0.943376294620476	0.06194165604831272
RH456	32	0.8846036519179385	0.901511372805952	0.9314228371536792	0.35993848997277333
RH456	33	0.8824178330087822	0.9262427010279051	0.9565550591919425	0.10432371646242897
RH456	34	0.845727951971204	0.8815334691151246	0.9309151696797361	-0.12001897285991281
RH445	1	0.5939611352220828	0.6067137828597382	0.4002283467380213	0.880197089642546
RH445	2	0.5192328077314381	0.5467233525164195	0.2561996760677832	0.8229295094331478
RH445	3	0.41558983552137024	0.43103500759438507	0.15868536975098432	0.8018713345612831
RH445	4	-0.15246661548238272	-0.09057183714699674	-0.3230805998427341	0.6423695606027827
RH445	5	0.3465569901163374	0.3366827555820727	0.16025736381027822	0.5485891214918401
RH445	6	-0.06840666195286663	-0.15938122619549777	-0.5794023292495115	0.5433492161173891
RH445	7	0.38931936883484325	0.3803470704797296	0.38557622995447516	0.4084544336126269
RH445	8	0.394832564074166	0.40344115609998443	0.4800668788759325	0.3344464129164447
RH445	9	0.21646841578921308	0.30469824536726986	0.5134497206144596	0.13440873244178492
RH445	10	0.24504687162867062	0.285983038402578	0.20485851478290468	0.4226248856190197
RH445	11	0.47143319029664477	0.5040693138658027	0.6386134493250297	0.45682379247261123
RH445	12	0.3958284449656508	0.5113603702745099	0.5412745068111793	0.4556543548118991
RH445	13	0.5276013050494827	0.5539442874551543	0.6398032736580823	0.3950136423923089
RH445	14	0.32450326496427695	0.41949860117737503	0.5212930249793126	0.07799615832494085
RH445	15	0.5339260272155706	0.5862796344894532	0.658296270194425	0.43024779892918713
RH445	16	0.5540686604953546	0.6155137985984311	0.6868663714963623	0.3819598875158738
RH445	17	0.2634477016805832	0.27708920794514935	0.2670015698094261	0.29803776446192803
RH445	18	0.4171515706867658	0.4576514210483448	0.6114014805970682	0.20524959609475246
RH445	19	0.6137353674264113	0.7145613752816358	0.798665145829945	0.12130227555315565
RH445	20	0.5718534185114093	0.5831543310118359	0.6266660472732737	0.41749949946008913
RH445	21	0.5934897889402253	0.6196980960621048	0.697369738789142	0.3264729942004285
RH445	22	0.802426059695643	0.8236116688473665	0.8824632300370918	0.39250947283971094
RH445	23	0.8240346733690608	0.8390487667211819	0.8914793083445959	0.27875547797087397
RH445	24	0.6282314361646266	0.6846623675090383	0.7802174766385569	-0.05758472211165115
RH445	25	0.7948538550495348	0.8219592778230063	0.8830237856303947	0.4875005974511448
RH445	26	0.7142816178655937	0.7264573548968233	0.850129526882888	0.3319409455658975
RH445	27	0.7021423765620942	0.7231756030139425	0.7826795269264362	0.3035538938423223
RH445	28	0.7276724636400569	0.7827265219099068	0.8377763327800686	0.4915890884059073
RH445	29	0.5854966187823034	0.5908336200427204	0.6443412565040475	0.29652741586471665
RH445	30	0.6914017921224801	0.7157479941723901	0.8158086070415148	0.22412688167375813
RH445	31	0.6518998572748216	0.6661506207050909	0.7665624366278068	0.19974401253638557
RH445	32	0.3810023517937966	0.3956985178138504	0.49406816516964797	0.3343337512701578
RH445	33	0.49547369937361035	0.5059416085673316	0.6576937864292584	-0.1935540401093877
RH445	34	0.6262611118327792	0.6426867561333625	0.7883707870428638	0.10363689684402518
RH377	1	0.6754650643427348	0.6869694003623822	0.6840337821159946	0.5979080439981997
RH377	2	0.6009699479618414	0.6062302845702023	0.5002303677943057	0.7173276418515881
RH377	3	0.5183999503955214	0.5317615850501604	0.5173613108708277	0.6390137311600563
RH377	4	0.37583019932795947	0.3897780942226839	0.2210042271276738	0.837102176483017
RH377	5	0.37043988198280015	0.36641912913279906	0.1996438758227863	0.7110787348367966
RH377	6	0.45914529140332777	0.5533862670687355	0.4402475019284888	0.6734323158002905
RH377	7	0.4367663955787052	0.44707155451904973	0.31849338411241473	0.5431576790393619
RH377	8	0.26862503158591083	0.2319633355037008	-0.025704394744409435	0.5730117690269898
RH377	9	0.6868168629790221	0.6807553502879076	0.7236143338692479	0.5425874229338818
RH377	10	0.6812257391101786	0.6841061646821511	0.760187152375655	0.47946854993262616
RH377	11	0.6855872752030918	0.7047045959741777	0.820106629215316	0.333806421251281
RH377	12	0.6680588311565043	0.700493657470866	0.8049926702329856	-0.2284992430308903
RH377	13	0.8718135211756308	0.8742762837827227	0.9285307041553736	0.460340217897566
RH377	14	0.8980699673159208	0.8995257079477798	0.9335671689373699	0.7743056633162191
RH377	15	0.8841996463217974	0.8974037466051833	0.9280825232212967	0.7480846270824152
RH377	16	0.9413199875090607	0.9579832779393322	0.9701907046998087	0.888944308873409
RH377	17	0.8927088120446622	0.9002259892545179	0.9368641975218382	0.6241394252693306
RH377	18	0.8932689437885803	0.9031838959787406	0.9263294042001154	0.6456529048835236
RH377	19	0.8673093418900806	0.8818944800770891	0.9086572625860043	0.7321659184784177
RH377	20	0.8334272975351805	0.8832078915769921	0.9233164962420041	0.5399983308420309
RH377	21	0.8108602506152192	0.8611735628407364	0.909459804427639	0.5620683751375621
RH377	22	0.9025099793274027	0.9039298470314273	0.9338863862959169	0.6492695085451791
RH377	23	0.7310665719535863	0.73205576436035	0.78601206907844	0.210147178040671
RH377	24	0.7528131963892936	0.756969630342903	0.8022669559007849	0.501722761275779
RH377	25	0.9296176088785325	0.9347771082491949	0.9494268120102969	0.8337756108596353
RH377	26	0.9094005101700352	0.9140416567903014	0.9222392955760915	0.8752525238864663
RH377	27	0.9380175981700223	0.9455951442831252	0.9545651244495416	0.898185588139001
RH377	28	0.8464275801914949	0.8603547795047186	0.8773248767212003	0.7682896695541576
RH377	29	0.8818589481648711	0.9241603336940758	0.9537823039336478	0.7586910547827744
RH377	30	0.8250676944482731	0.8566898319877699	0.9078310650210298	0.5686137848348659
RH377	31	0.8334421376055177	0.8525587137510484	0.9120718617947166	0.5932407696663129
RH377	32	0.7982288263245703	0.8201373172220785	0.8854436814069082	0.37894648056804503
RH377	33	0.7590167505248224	0.8271391309251319	0.9140124301283447	0.26219183301277954
RH377	34	0.8048375462618713	0.8298213016671415	0.9072958790262741	0.22583626578486884
