# Supplementary material for: Meta-reinforcement learning via orbitofrontal cortex
Source: Nat Neurosci. 2023 Nov 13;26(12):2182–91. doi: 10.1038/s41593-023-01485-3 (PMC10689244; doi:10.1038/s41593-023-01485-3)
Supplement: Supplementary file 4 — Numerical source data files for figures. [file 41593_2023_1485_MOESM4_ESM.zip]

Archive with 9 entries (9 files):
- source_data_fig2/fig2g.csv
- source_data_fig2/fig2h.csv
- source_data_fig2/fig2iBottomLeft.csv
- source_data_fig2/fig2iBottomMiddle.csv
- source_data_fig2/fig2iBottomRight.csv
- source_data_fig2/fig2iTopLeft.csv
- source_data_fig2/fig2iTopMiddle.csv
- source_data_fig2/fig2iTopRight.csv
- source_data_fig2/fig2j.csv
