# Supplementary material for: Meta-reinforcement learning via orbitofrontal cortex
Source: Nat Neurosci. 2023 Nov 13;26(12):2182–91. doi: 10.1038/s41593-023-01485-3 (PMC10689244; doi:10.1038/s41593-023-01485-3)
Supplement: Supplementary file 4 — Numerical source data files for figures. [file 41593_2023_1485_MOESM4_ESM.zip › source_data_fig2/fig2g.csv]

mouse	day	virus	p_choosing_high	optimality
RH925	1	ctrl	0.359375	0.342211453
RH925	2	ctrl	0.424657534	0.414864622
RH925	3	ctrl	0.385416667	0.350363617
RH925	4	ctrl	0.376146789	0.409309103
RH925	5	ctrl	0.516666667	0.472115926
RH925	6	ctrl	0.442060086	0.398771343
RH925	7	ctrl	0.393501805	0.385894893
RH925	8	ctrl	0.615916955	0.480411749
RH925	9	ctrl	0.515151515	0.420093484
RH925	10	ctrl	0.427083333	0.374064151
RH925	11	ctrl	0.661290323	0.500191837
RH925	12	ctrl	0.583333333	0.464890298
RH925	13	ctrl	0.5625	0.449583928
RH925	14	ctrl	0.557971014	0.439575208
RH925	15	ctrl	0.691489362	0.517556368
RH925	16	ctrl	0.547528517	0.461672723
RH925	17	ctrl	0.648648649	0.512360851
RH925	18	ctrl	0.757709251	0.527099843
RH925	19	ctrl	0.639534884	0.484582047
RH925	20	ctrl	0.6640625	0.488110328
RH925	21	ctrl	0.663716814	0.503142836
RH925	22	ctrl	0.687179487	0.506441781
RH925	23	ctrl	0.6	0.478668488
RH925	24	ctrl	0.620408163	0.476931477
RH925	25	ctrl	0.677248677	0.488233085
RH925	26	ctrl	0.724832215	0.519326189
RH925	27	ctrl	0.631921824	0.484343292
RH925	28	ctrl	0.612307692	0.487996839
RH925	29	ctrl	0.576923077	0.483267988
RH925	30	ctrl	0.617834395	0.476357211
RH926	1	ctrl	0.542056075	0.484457903
RH926	2	ctrl	0.486842105	0.463831124
RH926	3	ctrl	0.572222222	0.500366713
RH926	4	ctrl	0.470790378	0.45680155
RH926	5	ctrl	0.548245614	0.472853798
RH926	6	ctrl	0.321428571	0.334992495
RH926	7	ctrl	0.562111801	0.495599242
RH926	8	ctrl	0.479338843	0.457268127
RH926	9	ctrl	0.564102564	0.479410799
RH926	10	ctrl	0.646067416	0.513263171
RH926	11	ctrl	0.604081633	0.491506538
RH926	12	ctrl	0.591078067	0.462753072
RH926	13	ctrl	0.685503686	0.497022543
RH926	14	ctrl	0.540925267	0.422154943
RH926	15	ctrl	0.731092437	0.503910033
RH926	16	ctrl	0.54893617	0.44975376
RH926	17	ctrl	0.59798995	0.45418668
RH926	18	ctrl	0.4375	0.371063007
RH926	19	ctrl	0.405172414	0.370559259
RH926	20	ctrl	0.439393939	0.370207811
RH926	21	ctrl	0.47804878	0.375144032
RH926	22	ctrl	0.831578947	0.544423826
RH926	23	ctrl	0.75	0.533509745
RH926	24	ctrl	0.894736842	0.604930681
RH926	25	ctrl	0.572413793	0.439464182
RH926	26	ctrl	0.530201342	0.435975091
RH926	27	ctrl	0.806122449	0.529350068
RH926	28	ctrl	0.719298246	0.516352449
RH926	29	ctrl	0.631284916	0.468032829
RH926	30	ctrl	0.613259669	0.449671286
RH928	1	ctrl	0.524421594	0.477926807
RH928	2	ctrl	0.518072289	0.486543622
RH928	3	ctrl	0.52173913	0.488473044
RH928	4	ctrl	0.582802548	0.510968989
RH928	5	ctrl	0.508152174	0.47715588
RH928	6	ctrl	0.557065217	0.493199069
RH928	7	ctrl	0.615384615	0.513578997
RH928	8	ctrl	0.504615385	0.477008311
RH928	9	ctrl	0.54691689	0.490863075
RH928	10	ctrl	0.538961039	0.47357129
RH928	11	ctrl	0.612676056	0.507461245
RH928	12	ctrl	0.657216495	0.527270856
RH928	13	ctrl	0.601713062	0.494790218
RH928	14	ctrl	0.572864322	0.468151447
RH928	15	ctrl	0.595794393	0.483532166
RH928	16	ctrl	0.591584158	0.505478478
RH928	17	ctrl	0.634660422	0.500699465
RH928	18	ctrl	0.643340858	0.514732303
RH928	19	ctrl	0.596446701	0.508949179
RH928	20	ctrl	0.432160804	0.429951681
RH928	21	ctrl	0.67761194	0.520936474
RH928	22	ctrl	0.655080214	0.524677072
RH928	23	ctrl	0.515463918	0.474507828
RH928	24	ctrl	0.62601626	0.500699678
RH928	25	ctrl	0.677142857	0.529727655
RH928	26	ctrl	0.694656489	0.539391854
RH928	27	ctrl	0.631313131	0.500102343
RH928	28	ctrl	0.551369863	0.484108964
RH928	29	ctrl	0.636029412	0.516753722
RH928	30	ctrl	0.695035461	0.53506823
RH929	1	ctrl	0.575892857	0.492085718
RH929	2	ctrl	0.543650794	0.4948437
RH929	3	ctrl	0.547717842	0.504858102
RH929	4	ctrl	0.584775087	0.486187058
RH929	5	ctrl	0.561946903	0.481939006
RH929	6	ctrl	0.496	0.43057575
RH929	7	ctrl	0.492537313	0.402634978
RH929	8	ctrl	0.538095238	0.423036664
RH929	9	ctrl	0.560311284	0.463248706
RH929	10	ctrl	0.37254902	0.314428319
RH929	11	ctrl	0.634328358	0.495334142
RH929	12	ctrl	0.292682927	0.291594135
RH929	13	ctrl	0.502024291	0.390483075
RH929	14	ctrl	0.626865672	0.479143738
RH929	15	ctrl	0.486486486	0.403887639
RH929	16	ctrl	0.167701863	0.191364969
RH929	17	ctrl	0.744444444	0.482111019
RH929	18	ctrl	0.674157303	0.469728022
RH929	19	ctrl	0.766129032	0.522212604
RH929	20	ctrl	0.721428571	0.504560555
RH929	21	ctrl	0.741935484	0.513139805
RH929	22	ctrl	0.648484848	0.47013958
RH929	23	ctrl	0.699421965	0.498524144
RH929	24	ctrl	0.771653543	0.527106464
RH929	25	ctrl	0.563451777	0.431476544
RH929	26	ctrl	0.508287293	0.415589241
RH929	27	ctrl	0.710526316	0.484271258
RH929	28	ctrl	0.780701754	0.498812269
RH929	29	ctrl	0.497816594	0.394302576
RH929	30	ctrl	0.489795918	0.398788559
RH931	1	ctrl	0.457627119	0.444524401
RH931	2	ctrl	0.524064171	0.457015733
RH931	3	ctrl	0.746835443	0.559909748
RH931	4	ctrl	0.544871795	0.495107358
RH931	5	ctrl	0.5859375	0.504173756
RH931	6	ctrl	0.573333333	0.490964828
RH931	7	ctrl	0.574324324	0.48430646
RH931	8	ctrl	0.541899441	0.453316113
RH931	9	ctrl	0.561290323	0.482308032
RH931	10	ctrl	0.544217687	0.45876028
RH931	11	ctrl	0.705	0.532001153
RH931	12	ctrl	0.625	0.50765682
RH931	13	ctrl	0.673913043	0.525492629
RH931	14	ctrl	0.782122905	0.557234734
RH931	15	ctrl	0.723404255	0.522750527
RH931	16	ctrl	0.71641791	0.535491114
RH931	17	ctrl	0.726027397	0.529822696
RH931	18	ctrl	0.786324786	0.570016155
RH931	19	ctrl	0.669902913	0.521772878
RH931	20	ctrl	0.616438356	0.508166463
RH931	21	ctrl	0.637681159	0.514723925
RH931	22	ctrl	0.684782609	0.524375899
RH931	23	ctrl	0.732876712	0.525862172
RH931	24	ctrl	0.619565217	0.509019627
RH931	25	ctrl	0.636363636	0.518126316
RH931	26	ctrl	0.653846154	0.494944353
RH931	27	ctrl	0.809090909	0.544535343
RH931	28	ctrl	0.636363636	0.495059096
RH931	29	ctrl	0.632258065	0.502458822
RH931	30	ctrl	0.681034483	0.515196053
RH923	1	paaip2	0.633802817	0.529562051
RH923	2	paaip2	0.492063492	0.470640024
RH923	3	paaip2	0.521126761	0.510460704
RH923	4	paaip2	0.465116279	0.463316657
RH923	5	paaip2	0.530864198	0.49413094
RH923	6	paaip2	0.36	0.376616447
RH923	7	paaip2	0.433628319	0.366181072
RH923	8	paaip2	0.409937888	0.418728537
RH923	9	paaip2	0.377777778	0.389369651
RH923	10	paaip2	0.411290323	0.367177665
RH923	11	paaip2	0.4	0.405996397
RH923	12	paaip2	0.516393443	0.47606603
RH923	13	paaip2	0.589285714	0.510380212
RH923	14	paaip2	0.412087912	0.397988958
RH923	15	paaip2	0.552631579	0.478417823
RH923	16	paaip2	0.262569832	0.279088556
RH923	17	paaip2	0.381294964	0.359931207
RH923	18	paaip2	0.213333333	0.243928285
RH923	19	paaip2	0.577235772	0.462842845
RH923	20	paaip2	0.330645161	0.328130881
RH923	21	paaip2	0.394871795	0.372284465
RH923	22	paaip2	0.671296296	0.506496232
RH923	23	paaip2	0.497560976	0.425439043
RH923	24	paaip2	0.592	0.455642516
RH923	25	paaip2	0.563981043	0.45914073
RH923	26	paaip2	0.6359447	0.511109992
RH923	27	paaip2	0.636363636	0.486434391
RH923	28	paaip2	0.683848797	0.511266099
RH923	29	paaip2	0.556962025	0.467136009
RH923	30	paaip2	0.623255814	0.500753399
RH924	1	paaip2	0.610714286	0.527719694
RH924	2	paaip2	0.497959184	0.482550721
RH924	3	paaip2	0.523076923	0.453146031
RH924	4	paaip2	0.528571429	0.450787687
RH924	5	paaip2	0.585858586	0.480663985
RH924	6	paaip2	0.442307692	0.417638927
RH924	7	paaip2	0.575	0.499231768
RH924	8	paaip2	0.64	0.498614873
RH924	9	paaip2	0.631313131	0.529675246
RH924	10	paaip2	0.476923077	0.46574602
RH924	11	paaip2	0.510948905	0.482535656
RH924	12	paaip2	0.495677233	0.469294943
RH924	13	paaip2	0.488745981	0.433360985
RH924	14	paaip2	0.561290323	0.485818569
RH924	15	paaip2	0.723300971	0.557009975
RH924	16	paaip2	0.407407407	0.39735818
RH924	17	paaip2	0.662379421	0.504620717
RH924	18	paaip2	0.5	0.417070768
RH924	19	paaip2	0.498127341	0.450611326
RH924	20	paaip2	0.57	0.475058468
RH924	21	paaip2	0.747800587	0.522041683
RH924	22	paaip2	0.723076923	0.510846651
RH924	23	paaip2	0.4625	0.406764052
RH924	24	paaip2	0.537349398	0.451086428
RH924	25	paaip2	0.649253731	0.493081597
RH924	26	paaip2	0.621262458	0.505288053
RH924	27	paaip2	0.411764706	0.411503403
RH924	28	paaip2	0.690607735	0.5400263
RH924	29	paaip2	0.516528926	0.435105194
RH924	30	paaip2	0.524590164	0.461270077
RH927	1	paaip2	0.481481481	0.470855525
RH927	2	paaip2	0.418604651	0.429527947
RH927	3	paaip2	0.418972332	0.424170254
RH927	4	paaip2	0.53125	0.467620798
RH927	5	paaip2	0.520737327	0.484340327
RH927	6	paaip2	0.505154639	0.464275638
RH927	7	paaip2	0.473214286	0.444615937
RH927	8	paaip2	0.349593496	0.389871085
RH927	9	paaip2	0.5	0.478996397
RH927	10	paaip2	0.609665428	0.514044268
RH927	11	paaip2	0.487421384	0.441645204
RH927	12	paaip2	0.556737589	0.443964631
RH927	13	paaip2	0.508547009	0.452787068
RH927	14	paaip2	0.646511628	0.482681527
RH927	15	paaip2	0.529100529	0.454327953
RH927	16	paaip2	0.405498282	0.370114332
RH927	17	paaip2	0.528735632	0.4140277
RH927	18	paaip2	0.62601626	0.467253449
RH927	19	paaip2	0.434262948	0.367689084
RH927	20	paaip2	0.671875	0.493753528
RH927	21	paaip2	0.409090909	0.40784567
RH927	22	paaip2	0.627118644	0.494412286
RH927	23	paaip2	0.582978723	0.437490723
RH927	24	paaip2	0.491039427	0.412127177
RH927	25	paaip2	0.507407407	0.424644085
RH927	26	paaip2	0.577844311	0.452796211
RH927	27	paaip2	0.541984733	0.451030462
RH927	28	paaip2	0.367292225	0.336087035
RH927	29	paaip2	0.506944444	0.426464017
RH927	30	paaip2	0.45703125	0.390791793
RH930	1	paaip2	0.487179487	0.460063232
RH930	2	paaip2	0.520958084	0.472061972
RH930	3	paaip2	0.579710145	0.482159757
RH930	4	paaip2	0.523809524	0.477061036
RH930	5	paaip2	0.505376344	0.460943023
RH930	6	paaip2	0.531428571	0.472286144
RH930	7	paaip2	0.540322581	0.473984396
RH930	8	paaip2	0.260869565	0.31937931
RH930	9	paaip2	0.560693642	0.464242355
RH930	10	paaip2	0.329411765	0.377107353
RH930	11	paaip2	0.49122807	0.451691898
RH930	12	paaip2	0.417910448	0.409390747
RH930	13	paaip2	0.479262673	0.440998563
RH930	14	paaip2	0.554347826	0.49112175
RH930	15	paaip2	0.681222707	0.508806545
RH930	16	paaip2	0.486607143	0.428913668
RH930	17	paaip2	0.523255814	0.47338215
RH930	18	paaip2	0.492957746	0.450552726
RH930	19	paaip2	0.577464789	0.481070301
RH930	20	paaip2	0.572916667	0.479125509
RH930	21	paaip2	0.5875	0.495159865
RH930	22	paaip2	0.730496454	0.544971323
RH930	23	paaip2	0.748251748	0.55674662
RH930	24	paaip2	0.555555556	0.472655389
RH930	25	paaip2	0.651428571	0.491884449
RH930	26	paaip2	0.637681159	0.518565612
RH930	27	paaip2	0.483870968	0.430392885
RH930	28	paaip2	0.658536585	0.520155467
RH930	29	paaip2	0.734513274	0.552637546
RH930	30	paaip2	0.35042735	0.353215533
RH932	1	paaip2	0.422413793	0.439324518
RH932	2	paaip2	0.552147239	0.491184896
RH932	3	paaip2	0.469879518	0.456743715
RH932	4	paaip2	0.588235294	0.480690132
RH932	5	paaip2	0.574647887	0.487117691
RH932	6	paaip2	0.376923077	0.395235418
RH932	7	paaip2	0.470588235	0.464958949
RH932	8	paaip2	0.571428571	0.495153843
RH932	9	paaip2	0.599337748	0.508668415
RH932	10	paaip2	0.493421053	0.436196991
RH932	11	paaip2	0.484931507	0.432029266
RH932	12	paaip2	0.56547619	0.476185924
RH932	13	paaip2	0.470108696	0.400666302
RH932	14	paaip2	0.535928144	0.42216184
RH932	15	paaip2	0.55625	0.464959714
RH932	16	paaip2	0.583547558	0.462571243
RH932	17	paaip2	0.6	0.480482306
RH932	18	paaip2	0.533742331	0.433003448
RH932	19	paaip2	0.609022556	0.472110273
RH932	20	paaip2	0.657320872	0.484228869
RH932	21	paaip2	0.625	0.461760808
RH932	22	paaip2	0.619791667	0.47258429
RH932	23	paaip2	0.570175439	0.452303618
RH932	24	paaip2	0.495049505	0.428258886
RH932	25	paaip2	0.449704142	0.39288424
RH932	26	paaip2	0.487603306	0.411782937
RH932	27	paaip2	0.386167147	0.372012561
RH932	28	paaip2	0.520325203	0.438152824
RH932	29	paaip2	0.515957447	0.424761718
RH932	30	paaip2	0.488135593	0.441878348
