# Supplementary material for: Meta-reinforcement learning via orbitofrontal cortex
Source: Nat Neurosci. 2023 Nov 13;26(12):2182–91. doi: 10.1038/s41593-023-01485-3 (PMC10689244; doi:10.1038/s41593-023-01485-3)
Supplement: Supplementary file 4 — Numerical source data files for figures. [file 41593_2023_1485_MOESM4_ESM.zip › source_data_fig2/fig2h.csv]

mouse	day	virus	coef_RewCp12345	coef_Cp12345
RH925	1	ctrl	-1.647125209	0.41011268
RH925	2	ctrl	-0.436018318	2.3086907
RH925	3	ctrl	-1.171972019	2.004995448
RH925	4	ctrl	-2.513563467	1.560239291
RH925	5	ctrl	-0.087476189	1.441434298
RH925	6	ctrl	-0.290803404	2.137982693
RH925	7	ctrl	1.363416546	2.331899817
RH925	8	ctrl	1.017693098	1.665582205
RH925	9	ctrl	1.428799364	1.555780779
RH925	10	ctrl	2.279460759	2.18507899
RH925	11	ctrl	2.096942105	1.426794175
RH925	12	ctrl	2.84217357	1.552816192
RH925	13	ctrl	3.570522998	1.865654063
RH925	14	ctrl	3.356853866	1.39155532
RH925	15	ctrl	1.796292456	1.163058259
RH925	16	ctrl	4.767121158	0.1601552
RH925	17	ctrl	2.546746594	0.073924229
RH925	18	ctrl	4.709768677	0.396547097
RH925	19	ctrl	3.538590317	1.083299814
RH925	20	ctrl	3.066903945	0.408681297
RH925	21	ctrl	3.379082591	0.503914067
RH925	22	ctrl	2.255644562	1.25627225
RH925	23	ctrl	1.37899486	1.695275332
RH925	24	ctrl	1.482442967	1.492365983
RH925	25	ctrl	2.582498844	1.389018309
RH925	26	ctrl	4.916675949	0.053371199
RH925	27	ctrl	2.527594946	0.806987722
RH925	28	ctrl	2.449706581	0.365963061
RH925	29	ctrl	1.136488273	1.482373981
RH925	30	ctrl	4.117429804	1.393491159
RH926	1	ctrl	1.24486668	0.153765101
RH926	2	ctrl	-0.569970706	0.770076504
RH926	3	ctrl	1.283029915	1.436315722
RH926	4	ctrl	0.87529565	0.815565782
RH926	5	ctrl	0.532646191	1.360562696
RH926	6	ctrl	0.217993481	0.791297808
RH926	7	ctrl	1.054634298	0.361993484
RH926	8	ctrl	0.786063225	0.986823522
RH926	9	ctrl	1.661300204	1.04807502
RH926	10	ctrl	2.060881007	1.61792559
RH926	11	ctrl	3.910116185	0.666712005
RH926	12	ctrl	2.018627624	1.663685108
RH926	13	ctrl	2.357141853	1.414938373
RH926	14	ctrl	2.639821807	2.260284637
RH926	15	ctrl	6.120404223	1.21829107
RH926	16	ctrl	2.930804726	1.405607897
RH926	17	ctrl	8.218047777	1.451453069
RH926	18	ctrl	23.92071535	3.353976382
RH926	19	ctrl	4.077957927	3.489230289
RH926	20	ctrl	4.833778914	2.331017174
RH926	21	ctrl	4.848165329	2.633295503
RH926	22	ctrl	36.23967511	61.91754729
RH926	23	ctrl	20.09839698	3.920068003
RH926	24	ctrl	6.27157015	0.976219763
RH926	25	ctrl	7.331368229	0.784468071
RH926	26	ctrl	3.842284822	1.586377645
RH926	27	ctrl	135.0991255	19.52620605
RH926	28	ctrl	8.857243907	0.335227831
RH926	29	ctrl	6.198616003	2.413995451
RH926	30	ctrl	4.239753759	2.245084296
RH928	1	ctrl	0.079605552	0.741219051
RH928	2	ctrl	0.21868386	0.442755311
RH928	3	ctrl	-0.185103673	0.34723186
RH928	4	ctrl	0.958026981	0.028338546
RH928	5	ctrl	-0.562787728	0.298842036
RH928	6	ctrl	0.427557027	0.872446441
RH928	7	ctrl	0.607040536	0.842044899
RH928	8	ctrl	1.186619265	0.220542186
RH928	9	ctrl	0.833294433	0.319918579
RH928	10	ctrl	1.632295682	0.572585822
RH928	11	ctrl	1.705755197	0.371602033
RH928	12	ctrl	2.0009891	0.052882571
RH928	13	ctrl	1.923221154	0.493855039
RH928	14	ctrl	0.610609292	1.144508383
RH928	15	ctrl	2.350700982	0.209505541
RH928	16	ctrl	1.027848908	0.282503428
RH928	17	ctrl	2.20126291	0.37679391
RH928	18	ctrl	2.448706312	0.091527401
RH928	19	ctrl	0.706523179	0.93971448
RH928	20	ctrl	0.983400918	1.083501127
RH928	21	ctrl	1.675530994	1.040174416
RH928	22	ctrl	2.093697803	0.275511713
RH928	23	ctrl	1.767886129	0.1122323
RH928	24	ctrl	3.151331709	0.183388318
RH928	25	ctrl	1.90590902	0.275418329
RH928	26	ctrl	2.386678873	0.337884768
RH928	27	ctrl	3.423229895	0.226038604
RH928	28	ctrl	1.396754486	1.157572426
RH928	29	ctrl	1.769845406	0.567385598
RH928	30	ctrl	2.715506977	0.227436747
RH929	1	ctrl	0.657249811	1.172663578
RH929	2	ctrl	-0.764008162	1.114455046
RH929	3	ctrl	0.108534807	0.128558611
RH929	4	ctrl	1.229358093	0.951452146
RH929	5	ctrl	0.599835148	1.030424045
RH929	6	ctrl	-0.101218346	2.47298317
RH929	7	ctrl	3.552735563	1.841843754
RH929	8	ctrl	2.003052655	3.003899929
RH929	9	ctrl	0.916224067	1.25252767
RH929	10	ctrl	6.213143179	2.628562765
RH929	11	ctrl	2.466881331	2.396268261
RH929	12	ctrl	3.742445496	0.844255537
RH929	13	ctrl	3.584516553	2.657038438
RH929	14	ctrl	3.264669615	2.164595024
RH929	15	ctrl	5.322979759	3.060226872
RH929	16	ctrl	10.25096488	22.04602133
RH929	17	ctrl	54.2884919	61.16838568
RH929	18	ctrl	130.248926	-28.85344251
RH929	19	ctrl	155.079741	42.62038119
RH929	20	ctrl	10.54646838	2.848018744
RH929	21	ctrl	1.257530003	22.99627636
RH929	22	ctrl	8.919894684	3.158089756
RH929	23	ctrl	9.32501597	1.816844421
RH929	24	ctrl	26.32304387	1.718737635
RH929	25	ctrl	9.269291536	2.050609136
RH929	26	ctrl	5.782350597	3.089713727
RH929	27	ctrl	6.248956245	4.660077456
RH929	28	ctrl	9.681648913	1.55140188
RH929	29	ctrl	96.66998704	3.498449649
RH929	30	ctrl	24.45079127	3.537813062
RH931	1	ctrl	-0.247552174	1.290182877
RH931	2	ctrl	-0.044709928	2.063646106
RH931	3	ctrl	2.010885008	1.453005591
RH931	4	ctrl	0.388716223	-0.499664004
RH931	5	ctrl	-0.316093047	0.448557464
RH931	6	ctrl	2.09846544	0.976406712
RH931	7	ctrl	0.022172214	2.651352583
RH931	8	ctrl	1.721044097	1.467336939
RH931	9	ctrl	1.309488283	0.833903137
RH931	10	ctrl	2.258889286	1.391705799
RH931	11	ctrl	2.283326008	1.585699039
RH931	12	ctrl	3.171626491	0.186895908
RH931	13	ctrl	3.103770387	0.5737147
RH931	14	ctrl	6.922662229	-1.349302633
RH931	15	ctrl	3.271918089	0.005453131
RH931	16	ctrl	2.805519741	1.669220998
RH931	17	ctrl	3.948700742	1.66823711
RH931	18	ctrl	5.449183886	0.477752636
RH931	19	ctrl	3.085318283	0.812710979
RH931	20	ctrl	3.948626954	-0.972696195
RH931	21	ctrl	1.904986214	0.291705366
RH931	22	ctrl	6.039859861	-0.138844194
RH931	23	ctrl	6.700620752	1.715295322
RH931	24	ctrl	2.000275521	0.731060839
RH931	25	ctrl	20.3382441	0.345710971
RH931	26	ctrl	23.96641161	1.206652254
RH931	27	ctrl	44.06796104	0.40431853
RH931	28	ctrl	5.030235704	-0.082772757
RH931	29	ctrl	3.618566536	1.257244609
RH931	30	ctrl	4.459636296	0.581451767
RH923	1	paaip2	-3.705070841	1.755590207
RH923	2	paaip2	0.441501115	-0.166311004
RH923	3	paaip2	-3.372438373	-4.171308646
RH923	4	paaip2	-4.774993403	0.834650361
RH923	5	paaip2	0.430138415	0.857370329
RH923	6	paaip2	-2.156153327	2.231776499
RH923	7	paaip2	-1.07908385	2.156155248
RH923	8	paaip2	0.015312644	0.76430693
RH923	9	paaip2	-4.994234044	2.355838042
RH923	10	paaip2	-3.895975331	1.124816148
RH923	11	paaip2	-0.65009705	1.719314201
RH923	12	paaip2	0.329446254	0.628929276
RH923	13	paaip2	2.232996441	0.406909546
RH923	14	paaip2	-0.428174939	1.943676571
RH923	15	paaip2	1.202472537	1.436922109
RH923	16	paaip2	-1.65808825	2.573575479
RH923	17	paaip2	1.049231826	1.409712561
RH923	18	paaip2	-1.330893322	2.732527984
RH923	19	paaip2	0.215144641	1.666858477
RH923	20	paaip2	-0.202038558	1.502382946
RH923	21	paaip2	0.613901785	1.179248295
RH923	22	paaip2	1.979681125	0.069154117
RH923	23	paaip2	1.647655752	1.274984495
RH923	24	paaip2	0.971922942	3.049272242
RH923	25	paaip2	0.572689492	1.019431664
RH923	26	paaip2	1.279456382	0.986355235
RH923	27	paaip2	4.131848071	0.30110476
RH923	28	paaip2	1.980167403	1.443154995
RH923	29	paaip2	0.022673952	1.284442198
RH923	30	paaip2	2.987133146	0.524421396
RH924	1	paaip2	-0.153405626	1.597051437
RH924	2	paaip2	0.043703674	1.177368836
RH924	3	paaip2	0.400951778	1.218086445
RH924	4	paaip2	2.044733216	-0.763920322
RH924	5	paaip2	-0.999767673	2.391523506
RH924	6	paaip2	0.054850883	1.573689797
RH924	7	paaip2	1.974183551	0.714946534
RH924	8	paaip2	0.473558004	0.938765622
RH924	9	paaip2	1.347744023	0.680701841
RH924	10	paaip2	-0.234834142	1.054121689
RH924	11	paaip2	-0.371267648	1.106390042
RH924	12	paaip2	-0.562342867	1.154838519
RH924	13	paaip2	0.233054978	1.927671817
RH924	14	paaip2	0.588574713	1.240434526
RH924	15	paaip2	1.998828498	1.084203978
RH924	16	paaip2	3.068750477	1.706284568
RH924	17	paaip2	2.395974516	1.194624529
RH924	18	paaip2	1.858494092	1.988303106
RH924	19	paaip2	3.37133541	0.577120715
RH924	20	paaip2	3.141029558	0.563386613
RH924	21	paaip2	2.875733897	1.7548296
RH924	22	paaip2	3.514951664	1.908526573
RH924	23	paaip2	1.472417366	2.626179218
RH924	24	paaip2	1.303188148	1.471418484
RH924	25	paaip2	2.226854259	1.607495464
RH924	26	paaip2	1.66162537	1.297265647
RH924	27	paaip2	1.364319752	1.460132284
RH924	28	paaip2	2.966336039	0.784124822
RH924	29	paaip2	1.556081358	1.703448505
RH924	30	paaip2	2.971529243	1.300920411
RH927	1	paaip2	-1.132446342	1.519303195
RH927	2	paaip2	0.148182797	1.07422073
RH927	3	paaip2	0.411803525	0.742257036
RH927	4	paaip2	-0.735341536	2.130486727
RH927	5	paaip2	-0.838262047	0.509465987
RH927	6	paaip2	0.475492831	1.279038115
RH927	7	paaip2	-0.881489652	0.430289207
RH927	8	paaip2	-0.923920918	1.449857693
RH927	9	paaip2	0.333317335	0.745314188
RH927	10	paaip2	0.565305024	0.922961349
RH927	11	paaip2	0.254061435	1.305427771
RH927	12	paaip2	0.975136092	1.966619592
RH927	13	paaip2	3.393446495	1.496776143
RH927	14	paaip2	3.669614768	0.730736136
RH927	15	paaip2	1.267416697	2.474321454
RH927	16	paaip2	2.614946415	2.25204028
RH927	17	paaip2	1.731251646	2.307696339
RH927	18	paaip2	3.953529967	2.127606408
RH927	19	paaip2	3.486069391	2.136400526
RH927	20	paaip2	5.503715246	0.369804913
RH927	21	paaip2	1.404459889	1.726917911
RH927	22	paaip2	3.390913737	1.019127717
RH927	23	paaip2	3.017139164	2.206438629
RH927	24	paaip2	3.952134762	1.46715544
RH927	25	paaip2	5.259651917	0.957842226
RH927	26	paaip2	1.934014991	1.722382905
RH927	27	paaip2	2.581097079	1.154654153
RH927	28	paaip2	2.468434297	1.851573479
RH927	29	paaip2	3.951860697	1.108585946
RH927	30	paaip2	2.376681762	1.262076973
RH930	1	paaip2	-1.838217026	2.038347478
RH930	2	paaip2	0.428162131	0.751875127
RH930	3	paaip2	-0.512876079	1.0284785
RH930	4	paaip2	0.893141962	0.502865857
RH930	5	paaip2	1.603703564	-0.449608606
RH930	6	paaip2	0.494946655	0.842669026
RH930	7	paaip2	2.035227869	0.245287738
RH930	8	paaip2	-1.155919917	0.220875239
RH930	9	paaip2	1.078199315	1.394460745
RH930	10	paaip2	0.134117684	-0.288054017
RH930	11	paaip2	1.025645793	0.286838834
RH930	12	paaip2	1.162045979	0.465970821
RH930	13	paaip2	0.88655178	1.580665859
RH930	14	paaip2	1.076363368	0.127778134
RH930	15	paaip2	4.162360285	0.026840944
RH930	16	paaip2	1.984916849	1.141121625
RH930	17	paaip2	-0.026258016	0.762978529
RH930	18	paaip2	2.887492512	1.527857312
RH930	19	paaip2	3.418428025	0.447872726
RH930	20	paaip2	1.705643104	1.463415949
RH930	21	paaip2	1.408468087	1.129652206
RH930	22	paaip2	22.49163571	1.043292393
RH930	23	paaip2	3.660752565	2.14554401
RH930	24	paaip2	3.847694975	1.11876161
RH930	25	paaip2	2.280573666	2.050142071
RH930	26	paaip2	4.266477401	0.29214469
RH930	27	paaip2	2.659450257	1.491792311
RH930	28	paaip2	20.48087202	0.48669094
RH930	29	paaip2	5.185788788	1.002652109
RH930	30	paaip2	0.922008461	3.153191358
RH932	1	paaip2	-0.832104424	0.543336413
RH932	2	paaip2	0.193950042	0.711606014
RH932	3	paaip2	-0.074676403	0.555111676
RH932	4	paaip2	4.83588289	0.304853592
RH932	5	paaip2	0.498200648	0.954587534
RH932	6	paaip2	-0.005115698	1.598136844
RH932	7	paaip2	-2.06912216	0.217087434
RH932	8	paaip2	0.724206275	-0.01506175
RH932	9	paaip2	1.901666754	0.162148739
RH932	10	paaip2	-0.250926453	1.148823232
RH932	11	paaip2	0.292072908	1.847034267
RH932	12	paaip2	2.63697214	0.242160806
RH932	13	paaip2	3.608570106	1.134201957
RH932	14	paaip2	2.305865242	1.942355819
RH932	15	paaip2	3.082665304	1.18975293
RH932	16	paaip2	4.729006331	1.097734127
RH932	17	paaip2	3.960213179	0.954608341
RH932	18	paaip2	7.662050672	1.428052002
RH932	19	paaip2	6.391900805	0.997638874
RH932	20	paaip2	12.15966245	0.689542659
RH932	21	paaip2	22.56533966	3.466625576
RH932	22	paaip2	4.29555174	2.14990367
RH932	23	paaip2	4.202655259	1.963931395
RH932	24	paaip2	2.077269255	1.553677391
RH932	25	paaip2	3.70938063	2.125972501
RH932	26	paaip2	2.864155561	1.613482197
RH932	27	paaip2	6.326760582	1.994500873
RH932	28	paaip2	4.861119002	0.969565413
RH932	29	paaip2	4.808957452	1.093017667
RH932	30	paaip2	3.451661359	0.812396121
