# Supplementary material for: Meta-reinforcement learning via orbitofrontal cortex
Source: Nat Neurosci. 2023 Nov 13;26(12):2182–91. doi: 10.1038/s41593-023-01485-3 (PMC10689244; doi:10.1038/s41593-023-01485-3)
Supplement: Supplementary file 4 — Numerical source data files for figures. [file 41593_2023_1485_MOESM4_ESM.zip › source_data_fig2/fig2iBottomLeft.csv]

1.000000000000000000e+00	-4.227452580333770221e-02	5.004246259817457868e-03	3.381715898045527247e-02	-1.486669760808566054e-01	-2.051796691487716706e-01	-7.952410954786025277e-02	3.808856563125615491e-01	-3.186302491014223470e-01	-7.224871903785587413e-02	-9.583719706426671592e-02	-4.099948421196539239e-01	-5.420518512345590123e-01	-3.151396166626535544e-01	-3.552957931741694275e-01	-3.835714321642232916e-01	-3.274180716934485535e-01	-2.003684128876025705e-01	-4.088582903727804307e-01	-1.290537845801972006e-01	-4.474643078462992030e-01	-4.971631249442926004e-01	-1.267274593429378871e-01	-4.336297380652697209e-01	-2.393861701836841327e-01	-2.576437339679188976e-01	-4.193116399853002996e-01	-5.834469691639589950e-01	-5.122049088597047106e-01	-3.048139502044515114e-01
-4.227452580333770221e-02	1.000000000000000000e+00	4.648731157362592792e-01	-4.693553816660294559e-02	-1.276524852715975322e-01	4.444632525476491791e-01	1.851300426576285530e-03	1.703032605408432987e-01	2.304156696682170546e-01	-1.061571963929738849e-02	-2.696246403223705457e-01	1.573472411319230546e-01	2.021820050561081925e-02	1.758526835602416960e-01	-3.597637378829412341e-02	-6.707457840241801139e-02	-1.902528143622705947e-01	-3.616143101206355237e-02	-1.948869791452816774e-02	8.580892262683478822e-02	-5.630245137859764964e-02	1.509991438058287325e-02	8.420993442303739696e-02	-8.923998113715010672e-02	8.473501801499692954e-02	-2.005442502024050166e-01	7.230243998957364138e-02	-7.179024383634487194e-02	-1.686793178112531155e-01	-7.090414503611484898e-02
5.004246259817457868e-03	4.648731157362592792e-01	1.000000000000000000e+00	1.278745872928737370e-01	2.676440274295609489e-01	4.228740210136854860e-01	2.381820567499820240e-01	2.832679122623062984e-01	2.801078486553351121e-01	3.249058345252544555e-01	4.891470550937105505e-02	-1.746283828547516292e-01	-2.829125805335954563e-02	-1.064158943529621287e-01	-3.031104763706913841e-01	5.482331017940982043e-02	5.716514496185452071e-02	7.895120367531380245e-02	9.153052942418027360e-04	8.978297434096478569e-02	-6.744002083882605358e-02	-1.020817110884751633e-01	-3.061209875475023878e-01	-1.283591297172270674e-03	-1.211167615992543023e-01	-2.484588681060482251e-01	-1.954768423316025627e-01	2.688012779140440747e-02	-5.848490256159574047e-02	-1.180444567916218296e-01
3.381715898045527247e-02	-4.693553816660294559e-02	1.278745872928737370e-01	1.000000000000000000e+00	3.634656098668150870e-01	-2.499030704832459759e-01	3.808598826344588954e-03	2.108339387405201160e-01	3.098583257303590410e-01	2.576408900235530597e-01	3.128735872414681873e-01	4.001544594597971627e-01	-1.293509986680721202e-01	1.803258741532705878e-01	-7.107513679312112143e-02	3.157526387166187942e-01	2.991753662478185971e-01	2.798197875970734883e-01	1.548468062539648527e-01	2.256402649313762332e-01	2.467140227550240206e-01	1.139813833623670308e-01	-3.462305865192621956e-02	2.467550129270826287e-01	-1.006512334783400409e-01	-3.858675162078377407e-02	4.304872621603199334e-02	4.632907967230322221e-02	3.471965945665947406e-01	-5.274139611254335946e-04
-1.486669760808566054e-01	-1.276524852715975322e-01	2.676440274295609489e-01	3.634656098668150870e-01	1.000000000000000000e+00	-1.362283832263813665e-01	3.909453998413497389e-01	2.967950264602943200e-01	-4.500619116502433542e-02	2.242110464733302333e-01	4.729718245305497004e-01	-5.740245613645278411e-03	2.314456781547752084e-01	-1.363582936936903467e-01	1.899129545113621351e-02	2.869013359269321772e-01	1.244865254602351562e-01	1.525177919009514382e-01	1.361742251022013406e-01	-6.486514535001004778e-02	-1.382700455595956279e-01	2.105692810347416233e-01	-7.862656040879840991e-02	3.484317680107664600e-02	-1.396902882805592661e-01	1.244977226784967639e-01	2.140914011072837242e-01	1.906881733495359443e-01	1.605122644524250575e-01	3.517391878655027893e-01
-2.051796691487716706e-01	4.444632525476491791e-01	4.228740210136854860e-01	-2.499030704832459759e-01	-1.362283832263813665e-01	1.000000000000000000e+00	2.334117509901981191e-01	-9.292761160540247145e-02	3.764373056605188061e-01	2.397760395967624414e-01	-1.841116178551773785e-01	-6.215546764559885112e-02	3.702206446133380902e-01	9.769502002839093591e-02	5.732768824196041862e-02	9.355670433544467646e-02	-4.116788040075451682e-02	2.395187888121868836e-01	2.410364831684791709e-01	5.860529801993397125e-02	1.548660962477085568e-01	1.243605568219849078e-01	3.150584943185488207e-01	1.872788007079591865e-01	2.941705625810058788e-01	2.117332373358143949e-02	4.617390876116006862e-03	1.917790577036179167e-01	6.505182345822410617e-02	5.825849160762154588e-02
-7.952410954786025277e-02	1.851300426576285530e-03	2.381820567499820240e-01	3.808598826344588954e-03	3.909453998413497389e-01	2.334117509901981191e-01	1.000000000000000000e+00	4.337884457192808796e-02	1.396781295806822087e-01	1.106738856062580989e-01	-1.092535298235117712e-02	-2.860291754043904899e-01	-2.224679738791413008e-02	-5.243225671931056597e-02	-1.796803701999109271e-01	-5.392572566647981652e-02	-1.675655645407534977e-01	-1.240841428584033707e-01	-8.143366200356272344e-02	-1.903912735504431630e-01	-2.645997821064768329e-01	1.090723049988413518e-01	5.692878149723736014e-02	-5.093589159286115997e-02	5.636097344652511026e-02	-8.423215978498894974e-02	7.029338961552619724e-02	1.586063998549612220e-01	-2.417982546901975560e-02	8.736294120610710312e-02
3.808856563125615491e-01	1.703032605408432987e-01	2.832679122623062984e-01	2.108339387405201160e-01	2.967950264602943200e-01	-9.292761160540247145e-02	4.337884457192808796e-02	1.000000000000000000e+00	-1.471289978937226350e-01	-4.542071869867696232e-02	7.093239358975640674e-02	6.369828023512336297e-03	-1.265718559629197548e-02	-2.411951536060663592e-01	3.914231005099361865e-02	2.522396527796931867e-02	-1.167195623581859520e-01	-6.202776582569343583e-02	5.205142077877794593e-02	4.639659761457304299e-05	-6.071103983533119447e-02	-9.170165468734617353e-02	-8.083416635690693353e-02	-4.073844950285269301e-02	-1.718577182182586260e-01	-1.457002900060115902e-01	-1.354830128696073721e-01	-2.583762966412759265e-01	-2.516146572264464365e-01	1.144869029102013602e-01
-3.186302491014223470e-01	2.304156696682170546e-01	2.801078486553351121e-01	3.098583257303590410e-01	-4.500619116502433542e-02	3.764373056605188061e-01	1.396781295806822087e-01	-1.471289978937226350e-01	1.000000000000000000e+00	3.931221800456594084e-01	1.770039579362819859e-02	1.441327121287761248e-01	2.922695219559275359e-01	2.689976077276652888e-01	1.208942156217701902e-01	4.965037362758890072e-01	5.920267021066338842e-02	2.114649864599461027e-01	2.571267638966145408e-01	5.214072118022110569e-01	4.367785224442202185e-01	3.681771225207165488e-01	1.768113283380693956e-01	3.169435739042663069e-01	4.335765146804618775e-01	1.953058680790873414e-01	-4.912675892940221792e-03	3.542312438748289050e-01	3.043077192670813891e-01	9.051128955151933886e-02
-7.224871903785587413e-02	-1.061571963929738849e-02	3.249058345252544555e-01	2.576408900235530597e-01	2.242110464733302333e-01	2.397760395967624414e-01	1.106738856062580989e-01	-4.542071869867696232e-02	3.931221800456594084e-01	1.000000000000000000e+00	4.484631670777828455e-02	1.487779698146248775e-01	2.471417459435149566e-01	-1.905746445857901816e-01	-1.514095299403109621e-02	3.053360409723944180e-01	1.423181690633099072e-01	-1.134988303747098450e-02	1.915382561210664802e-01	3.127495681417142848e-01	3.466363803979078950e-01	-4.612968568853931250e-02	-1.361177480371917325e-01	4.499541632962730797e-01	3.277211870969583551e-01	1.849232502921043797e-01	-1.643983246028236089e-01	9.255668433518746130e-02	1.042034921695062788e-01	5.460039892028076963e-02
-9.583719706426671592e-02	-2.696246403223705457e-01	4.891470550937105505e-02	3.128735872414681873e-01	4.729718245305497004e-01	-1.841116178551773785e-01	-1.092535298235117712e-02	7.093239358975640674e-02	1.770039579362819859e-02	4.484631670777828455e-02	1.000000000000000000e+00	-8.536322919242464446e-02	-6.322407357135959027e-02	-9.703322091950738809e-04	1.855520271273430888e-01	3.764102971670599262e-01	1.713508028761071555e-01	2.770306025440016362e-01	1.984148393050870762e-01	7.616237801584080369e-02	-4.153788839021897716e-02	1.643595340043598751e-01	-3.883282338849221998e-02	1.509290673177288156e-01	-7.104467350060457431e-02	2.943426558192722697e-01	7.842067463688988382e-02	9.958710555036241752e-02	3.293250343758403753e-01	2.277241578060499039e-01
-4.099948421196539239e-01	1.573472411319230546e-01	-1.746283828547516292e-01	4.001544594597971627e-01	-5.740245613645278411e-03	-6.215546764559885112e-02	-2.860291754043904899e-01	6.369828023512336297e-03	1.441327121287761248e-01	1.487779698146248775e-01	-8.536322919242464446e-02	1.000000000000000000e+00	2.708147368224509965e-01	3.884456893545311096e-01	2.620493155666376306e-01	2.594136672335839999e-01	3.065714936113074218e-01	2.039193298137421395e-01	4.178746882959692988e-01	2.455523471445722472e-01	4.499033297946296583e-01	2.646858255780696334e-01	2.854624372687298850e-01	4.993030920708669274e-01	3.241580704932155443e-01	1.286904613714697498e-01	2.582871957064524215e-01	2.669049195463437663e-01	4.194382288697136585e-01	3.140387303084618553e-01
-5.420518512345590123e-01	2.021820050561081925e-02	-2.829125805335954563e-02	-1.293509986680721202e-01	2.314456781547752084e-01	3.702206446133380902e-01	-2.224679738791413008e-02	-1.265718559629197548e-02	2.922695219559275359e-01	2.471417459435149566e-01	-6.322407357135959027e-02	2.708147368224509965e-01	1.000000000000000000e+00	2.719335645358057496e-01	5.126655904439600953e-01	5.048002742813135768e-01	3.924177239319887045e-01	3.311088563958004549e-01	5.484307113214750284e-01	4.033309998440664512e-01	4.505386563230384667e-01	6.137940921812152784e-01	4.808121471419394277e-01	4.128214858208195670e-01	4.310431165938986564e-01	4.161582955167415498e-01	5.311278622074164790e-01	5.555020175468382559e-01	5.062137837041975619e-01	5.799678121800472264e-01
-3.151396166626535544e-01	1.758526835602416960e-01	-1.064158943529621287e-01	1.803258741532705878e-01	-1.363582936936903467e-01	9.769502002839093591e-02	-5.243225671931056597e-02	-2.411951536060663592e-01	2.689976077276652888e-01	-1.905746445857901816e-01	-9.703322091950738809e-04	3.884456893545311096e-01	2.719335645358057496e-01	1.000000000000000000e+00	2.984323403087049686e-01	2.863821694958647024e-01	2.522552192267030757e-01	2.379030835985381231e-01	2.476756994253067334e-01	1.689226131878066306e-01	1.345662008189669745e-01	2.994973104651252882e-01	2.018771539172348750e-01	9.359886271830086812e-02	1.930819814748786778e-01	-1.778569967657279635e-02	3.578664087290940321e-01	3.169814609748111689e-01	3.507937881441306471e-01	2.435033655386874274e-01
-3.552957931741694275e-01	-3.597637378829412341e-02	-3.031104763706913841e-01	-7.107513679312112143e-02	1.899129545113621351e-02	5.732768824196041862e-02	-1.796803701999109271e-01	3.914231005099361865e-02	1.208942156217701902e-01	-1.514095299403109621e-02	1.855520271273430888e-01	2.620493155666376306e-01	5.126655904439600953e-01	2.984323403087049686e-01	1.000000000000000000e+00	6.708978969332365372e-01	3.834852855661846083e-01	5.020167611504128269e-01	7.204356885477781747e-01	5.016495946119944316e-01	5.897025355947470571e-01	6.321168390101259416e-01	3.349230535230456329e-01	5.836932056003100167e-01	5.770879024221214904e-01	6.609172335042196034e-01	6.033139144294744627e-01	5.226840293977648155e-01	4.175510177086501074e-01	6.653879267645530504e-01
-3.835714321642232916e-01	-6.707457840241801139e-02	5.482331017940982043e-02	3.157526387166187942e-01	2.869013359269321772e-01	9.355670433544467646e-02	-5.392572566647981652e-02	2.522396527796931867e-02	4.965037362758890072e-01	3.053360409723944180e-01	3.764102971670599262e-01	2.594136672335839999e-01	5.048002742813135768e-01	2.863821694958647024e-01	6.708978969332365372e-01	1.000000000000000000e+00	4.394869144792372673e-01	6.202426482194899338e-01	7.677750037402264471e-01	5.623206712413852948e-01	6.378507466676726079e-01	6.045233037992004954e-01	2.028120658879939420e-01	5.433938923465220228e-01	4.675836539526291302e-01	4.877184263230167072e-01	5.215764132916728135e-01	4.621659948871428836e-01	6.144205251664809353e-01	5.013342033115166796e-01
-3.274180716934485535e-01	-1.902528143622705947e-01	5.716514496185452071e-02	2.991753662478185971e-01	1.244865254602351562e-01	-4.116788040075451682e-02	-1.675655645407534977e-01	-1.167195623581859520e-01	5.920267021066338842e-02	1.423181690633099072e-01	1.713508028761071555e-01	3.065714936113074218e-01	3.924177239319887045e-01	2.522552192267030757e-01	3.834852855661846083e-01	4.394869144792372673e-01	1.000000000000000000e+00	4.983586304004781198e-01	6.677437385140214676e-01	3.725585228550523098e-01	5.434232166468724312e-01	5.165178839216347795e-01	1.951270997021401499e-01	5.405682575262873435e-01	2.233376961518341308e-01	4.259211233840731192e-01	5.803823000097623197e-01	6.473696686090578689e-01	7.584710635019463743e-01	5.182819613299324280e-01
-2.003684128876025705e-01	-3.616143101206355237e-02	7.895120367531380245e-02	2.798197875970734883e-01	1.525177919009514382e-01	2.395187888121868836e-01	-1.240841428584033707e-01	-6.202776582569343583e-02	2.114649864599461027e-01	-1.134988303747098450e-02	2.770306025440016362e-01	2.039193298137421395e-01	3.311088563958004549e-01	2.379030835985381231e-01	5.020167611504128269e-01	6.202426482194899338e-01	4.983586304004781198e-01	1.000000000000000000e+00	6.403083099078519247e-01	4.195761682182139185e-01	4.183601800127813020e-01	6.105215875242784307e-01	4.471997710542595650e-01	4.343678831006267949e-01	2.391007938086242568e-01	3.611409302862472748e-01	4.730696557083858278e-01	5.143803252668812664e-01	5.710483332970401893e-01	4.256175529513729350e-01
-4.088582903727804307e-01	-1.948869791452816774e-02	9.153052942418027360e-04	1.548468062539648527e-01	1.361742251022013406e-01	2.410364831684791709e-01	-8.143366200356272344e-02	5.205142077877794593e-02	2.571267638966145408e-01	1.915382561210664802e-01	1.984148393050870762e-01	4.178746882959692988e-01	5.484307113214750284e-01	2.476756994253067334e-01	7.204356885477781747e-01	7.677750037402264471e-01	6.677437385140214676e-01	6.403083099078519247e-01	1.000000000000000000e+00	3.903553191120356924e-01	7.795007811864677061e-01	5.681865730572136508e-01	3.857381939201361964e-01	6.132342575443564536e-01	4.586798239562878687e-01	4.699092407099099700e-01	5.426463920190751633e-01	5.799967932690963668e-01	7.287770477515955747e-01	6.989440563782205462e-01
-1.290537845801972006e-01	8.580892262683478822e-02	8.978297434096478569e-02	2.256402649313762332e-01	-6.486514535001004778e-02	5.860529801993397125e-02	-1.903912735504431630e-01	4.639659761457304299e-05	5.214072118022110569e-01	3.127495681417142848e-01	7.616237801584080369e-02	2.455523471445722472e-01	4.033309998440664512e-01	1.689226131878066306e-01	5.016495946119944316e-01	5.623206712413852948e-01	3.725585228550523098e-01	4.195761682182139185e-01	3.903553191120356924e-01	1.000000000000000000e+00	4.881779806493168894e-01	6.004577196057530042e-01	3.271343133363122102e-01	6.857137164145358232e-01	5.381926433844838042e-01	5.263883161429789848e-01	3.934093487309915926e-01	5.079632982200095181e-01	4.254220995991911392e-01	3.648592965234184193e-01
-4.474643078462992030e-01	-5.630245137859764964e-02	-6.744002083882605358e-02	2.467140227550240206e-01	-1.382700455595956279e-01	1.548660962477085568e-01	-2.645997821064768329e-01	-6.071103983533119447e-02	4.367785224442202185e-01	3.466363803979078950e-01	-4.153788839021897716e-02	4.499033297946296583e-01	4.505386563230384667e-01	1.345662008189669745e-01	5.897025355947470571e-01	6.378507466676726079e-01	5.434232166468724312e-01	4.183601800127813020e-01	7.795007811864677061e-01	4.881779806493168894e-01	1.000000000000000000e+00	4.239845831553439304e-01	2.603378256544746638e-01	6.909307260555206387e-01	4.031457468086471208e-01	3.868248732262164480e-01	2.711434753820162746e-01	4.457551390037186034e-01	5.901963771832305916e-01	4.095710462721191547e-01
-4.971631249442926004e-01	1.509991438058287325e-02	-1.020817110884751633e-01	1.139813833623670308e-01	2.105692810347416233e-01	1.243605568219849078e-01	1.090723049988413518e-01	-9.170165468734617353e-02	3.681771225207165488e-01	-4.612968568853931250e-02	1.643595340043598751e-01	2.646858255780696334e-01	6.137940921812152784e-01	2.994973104651252882e-01	6.321168390101259416e-01	6.045233037992004954e-01	5.165178839216347795e-01	6.105215875242784307e-01	5.681865730572136508e-01	6.004577196057530042e-01	4.239845831553439304e-01	1.000000000000000000e+00	5.122368449893994757e-01	5.665592438158318922e-01	5.349069480877772786e-01	5.997112876833502471e-01	7.448165126329751029e-01	8.516593805872443301e-01	5.940966238814052724e-01	7.312003848407212514e-01
-1.267274593429378871e-01	8.420993442303739696e-02	-3.061209875475023878e-01	-3.462305865192621956e-02	-7.862656040879840991e-02	3.150584943185488207e-01	5.692878149723736014e-02	-8.083416635690693353e-02	1.768113283380693956e-01	-1.361177480371917325e-01	-3.883282338849221998e-02	2.854624372687298850e-01	4.808121471419394277e-01	2.018771539172348750e-01	3.349230535230456329e-01	2.028120658879939420e-01	1.951270997021401499e-01	4.471997710542595650e-01	3.857381939201361964e-01	3.271343133363122102e-01	2.603378256544746638e-01	5.122368449893994757e-01	1.000000000000000000e+00	3.178066515995999763e-01	3.922203529592688809e-01	3.819258914948577832e-01	4.802566477986764393e-01	3.127093703391363722e-01	5.102858849380191852e-01	4.483908235215653404e-01
-4.336297380652697209e-01	-8.923998113715010672e-02	-1.283591297172270674e-03	2.467550129270826287e-01	3.484317680107664600e-02	1.872788007079591865e-01	-5.093589159286115997e-02	-4.073844950285269301e-02	3.169435739042663069e-01	4.499541632962730797e-01	1.509290673177288156e-01	4.993030920708669274e-01	4.128214858208195670e-01	9.359886271830086812e-02	5.836932056003100167e-01	5.433938923465220228e-01	5.405682575262873435e-01	4.343678831006267949e-01	6.132342575443564536e-01	6.857137164145358232e-01	6.909307260555206387e-01	5.665592438158318922e-01	3.178066515995999763e-01	1.000000000000000000e+00	6.310290309711112933e-01	6.301005774876439203e-01	4.098890643501181263e-01	6.119303829753252044e-01	5.679281855934359413e-01	5.359095397515366566e-01
-2.393861701836841327e-01	8.473501801499692954e-02	-1.211167615992543023e-01	-1.006512334783400409e-01	-1.396902882805592661e-01	2.941705625810058788e-01	5.636097344652511026e-02	-1.718577182182586260e-01	4.335765146804618775e-01	3.277211870969583551e-01	-7.104467350060457431e-02	3.241580704932155443e-01	4.310431165938986564e-01	1.930819814748786778e-01	5.770879024221214904e-01	4.675836539526291302e-01	2.233376961518341308e-01	2.391007938086242568e-01	4.586798239562878687e-01	5.381926433844838042e-01	4.031457468086471208e-01	5.349069480877772786e-01	3.922203529592688809e-01	6.310290309711112933e-01	1.000000000000000000e+00	7.546161833798991081e-01	4.298244304185409037e-01	5.282907877973795907e-01	3.800920754903046594e-01	5.696282622959839559e-01
-2.576437339679188976e-01	-2.005442502024050166e-01	-2.484588681060482251e-01	-3.858675162078377407e-02	1.244977226784967639e-01	2.117332373358143949e-02	-8.423215978498894974e-02	-1.457002900060115902e-01	1.953058680790873414e-01	1.849232502921043797e-01	2.943426558192722697e-01	1.286904613714697498e-01	4.161582955167415498e-01	-1.778569967657279635e-02	6.609172335042196034e-01	4.877184263230167072e-01	4.259211233840731192e-01	3.611409302862472748e-01	4.699092407099099700e-01	5.263883161429789848e-01	3.868248732262164480e-01	5.997112876833502471e-01	3.819258914948577832e-01	6.301005774876439203e-01	7.546161833798991081e-01	1.000000000000000000e+00	5.669532455799158877e-01	6.148288248728516203e-01	5.091085462708697662e-01	6.470401260985945147e-01
-4.193116399853002996e-01	7.230243998957364138e-02	-1.954768423316025627e-01	4.304872621603199334e-02	2.140914011072837242e-01	4.617390876116006862e-03	7.029338961552619724e-02	-1.354830128696073721e-01	-4.912675892940221792e-03	-1.643983246028236089e-01	7.842067463688988382e-02	2.582871957064524215e-01	5.311278622074164790e-01	3.578664087290940321e-01	6.033139144294744627e-01	5.215764132916728135e-01	5.803823000097623197e-01	4.730696557083858278e-01	5.426463920190751633e-01	3.934093487309915926e-01	2.711434753820162746e-01	7.448165126329751029e-01	4.802566477986764393e-01	4.098890643501181263e-01	4.298244304185409037e-01	5.669532455799158877e-01	1.000000000000000000e+00	6.231242737685023236e-01	6.329679016881610831e-01	6.223545824767439116e-01
-5.834469691639589950e-01	-7.179024383634487194e-02	2.688012779140440747e-02	4.632907967230322221e-02	1.906881733495359443e-01	1.917790577036179167e-01	1.586063998549612220e-01	-2.583762966412759265e-01	3.542312438748289050e-01	9.255668433518746130e-02	9.958710555036241752e-02	2.669049195463437663e-01	5.555020175468382559e-01	3.169814609748111689e-01	5.226840293977648155e-01	4.621659948871428836e-01	6.473696686090578689e-01	5.143803252668812664e-01	5.799967932690963668e-01	5.079632982200095181e-01	4.457551390037186034e-01	8.516593805872443301e-01	3.127093703391363722e-01	6.119303829753252044e-01	5.282907877973795907e-01	6.148288248728516203e-01	6.231242737685023236e-01	1.000000000000000000e+00	6.082707574626871061e-01	7.379004090348686429e-01
-5.122049088597047106e-01	-1.686793178112531155e-01	-5.848490256159574047e-02	3.471965945665947406e-01	1.605122644524250575e-01	6.505182345822410617e-02	-2.417982546901975560e-02	-2.516146572264464365e-01	3.043077192670813891e-01	1.042034921695062788e-01	3.293250343758403753e-01	4.194382288697136585e-01	5.062137837041975619e-01	3.507937881441306471e-01	4.175510177086501074e-01	6.144205251664809353e-01	7.584710635019463743e-01	5.710483332970401893e-01	7.287770477515955747e-01	4.254220995991911392e-01	5.901963771832305916e-01	5.940966238814052724e-01	5.102858849380191852e-01	5.679281855934359413e-01	3.800920754903046594e-01	5.091085462708697662e-01	6.329679016881610831e-01	6.082707574626871061e-01	1.000000000000000000e+00	5.409826146966221216e-01
-3.048139502044515114e-01	-7.090414503611484898e-02	-1.180444567916218296e-01	-5.274139611254335946e-04	3.517391878655027893e-01	5.825849160762154588e-02	8.736294120610710312e-02	1.144869029102013602e-01	9.051128955151933886e-02	5.460039892028076963e-02	2.277241578060499039e-01	3.140387303084618553e-01	5.799678121800472264e-01	2.435033655386874274e-01	6.653879267645530504e-01	5.013342033115166796e-01	5.182819613299324280e-01	4.256175529513729350e-01	6.989440563782205462e-01	3.648592965234184193e-01	4.095710462721191547e-01	7.312003848407212514e-01	4.483908235215653404e-01	5.359095397515366566e-01	5.696282622959839559e-01	6.470401260985945147e-01	6.223545824767439116e-01	7.379004090348686429e-01	5.409826146966221216e-01	1.000000000000000000e+00
