# Supplementary material for: Meta-reinforcement learning via orbitofrontal cortex
Source: Nat Neurosci. 2023 Nov 13;26(12):2182–91. doi: 10.1038/s41593-023-01485-3 (PMC10689244; doi:10.1038/s41593-023-01485-3)
Supplement: Supplementary file 4 — Numerical source data files for figures. [file 41593_2023_1485_MOESM4_ESM.zip › source_data_fig2/fig2iBottomMiddle.csv]

1.000000000000000000e+00	4.879913566360588595e-01	3.592248702227944790e-01	5.014657086578993006e-01	3.399587908340298559e-01	2.999626958758422335e-01	3.592989728621015511e-01	3.080135045397484062e-01	2.827232523234883277e-01	4.539718750378880507e-01	4.323375157784917766e-01	6.511532609467634014e-01	4.217129386392833856e-01	4.010771065734246577e-01	5.075382847055907032e-01	4.909162446913796773e-01	5.853873158888346362e-01	5.753535121583611689e-01	4.426071501020958365e-01	2.891701837640686112e-01	4.593289468587296587e-01	3.733215722926198632e-01	4.229900844896400391e-01	3.714553529287495381e-01	6.084181833477263490e-01	6.761028651262501743e-01	5.547256761107733913e-01	6.169714927688276784e-01	4.781156631279044333e-01	5.515709691106207568e-01
4.879913566360588595e-01	1.000000000000000000e+00	5.306986735718517423e-01	3.558825187398994561e-01	5.416893078192853705e-01	2.950973383754584844e-01	5.281900148964933095e-01	3.196509795059390147e-01	3.756323246439965402e-01	1.602909683776929106e-01	2.843945112365985350e-01	1.979287579261930219e-01	2.847491476215817663e-01	1.945192365106803711e-01	2.539532973725687204e-01	4.694002036294095959e-01	2.783288652725349754e-01	1.758539811978572232e-01	2.259190824196051217e-01	-5.366131180694873326e-02	3.340520047131871617e-02	4.162113191291284542e-01	8.270553222461900222e-02	1.712796588188358338e-01	2.860778081137428375e-01	4.895740082403008953e-01	3.760879507737174832e-01	5.322841345477820063e-01	2.722337512928844627e-01	1.940373219066657273e-01
3.592248702227944790e-01	5.306986735718517423e-01	1.000000000000000000e+00	1.983354787660247531e-01	2.506239558124601641e-01	2.642611332353864695e-01	2.151861014527624572e-01	8.341673492653889355e-02	1.292132191921200601e-01	8.221849122438680546e-02	3.424170571499703802e-02	2.271912719645840031e-02	1.677175795753025889e-01	3.055238530996358115e-01	1.048592167566180650e-01	3.525054781588461972e-01	1.945291418905614744e-01	2.653078052589228908e-01	-9.963467572633624703e-02	2.049076095121414309e-01	1.243850374506350054e-01	2.970339887841154658e-01	-5.975535023126443690e-02	1.475699202426164480e-01	2.356026012693191729e-01	3.060518732089836380e-01	3.681137992388592850e-01	3.818067687174470093e-01	3.256451844375576887e-01	6.140941344218581177e-02
5.014657086578993006e-01	3.558825187398994561e-01	1.983354787660247531e-01	1.000000000000000000e+00	4.853888900178254251e-01	-1.393220790287858224e-01	2.593955213694648099e-01	1.132246154124148668e-01	1.340513710819138393e-01	8.893884227446545443e-02	4.045930019766268981e-01	5.003032684708881295e-01	2.390266455945730117e-01	3.200899278687834859e-01	4.148827257129827362e-01	1.856392269737103806e-01	4.440732354132823079e-01	2.058924457740893277e-01	2.699797288614177448e-01	-4.637742181684603032e-02	4.793031264930908142e-02	-1.467469093987284201e-01	5.673739560090875628e-02	1.856262419609386871e-01	7.631811509459265896e-02	2.288004106429815110e-01	2.359636254146261769e-01	1.978737194991662118e-01	2.752881683716164041e-01	3.014928534144618588e-01
3.399587908340298559e-01	5.416893078192853705e-01	2.506239558124601641e-01	4.853888900178254251e-01	1.000000000000000000e+00	3.499069056496360852e-02	5.086772357569199210e-01	5.567378684324917476e-02	2.344954960226457996e-01	2.782284486020208947e-01	3.418899533997639129e-01	3.039636629228895104e-01	1.811858101421438272e-01	4.262724937244884993e-01	3.970327257518228015e-01	5.351352681497403285e-01	3.999972710052219216e-01	2.423854141488028802e-01	5.135402526615150398e-01	-1.765126435219060153e-01	1.097912495806899480e-01	1.713080522613917300e-01	1.909178114924054911e-02	2.476821435769828439e-01	7.784745290146097285e-02	1.736934566486609821e-01	1.445465226029571670e-01	3.216203971285497287e-01	1.891605892631996189e-01	2.530545821534793127e-01
2.999626958758422335e-01	2.950973383754584844e-01	2.642611332353864695e-01	-1.393220790287858224e-01	3.499069056496360852e-02	9.999999999999997780e-01	1.586445280712271422e-01	3.206014882449276238e-01	4.919658433154482369e-01	3.081495195773337192e-01	4.128015084578933735e-01	2.824010936773435620e-01	4.078419505944910206e-01	4.828334225448475681e-01	3.208020634405669425e-01	3.123009730890312641e-01	3.029467777469845857e-01	4.251891262756847811e-01	3.884186675278901157e-01	4.658103832733251903e-01	5.699143342435391002e-01	3.931232048066787832e-01	6.057475883870849787e-01	5.104045613868570808e-01	4.814105609001657626e-01	2.544538025097026757e-01	4.199978498342342159e-01	4.900807715702407696e-01	4.434510670873603178e-01	3.362598456814379633e-01
3.592989728621015511e-01	5.281900148964933095e-01	2.151861014527624572e-01	2.593955213694648099e-01	5.086772357569199210e-01	1.586445280712271422e-01	1.000000000000000000e+00	5.195594369044401750e-01	3.407184894458650248e-01	3.301871679382950009e-01	4.288759681514978661e-01	4.699109203415119396e-01	3.369820177228907698e-01	4.355834058247837204e-01	5.247091898265429100e-01	6.374199137104392676e-01	3.638942716297958735e-01	3.369656268291080226e-01	4.339431622035506697e-01	6.239966460362243034e-02	1.290913329725240088e-01	2.996427562537816169e-01	2.250691099637849302e-01	3.689508951780980373e-01	3.057025330645211092e-01	5.412061965359796778e-01	3.920256636128367500e-01	6.294395875662115447e-01	4.155302120778767150e-01	3.117134534752797337e-01
3.080135045397484062e-01	3.196509795059390147e-01	8.341673492653889355e-02	1.132246154124148668e-01	5.567378684324917476e-02	3.206014882449276238e-01	5.195594369044401750e-01	1.000000000000000000e+00	4.923792801264997854e-01	-6.870428194232313865e-03	3.634142609128783730e-01	4.907575836375281386e-01	3.909313984480496940e-01	3.479635828786675211e-01	3.415152611973153451e-01	5.300227404668025333e-01	1.744874921473948404e-01	9.186137226103187337e-02	2.917766905871616023e-01	2.783483784269549233e-01	2.300466850595498935e-01	4.466762424614462157e-01	2.488354226810847170e-01	2.916022817252756916e-01	3.033732618540135872e-01	3.082344235217995831e-01	4.039667539717914369e-01	5.944083870958252191e-01	2.484482103374824058e-01	4.038506366546090187e-01
2.827232523234883277e-01	3.756323246439965402e-01	1.292132191921200601e-01	1.340513710819138393e-01	2.344954960226457996e-01	4.919658433154482369e-01	3.407184894458650248e-01	4.923792801264997854e-01	1.000000000000000000e+00	2.516464604004519101e-01	4.396615170874710321e-01	3.210952915975200384e-01	3.729006181968203548e-01	3.601621211369928632e-01	2.193232306123215347e-01	4.447405469576026782e-01	2.438826805540246778e-01	-3.394842883035657788e-02	2.597117415831957654e-01	4.795536186194134243e-01	4.875686341852039085e-01	1.709531867185444184e-02	3.706218512209009663e-01	4.130984517975761494e-01	3.326530634689434107e-01	2.533964213613500438e-01	1.969619258580127819e-01	6.798175676437164805e-01	2.618883079082430787e-01	3.376469976577861631e-01
4.539718750378880507e-01	1.602909683776929106e-01	8.221849122438680546e-02	8.893884227446545443e-02	2.782284486020208947e-01	3.081495195773337192e-01	3.301871679382950009e-01	-6.870428194232313865e-03	2.516464604004519101e-01	1.000000000000000000e+00	4.839224952412214398e-01	4.126325806668088569e-01	1.389355959111306660e-01	2.025456707443741566e-01	3.887041885421164134e-01	3.445932852334093743e-01	4.620133250085398657e-01	3.192116634753238702e-01	5.129899252174633384e-01	1.869109428604637246e-01	6.243774861548921917e-01	1.946427739873450025e-01	3.511988714970031289e-01	4.353168577968924424e-01	4.699517770282565232e-01	5.495871877719233911e-01	1.672331999319382756e-01	5.072673228154328529e-01	2.680413035921010989e-01	3.224395795630409234e-01
4.323375157784917766e-01	2.843945112365985350e-01	3.424170571499703802e-02	4.045930019766268981e-01	3.418899533997639129e-01	4.128015084578933735e-01	4.288759681514978661e-01	3.634142609128783730e-01	4.396615170874710321e-01	4.839224952412214398e-01	1.000000000000000000e+00	7.393367700062786207e-01	4.901754075816729950e-01	5.961438841472010974e-01	6.459850929544670439e-01	6.557563668852871563e-01	7.406738832350240331e-01	3.558714744572107902e-01	6.636016167403960830e-01	4.396771548340127067e-01	6.361213373875083121e-01	3.206630863487788252e-01	6.374506818009620934e-01	7.668092418091988494e-01	6.113301460557198919e-01	4.500750089097677042e-01	4.733210898892238339e-01	5.802417441505159923e-01	5.434150864914697454e-01	6.809857237027655552e-01
6.511532609467634014e-01	1.979287579261930219e-01	2.271912719645840031e-02	5.003032684708881295e-01	3.039636629228895104e-01	2.824010936773435620e-01	4.699109203415119396e-01	4.907575836375281386e-01	3.210952915975200384e-01	4.126325806668088569e-01	7.393367700062786207e-01	1.000000000000000000e+00	5.197947791768823267e-01	6.047512764673367291e-01	7.640425389310669946e-01	5.823327572749475989e-01	7.793745657377085800e-01	3.499443516695888712e-01	6.822135448887836073e-01	3.251850733941130112e-01	5.654443103586771491e-01	1.679629685021164498e-01	6.600189525720453476e-01	5.587505388736800915e-01	4.162463516106370554e-01	4.248736638950839084e-01	5.012662664746636576e-01	5.211001430615976870e-01	4.447972542237937921e-01	6.824165082332611654e-01
4.217129386392833856e-01	2.847491476215817663e-01	1.677175795753025889e-01	2.390266455945730117e-01	1.811858101421438272e-01	4.078419505944910206e-01	3.369820177228907698e-01	3.909313984480496940e-01	3.729006181968203548e-01	1.389355959111306660e-01	4.901754075816729950e-01	5.197947791768823267e-01	1.000000000000000000e+00	4.608021863710946020e-01	4.931260917752212647e-01	5.218187329194408086e-01	4.666505852238784224e-01	2.998740940245135378e-01	3.633254378102585003e-01	4.307451003236267839e-01	5.987832419520067173e-01	2.226349040250528988e-01	5.278521392303243687e-01	4.338731926025010677e-01	3.299372858947899889e-01	2.172145113615953915e-01	6.097556824583245660e-01	3.266589991099824730e-01	3.518786024320378347e-01	3.954669412230321646e-01
4.010771065734246577e-01	1.945192365106803711e-01	3.055238530996358115e-01	3.200899278687834859e-01	4.262724937244884993e-01	4.828334225448475681e-01	4.355834058247837204e-01	3.479635828786675211e-01	3.601621211369928632e-01	2.025456707443741566e-01	5.961438841472010974e-01	6.047512764673367291e-01	4.608021863710946020e-01	1.000000000000000000e+00	6.925821975156422061e-01	5.326920064741587080e-01	6.073755373986852168e-01	5.365955724413449257e-01	5.050169596907375658e-01	3.890053298696488082e-01	4.076102951700905086e-01	2.118967664906686588e-01	4.496250209973041700e-01	5.849695430470259749e-01	3.807368671267120641e-01	1.272830084175874954e-01	3.689055905278020853e-01	4.863677854373479326e-01	5.481905899410132177e-01	4.506176928311932950e-01
5.075382847055907032e-01	2.539532973725687204e-01	1.048592167566180650e-01	4.148827257129827362e-01	3.970327257518228015e-01	3.208020634405669425e-01	5.247091898265429100e-01	3.415152611973153451e-01	2.193232306123215347e-01	3.887041885421164134e-01	6.459850929544670439e-01	7.640425389310669946e-01	4.931260917752212647e-01	6.925821975156422061e-01	1.000000000000000000e+00	5.870004212190984560e-01	7.162741043428771937e-01	5.878083337158246380e-01	6.053338908258372175e-01	2.472567877887004717e-01	4.674903596944311457e-01	1.696403959102562031e-01	4.661628958741800832e-01	4.816120317885418389e-01	2.159215950386255967e-01	4.054603505419049903e-01	3.693270356953894940e-01	4.393039412156771739e-01	3.619980272875535365e-01	3.953143921957406604e-01
4.909162446913796773e-01	4.694002036294095959e-01	3.525054781588461972e-01	1.856392269737103806e-01	5.351352681497403285e-01	3.123009730890312641e-01	6.374199137104392676e-01	5.300227404668025333e-01	4.447405469576026782e-01	3.445932852334093743e-01	6.557563668852871563e-01	5.823327572749475989e-01	5.218187329194408086e-01	5.326920064741587080e-01	5.870004212190984560e-01	9.999999999999997780e-01	6.771744598868658649e-01	3.715830714778892707e-01	5.655765222274894422e-01	4.290477720109226456e-01	5.523926156507252827e-01	5.416241853497772984e-01	3.863692522160354637e-01	5.162441178290116950e-01	5.078300336478727139e-01	5.371524780840222224e-01	6.424095557459799100e-01	6.528889270296633907e-01	5.018437221018163807e-01	5.278572077562377896e-01
5.853873158888346362e-01	2.783288652725349754e-01	1.945291418905614744e-01	4.440732354132823079e-01	3.999972710052219216e-01	3.029467777469845857e-01	3.638942716297958735e-01	1.744874921473948404e-01	2.438826805540246778e-01	4.620133250085398657e-01	7.406738832350240331e-01	7.793745657377085800e-01	4.666505852238784224e-01	6.073755373986852168e-01	7.162741043428771937e-01	6.771744598868658649e-01	1.000000000000000000e+00	4.484999002580076777e-01	6.209503283487911585e-01	3.784594095450608542e-01	5.763996086932898777e-01	3.004075638731554254e-01	5.567596148503757281e-01	5.985522596966232900e-01	4.500492720415204539e-01	5.235326104640142253e-01	6.608078845785460009e-01	3.843558316517844409e-01	6.299267594975875850e-01	6.301440172493782965e-01
5.753535121583611689e-01	1.758539811978572232e-01	2.653078052589228908e-01	2.058924457740893277e-01	2.423854141488028802e-01	4.251891262756847811e-01	3.369656268291080226e-01	9.186137226103187337e-02	-3.394842883035657788e-02	3.192116634753238702e-01	3.558714744572107902e-01	3.499443516695888712e-01	2.998740940245135378e-01	5.365955724413449257e-01	5.878083337158246380e-01	3.715830714778892707e-01	4.484999002580076777e-01	9.999999999999997780e-01	4.124782574751337805e-01	2.868699638157404808e-01	3.390319433087664036e-01	4.773012513336386542e-01	4.202518030441747543e-01	4.109639214841099286e-01	5.442795567586518057e-01	5.055092298342391821e-01	3.862598747681689759e-01	3.573578091512957799e-01	5.121718384159963389e-01	3.196743688638602476e-01
4.426071501020958365e-01	2.259190824196051217e-01	-9.963467572633624703e-02	2.699797288614177448e-01	5.135402526615150398e-01	3.884186675278901157e-01	4.339431622035506697e-01	2.917766905871616023e-01	2.597117415831957654e-01	5.129899252174633384e-01	6.636016167403960830e-01	6.822135448887836073e-01	3.633254378102585003e-01	5.050169596907375658e-01	6.053338908258372175e-01	5.655765222274894422e-01	6.209503283487911585e-01	4.124782574751337805e-01	1.000000000000000000e+00	7.566796458828120575e-02	6.069283494121899825e-01	4.086494185424204839e-01	5.356499373740069014e-01	5.490038113250454987e-01	4.578821525082997779e-01	4.013133642419508540e-01	2.906048671222095647e-01	5.124817235694149042e-01	3.698758363225449486e-01	6.903526118028615599e-01
2.891701837640686112e-01	-5.366131180694873326e-02	2.049076095121414309e-01	-4.637742181684603032e-02	-1.765126435219060153e-01	4.658103832733251903e-01	6.239966460362243034e-02	2.783483784269549233e-01	4.795536186194134243e-01	1.869109428604637246e-01	4.396771548340127067e-01	3.251850733941130112e-01	4.307451003236267839e-01	3.890053298696488082e-01	2.472567877887004717e-01	4.290477720109226456e-01	3.784594095450608542e-01	2.868699638157404808e-01	7.566796458828120575e-02	1.000000000000000000e+00	6.188525251825508500e-01	1.876309705779600212e-01	6.242848649556538287e-01	5.409946088434678391e-01	4.562263330219401558e-01	2.299704674805878868e-01	5.135741162438138829e-01	3.519182823159552886e-01	2.563091615576182369e-01	3.696947966663125529e-01
4.593289468587296587e-01	3.340520047131871617e-02	1.243850374506350054e-01	4.793031264930908142e-02	1.097912495806899480e-01	5.699143342435391002e-01	1.290913329725240088e-01	2.300466850595498935e-01	4.875686341852039085e-01	6.243774861548921917e-01	6.361213373875083121e-01	5.654443103586771491e-01	5.987832419520067173e-01	4.076102951700905086e-01	4.674903596944311457e-01	5.523926156507252827e-01	5.763996086932898777e-01	3.390319433087664036e-01	6.069283494121899825e-01	6.188525251825508500e-01	1.000000000000000000e+00	3.005153749849084344e-01	6.378479625552836429e-01	6.593391198654806606e-01	5.933219688494887345e-01	3.689679951131057956e-01	4.194204301905919974e-01	5.069082544912053567e-01	3.384854048300554030e-01	5.552123254519527595e-01
3.733215722926198632e-01	4.162113191291284542e-01	2.970339887841154658e-01	-1.467469093987284201e-01	1.713080522613917300e-01	3.931232048066787832e-01	2.996427562537816169e-01	4.466762424614462157e-01	1.709531867185444184e-02	1.946427739873450025e-01	3.206630863487788252e-01	1.679629685021164498e-01	2.226349040250528988e-01	2.118967664906686588e-01	1.696403959102562031e-01	5.416241853497772984e-01	3.004075638731554254e-01	4.773012513336386542e-01	4.086494185424204839e-01	1.876309705779600212e-01	3.005153749849084344e-01	1.000000000000000000e+00	2.385300411751168637e-01	3.877612836409192743e-01	5.935187816039166897e-01	5.238907694236514256e-01	4.882243690041215833e-01	3.905713368671168695e-01	3.760857762711485863e-01	4.355270962441085136e-01
4.229900844896400391e-01	8.270553222461900222e-02	-5.975535023126443690e-02	5.673739560090875628e-02	1.909178114924054911e-02	6.057475883870849787e-01	2.250691099637849302e-01	2.488354226810847170e-01	3.706218512209009663e-01	3.511988714970031289e-01	6.374506818009620934e-01	6.600189525720453476e-01	5.278521392303243687e-01	4.496250209973041700e-01	4.661628958741800832e-01	3.863692522160354637e-01	5.567596148503757281e-01	4.202518030441747543e-01	5.356499373740069014e-01	6.242848649556538287e-01	6.378479625552836429e-01	2.385300411751168637e-01	1.000000000000000000e+00	5.489669842580190418e-01	5.190370662273591229e-01	3.271247995159892730e-01	4.485054476244985655e-01	4.000938364111839007e-01	3.312592863394507314e-01	6.166624258086184085e-01
3.714553529287495381e-01	1.712796588188358338e-01	1.475699202426164480e-01	1.856262419609386871e-01	2.476821435769828439e-01	5.104045613868570808e-01	3.689508951780980373e-01	2.916022817252756916e-01	4.130984517975761494e-01	4.353168577968924424e-01	7.668092418091988494e-01	5.587505388736800915e-01	4.338731926025010677e-01	5.849695430470259749e-01	4.816120317885418389e-01	5.162441178290116950e-01	5.985522596966232900e-01	4.109639214841099286e-01	5.490038113250454987e-01	5.409946088434678391e-01	6.593391198654806606e-01	3.877612836409192743e-01	5.489669842580190418e-01	1.000000000000000000e+00	6.203827829593620002e-01	3.113118955698745971e-01	4.466395998751627738e-01	4.754115496792241657e-01	4.098028757505796094e-01	7.237834507387178595e-01
6.084181833477263490e-01	2.860778081137428375e-01	2.356026012693191729e-01	7.631811509459265896e-02	7.784745290146097285e-02	4.814105609001657626e-01	3.057025330645211092e-01	3.033732618540135872e-01	3.326530634689434107e-01	4.699517770282565232e-01	6.113301460557198919e-01	4.162463516106370554e-01	3.299372858947899889e-01	3.807368671267120641e-01	2.159215950386255967e-01	5.078300336478727139e-01	4.500492720415204539e-01	5.442795567586518057e-01	4.578821525082997779e-01	4.562263330219401558e-01	5.933219688494887345e-01	5.935187816039166897e-01	5.190370662273591229e-01	6.203827829593620002e-01	1.000000000000000000e+00	6.218296675414610730e-01	5.023488037389530758e-01	6.898898566531987964e-01	6.196849958665149316e-01	6.522987844207156494e-01
6.761028651262501743e-01	4.895740082403008953e-01	3.060518732089836380e-01	2.288004106429815110e-01	1.736934566486609821e-01	2.544538025097026757e-01	5.412061965359796778e-01	3.082344235217995831e-01	2.533964213613500438e-01	5.495871877719233911e-01	4.500750089097677042e-01	4.248736638950839084e-01	2.172145113615953915e-01	1.272830084175874954e-01	4.054603505419049903e-01	5.371524780840222224e-01	5.235326104640142253e-01	5.055092298342391821e-01	4.013133642419508540e-01	2.299704674805878868e-01	3.689679951131057956e-01	5.238907694236514256e-01	3.271247995159892730e-01	3.113118955698745971e-01	6.218296675414610730e-01	1.000000000000000000e+00	5.764713450695585495e-01	6.906935542282696128e-01	5.970885849677858292e-01	4.476789079365959267e-01
5.547256761107733913e-01	3.760879507737174832e-01	3.681137992388592850e-01	2.359636254146261769e-01	1.445465226029571670e-01	4.199978498342342159e-01	3.920256636128367500e-01	4.039667539717914369e-01	1.969619258580127819e-01	1.672331999319382756e-01	4.733210898892238339e-01	5.012662664746636576e-01	6.097556824583245660e-01	3.689055905278020853e-01	3.693270356953894940e-01	6.424095557459799100e-01	6.608078845785460009e-01	3.862598747681689759e-01	2.906048671222095647e-01	5.135741162438138829e-01	4.194204301905919974e-01	4.882243690041215833e-01	4.485054476244985655e-01	4.466395998751627738e-01	5.023488037389530758e-01	5.764713450695585495e-01	1.000000000000000000e+00	3.982434865480052322e-01	6.874407753742630689e-01	4.887282258410491353e-01
6.169714927688276784e-01	5.322841345477820063e-01	3.818067687174470093e-01	1.978737194991662118e-01	3.216203971285497287e-01	4.900807715702407696e-01	6.294395875662115447e-01	5.944083870958252191e-01	6.798175676437164805e-01	5.072673228154328529e-01	5.802417441505159923e-01	5.211001430615976870e-01	3.266589991099824730e-01	4.863677854373479326e-01	4.393039412156771739e-01	6.528889270296633907e-01	3.843558316517844409e-01	3.573578091512957799e-01	5.124817235694149042e-01	3.519182823159552886e-01	5.069082544912053567e-01	3.905713368671168695e-01	4.000938364111839007e-01	4.754115496792241657e-01	6.898898566531987964e-01	6.906935542282696128e-01	3.982434865480052322e-01	1.000000000000000000e+00	5.165123915223425177e-01	5.553181821958933506e-01
4.781156631279044333e-01	2.722337512928844627e-01	3.256451844375576887e-01	2.752881683716164041e-01	1.891605892631996189e-01	4.434510670873603178e-01	4.155302120778767150e-01	2.484482103374824058e-01	2.618883079082430787e-01	2.680413035921010989e-01	5.434150864914697454e-01	4.447972542237937921e-01	3.518786024320378347e-01	5.481905899410132177e-01	3.619980272875535365e-01	5.018437221018163807e-01	6.299267594975875850e-01	5.121718384159963389e-01	3.698758363225449486e-01	2.563091615576182369e-01	3.384854048300554030e-01	3.760857762711485863e-01	3.312592863394507314e-01	4.098028757505796094e-01	6.196849958665149316e-01	5.970885849677858292e-01	6.874407753742630689e-01	5.165123915223425177e-01	1.000000000000000000e+00	3.724082660164163561e-01
5.515709691106207568e-01	1.940373219066657273e-01	6.140941344218581177e-02	3.014928534144618588e-01	2.530545821534793127e-01	3.362598456814379633e-01	3.117134534752797337e-01	4.038506366546090187e-01	3.376469976577861631e-01	3.224395795630409234e-01	6.809857237027655552e-01	6.824165082332611654e-01	3.954669412230321646e-01	4.506176928311932950e-01	3.953143921957406604e-01	5.278572077562377896e-01	6.301440172493782965e-01	3.196743688638602476e-01	6.903526118028615599e-01	3.696947966663125529e-01	5.552123254519527595e-01	4.355270962441085136e-01	6.166624258086184085e-01	7.237834507387178595e-01	6.522987844207156494e-01	4.476789079365959267e-01	4.887282258410491353e-01	5.553181821958933506e-01	3.724082660164163561e-01	1.000000000000000000e+00
