# Supplementary material for: Meta-reinforcement learning via orbitofrontal cortex
Source: Nat Neurosci. 2023 Nov 13;26(12):2182–91. doi: 10.1038/s41593-023-01485-3 (PMC10689244; doi:10.1038/s41593-023-01485-3)
Supplement: Supplementary file 4 — Numerical source data files for figures. [file 41593_2023_1485_MOESM4_ESM.zip › source_data_fig2/fig2iBottomRight.csv]

0.000000000000000000e+00	1.252592986849108136e-01	7.516055758435236100e-02	4.472338841781383079e-01	2.305593635314983070e-01	-1.633966224899748299e-01	3.516958339155196178e-02	1.090224139248783808e-01	-1.743610093492233282e-01	-6.557539641620280246e-02	2.014447449899846032e-01	4.886989086938257065e-01	1.080721881758650582e-01	2.330007555804640418e-01	3.395585957741782956e-01	4.463918964932751532e-01	3.321254986618775717e-01	6.264199313823218818e-01	9.576164569580469799e-02	1.342112576286102199e-01	5.048639029128770828e-02	1.833124141762157433e-01	1.728837840177113172e-01	3.005410835563435690e-01	1.482340120093539326e-01	5.728488412272038088e-01	2.539939489186784360e-01	1.923745703305894117e-01	1.802236799111983090e-01	1.526286850601765166e-01
1.252592986849108136e-01	0.000000000000000000e+00	2.577326637273888443e-01	-1.812287753305658611e-01	1.590134434676732100e-01	-1.506685205407929939e-01	2.902165945295372973e-01	-1.053051982737235326e-02	3.018866746267764301e-01	-5.877419662099772624e-02	-5.355838051677930256e-02	-2.026207762269722212e-01	-3.236667740044385511e-02	-2.965388385352502043e-02	1.970262931768431702e-01	1.568107630306249112e-01	2.596972834591374513e-01	8.659702639786262535e-02	-4.878508515258653810e-01	-1.585624124138843571e-01	-4.920831231017067098e-01	6.029757634870153149e-02	-1.810093707288928377e-01	-2.821563313639187665e-01	-7.930789531142634630e-02	1.412127613443653340e-01	2.410576756704600754e-01	4.904877616266342666e-01	-3.063810207603124280e-01	1.448097141664203003e-01
7.516055758435236100e-02	2.577326637273888443e-01	0.000000000000000000e+00	7.713444814003680983e-02	1.874031162853699861e-01	-1.101497132232829856e-01	-1.959547080553606380e-01	-2.408317664421707471e-01	-2.248923143687883985e-01	-3.020814786283347320e-01	-3.173847186249026397e-01	-6.192729969806821666e-01	-6.767889220141615203e-02	-6.711205731488945059e-02	-4.921827518777256716e-02	2.113774828123360372e-03	-1.679039303277289341e-01	3.143167464396948163e-02	-3.437358524552580619e-01	-1.063585849947969453e-01	-1.427536779614970719e-01	1.108054798161110521e-01	-4.684963245148388578e-01	6.378924986439207800e-02	-9.837592328137303999e-02	-1.883935049288396057e-01	6.897296347105813519e-02	-6.076198838921459400e-02	1.395384916416083920e-01	-4.598899844979706386e-02
4.472338841781383079e-01	-1.812287753305658611e-01	7.713444814003680983e-02	2.220446049250313081e-16	2.407751287415416108e-01	-2.684400870840321085e-01	-6.422886132206317988e-04	3.653506594855786271e-02	6.146068267163121157e-02	-1.447412792825238381e-01	1.372312338022467215e-01	1.338650386188627861e-01	-4.255879394376613223e-02	-5.209799408675636068e-02	2.462737339392896407e-01	-2.573949634581826351e-02	3.818589799648946514e-01	4.087763398410897420e-01	-3.375507512044517711e-04	-2.639837905667687945e-01	-3.118363748725603291e-01	-2.016006591118785218e-01	-1.581666136225705344e-01	-8.011546022766946606e-02	-4.198971812584385566e-01	-1.425901136766011268e-01	-1.413224510884152907e-01	2.026835843822568095e-01	-8.148387795712064285e-02	4.478716813483894499e-01
2.305593635314983070e-01	1.590134434676732100e-01	1.874031162853699861e-01	2.407751287415416108e-01	0.000000000000000000e+00	-3.145073224246842658e-01	1.828123410141675453e-01	-9.132709887656426107e-02	-4.328741803188074222e-02	-1.160029298548265753e-01	-2.143655842043754589e-01	1.494306443534381135e-01	-9.162322411370180109e-02	3.555378376691914477e-02	-1.095098283836234421e-01	1.248037547141592207e-01	1.591091880810508452e-01	-2.124491871383048514e-01	8.025066339135289439e-02	-4.772312996396074203e-01	-3.375791244047722239e-01	-4.056218222400279072e-02	-4.129012094190961379e-01	-1.104576939741027386e-01	-2.273801130628124445e-01	8.606170232528270736e-02	6.290660386687607630e-02	6.081010308522066810e-02	-2.033792264217290091e-01	-4.906466543027648841e-02
-1.633966224899748299e-01	-1.506685205407929939e-01	-1.101497132232829856e-01	-2.684400870840321085e-01	-3.145073224246842658e-01	-2.220446049250313081e-16	-2.335524566508804800e-01	-2.742481697510505967e-01	-3.267608494267781882e-02	-1.946684339906530337e-01	-4.297892890163446111e-02	-5.455898098810280095e-02	-9.038275220738245519e-02	3.347791937885363778e-02	2.517301065299848428e-02	1.022990717136902927e-01	-4.662503186380223541e-02	3.209827031960553745e-01	6.937703192139182962e-02	2.524178264204997024e-01	1.727454723611613341e-01	4.808601811411122862e-02	-4.276784046322934518e-02	1.664422968204786191e-01	8.889224381482901949e-02	2.197708982463722205e-01	1.415791481065785118e-01	1.282282104575811488e-01	5.842024297431330782e-02	5.009692863093478943e-02
3.516958339155196178e-02	2.902165945295372973e-01	-1.959547080553606380e-01	-6.422886132206317988e-04	1.828123410141675453e-01	-2.335524566508804800e-01	0.000000000000000000e+00	3.772513301957422516e-01	1.093598260857842064e-02	-3.026146506101042299e-01	-8.875400862124582790e-02	2.484101196576381787e-01	-6.664390222290922372e-02	4.891478047976205445e-02	7.768850807824612126e-02	1.936747198515975654e-01	-6.575628120886678474e-02	2.466957349880092021e-01	1.710392127549356656e-01	4.439529276379743095e-03	4.404112892071321284e-04	3.677021839649730062e-01	-2.466026993783568266e-01	5.254453556056176700e-02	-1.961832236648858308e-02	1.990140836453187512e-01	7.930043218496940494e-03	3.478271731946410705e-01	1.642625115366556643e-01	2.187712501710181723e-02
1.090224139248783808e-01	-1.053051982737235326e-02	-2.408317664421707471e-01	3.653506594855786271e-02	-9.132709887656426107e-02	-2.742481697510505967e-01	3.772513301957422516e-01	0.000000000000000000e+00	1.770798503016937087e-01	-3.476150874856636097e-01	-1.661217932938774400e-02	7.044695023587449478e-02	-2.086512396923948520e-01	-6.693315791609966148e-02	1.619432071456641253e-01	4.343773114749496234e-01	-3.085569834397839939e-01	-5.547249742940560391e-03	-1.370703962345303784e-01	-9.598067144574973231e-02	-5.811144080835661807e-02	1.729194662151339323e-01	-8.425597825565983578e-02	-7.326927982922509797e-02	2.612852823697975335e-01	1.031324398769216666e-01	-7.662764681224099039e-02	8.704854290221786250e-02	-6.806150128082569251e-02	2.179188653450647717e-02
-1.743610093492233282e-01	3.018866746267764301e-01	-2.248923143687883985e-01	6.146068267163121157e-02	-4.328741803188074222e-02	-3.267608494267781882e-02	1.093598260857842064e-02	1.770798503016937087e-01	0.000000000000000000e+00	-3.538842979738022754e-01	-5.936449857219139314e-03	7.752963664593157112e-02	-6.197103038752849180e-02	-5.791171036549386253e-02	-2.132650338789689182e-01	1.993183126492781843e-01	-4.320798624821539646e-01	-2.299428364181227424e-01	1.321906861760770990e-01	1.617262868974184697e-01	1.820048561427569656e-01	-3.477429783312239175e-01	-1.933958821296553054e-01	3.636621750286115340e-01	5.974591362859055232e-02	2.080437003245752536e-02	-1.865559040056663787e-01	3.102303832515508897e-01	-1.571334473414876531e-01	-3.680339616786949541e-01
-6.557539641620280246e-02	-5.877419662099772624e-02	-3.020814786283347320e-01	-1.447412792825238381e-01	-1.160029298548265753e-01	-1.946684339906530337e-01	-3.026146506101042299e-01	-3.476150874856636097e-01	-3.538842979738022754e-01	0.000000000000000000e+00	-1.250263725579368046e-01	1.095977296755705765e-01	-5.867927746198000616e-01	-3.046477745143154614e-01	-1.741146032481143413e-01	1.501032523862758650e-01	-1.292766740077572196e-01	2.501048697485716010e-01	1.192305110233032872e-01	1.350698021157192841e-02	2.900692467727785662e-01	-2.057028550147423085e-01	-4.740660965298260088e-02	2.124653862492653644e-01	1.415954030441493039e-01	3.663720126481510020e-01	-3.157811838650979031e-01	-7.202048191757370876e-02	-1.749102957803443936e-01	-1.426891122080047314e-01
2.014447449899846032e-01	-5.355838051677930256e-02	-3.173847186249026397e-01	1.372312338022467215e-01	-2.143655842043754589e-01	-4.297892890163446111e-02	-8.875400862124582790e-02	-1.661217932938774400e-02	-5.936449857219139314e-03	-1.250263725579368046e-01	2.220446049250313081e-16	4.699824006423249934e-01	-1.049011056705873024e-01	2.386594958482586848e-01	9.392367347680519174e-02	4.316048299839694846e-01	1.833083013762542013e-01	2.454836973693720892e-01	3.014211610509364703e-01	2.976915319978072905e-01	3.379763979924652051e-01	2.307682320350828986e-01	3.344534168187849321e-01	2.782563737324287856e-01	4.171818396034967513e-01	1.102837500955156647e-01	-7.007303212541471371e-02	1.646552834920045894e-01	2.670226839288202814e-01	3.679040845282985916e-01
4.886989086938257065e-01	-2.026207762269722212e-01	-6.192729969806821666e-01	1.338650386188627861e-01	1.494306443534381135e-01	-5.455898098810280095e-02	2.484101196576381787e-01	7.044695023587449478e-02	7.752963664593157112e-02	1.095977296755705765e-01	4.699824006423249934e-01	2.220446049250313081e-16	1.109190338349342331e-01	6.168545627055321834e-02	3.001255892998002661e-01	2.096238333558158029e-01	4.225437240616267687e-01	1.449226501775097431e-01	1.960630131221186567e-01	-6.585618857592906439e-02	4.124540276055589372e-01	4.242479613656813253e-03	1.499631414480044889e-01	6.455719127714198979e-01	1.287768283134994030e-01	5.558276121086219712e-02	1.248607818082784204e-01	9.942975630260153519e-02	6.430183360435265394e-02	5.216970654134543972e-01
1.080721881758650582e-01	-3.236667740044385511e-02	-6.767889220141615203e-02	-4.255879394376613223e-02	-9.162322411370180109e-02	-9.038275220738245519e-02	-6.664390222290922372e-02	-2.086512396923948520e-01	-6.197103038752849180e-02	-5.867927746198000616e-01	-1.049011056705873024e-01	1.109190338349342331e-01	0.000000000000000000e+00	-1.116046017565678339e-01	-9.723460092725155768e-02	3.572562142803419882e-01	-3.942544345398363292e-02	3.017675903379858360e-01	-1.773450917421713902e-01	2.127693470110954554e-01	2.516167637266056856e-01	-2.515294551502320619e-01	2.500327622312453757e-01	2.404871242877419935e-01	2.887851296538778145e-01	-2.581066797443762328e-02	4.600649385891186771e-02	-1.455640489295012552e-01	-2.601153463374014096e-01	-1.429262096143114613e-01
2.330007555804640418e-01	-2.965388385352502043e-02	-6.711205731488945059e-02	-5.209799408675636068e-02	3.555378376691914477e-02	3.347791937885363778e-02	4.891478047976205445e-02	-6.693315791609966148e-02	-5.791171036549386253e-02	-3.046477745143154614e-01	2.386594958482586848e-01	6.168545627055321834e-02	-1.116046017565678339e-01	0.000000000000000000e+00	2.428477014169740933e-01	2.211214613370367510e-01	1.086659819243238623e-01	5.307352676654668588e-01	1.745162886310813732e-01	-2.065867225599506418e-01	4.275920754888257180e-02	-1.294977952014363110e-01	-1.059482743055526477e-01	6.810025318742258804e-01	2.469397261759269935e-01	-5.302112209492448880e-02	-5.462016882789788585e-02	-6.009691372271375176e-02	7.801257890235768766e-02	1.514794916299005423e-01
3.395585957741782956e-01	1.970262931768431702e-01	-4.921827518777256716e-02	2.462737339392896407e-01	-1.095098283836234421e-01	2.517301065299848428e-02	7.768850807824612126e-02	1.619432071456641253e-01	-2.132650338789689182e-01	-1.741146032481143413e-01	9.392367347680519174e-02	3.001255892998002661e-01	-9.723460092725155768e-02	2.428477014169740933e-01	2.220446049250313081e-16	3.988208433746901482e-01	4.042427395065998352e-01	3.841950116019215433e-01	3.104865774871920503e-01	-4.751424814941712649e-02	5.516177904381227570e-01	-2.179176464873566754e-02	6.814533242154641179e-02	4.131532587835261561e-01	9.005480748833161186e-02	3.433482448436346868e-01	1.201249683657698575e-01	4.836747495245996564e-02	-6.162601724343791387e-02	-1.233693652712349320e-01
4.463918964932751532e-01	1.568107630306249112e-01	2.113774828123360372e-03	-2.573949634581826351e-02	1.248037547141592207e-01	1.022990717136902927e-01	1.936747198515975654e-01	4.343773114749496234e-01	1.993183126492781843e-01	1.501032523862758650e-01	4.316048299839694846e-01	2.096238333558158029e-01	3.572562142803419882e-01	2.211214613370367510e-01	3.988208433746901482e-01	-2.220446049250313081e-16	3.711807853334495588e-01	-1.202401667358601878e-01	2.899929511223334755e-01	2.936866815267351050e-01	1.339048213261354592e-01	4.251119487930188900e-01	-2.369556492915335655e-01	5.164789933377705866e-01	2.857669351003855884e-01	2.202882701277783517e-01	6.338936841643908471e-01	4.884595730976310501e-01	2.695629568088037664e-01	3.179228342797065232e-01
3.321254986618775717e-01	2.596972834591374513e-01	-1.679039303277289341e-01	3.818589799648946514e-01	1.591091880810508452e-01	-4.662503186380223541e-02	-6.575628120886678474e-02	-3.085569834397839939e-01	-4.320798624821539646e-01	-1.292766740077572196e-01	1.833083013762542013e-01	4.225437240616267687e-01	-3.942544345398363292e-02	1.086659819243238623e-01	4.042427395065998352e-01	3.711807853334495588e-01	0.000000000000000000e+00	2.692766942394982377e-01	3.599757851884699544e-01	-3.510310981471437275e-02	2.728534325013119433e-01	2.105897960769748667e-01	1.473076186258681641e-01	5.821742930507332048e-01	3.139814991346706607e-01	2.609432809246398088e-01	-2.335594776707883291e-02	-1.814583475112042654e-01	3.901596419985329245e-01	1.211770535073948274e-01
6.264199313823218818e-01	8.659702639786262535e-02	3.143167464396948163e-02	4.087763398410897420e-01	-2.124491871383048514e-01	3.209827031960553745e-01	2.466957349880092021e-01	-5.547249742940560391e-03	-2.299428364181227424e-01	2.501048697485716010e-01	2.454836973693720892e-01	1.449226501775097431e-01	3.017675903379858360e-01	5.307352676654668588e-01	3.841950116019215433e-01	-1.202401667358601878e-01	2.692766942394982377e-01	-2.220446049250313081e-16	-2.435624112841727751e-02	5.670962793680628389e-02	-1.952415593456929832e-02	2.770779807980717213e-01	8.582346999466666793e-02	2.921964004334898224e-01	3.542788581656205471e-01	3.447070561557717960e-01	6.533255890226568052e-01	2.590902359490963591e-01	3.007678307293178976e-01	-6.691394327021749078e-02
9.576164569580469799e-02	-4.878508515258653810e-01	-3.437358524552580619e-01	-3.375507512044517711e-04	8.025066339135289439e-02	6.937703192139182962e-02	1.710392127549356656e-01	-1.370703962345303784e-01	1.321906861760770990e-01	1.192305110233032872e-01	3.014211610509364703e-01	1.960630131221186567e-01	-1.773450917421713902e-01	1.745162886310813732e-01	3.104865774871920503e-01	2.899929511223334755e-01	3.599757851884699544e-01	-2.435624112841727751e-02	0.000000000000000000e+00	-2.095142164399624585e-01	1.602582613766223574e-02	-2.428721016161833335e-02	3.058175025716901585e-01	1.542728017330515788e-01	1.929051296671588922e-01	-8.237068837720318282e-02	4.647762990961765150e-02	2.026190460839725205e-01	-2.442275429683895549e-01	2.867221324399257254e-01
1.342112576286102199e-01	-1.585624124138843571e-01	-1.063585849947969453e-01	-2.639837905667687945e-01	-4.772312996396074203e-01	2.524178264204997024e-01	4.439529276379743095e-03	-9.598067144574973231e-02	1.617262868974184697e-01	1.350698021157192841e-02	2.976915319978072905e-01	-6.585618857592906439e-02	2.127693470110954554e-01	-2.065867225599506418e-01	-4.751424814941712649e-02	2.936866815267351050e-01	-3.510310981471437275e-02	5.670962793680628389e-02	-2.095142164399624585e-01	2.220446049250313081e-16	2.640941543201987263e-01	-9.738675597373475101e-02	3.638777054301537972e-01	5.996130460540727292e-01	1.808638631044664491e-01	1.347620111483743555e-01	3.207988859090890044e-01	-1.921798317454624372e-01	-3.103086766058676949e-02	6.337033222149929257e-02
5.048639029128770828e-02	-4.920831231017067098e-01	-1.427536779614970719e-01	-3.118363748725603291e-01	-3.375791244047722239e-01	1.727454723611613341e-01	4.404112892071321284e-04	-5.811144080835661807e-02	1.820048561427569656e-01	2.900692467727785662e-01	3.379763979924652051e-01	4.124540276055589372e-01	2.516167637266056856e-01	4.275920754888257180e-02	5.516177904381227570e-01	1.339048213261354592e-01	2.728534325013119433e-01	-1.952415593456929832e-02	1.602582613766223574e-02	2.640941543201987263e-01	2.220446049250313081e-16	-2.050589758633176718e-01	2.737409186212302337e-01	3.193009478355389175e-01	1.381420680843670756e-01	-4.820590488086634595e-02	1.710389540090123672e-01	1.475498405941125246e-01	-4.920020556866699923e-02	2.995220502825409192e-01
1.833124141762157433e-01	6.029757634870153149e-02	1.108054798161110521e-01	-2.016006591118785218e-01	-4.056218222400279072e-02	4.808601811411122862e-02	3.677021839649730062e-01	1.729194662151339323e-01	-3.477429783312239175e-01	-2.057028550147423085e-01	2.307682320350828986e-01	4.242479613656813253e-03	-2.515294551502320619e-01	-1.294977952014363110e-01	-2.179176464873566754e-02	4.251119487930188900e-01	2.105897960769748667e-01	2.770779807980717213e-01	-2.428721016161833335e-02	-9.738675597373475101e-02	-2.050589758633176718e-01	0.000000000000000000e+00	-1.891504763750054274e-02	2.152783647590169602e-01	5.389615355785949413e-01	4.415954978698481415e-01	5.584153170084027451e-01	2.126745394315815441e-02	-1.877081701597235197e-01	4.464335132310637277e-02
1.728837840177113172e-01	-1.810093707288928377e-01	-4.684963245148388578e-01	-1.581666136225705344e-01	-4.129012094190961379e-01	-4.276784046322934518e-02	-2.466026993783568266e-01	-8.425597825565983578e-02	-1.933958821296553054e-01	-4.740660965298260088e-02	3.344534168187849321e-01	1.499631414480044889e-01	2.500327622312453757e-01	-1.059482743055526477e-01	6.814533242154641179e-02	-2.369556492915335655e-01	1.473076186258681641e-01	8.582346999466666793e-02	3.058175025716901585e-01	3.638777054301537972e-01	2.737409186212302337e-01	-1.891504763750054274e-02	0.000000000000000000e+00	3.784794411765687872e-01	1.501858207432649195e-03	8.548112601329332927e-02	2.018451447863533754e-01	-4.370728376005955651e-02	6.828766410388981134e-02	2.067798012319540524e-01
3.005410835563435690e-01	-2.821563313639187665e-01	6.378924986439207800e-02	-8.011546022766946606e-02	-1.104576939741027386e-01	1.664422968204786191e-01	5.254453556056176700e-02	-7.326927982922509797e-02	3.636621750286115340e-01	2.124653862492653644e-01	2.782563737324287856e-01	6.455719127714198979e-01	2.404871242877419935e-01	6.810025318742258804e-01	4.131532587835261561e-01	5.164789933377705866e-01	5.821742930507332048e-01	2.921964004334898224e-01	1.542728017330515788e-01	5.996130460540727292e-01	3.193009478355389175e-01	2.152783647590169602e-01	3.784794411765687872e-01	2.220446049250313081e-16	2.616378600151482159e-01	-1.385396057342558329e-01	1.790730914132793727e-01	3.284945171857008295e-01	3.567014829670193121e-01	5.943347527464281077e-01
1.482340120093539326e-01	-7.930789531142634630e-02	-9.837592328137303999e-02	-4.198971812584385566e-01	-2.273801130628124445e-01	8.889224381482901949e-02	-1.961832236648858308e-02	2.612852823697975335e-01	5.974591362859055232e-02	1.415954030441493039e-01	4.171818396034967513e-01	1.287768283134994030e-01	2.887851296538778145e-01	2.469397261759269935e-01	9.005480748833161186e-02	2.857669351003855884e-01	3.139814991346706607e-01	3.542788581656205471e-01	1.929051296671588922e-01	1.808638631044664491e-01	1.381420680843670756e-01	5.389615355785949413e-01	1.501858207432649195e-03	2.616378600151482159e-01	0.000000000000000000e+00	3.382131819366083203e-01	2.482334408903687506e-01	3.913540105058689322e-01	4.868874017714073243e-01	5.224754798643342912e-01
5.728488412272038088e-01	1.412127613443653340e-01	-1.883935049288396057e-01	-1.425901136766011268e-01	8.606170232528270736e-02	2.197708982463722205e-01	1.990140836453187512e-01	1.031324398769216666e-01	2.080437003245752536e-02	3.663720126481510020e-01	1.102837500955156647e-01	5.558276121086219712e-02	-2.581066797443762328e-02	-5.302112209492448880e-02	3.433482448436346868e-01	2.202882701277783517e-01	2.609432809246398088e-01	3.447070561557717960e-01	-8.237068837720318282e-02	1.347620111483743555e-01	-4.820590488086634595e-02	4.415954978698481415e-01	8.548112601329332927e-02	-1.385396057342558329e-01	3.382131819366083203e-01	0.000000000000000000e+00	1.272186079520779001e-01	5.195093807217059378e-01	3.731786141504688237e-01	2.092571579562666206e-01
2.539939489186784360e-01	2.410576756704600754e-01	6.897296347105813519e-02	-1.413224510884152907e-01	6.290660386687607630e-02	1.415791481065785118e-01	7.930043218496940494e-03	-7.662764681224099039e-02	-1.865559040056663787e-01	-3.157811838650979031e-01	-7.007303212541471371e-02	1.248607818082784204e-01	4.600649385891186771e-02	-5.462016882789788585e-02	1.201249683657698575e-01	6.338936841643908471e-01	-2.335594776707883291e-02	6.533255890226568052e-01	4.647762990961765150e-02	3.207988859090890044e-01	1.710389540090123672e-01	5.584153170084027451e-01	2.018451447863533754e-01	1.790730914132793727e-01	2.482334408903687506e-01	1.272186079520779001e-01	0.000000000000000000e+00	-1.172129841402659300e-01	6.130043736475908611e-01	2.093330223221939734e-01
1.923745703305894117e-01	4.904877616266342666e-01	-6.076198838921459400e-02	2.026835843822568095e-01	6.081010308522066810e-02	1.282282104575811488e-01	3.478271731946410705e-01	8.704854290221786250e-02	3.102303832515508897e-01	-7.202048191757370876e-02	1.646552834920045894e-01	9.942975630260153519e-02	-1.455640489295012552e-01	-6.009691372271375176e-02	4.836747495245996564e-02	4.884595730976310501e-01	-1.814583475112042654e-01	2.590902359490963591e-01	2.026190460839725205e-01	-1.921798317454624372e-01	1.475498405941125246e-01	2.126745394315815441e-02	-4.370728376005955651e-02	3.284945171857008295e-01	3.913540105058689322e-01	5.195093807217059378e-01	-1.172129841402659300e-01	0.000000000000000000e+00	3.654015419154856836e-01	1.849580917889180331e-01
1.802236799111983090e-01	-3.063810207603124280e-01	1.395384916416083920e-01	-8.148387795712064285e-02	-2.033792264217290091e-01	5.842024297431330782e-02	1.642625115366556643e-01	-6.806150128082569251e-02	-1.571334473414876531e-01	-1.749102957803443936e-01	2.670226839288202814e-01	6.430183360435265394e-02	-2.601153463374014096e-01	7.801257890235768766e-02	-6.162601724343791387e-02	2.695629568088037664e-01	3.901596419985329245e-01	3.007678307293178976e-01	-2.442275429683895549e-01	-3.103086766058676949e-02	-4.920020556866699923e-02	-1.877081701597235197e-01	6.828766410388981134e-02	3.567014829670193121e-01	4.868874017714073243e-01	3.731786141504688237e-01	6.130043736475908611e-01	3.654015419154856836e-01	0.000000000000000000e+00	-8.992349597703047648e-02
1.526286850601765166e-01	1.448097141664203003e-01	-4.598899844979706386e-02	4.478716813483894499e-01	-4.906466543027648841e-02	5.009692863093478943e-02	2.187712501710181723e-02	2.179188653450647717e-02	-3.680339616786949541e-01	-1.426891122080047314e-01	3.679040845282985916e-01	5.216970654134543972e-01	-1.429262096143114613e-01	1.514794916299005423e-01	-1.233693652712349320e-01	3.179228342797065232e-01	1.211770535073948274e-01	-6.691394327021749078e-02	2.867221324399257254e-01	6.337033222149929257e-02	2.995220502825409192e-01	4.464335132310637277e-02	2.067798012319540524e-01	5.943347527464281077e-01	5.224754798643342912e-01	2.092571579562666206e-01	2.093330223221939734e-01	1.849580917889180331e-01	-8.992349597703047648e-02	0.000000000000000000e+00
