# Supplementary material for: Meta-reinforcement learning via orbitofrontal cortex
Source: Nat Neurosci. 2023 Nov 13;26(12):2182–91. doi: 10.1038/s41593-023-01485-3 (PMC10689244; doi:10.1038/s41593-023-01485-3)
Supplement: Supplementary file 4 — Numerical source data files for figures. [file 41593_2023_1485_MOESM4_ESM.zip › source_data_fig2/fig2iTopLeft.csv]

1.000000000000000000e+00	-2.319778911772249208e-01	9.693703292692709694e-02	1.934010379587790263e-01	2.916441029381929839e-01	2.679798707344754893e-01	-3.136228655790603004e-02	-2.436684963161201978e-01	2.965959192093216984e-02	-1.570928267581694626e-01	-1.767069305365264464e-01	2.289018747595217371e-03	-1.286897079987358028e-01	-2.215287391417309348e-01	-1.264075674234299562e-01	-2.299702944409339200e-01	-1.830993666194899172e-01	-3.892265494130601328e-02	-3.228305726340493509e-01	-3.694420344599991354e-04	-2.503226998842175699e-01	-1.533907039906400038e-01	8.961478734315607431e-02	-2.828335442247841836e-01	3.189047027613368945e-02	-2.867459800269079873e-01	-2.283197560195475706e-01	-6.124884353844546603e-02	-1.607130443476451620e-01	5.247138894891887478e-02
-2.319778911772249208e-01	1.000000000000000000e+00	1.161802783085495172e-01	1.000490877057540751e-01	6.945582099175706334e-03	-8.901953001061002624e-03	-3.047420481183312282e-02	1.443989872352690607e-01	-4.233961564276393363e-01	-2.318960076233448631e-01	1.810522055488237581e-01	-6.741319187693095398e-03	-1.728139246148795161e-01	-2.030689244183595255e-01	-2.954705104687186390e-01	-1.807621978175338595e-01	-9.522988993593035911e-02	-1.216426272269469921e-01	-1.200877728197998068e-01	-1.742520431312643558e-01	-6.700818862716852176e-02	-2.021055756456295316e-01	-4.189794307312880162e-01	-1.963116154990749151e-01	-2.900385176578933466e-01	-7.535963927211455915e-02	-9.812142420530475806e-02	-1.172635686232854635e-01	4.396660283451874970e-03	-3.980167483318685084e-01
9.693703292692709694e-02	1.161802783085495172e-01	1.000000000000000000e+00	2.011410842749548067e-01	-1.451711310008604872e-01	2.159848907000970486e-01	3.425291830774107593e-02	6.815826873721572698e-02	-6.172053886384039345e-02	1.963619376078941381e-01	6.127744862307427098e-02	3.665601520636823096e-01	8.506551914343840615e-02	-5.432356196090835226e-02	7.116693221234107747e-02	2.326194915491568496e-02	3.067782333201466427e-01	1.374552420181369139e-01	2.019726338306303826e-01	5.106175998139572680e-01	2.473609860909120606e-01	1.757976786818558901e-01	2.738833371096459635e-01	-3.769229129444238297e-02	3.502799713782586144e-01	1.540716822297195920e-01	1.727701538599089315e-01	2.441028693470217448e-01	-5.252408300029067639e-02	-4.803790732157686531e-03
1.934010379587790263e-01	1.000490877057540751e-01	2.011410842749548067e-01	1.000000000000000000e+00	3.002984062605152382e-01	2.339495780245189338e-01	2.972059302282190063e-01	-1.527865182040923364e-01	-1.321578697858183660e-01	1.922907176353448599e-01	3.257969144658282579e-01	3.064575931787311136e-01	4.232693253539856343e-02	1.069024637756819940e-01	2.050332835577990398e-01	1.823400642494466262e-01	1.679605318133016445e-01	2.659095560532767633e-01	1.798125639502854978e-01	1.221497853263474875e-01	1.231283486832107227e-01	1.805489603278183641e-01	2.967037994967893777e-01	1.631959801739002458e-01	3.738501056629698338e-01	-2.376522139291998084e-02	7.106350777861501766e-02	1.434511577881693589e-01	4.017285136490074682e-01	8.254900014654685536e-02
2.916441029381929839e-01	6.945582099175706334e-03	-1.451711310008604872e-01	3.002984062605152382e-01	1.000000000000000000e+00	3.748977054948504639e-03	2.850135453369201377e-01	-1.827546953796749252e-01	-1.998463804598440280e-02	7.716685428842691430e-02	3.038557799121132108e-01	1.055045219497523570e-02	-6.719956781475706908e-02	9.495343160542261962e-02	-3.052468507260885922e-02	-1.222917342028039846e-02	-1.706679113200590958e-01	-2.439898936637968363e-01	-2.376681432967852614e-01	-1.647030039839955384e-01	-2.387613291566184071e-01	-1.409382155706884743e-01	-5.163009450483999757e-02	-2.012580361808509188e-01	-1.376817611947829534e-01	-3.683232215093904527e-01	-2.093585297131717593e-01	-7.768480835921992567e-02	9.362671236854067103e-02	-1.839197648213688474e-01
2.679798707344754893e-01	-8.901953001061002624e-03	2.159848907000970486e-01	2.339495780245189338e-01	3.748977054948504639e-03	9.999999999999997780e-01	-2.042636238529709214e-01	3.089296418215191631e-01	7.024426836560972165e-02	9.627433841825198957e-02	1.100253271246612596e-01	3.031055706650448434e-01	1.081626871541816887e-01	6.952295404927542888e-02	2.257800863208550557e-01	1.791085228561754006e-01	1.823467466970966344e-01	2.475341414202505419e-01	-8.328198638813207044e-02	1.657761158318096506e-01	1.882973925844873553e-01	1.409913636957268179e-01	1.880939687177794473e-01	1.368691386673930380e-02	2.547644078466272388e-01	-1.163630521122996225e-01	2.514482890833199535e-01	1.013284457794276366e-01	1.840053625692111283e-01	5.003862077231631400e-02
-3.136228655790603004e-02	-3.047420481183312282e-02	3.425291830774107593e-02	2.972059302282190063e-01	2.850135453369201377e-01	-2.042636238529709214e-01	1.000000000000000000e+00	2.479991058862781317e-01	1.886194889762537463e-01	4.799063761836098729e-01	4.335592067702630503e-01	2.864386235211492937e-01	2.380776797714191650e-01	4.186630092269115755e-01	3.060854709016453956e-01	3.995207187143726690e-01	4.203405844490138432e-01	3.215377827825089407e-01	4.123577513474897538e-01	1.318817347311778965e-01	3.188342793487468074e-01	2.018052743915083602e-01	3.989515901349732219e-01	2.248734869435526362e-01	3.886789781422064771e-01	2.905817130028723327e-01	1.405951368029830229e-01	2.886031202951310215e-01	2.814440404094036285e-01	2.160150428528680444e-01
-2.436684963161201978e-01	1.443989872352690607e-01	6.815826873721572698e-02	-1.527865182040923364e-01	-1.827546953796749252e-01	3.089296418215191631e-01	2.479991058862781317e-01	9.999999999999997780e-01	3.030318096052906918e-01	5.140079812585073293e-01	4.600358100176567544e-01	5.230249847774373073e-01	4.975386865301850703e-01	4.310519023921449699e-01	4.938888927005501417e-01	3.163568241134177561e-01	6.900647119438815258e-01	4.163624355132869992e-01	4.636834278923215313e-01	4.333962791403660475e-01	4.332478141025406515e-01	4.077832947328728364e-01	2.404747084150971603e-01	5.180319328786564537e-01	3.481947566311917042e-01	5.238038364447588080e-01	7.132452401837076073e-01	5.621333068680037792e-01	4.776049865312175235e-01	4.630586589218917970e-01
2.965959192093216984e-02	-4.233961564276393363e-01	-6.172053886384039345e-02	-1.321578697858183660e-01	-1.998463804598440280e-02	7.024426836560972165e-02	1.886194889762537463e-01	3.030318096052906918e-01	9.999999999999997780e-01	5.644057047767556679e-01	4.325936999185491239e-01	2.600592553247397243e-01	7.744858760304152989e-01	6.236105126418696187e-01	6.532130825439186328e-01	5.629843264662577340e-01	5.064543306627138364e-01	5.244031749184244751e-01	3.479765375446046693e-01	4.691225481114107976e-01	3.723199416634537240e-01	5.704646800936077344e-01	4.202371802679675250e-01	4.928459334531340441e-01	4.886846579132953505e-01	4.011630741793017485e-01	2.811681659899704089e-01	6.014422824671239454e-01	4.488172530888488998e-01	6.680255227000869711e-01
-1.570928267581694626e-01	-2.318960076233448631e-01	1.963619376078941381e-01	1.922907176353448599e-01	7.716685428842691430e-02	9.627433841825198957e-02	4.799063761836098729e-01	5.140079812585073293e-01	5.644057047767556679e-01	1.000000000000000000e+00	6.150195437654868424e-01	7.325758060265494809e-01	8.035861895464655458e-01	8.593087948819274624e-01	7.959546739054430553e-01	6.459031365362382093e-01	7.108186539667229464e-01	6.714270958285484259e-01	7.010765401490659521e-01	7.132083796458049685e-01	7.039526214172130425e-01	8.414631412740627425e-01	7.019517011693097164e-01	7.069394136526166994e-01	7.809900579698606515e-01	6.838110146184579463e-01	6.336089403510308804e-01	8.316897926038020472e-01	7.207568850511959502e-01	6.456414812177999618e-01
-1.767069305365264464e-01	1.810522055488237581e-01	6.127744862307427098e-02	3.257969144658282579e-01	3.038557799121132108e-01	1.100253271246612596e-01	4.335592067702630503e-01	4.600358100176567544e-01	4.325936999185491239e-01	6.150195437654868424e-01	9.999999999999997780e-01	7.184245713575356795e-01	5.755210131866735912e-01	6.398672044906066336e-01	6.769603388553521173e-01	6.294040478853065723e-01	6.334750853171031704e-01	5.069782567764997694e-01	4.931054814650142615e-01	4.463494239835773536e-01	4.523471109821281533e-01	5.164729131938093909e-01	4.270592941392094000e-01	5.410422078308474436e-01	5.047462763808439057e-01	4.962727105036465747e-01	6.197556949969664775e-01	6.197240883834560510e-01	6.541459593350236190e-01	4.968091052142691311e-01
2.289018747595217371e-03	-6.741319187693095398e-03	3.665601520636823096e-01	3.064575931787311136e-01	1.055045219497523570e-02	3.031055706650448434e-01	2.864386235211492937e-01	5.230249847774373073e-01	2.600592553247397243e-01	7.325758060265494809e-01	7.184245713575356795e-01	1.000000000000000000e+00	5.815051111985424237e-01	6.095867826834204806e-01	7.695054218858620176e-01	5.233696915561397711e-01	6.469461468628355805e-01	6.990857820447856641e-01	6.395669055474033637e-01	7.226986219536670752e-01	5.710410547009048265e-01	7.537535211898778176e-01	6.878217442482283950e-01	5.773912349433383273e-01	7.498072473640245983e-01	6.650274473753269300e-01	7.836758476701894960e-01	7.056730232857608698e-01	6.193781437134777690e-01	5.290687734292979227e-01
-1.286897079987358028e-01	-1.728139246148795161e-01	8.506551914343840615e-02	4.232693253539856343e-02	-6.719956781475706908e-02	1.081626871541816887e-01	2.380776797714191650e-01	4.975386865301850703e-01	7.744858760304152989e-01	8.035861895464655458e-01	5.755210131866735912e-01	5.815051111985424237e-01	1.000000000000000000e+00	8.569280725302217405e-01	8.119676878881041393e-01	6.684176490424033057e-01	6.841864915610670339e-01	7.592111466739026593e-01	6.888738894669853563e-01	7.956613727683784498e-01	6.744904832547602425e-01	8.233080791725578829e-01	6.133645857553542413e-01	7.342462431523479882e-01	6.907482187832278964e-01	7.260295145841155762e-01	5.885991559557957054e-01	8.950997196207222117e-01	7.110540504243534343e-01	7.941996870594666413e-01
-2.215287391417309348e-01	-2.030689244183595255e-01	-5.432356196090835226e-02	1.069024637756819940e-01	9.495343160542261962e-02	6.952295404927542888e-02	4.186630092269115755e-01	4.310519023921449699e-01	6.236105126418696187e-01	8.593087948819274624e-01	6.398672044906066336e-01	6.095867826834204806e-01	8.569280725302217405e-01	1.000000000000000000e+00	8.214782331780277058e-01	7.198901291635009247e-01	5.797820862583055179e-01	6.539488961829593716e-01	6.557894806046817848e-01	6.097654233460441109e-01	5.932434890260189775e-01	7.465175114738088480e-01	6.197055039725294368e-01	6.780331746088553713e-01	6.779259438428365536e-01	6.610462355090771513e-01	5.851655064408054496e-01	7.419961099212079025e-01	7.979988065612690917e-01	6.806869975839366926e-01
-1.264075674234299562e-01	-2.954705104687186390e-01	7.116693221234107747e-02	2.050332835577990398e-01	-3.052468507260885922e-02	2.257800863208550557e-01	3.060854709016453956e-01	4.938888927005501417e-01	6.532130825439186328e-01	7.959546739054430553e-01	6.769603388553521173e-01	7.695054218858620176e-01	8.119676878881041393e-01	8.214782331780277058e-01	1.000000000000000000e+00	6.469992581605692461e-01	7.058269643114455372e-01	7.411596471991106494e-01	7.515024821577863667e-01	6.765146860194972689e-01	5.242993888458391538e-01	8.057219201966796529e-01	7.308037320297613437e-01	8.063495363731680854e-01	7.704718122729022900e-01	7.193394018276995094e-01	7.138936088029246285e-01	7.527481492305130306e-01	7.441766310453500344e-01	8.003134986222908420e-01
-2.299702944409339200e-01	-1.807621978175338595e-01	2.326194915491568496e-02	1.823400642494466262e-01	-1.222917342028039846e-02	1.791085228561754006e-01	3.995207187143726690e-01	3.163568241134177561e-01	5.629843264662577340e-01	6.459031365362382093e-01	6.294040478853065723e-01	5.233696915561397711e-01	6.684176490424033057e-01	7.198901291635009247e-01	6.469992581605692461e-01	1.000000000000000000e+00	5.796227160614547680e-01	6.359556243721394830e-01	5.810971918390672730e-01	4.579475927851043293e-01	6.590105194398280242e-01	5.483512738268603304e-01	5.577042263715631387e-01	5.936135847211423400e-01	6.770177124234197930e-01	5.982569940962702004e-01	5.043101197502635191e-01	5.618063757228709543e-01	6.373164300368070467e-01	5.692274268192858422e-01
-1.830993666194899172e-01	-9.522988993593035911e-02	3.067782333201466427e-01	1.679605318133016445e-01	-1.706679113200590958e-01	1.823467466970966344e-01	4.203405844490138432e-01	6.900647119438815258e-01	5.064543306627138364e-01	7.108186539667229464e-01	6.334750853171031704e-01	6.469461468628355805e-01	6.841864915610670339e-01	5.797820862583055179e-01	7.058269643114455372e-01	5.796227160614547680e-01	1.000000000000000000e+00	6.448629188489658493e-01	7.039568374292997088e-01	7.184344432911794476e-01	6.306105692275933983e-01	5.716806036979145134e-01	5.794742525553087109e-01	6.748142475924541195e-01	7.070780108093022154e-01	6.875121142624013304e-01	8.235924462631203369e-01	8.378962154509228544e-01	5.184915057042973618e-01	6.477548164520642304e-01
-3.892265494130601328e-02	-1.216426272269469921e-01	1.374552420181369139e-01	2.659095560532767633e-01	-2.439898936637968363e-01	2.475341414202505419e-01	3.215377827825089407e-01	4.163624355132869992e-01	5.244031749184244751e-01	6.714270958285484259e-01	5.069782567764997694e-01	6.990857820447856641e-01	7.592111466739026593e-01	6.539488961829593716e-01	7.411596471991106494e-01	6.359556243721394830e-01	6.448629188489658493e-01	9.999999999999997780e-01	7.157219244320488505e-01	7.213683550191948290e-01	5.907438640346686087e-01	8.118666526830515817e-01	5.994079502360276646e-01	6.271362941137088587e-01	8.072603769151497355e-01	6.504329839835849558e-01	5.834129155717598936e-01	7.590698279115359881e-01	6.770178103874078257e-01	6.511052858237262875e-01
-3.228305726340493509e-01	-1.200877728197998068e-01	2.019726338306303826e-01	1.798125639502854978e-01	-2.376681432967852614e-01	-8.328198638813207044e-02	4.123577513474897538e-01	4.636834278923215313e-01	3.479765375446046693e-01	7.010765401490659521e-01	4.931054814650142615e-01	6.395669055474033637e-01	6.888738894669853563e-01	6.557894806046817848e-01	7.515024821577863667e-01	5.810971918390672730e-01	7.039568374292997088e-01	7.157219244320488505e-01	9.999999999999997780e-01	7.002177460535143894e-01	6.430508861756298877e-01	6.459367004590639283e-01	5.986069639970277301e-01	8.339498647759446825e-01	7.277264807728520690e-01	8.300267881518104129e-01	6.613849311391775121e-01	7.208260883119090856e-01	6.508718765544274643e-01	7.157526011106547514e-01
-3.694420344599991354e-04	-1.742520431312643558e-01	5.106175998139572680e-01	1.221497853263474875e-01	-1.647030039839955384e-01	1.657761158318096506e-01	1.318817347311778965e-01	4.333962791403660475e-01	4.691225481114107976e-01	7.132083796458049685e-01	4.463494239835773536e-01	7.226986219536670752e-01	7.956613727683784498e-01	6.097654233460441109e-01	6.765146860194972689e-01	4.579475927851043293e-01	7.184344432911794476e-01	7.213683550191948290e-01	7.002177460535143894e-01	1.000000000000000000e+00	6.457075344762714941e-01	7.478989560009233761e-01	7.031030691343881367e-01	5.418622580152886448e-01	7.799676886971476097e-01	6.906163410122114765e-01	6.916311950444701262e-01	8.588887920842107615e-01	4.928176040621067844e-01	6.627629100450695976e-01
-2.503226998842175699e-01	-6.700818862716852176e-02	2.473609860909120606e-01	1.231283486832107227e-01	-2.387613291566184071e-01	1.882973925844873553e-01	3.188342793487468074e-01	4.332478141025406515e-01	3.723199416634537240e-01	7.039526214172130425e-01	4.523471109821281533e-01	5.710410547009048265e-01	6.744904832547602425e-01	5.932434890260189775e-01	5.242993888458391538e-01	6.590105194398280242e-01	6.306105692275933983e-01	5.907438640346686087e-01	6.430508861756298877e-01	6.457075344762714941e-01	1.000000000000000000e+00	6.660431683826768534e-01	6.054097450246854750e-01	6.027351810362558959e-01	6.756209961774811701e-01	6.549683551207607923e-01	5.499106309087474775e-01	7.060798550399060014e-01	4.491982480826498536e-01	4.910063332927935842e-01
-1.533907039906400038e-01	-2.021055756456295316e-01	1.757976786818558901e-01	1.805489603278183641e-01	-1.409382155706884743e-01	1.409913636957268179e-01	2.018052743915083602e-01	4.077832947328728364e-01	5.704646800936077344e-01	8.414631412740627425e-01	5.164729131938093909e-01	7.537535211898778176e-01	8.233080791725578829e-01	7.465175114738088480e-01	8.057219201966796529e-01	5.483512738268603304e-01	5.716806036979145134e-01	8.118666526830515817e-01	6.459367004590639283e-01	7.478989560009233761e-01	6.660431683826768534e-01	1.000000000000000000e+00	6.910372435928651136e-01	7.087092667499208520e-01	7.778771156572333867e-01	6.440612049993642563e-01	5.779975959676486585e-01	8.157820243652530445e-01	6.724134436996734854e-01	6.375113502382502295e-01
8.961478734315607431e-02	-4.189794307312880162e-01	2.738833371096459635e-01	2.967037994967893777e-01	-5.163009450483999757e-02	1.880939687177794473e-01	3.989515901349732219e-01	2.404747084150971603e-01	4.202371802679675250e-01	7.019517011693097164e-01	4.270592941392094000e-01	6.878217442482283950e-01	6.133645857553542413e-01	6.197055039725294368e-01	7.308037320297613437e-01	5.577042263715631387e-01	5.794742525553087109e-01	5.994079502360276646e-01	5.986069639970277301e-01	7.031030691343881367e-01	6.054097450246854750e-01	6.910372435928651136e-01	1.000000000000000000e+00	5.104840740932244936e-01	7.830807836402339239e-01	5.829873944064122293e-01	5.472230652914359395e-01	6.468986453062665065e-01	3.719436631435730223e-01	6.028302461279601010e-01
-2.828335442247841836e-01	-1.963116154990749151e-01	-3.769229129444238297e-02	1.631959801739002458e-01	-2.012580361808509188e-01	1.368691386673930380e-02	2.248734869435526362e-01	5.180319328786564537e-01	4.928459334531340441e-01	7.069394136526166994e-01	5.410422078308474436e-01	5.773912349433383273e-01	7.342462431523479882e-01	6.780331746088553713e-01	8.063495363731680854e-01	5.936135847211423400e-01	6.748142475924541195e-01	6.271362941137088587e-01	8.339498647759446825e-01	5.418622580152886448e-01	6.027351810362558959e-01	7.087092667499208520e-01	5.104840740932244936e-01	1.000000000000000000e+00	6.451629372307104981e-01	7.345568068064358691e-01	6.858692250279607716e-01	7.540469093028004943e-01	7.336502952342688344e-01	8.184584427720066335e-01
3.189047027613368945e-02	-2.900385176578933466e-01	3.502799713782586144e-01	3.738501056629698338e-01	-1.376817611947829534e-01	2.547644078466272388e-01	3.886789781422064771e-01	3.481947566311917042e-01	4.886846579132953505e-01	7.809900579698606515e-01	5.047462763808439057e-01	7.498072473640245983e-01	6.907482187832278964e-01	6.779259438428365536e-01	7.704718122729022900e-01	6.770177124234197930e-01	7.070780108093022154e-01	8.072603769151497355e-01	7.277264807728520690e-01	7.799676886971476097e-01	6.756209961774811701e-01	7.778771156572333867e-01	7.830807836402339239e-01	6.451629372307104981e-01	1.000000000000000000e+00	6.043688623613180377e-01	6.426573049687223094e-01	7.397034828012140073e-01	6.266429045443644430e-01	6.649621574260820012e-01
-2.867459800269079873e-01	-7.535963927211455915e-02	1.540716822297195920e-01	-2.376522139291998084e-02	-3.683232215093904527e-01	-1.163630521122996225e-01	2.905817130028723327e-01	5.238038364447588080e-01	4.011630741793017485e-01	6.838110146184579463e-01	4.962727105036465747e-01	6.650274473753269300e-01	7.260295145841155762e-01	6.610462355090771513e-01	7.193394018276995094e-01	5.982569940962702004e-01	6.875121142624013304e-01	6.504329839835849558e-01	8.300267881518104129e-01	6.906163410122114765e-01	6.549683551207607923e-01	6.440612049993642563e-01	5.829873944064122293e-01	7.345568068064358691e-01	6.043688623613180377e-01	1.000000000000000000e+00	7.069147977772146652e-01	7.164797962288492750e-01	5.640959259466745701e-01	7.314642149912353730e-01
-2.283197560195475706e-01	-9.812142420530475806e-02	1.727701538599089315e-01	7.106350777861501766e-02	-2.093585297131717593e-01	2.514482890833199535e-01	1.405951368029830229e-01	7.132452401837076073e-01	2.811681659899704089e-01	6.336089403510308804e-01	6.197556949969664775e-01	7.836758476701894960e-01	5.885991559557957054e-01	5.851655064408054496e-01	7.138936088029246285e-01	5.043101197502635191e-01	8.235924462631203369e-01	5.834129155717598936e-01	6.613849311391775121e-01	6.916311950444701262e-01	5.499106309087474775e-01	5.779975959676486585e-01	5.472230652914359395e-01	6.858692250279607716e-01	6.426573049687223094e-01	7.069147977772146652e-01	1.000000000000000000e+00	7.430087711341917256e-01	5.419242423919443663e-01	6.292409033044633615e-01
-6.124884353844546603e-02	-1.172635686232854635e-01	2.441028693470217448e-01	1.434511577881693589e-01	-7.768480835921992567e-02	1.013284457794276366e-01	2.886031202951310215e-01	5.621333068680037792e-01	6.014422824671239454e-01	8.316897926038020472e-01	6.197240883834560510e-01	7.056730232857608698e-01	8.950997196207222117e-01	7.419961099212079025e-01	7.527481492305130306e-01	5.618063757228709543e-01	8.378962154509228544e-01	7.590698279115359881e-01	7.208260883119090856e-01	8.588887920842107615e-01	7.060798550399060014e-01	8.157820243652530445e-01	6.468986453062665065e-01	7.540469093028004943e-01	7.397034828012140073e-01	7.164797962288492750e-01	7.430087711341917256e-01	1.000000000000000000e+00	6.352229718060030672e-01	7.381627616455974650e-01
-1.607130443476451620e-01	4.396660283451874970e-03	-5.252408300029067639e-02	4.017285136490074682e-01	9.362671236854067103e-02	1.840053625692111283e-01	2.814440404094036285e-01	4.776049865312175235e-01	4.488172530888488998e-01	7.207568850511959502e-01	6.541459593350236190e-01	6.193781437134777690e-01	7.110540504243534343e-01	7.979988065612690917e-01	7.441766310453500344e-01	6.373164300368070467e-01	5.184915057042973618e-01	6.770178103874078257e-01	6.508718765544274643e-01	4.928176040621067844e-01	4.491982480826498536e-01	6.724134436996734854e-01	3.719436631435730223e-01	7.336502952342688344e-01	6.266429045443644430e-01	5.640959259466745701e-01	5.419242423919443663e-01	6.352229718060030672e-01	1.000000000000000000e+00	6.658615888172348951e-01
5.247138894891887478e-02	-3.980167483318685084e-01	-4.803790732157686531e-03	8.254900014654685536e-02	-1.839197648213688474e-01	5.003862077231631400e-02	2.160150428528680444e-01	4.630586589218917970e-01	6.680255227000869711e-01	6.456414812177999618e-01	4.968091052142691311e-01	5.290687734292979227e-01	7.941996870594666413e-01	6.806869975839366926e-01	8.003134986222908420e-01	5.692274268192858422e-01	6.477548164520642304e-01	6.511052858237262875e-01	7.157526011106547514e-01	6.627629100450695976e-01	4.910063332927935842e-01	6.375113502382502295e-01	6.028302461279601010e-01	8.184584427720066335e-01	6.649621574260820012e-01	7.314642149912353730e-01	6.292409033044633615e-01	7.381627616455974650e-01	6.658615888172348951e-01	1.000000000000000000e+00
