# Supplementary material for: Meta-reinforcement learning via orbitofrontal cortex
Source: Nat Neurosci. 2023 Nov 13;26(12):2182–91. doi: 10.1038/s41593-023-01485-3 (PMC10689244; doi:10.1038/s41593-023-01485-3)
Supplement: Supplementary file 4 — Numerical source data files for figures. [file 41593_2023_1485_MOESM4_ESM.zip › source_data_fig2/fig2iTopMiddle.csv]

1.000000000000000000e+00	3.627320579511480458e-01	2.840643126384421180e-01	5.423182447976097886e-02	1.093994273025315628e-01	4.633593183658170633e-01	3.241293894705495893e-01	1.989910906148700254e-01	4.570842616727116559e-01	5.195472714540908532e-01	2.308927707885071734e-01	1.624543522529376949e-01	3.136407504634183274e-01	1.680763509929606159e-01	1.679796889314124075e-01	4.452434819810451028e-02	2.532618172269570644e-01	-5.106641922396072675e-02	3.468455044062911385e-01	1.549589261354583913e-01	4.088425565674419504e-01	1.900091581164041199e-01	2.501063004719287219e-01	7.091426937240594142e-02	4.601841713383724164e-01	1.032540238990463932e-01	3.007317271920949553e-01	4.245969224382382667e-01	2.978919832167061243e-01	3.989422840504442402e-01
3.627320579511480458e-01	1.000000000000000000e+00	2.729660098444628979e-01	5.371112940704653171e-01	3.826758643516121605e-01	4.457658589162514784e-01	2.379734203669560400e-01	3.301814993333113679e-01	7.374565001722009627e-02	2.190651649986906369e-01	3.379528917533778376e-01	4.005495341531652431e-01	3.171158250220256214e-01	2.241731203642053916e-01	5.692700419572553627e-02	3.125894405987846847e-01	1.863158181339752417e-02	8.925695479999459780e-02	7.137699339454705028e-01	1.049011006069356239e-01	5.254883235730254398e-01	3.559137427804269227e-01	2.637149029535118538e-01	4.534359901827546002e-01	3.653857034251691838e-01	3.483612468959355613e-01	1.350302751032574078e-01	4.179637292114771890e-02	5.786147720531968908e-01	4.922760774024544095e-02
2.840643126384421180e-01	2.729660098444628979e-01	1.000000000000000000e+00	1.212010306259879433e-01	6.322083952709019183e-02	3.744108464586694551e-01	4.111408095081230951e-01	3.242485013687096407e-01	3.541055335609084587e-01	3.842999698527215235e-01	3.516264243398996570e-01	6.419921241771405773e-01	2.353964717767187409e-01	3.726359104145252621e-01	1.540774919443906321e-01	3.503917033307228368e-01	3.624330722182904085e-01	2.338761306149534092e-01	2.441011767289217871e-01	3.112661945069383762e-01	2.671387154121320773e-01	1.862285089680044137e-01	4.087409742835744209e-01	8.378067037822437002e-02	3.339785245506922129e-01	4.944453781378232438e-01	2.991408357678011498e-01	4.425687571066616033e-01	1.861066927959492967e-01	1.073984118919828756e-01
5.423182447976097886e-02	5.371112940704653171e-01	1.212010306259879433e-01	9.999999999999997780e-01	2.446137612762838143e-01	1.291180080552462583e-01	2.600378099826854417e-01	7.668954946385700411e-02	7.259068841028262775e-02	2.336801215569893064e-01	2.673617681743801766e-01	3.664382298520253434e-01	2.815854395383391440e-01	3.721879219555398466e-01	1.686089917736930954e-01	2.113787233195286441e-01	6.221425544838765642e-02	-2.028838940670004143e-01	2.703172796126221966e-01	2.176063687499227850e-01	3.597666875218694105e-01	5.485374971315011561e-02	2.149040092234792976e-01	2.657417021886081532e-01	4.962152963530311878e-01	3.713905243195826378e-01	3.772860765030414676e-01	-4.809864883090592472e-03	3.567720463287370469e-01	-1.463788279339275911e-01
1.093994273025315628e-01	3.826758643516121605e-01	6.322083952709019183e-02	2.446137612762838143e-01	1.000000000000000000e+00	3.494980129896478882e-01	3.258648947427523757e-01	1.470008857198134289e-01	2.777829140545265418e-01	3.942313784568474699e-01	5.562555376041393718e-01	1.545330185694513969e-01	2.728090342558456283e-01	3.907187099575693545e-01	5.065425541354462435e-01	4.103315134355811078e-01	2.408880829241710764e-01	4.548346012871077315e-01	4.332895892701621454e-01	3.007186561177013773e-01	4.473703739854621442e-01	2.118702344853945208e-01	4.319929905683366766e-01	3.581398375510855825e-01	3.052275659642734174e-01	8.763175432337827475e-02	8.163991873608109073e-02	2.608102940433290606e-01	3.925398156849286280e-01	3.021192475837558011e-01
4.633593183658170633e-01	4.457658589162514784e-01	3.744108464586694551e-01	1.291180080552462583e-01	3.494980129896478882e-01	1.000000000000000000e+00	3.921969847221076222e-01	5.948496579959782204e-01	5.246419282581260557e-01	5.028179535679867529e-01	4.557804373595278347e-01	3.369600746654463630e-01	4.982247028018734758e-01	4.493555031659939303e-01	2.956290527875684582e-01	2.100019013753409713e-01	3.495718096107868211e-01	1.042064230796294344e-01	3.190416356064982861e-01	2.133925568528255157e-01	3.971688618823777661e-01	3.450371866925675546e-01	6.485154288503143238e-01	3.439622645663784617e-01	3.925183170853367431e-01	3.468290426333046211e-02	2.784187017276557041e-01	3.618525611126596209e-01	3.850308241130470099e-01	2.861629170505031738e-01
3.241293894705495893e-01	2.379734203669560400e-01	4.111408095081230951e-01	2.600378099826854417e-01	3.258648947427523757e-01	3.921969847221076222e-01	1.000000000000000000e+00	1.423081067086979234e-01	3.297825068372866042e-01	6.328018185483992308e-01	5.176299767727436940e-01	2.215008006838737609e-01	4.036259199457999935e-01	3.866686253450216659e-01	4.470206817482967887e-01	4.437451938588417022e-01	4.296505528386626582e-01	9.026989184109882047e-02	2.629039494486150041e-01	5.796013532724268724e-02	1.286509216833168767e-01	-6.805942771119136148e-02	4.716718093421417568e-01	3.164063596175362703e-01	3.253208554310096923e-01	3.421921128906609266e-01	3.840956203943398095e-01	2.816124143715704742e-01	2.512677005412210507e-01	2.898363284581779165e-01
1.989910906148700254e-01	3.301814993333113679e-01	3.242485013687096407e-01	7.668954946385700411e-02	1.470008857198134289e-01	5.948496579959782204e-01	1.423081067086979234e-01	1.000000000000000000e+00	3.152994298248060767e-01	3.407446592914312733e-01	3.800264402422661170e-01	4.203106334016536438e-01	5.995826381404445460e-01	4.148967407947671826e-01	1.795720540516512198e-01	9.564542899185290992e-02	4.830444755871788343e-01	9.740862200397243376e-02	4.288470868216919807e-01	3.743290498727046556e-01	2.881581258679065116e-01	2.737567762463122834e-01	3.330914009367445527e-01	3.648715615545007895e-01	4.208797948421603291e-02	2.051019836448779166e-01	4.805944007840324272e-01	5.073598441936073566e-01	3.165097116183080983e-01	3.820587501201025415e-01
4.570842616727116559e-01	7.374565001722009627e-02	3.541055335609084587e-01	7.259068841028262775e-02	2.777829140545265418e-01	5.246419282581260557e-01	3.297825068372866042e-01	3.152994298248060767e-01	1.000000000000000000e+00	6.055307583742541855e-01	4.455979669446901714e-01	2.435656549515884672e-01	4.348716485843488466e-01	4.180738315024867258e-01	4.325882644912904529e-01	2.454222343083244939e-01	6.759625430361786425e-01	1.959944075877661507e-01	1.275210554071186664e-01	3.178273317219949545e-01	3.055637780424469430e-01	3.648382970030783490e-01	5.640177333505562718e-01	4.943627676896463624e-02	2.729071498403528584e-01	2.325920513288925184e-01	3.835178298636791605e-01	3.695871843921655908e-01	4.190217552497307318e-01	7.056809593364811173e-01
5.195472714540908532e-01	2.190651649986906369e-01	3.842999698527215235e-01	2.336801215569893064e-01	3.942313784568474699e-01	5.028179535679867529e-01	6.328018185483992308e-01	3.407446592914312733e-01	6.055307583742541855e-01	1.000000000000000000e+00	6.089488677991582444e-01	3.030348509912382804e-01	7.257283705309307553e-01	5.071934452586895903e-01	5.628187917902307547e-01	1.944900328471335094e-01	5.912899990162970854e-01	6.910679372675229692e-02	3.937594141941600512e-01	1.734039626488917962e-01	3.343082393821136256e-01	4.003456290020873110e-01	3.986054811499857298e-01	2.228514715476270780e-01	3.283563739841072193e-01	1.832151751237723891e-01	4.830143837970362064e-01	5.792878047330065616e-01	4.429515993724454925e-01	4.651286917710456548e-01
2.308927707885071734e-01	3.379528917533778376e-01	3.516264243398996570e-01	2.673617681743801766e-01	5.562555376041393718e-01	4.557804373595278347e-01	5.176299767727436940e-01	3.800264402422661170e-01	4.455979669446901714e-01	6.089488677991582444e-01	9.999999999999997780e-01	2.693543693639536274e-01	5.950765132522602974e-01	3.574843882989424126e-01	5.520614194776618522e-01	2.241515369013176717e-01	5.573655818587698318e-01	1.103877770878386871e-01	3.621804556894596128e-01	1.419856228362054440e-01	2.981449393950431070e-01	8.989485431369592661e-02	3.029972649821771613e-01	4.885528680767700638e-01	1.941483064522231405e-01	3.397912588142520396e-01	5.433941220146385476e-01	4.155864606585114029e-01	2.763924025626494640e-01	3.130816391744669636e-01
1.624543522529376949e-01	4.005495341531652431e-01	6.419921241771405773e-01	3.664382298520253434e-01	1.545330185694513969e-01	3.369600746654463630e-01	2.215008006838737609e-01	4.203106334016536438e-01	2.435656549515884672e-01	3.030348509912382804e-01	2.693543693639536274e-01	9.999999999999997780e-01	4.088757453419480936e-01	5.430658201967835108e-01	4.639169496312667285e-01	3.727089239191317960e-01	3.568308416760818114e-01	2.050217014920791281e-01	4.861505317666649506e-01	3.910412619700420755e-01	1.529902827531182397e-01	1.637204888884596365e-01	5.100558111240408588e-01	-8.682137389773980640e-02	2.874695232971376524e-01	3.692909026842217113e-01	3.764054846663852372e-01	4.216703867589961519e-01	3.804954206194411381e-01	1.607194428198067682e-01
3.136407504634183274e-01	3.171158250220256214e-01	2.353964717767187409e-01	2.815854395383391440e-01	2.728090342558456283e-01	4.982247028018734758e-01	4.036259199457999935e-01	5.995826381404445460e-01	4.348716485843488466e-01	7.257283705309307553e-01	5.950765132522602974e-01	4.088757453419480936e-01	1.000000000000000000e+00	5.724067881276624359e-01	5.903606927024728224e-01	1.645625186390988204e-01	5.060760286778620554e-01	-1.893496313472276069e-03	5.406705295524298904e-01	2.179757533125313285e-01	3.471664782254010317e-01	4.741643591752849329e-01	2.778193769990789930e-01	1.933860683147590742e-01	4.115215624091219521e-02	2.430251793360330148e-01	5.637491885994126983e-01	4.722230480394837282e-01	6.119939487694392444e-01	5.383931508373436259e-01
1.680763509929606159e-01	2.241731203642053916e-01	3.726359104145252621e-01	3.721879219555398466e-01	3.907187099575693545e-01	4.493555031659939303e-01	3.866686253450216659e-01	4.148967407947671826e-01	4.180738315024867258e-01	5.071934452586895903e-01	3.574843882989424126e-01	5.430658201967835108e-01	5.724067881276624359e-01	1.000000000000000000e+00	4.497344960986681128e-01	3.115705451371219570e-01	4.987095554743613546e-01	5.860304775878066863e-03	3.305006710596561925e-01	5.955920524295994500e-01	3.648510876212079368e-01	3.413945616921049697e-01	5.555732953028568177e-01	-9.603298882719987772e-02	1.337971409507850706e-01	1.803041305125119842e-01	4.235257593556999711e-01	5.464646991600616843e-01	4.701780110386555300e-01	2.991382012012927527e-01
1.679796889314124075e-01	5.692700419572553627e-02	1.540774919443906321e-01	1.686089917736930954e-01	5.065425541354462435e-01	2.956290527875684582e-01	4.470206817482967887e-01	1.795720540516512198e-01	4.325882644912904529e-01	5.628187917902307547e-01	5.520614194776618522e-01	4.639169496312667285e-01	5.903606927024728224e-01	4.497344960986681128e-01	9.999999999999997780e-01	1.881795778444083356e-01	3.120313648362773584e-01	2.036133221139030947e-01	2.948473133386451672e-01	2.947710359381175982e-01	-8.412743074369165297e-02	1.914321605589918707e-01	3.980175634526336714e-01	6.845877300501565510e-02	1.258667875502939848e-01	6.211210569827028266e-02	2.492020673296196365e-01	3.909364662632172083e-01	4.236240445309914504e-01	5.186837574669755924e-01
4.452434819810451028e-02	3.125894405987846847e-01	3.503917033307228368e-01	2.113787233195286441e-01	4.103315134355811078e-01	2.100019013753409713e-01	4.437451938588417022e-01	9.564542899185290992e-02	2.454222343083244939e-01	1.944900328471335094e-01	2.241515369013176717e-01	3.727089239191317960e-01	1.645625186390988204e-01	3.115705451371219570e-01	1.881795778444083356e-01	1.000000000000000000e+00	3.059936745534163061e-01	4.918232382137494585e-01	2.755835711051559667e-01	1.353610904841875406e-01	4.184877943245898235e-01	1.165122365567583945e-01	6.233249015075690291e-01	-2.348755087589360249e-04	2.220630985474871255e-01	3.168642079562438707e-01	8.515871581589040326e-03	1.644293539320323405e-01	2.322807652930126143e-01	2.099343734765312663e-01
2.532618172269570644e-01	1.863158181339752417e-02	3.624330722182904085e-01	6.221425544838765642e-02	2.408880829241710764e-01	3.495718096107868211e-01	4.296505528386626582e-01	4.830444755871788343e-01	6.759625430361786425e-01	5.912899990162970854e-01	5.573655818587698318e-01	3.568308416760818114e-01	5.060760286778620554e-01	4.987095554743613546e-01	3.120313648362773584e-01	3.059936745534163061e-01	1.000000000000000000e+00	1.792232060185094400e-01	2.609745431603212040e-01	4.135625193597752269e-01	3.035461761919779344e-01	8.981776779618055873e-02	4.094519962245075639e-01	1.637796664589007481e-02	1.360677729068497932e-01	2.625893295393744165e-01	6.841638323456248338e-01	5.658141791629887063e-01	2.397671174990546328e-01	5.089669637419834691e-01
-5.106641922396072675e-02	8.925695479999459780e-02	2.338761306149534092e-01	-2.028838940670004143e-01	4.548346012871077315e-01	1.042064230796294344e-01	9.026989184109882047e-02	9.740862200397243376e-02	1.959944075877661507e-01	6.910679372675229692e-02	1.103877770878386871e-01	2.050217014920791281e-01	-1.893496313472276069e-03	5.860304775878066863e-03	2.036133221139030947e-01	4.918232382137494585e-01	1.792232060185094400e-01	1.000000000000000000e+00	4.368344986035510580e-01	2.301603358789341969e-01	3.585560992433357019e-01	2.002232705355669329e-01	3.344283330495080864e-01	1.187675210506200923e-01	1.900006985930312309e-01	1.608021736784674138e-01	-2.670657142544877738e-01	9.826757320219940695e-02	2.114040076866784135e-01	3.865883121340777384e-01
3.468455044062911385e-01	7.137699339454705028e-01	2.441011767289217871e-01	2.703172796126221966e-01	4.332895892701621454e-01	3.190416356064982861e-01	2.629039494486150041e-01	4.288470868216919807e-01	1.275210554071186664e-01	3.937594141941600512e-01	3.621804556894596128e-01	4.861505317666649506e-01	5.406705295524298904e-01	3.305006710596561925e-01	2.948473133386451672e-01	2.755835711051559667e-01	2.609745431603212040e-01	4.368344986035510580e-01	1.000000000000000000e+00	2.851821810282436642e-01	5.909025232745277467e-01	4.329366287040388173e-01	2.298324348023167707e-01	3.947310095919939199e-01	2.649770228411408857e-01	4.836840526191540368e-01	2.441272372125919132e-01	3.098626774854423838e-01	6.141033792909345035e-01	4.036304793629358345e-01
1.549589261354583913e-01	1.049011006069356239e-01	3.112661945069383762e-01	2.176063687499227850e-01	3.007186561177013773e-01	2.133925568528255157e-01	5.796013532724268724e-02	3.743290498727046556e-01	3.178273317219949545e-01	1.734039626488917962e-01	1.419856228362054440e-01	3.910412619700420755e-01	2.179757533125313285e-01	5.955920524295994500e-01	2.947710359381175982e-01	1.353610904841875406e-01	4.135625193597752269e-01	2.301603358789341969e-01	2.851821810282436642e-01	9.999999999999997780e-01	3.547583708623521237e-01	2.850177265516947722e-01	2.604071595255000315e-01	-5.861843721060485540e-02	2.753624699174737067e-01	9.520845633221353133e-02	1.927752303347248508e-01	5.440981140614177258e-01	2.873400292182050064e-01	3.063244644448132603e-01
4.088425565674419504e-01	5.254883235730254398e-01	2.671387154121320773e-01	3.597666875218694105e-01	4.473703739854621442e-01	3.971688618823777661e-01	1.286509216833168767e-01	2.881581258679065116e-01	3.055637780424469430e-01	3.343082393821136256e-01	2.981449393950431070e-01	1.529902827531182397e-01	3.471664782254010317e-01	3.648510876212079368e-01	-8.412743074369165297e-02	4.184877943245898235e-01	3.035461761919779344e-01	3.585560992433357019e-01	5.909025232745277467e-01	3.547583708623521237e-01	9.999999999999997780e-01	5.055743508482261062e-01	3.641070439340534093e-01	3.400381720299417432e-01	4.551799007651216589e-01	4.171738999939721415e-01	2.483814761815796301e-01	3.593584138970928321e-01	3.876856103987224023e-01	2.556902751694118403e-01
1.900091581164041199e-01	3.559137427804269227e-01	1.862285089680044137e-01	5.485374971315011561e-02	2.118702344853945208e-01	3.450371866925675546e-01	-6.805942771119136148e-02	2.737567762463122834e-01	3.648382970030783490e-01	4.003456290020873110e-01	8.989485431369592661e-02	1.637204888884596365e-01	4.741643591752849329e-01	3.413945616921049697e-01	1.914321605589918707e-01	1.165122365567583945e-01	8.981776779618055873e-02	2.002232705355669329e-01	4.329366287040388173e-01	2.850177265516947722e-01	5.055743508482261062e-01	1.000000000000000000e+00	2.574450888126174064e-01	1.724829188819023140e-01	5.455724602532172757e-02	8.229527155380327030e-02	-7.019094800428118952e-02	3.693038829239587151e-01	5.637939464308721060e-01	3.908837449210021409e-01
2.501063004719287219e-01	2.637149029535118538e-01	4.087409742835744209e-01	2.149040092234792976e-01	4.319929905683366766e-01	6.485154288503143238e-01	4.716718093421417568e-01	3.330914009367445527e-01	5.640177333505562718e-01	3.986054811499857298e-01	3.029972649821771613e-01	5.100558111240408588e-01	2.778193769990789930e-01	5.555732953028568177e-01	3.980175634526336714e-01	6.233249015075690291e-01	4.094519962245075639e-01	3.344283330495080864e-01	2.298324348023167707e-01	2.604071595255000315e-01	3.641070439340534093e-01	2.574450888126174064e-01	1.000000000000000000e+00	1.704875430814502546e-01	5.175352080199264737e-01	2.416436735026959437e-01	2.466603028381451901e-01	4.438011201712434572e-01	2.629716222355609201e-01	4.098826245766643561e-01
7.091426937240594142e-02	4.534359901827546002e-01	8.378067037822437002e-02	2.657417021886081532e-01	3.581398375510855825e-01	3.439622645663784617e-01	3.164063596175362703e-01	3.648715615545007895e-01	4.943627676896463624e-02	2.228514715476270780e-01	4.885528680767700638e-01	-8.682137389773980640e-02	1.933860683147590742e-01	-9.603298882719987772e-02	6.845877300501565510e-02	-2.348755087589360249e-04	1.637796664589007481e-02	1.187675210506200923e-01	3.947310095919939199e-01	-5.861843721060485540e-02	3.400381720299417432e-01	1.724829188819023140e-01	1.704875430814502546e-01	9.999999999999997780e-01	3.587449229442137844e-01	4.498515013041304300e-01	2.675665084618834011e-01	1.469170324935233363e-01	5.310139278356031806e-02	1.294486979922897518e-01
4.601841713383724164e-01	3.653857034251691838e-01	3.339785245506922129e-01	4.962152963530311878e-01	3.052275659642734174e-01	3.925183170853367431e-01	3.253208554310096923e-01	4.208797948421603291e-02	2.729071498403528584e-01	3.283563739841072193e-01	1.941483064522231405e-01	2.874695232971376524e-01	4.115215624091219521e-02	1.337971409507850706e-01	1.258667875502939848e-01	2.220630985474871255e-01	1.360677729068497932e-01	1.900006985930312309e-01	2.649770228411408857e-01	2.753624699174737067e-01	4.551799007651216589e-01	5.455724602532172757e-02	5.175352080199264737e-01	3.587449229442137844e-01	1.000000000000000000e+00	2.836164856048527527e-01	2.541153628485843252e-01	2.985358461473298641e-01	1.327975940951076073e-01	1.298233045563814136e-01
1.032540238990463932e-01	3.483612468959355613e-01	4.944453781378232438e-01	3.713905243195826378e-01	8.763175432337827475e-02	3.468290426333046211e-02	3.421921128906609266e-01	2.051019836448779166e-01	2.325920513288925184e-01	1.832151751237723891e-01	3.397912588142520396e-01	3.692909026842217113e-01	2.430251793360330148e-01	1.803041305125119842e-01	6.211210569827028266e-02	3.168642079562438707e-01	2.625893295393744165e-01	1.608021736784674138e-01	4.836840526191540368e-01	9.520845633221353133e-02	4.171738999939721415e-01	8.229527155380327030e-02	2.416436735026959437e-01	4.498515013041304300e-01	2.836164856048527527e-01	1.000000000000000000e+00	4.492527371174806494e-01	1.711841735065637027e-01	2.239099708173169778e-01	2.384217499803293061e-01
3.007317271920949553e-01	1.350302751032574078e-01	2.991408357678011498e-01	3.772860765030414676e-01	8.163991873608109073e-02	2.784187017276557041e-01	3.840956203943398095e-01	4.805944007840324272e-01	3.835178298636791605e-01	4.830143837970362064e-01	5.433941220146385476e-01	3.764054846663852372e-01	5.637491885994126983e-01	4.235257593556999711e-01	2.492020673296196365e-01	8.515871581589040326e-03	6.841638323456248338e-01	-2.670657142544877738e-01	2.441272372125919132e-01	1.927752303347248508e-01	2.483814761815796301e-01	-7.019094800428118952e-02	2.466603028381451901e-01	2.675665084618834011e-01	2.541153628485843252e-01	4.492527371174806494e-01	1.000000000000000000e+00	5.154564706882711622e-01	7.443640172667219390e-02	2.793952035188551619e-01
4.245969224382382667e-01	4.179637292114771890e-02	4.425687571066616033e-01	-4.809864883090592472e-03	2.608102940433290606e-01	3.618525611126596209e-01	2.816124143715704742e-01	5.073598441936073566e-01	3.695871843921655908e-01	5.792878047330065616e-01	4.155864606585114029e-01	4.216703867589961519e-01	4.722230480394837282e-01	5.464646991600616843e-01	3.909364662632172083e-01	1.644293539320323405e-01	5.658141791629887063e-01	9.826757320219940695e-02	3.098626774854423838e-01	5.440981140614177258e-01	3.593584138970928321e-01	3.693038829239587151e-01	4.438011201712434572e-01	1.469170324935233363e-01	2.985358461473298641e-01	1.711841735065637027e-01	5.154564706882711622e-01	1.000000000000000000e+00	1.511108496068568063e-01	3.703600904069753175e-01
2.978919832167061243e-01	5.786147720531968908e-01	1.861066927959492967e-01	3.567720463287370469e-01	3.925398156849286280e-01	3.850308241130470099e-01	2.512677005412210507e-01	3.165097116183080983e-01	4.190217552497307318e-01	4.429515993724454925e-01	2.763924025626494640e-01	3.804954206194411381e-01	6.119939487694392444e-01	4.701780110386555300e-01	4.236240445309914504e-01	2.322807652930126143e-01	2.397671174990546328e-01	2.114040076866784135e-01	6.141033792909345035e-01	2.873400292182050064e-01	3.876856103987224023e-01	5.637939464308721060e-01	2.629716222355609201e-01	5.310139278356031806e-02	1.327975940951076073e-01	2.239099708173169778e-01	7.443640172667219390e-02	1.511108496068568063e-01	1.000000000000000000e+00	4.623317619934468325e-01
3.989422840504442402e-01	4.922760774024544095e-02	1.073984118919828756e-01	-1.463788279339275911e-01	3.021192475837558011e-01	2.861629170505031738e-01	2.898363284581779165e-01	3.820587501201025415e-01	7.056809593364811173e-01	4.651286917710456548e-01	3.130816391744669636e-01	1.607194428198067682e-01	5.383931508373436259e-01	2.991382012012927527e-01	5.186837574669755924e-01	2.099343734765312663e-01	5.089669637419834691e-01	3.865883121340777384e-01	4.036304793629358345e-01	3.063244644448132603e-01	2.556902751694118403e-01	3.908837449210021409e-01	4.098826245766643561e-01	1.294486979922897518e-01	1.298233045563814136e-01	2.384217499803293061e-01	2.793952035188551619e-01	3.703600904069753175e-01	4.623317619934468325e-01	1.000000000000000000e+00
