# Supplementary material for: Meta-reinforcement learning via orbitofrontal cortex
Source: Nat Neurosci. 2023 Nov 13;26(12):2182–91. doi: 10.1038/s41593-023-01485-3 (PMC10689244; doi:10.1038/s41593-023-01485-3)
Supplement: Supplementary file 4 — Numerical source data files for figures. [file 41593_2023_1485_MOESM4_ESM.zip › source_data_fig2/fig2iTopRight.csv]

0.000000000000000000e+00	1.897033653738872117e-01	-9.193278666710963387e-02	-1.595838789783237677e-01	-4.403110790190495893e-01	-4.731595398832471600e-01	-4.816182298995422273e-02	6.245541526286817469e-01	-3.482898410223544960e-01	8.484410772031358849e-02	8.086973347225973052e-02	-4.122838608672491634e-01	-4.133621432358232095e-01	-9.361087752092261960e-02	-2.288882257507394713e-01	-1.536011377232893715e-01	-1.443187050739586363e-01	-1.614457579462965642e-01	-8.602771773873107986e-02	-1.286843425457372125e-01	-1.971416079620816331e-01	-3.437724209536525688e-01	-2.163422466860939752e-01	-1.507961938404855373e-01	-2.712766404598178083e-01	2.910224605898908967e-02	-1.909918839657527290e-01	-5.221981256255134873e-01	-3.514918645120595486e-01	-3.572853391533704071e-01
1.897033653738872117e-01	0.000000000000000000e+00	3.486928374277097342e-01	-1.469846258723570276e-01	-1.345980673707732334e-01	4.533652055487101817e-01	3.232550523840940770e-02	2.590427330557423802e-02	6.538118260958564187e-01	2.212802879840474746e-01	-4.506768458711942760e-01	1.640885603196161613e-01	1.930321251204903388e-01	3.789216079786011937e-01	2.594941366804245364e-01	1.136876194151158481e-01	-9.502292442634023562e-02	8.548119621488343978e-02	1.005990749052716460e-01	2.600609657580991163e-01	1.070573724857087211e-02	2.172054900262123944e-01	5.031893651543254409e-01	1.070716343619248084e-01	3.747735356728902900e-01	-1.251846109302904575e-01	1.704238641948783994e-01	4.547332478694059155e-02	-1.730759780947049853e-01	3.271126032957536456e-01
-9.193278666710963387e-02	3.486928374277097342e-01	0.000000000000000000e+00	-7.326649698208106964e-02	4.128151584304214361e-01	2.068891303135884374e-01	2.039291384422409481e-01	2.151096435250905714e-01	3.418283875191754917e-01	1.285438969173603174e-01	-1.236274311370321594e-02	-5.411885349184339944e-01	-1.133567771967979587e-01	-5.209233239205377647e-02	-3.742774085830324893e-01	3.156136102449413894e-02	-2.496130883582921289e-01	-5.850403834282311144e-02	-2.010573285363885798e-01	-4.208346254729924962e-01	-3.148010069297381142e-01	-2.778793897703310534e-01	-5.800043246571483513e-01	3.640869999727010947e-02	-4.713967329775129445e-01	-4.025305503357677894e-01	-3.682469961915114665e-01	-2.172227415556173269e-01	-5.960819561305064074e-03	-1.132406660594641457e-01
-1.595838789783237677e-01	-1.469846258723570276e-01	-7.326649698208106964e-02	0.000000000000000000e+00	6.316720360629984876e-02	-4.838526485077648820e-01	-2.933973314018744061e-01	3.636204569446124246e-01	4.420161955161774348e-01	6.535017238820819974e-02	-1.292332722436007053e-02	9.369686628106604909e-02	-1.716779312034706906e-01	7.342341037758859379e-02	-2.761084203509201473e-01	1.334125744671721681e-01	1.312148344345169526e-01	1.391023154379672500e-02	-2.496575769632064512e-02	1.034904796050287457e-01	1.235856740718132979e-01	-6.656757696545133329e-02	-3.313268581487155973e-01	8.355903275318238288e-02	-4.745013391413098747e-01	-1.482153022786379323e-02	-2.801478156258302432e-02	-9.712207811586613670e-02	-5.453191908241272756e-02	-8.307641410767228896e-02
-4.403110790190495893e-01	-1.345980673707732334e-01	4.128151584304214361e-01	6.316720360629984876e-02	0.000000000000000000e+00	-1.399773602813298712e-01	1.059318545044296012e-01	4.795497218399692452e-01	-2.502155311903993262e-02	1.470441921849033329e-01	1.691160446184364896e-01	-1.629069780862051411e-02	2.986452459695322914e-01	-2.313117252991129802e-01	4.951598052374507619e-02	2.991305093472125809e-01	2.951544367802942381e-01	3.965076855647482468e-01	3.738423683989866020e-01	9.983785863398549065e-02	1.004912835970227791e-01	3.515074966054301253e-01	-2.699646590395841234e-02	2.361012129819275718e-01	-2.008527085776312671e-03	4.928209441878872443e-01	4.234499308204554557e-01	2.683729817087558978e-01	6.688555208388438644e-02	5.356589526868715812e-01
-4.731595398832471600e-01	4.533652055487101817e-01	2.068891303135884374e-01	-4.838526485077648820e-01	-1.399773602813298712e-01	2.220446049250313081e-16	4.376753748431690405e-01	-4.018572534269216345e-01	3.061930372949090984e-01	1.435017011785104657e-01	-2.941369449798386659e-01	-3.652610383106437153e-01	2.620579574591563876e-01	2.817206597911550703e-02	-1.684523980788946440e-01	-8.555181852073072413e-02	-2.235146270978511374e-01	-8.015352608063658346e-03	3.243184695566112552e-01	-1.071708178118756793e-01	-3.343129633677879853e-02	-1.663080687374191013e-02	1.269645256007693734e-01	1.735918868412198723e-01	3.940615473437864003e-02	1.375363758458810759e-01	-2.468308982072039415e-01	9.045061192419028007e-02	-1.189535391109870222e-01	8.219870835305231882e-03
-4.816182298995422273e-02	3.232550523840940770e-02	2.039291384422409481e-01	-2.933973314018744061e-01	1.059318545044296012e-01	4.376753748431690405e-01	0.000000000000000000e+00	-2.046202613143500437e-01	-4.894135939557153758e-02	-3.692324905773517463e-01	-4.444845597526142500e-01	-5.724677989255397836e-01	-2.603244771593332674e-01	-4.710952659462221415e-01	-4.857658411015562949e-01	-4.534464443808524647e-01	-5.879061489897673409e-01	-4.456219256409122975e-01	-4.937914133510524772e-01	-3.222730082816210873e-01	-5.834340614552235849e-01	-9.273296939266700845e-02	-3.420228086377358756e-01	-2.758093785364137962e-01	-3.323180046956813460e-01	-3.748138727878612686e-01	-7.030174718745682561e-02	-1.299967204401697995e-01	-3.056238658784233841e-01	-1.286521016467609413e-01
6.245541526286817469e-01	2.590427330557423802e-02	2.151096435250905714e-01	3.636204569446124246e-01	4.795497218399692452e-01	-4.018572534269216345e-01	-2.046202613143500437e-01	2.220446049250313081e-16	-4.501608074990133268e-01	-5.594286999571842500e-01	-3.891034164279003615e-01	-5.166551567539249268e-01	-5.101958721264769903e-01	-6.722470559982113292e-01	-4.547465826495565300e-01	-2.911328588354484270e-01	-8.067842743020674501e-01	-4.783902013389804142e-01	-4.116320071135435854e-01	-4.333498825427514745e-01	-4.939588539378718668e-01	-4.994849494202190376e-01	-3.213088747720040939e-01	-5.587703823815091120e-01	-5.200524748494503857e-01	-6.695041264507703982e-01	-8.487282530533150071e-01	-8.205096035092797058e-01	-7.292196437576639045e-01	-3.485717560116904368e-01
-3.482898410223544960e-01	6.538118260958564187e-01	3.418283875191754917e-01	4.420161955161774348e-01	-2.502155311903993262e-02	3.061930372949090984e-01	-4.894135939557153758e-02	-4.501608074990133268e-01	2.220446049250313081e-16	-1.712835247310962594e-01	-4.148933041249209253e-01	-1.159265431959635995e-01	-4.822163540744877630e-01	-3.546129049142043299e-01	-5.323188669221484703e-01	-6.648059019036872686e-02	-4.472516604520504480e-01	-3.129381884584783724e-01	-9.084977364799012856e-02	5.228466369080025933e-02	6.445858078076649456e-02	-2.022875575728911857e-01	-2.434258519298981294e-01	-1.759023595488677372e-01	-5.510814323283347305e-02	-2.058572061002144071e-01	-2.860808418829106081e-01	-2.472110385922950404e-01	-1.445095338217675107e-01	-5.775142331485676461e-01
8.484410772031358849e-02	2.212802879840474746e-01	1.285438969173603174e-01	6.535017238820819974e-02	1.470441921849033329e-01	1.435017011785104657e-01	-3.692324905773517463e-01	-5.594286999571842500e-01	-1.712835247310962594e-01	0.000000000000000000e+00	-5.701732270577085648e-01	-5.837978362119246034e-01	-5.564444436029505336e-01	-1.049883439467717672e+00	-8.110956268994741203e-01	-3.405670955638437913e-01	-5.685004849034129837e-01	-6.827769788660194017e-01	-5.095382840279994996e-01	-4.004588115040906837e-01	-3.573162410193051475e-01	-8.875928269626021105e-01	-8.380694492065015044e-01	-2.569852503563436197e-01	-4.532688708729022964e-01	-4.988877643263535666e-01	-7.980072649538545448e-01	-7.391331082686145582e-01	-6.165533928816896436e-01	-5.910410822975191714e-01
8.086973347225973052e-02	-4.506768458711942760e-01	-1.236274311370321594e-02	-1.292332722436007053e-02	1.691160446184364896e-01	-2.941369449798386659e-01	-4.444845597526142500e-01	-3.891034164279003615e-01	-4.148933041249209253e-01	-5.701732270577085648e-01	2.220446049250313081e-16	-8.037878005499603518e-01	-6.387450867580332092e-01	-6.408375366998017020e-01	-4.914083117280090285e-01	-2.529937507182466461e-01	-4.621242824409960148e-01	-2.299476542324981332e-01	-2.946906421599271853e-01	-3.701870459677365499e-01	-4.938849993723471443e-01	-3.521133791894495157e-01	-4.658921175277015991e-01	-3.901131405131186280e-01	-5.757909498814485216e-01	-2.019300546843743049e-01	-5.413350203600766353e-01	-5.201369828330936196e-01	-3.248209249591832437e-01	-2.690849474082191994e-01
-4.122838608672491634e-01	1.640885603196161613e-01	-5.411885349184339944e-01	9.369686628106604909e-02	-1.629069780862051411e-02	-3.652610383106437153e-01	-5.724677989255397836e-01	-5.166551567539249268e-01	-1.159265431959635995e-01	-5.837978362119246034e-01	-8.037878005499603518e-01	0.000000000000000000e+00	-3.106903743760914272e-01	-2.211410933288893710e-01	-5.074561063192244426e-01	-2.639560243225557712e-01	-3.403746532515281586e-01	-4.951664522310434968e-01	-2.216922172514340650e-01	-4.771462748090948280e-01	-1.211377249062751682e-01	-4.890676956118081842e-01	-4.023593069794985100e-01	-7.808814287247139996e-02	-4.256491768708090540e-01	-5.363369860038571524e-01	-5.253886519637370744e-01	-4.387681037394171035e-01	-1.999399148437641105e-01	-2.150300431208360674e-01
-4.133621432358232095e-01	1.930321251204903388e-01	-1.133567771967979587e-01	-1.716779312034706906e-01	2.986452459695322914e-01	2.620579574591563876e-01	-2.603244771593332674e-01	-5.101958721264769903e-01	-4.822163540744877630e-01	-5.564444436029505336e-01	-6.387450867580332092e-01	-3.106903743760914272e-01	0.000000000000000000e+00	-5.849945079944159909e-01	-2.993020974441440440e-01	-1.636173747610897289e-01	-2.917687676290783294e-01	-4.281022902781022044e-01	-1.404431781455103279e-01	-3.923303729243119986e-01	-2.239518269317217758e-01	-2.095139869913426045e-01	-1.325524386134148136e-01	-3.214247573315284212e-01	-2.597051021893292400e-01	-3.098712190673740263e-01	-5.747129374837922633e-02	-3.395977020738839558e-01	-2.048402667201558724e-01	-2.142318748794194150e-01
-9.361087752092261960e-02	3.789216079786011937e-01	-5.209233239205377647e-02	7.342341037758859379e-02	-2.313117252991129802e-01	2.817206597911550703e-02	-4.710952659462221415e-01	-6.722470559982113292e-01	-3.546129049142043299e-01	-1.049883439467717672e+00	-6.408375366998017020e-01	-2.211410933288893710e-01	-5.849945079944159909e-01	0.000000000000000000e+00	-5.230458928693226817e-01	-4.335079596676362224e-01	-3.275268670316024422e-01	-4.160458125844212485e-01	-4.081137811793750236e-01	-4.408428101582374525e-01	-4.586772882070520030e-01	-4.470202010086835598e-01	-4.178283500552945617e-01	-5.844343118905545031e-01	-4.848439623679579036e-01	-6.788319351856499928e-01	-2.272990977117114175e-01	-4.250146489463967336e-01	-4.472050184171384446e-01	-4.371836320452492375e-01
-2.288882257507394713e-01	2.594941366804245364e-01	-3.742774085830324893e-01	-2.761084203509201473e-01	4.951598052374507619e-02	-1.684523980788946440e-01	-4.857658411015562949e-01	-4.547465826495565300e-01	-5.323188669221484703e-01	-8.110956268994741203e-01	-4.914083117280090285e-01	-5.074561063192244426e-01	-2.993020974441440440e-01	-5.230458928693226817e-01	0.000000000000000000e+00	2.389863877266729109e-02	-3.223416787452609289e-01	-2.391428860486978225e-01	-3.106679361000819206e-02	-1.748650914075028373e-01	6.540314674890790325e-02	-1.736050811865537113e-01	-3.958806785067157108e-01	-2.226563307728580687e-01	-1.933839098507807996e-01	-5.842216832347990607e-02	-1.105796943734501658e-01	-2.300641198327482151e-01	-3.266256133366999270e-01	-1.349255718577377916e-01
-1.536011377232893715e-01	1.136876194151158481e-01	3.156136102449413894e-02	1.334125744671721681e-01	2.991305093472125809e-01	-8.555181852073072413e-02	-4.534464443808524647e-01	-2.911328588354484270e-01	-6.648059019036872686e-02	-3.405670955638437913e-01	-2.529937507182466461e-01	-2.639560243225557712e-01	-1.636173747610897289e-01	-4.335079596676362224e-01	2.389863877266729109e-02	0.000000000000000000e+00	-1.401358015822175007e-01	-1.571297615264954928e-02	1.866778119011591741e-01	1.043730784562809655e-01	-2.115977277215541630e-02	5.617202997234016504e-02	-3.548921604835691967e-01	-5.021969237462031721e-02	-2.094340584707906627e-01	-1.105385677732534933e-01	1.726629354140929440e-02	-9.964038083572807070e-02	-2.289590487032611144e-02	-6.789322350776916259e-02
-1.443187050739586363e-01	-9.502292442634023562e-02	-2.496130883582921289e-01	1.312148344345169526e-01	2.951544367802942381e-01	-2.235146270978511374e-01	-5.879061489897673409e-01	-8.067842743020674501e-01	-4.472516604520504480e-01	-5.685004849034129837e-01	-4.621242824409960148e-01	-3.403746532515281586e-01	-2.917687676290783294e-01	-3.275268670316024422e-01	-3.223416787452609289e-01	-1.401358015822175007e-01	0.000000000000000000e+00	-1.465042884484877295e-01	-3.621309891527824121e-02	-3.458759204361271378e-01	-8.718735258072096705e-02	-5.516271977627973389e-02	-3.843471528531685610e-01	-1.342459900661667760e-01	-4.837403146574680846e-01	-2.615909908783282112e-01	-2.432101462533580172e-01	-1.905265468418649855e-01	2.399795577976490124e-01	-1.294728551221318025e-01
-1.614457579462965642e-01	8.548119621488343978e-02	-5.850403834282311144e-02	1.391023154379672500e-02	3.965076855647482468e-01	-8.015352608063658346e-03	-4.456219256409122975e-01	-4.783902013389804142e-01	-3.129381884584783724e-01	-6.827769788660194017e-01	-2.299476542324981332e-01	-4.951664522310434968e-01	-4.281022902781022044e-01	-4.160458125844212485e-01	-2.391428860486978225e-01	-1.571297615264954928e-02	-1.465042884484877295e-01	2.220446049250313081e-16	-7.541361452419692579e-02	-3.017921868009809105e-01	-1.723836840218873068e-01	-2.013450651587731510e-01	-1.522081791817680996e-01	-1.927684110130820638e-01	-5.681595831065254787e-01	-2.892920536973376811e-01	-1.103432598633740658e-01	-2.446895026446547217e-01	-1.059694770903676364e-01	-2.254877328723533525e-01
-8.602771773873107986e-02	1.005990749052716460e-01	-2.010573285363885798e-01	-2.496575769632064512e-02	3.738423683989866020e-01	3.243184695566112552e-01	-4.937914133510524772e-01	-4.116320071135435854e-01	-9.084977364799012856e-02	-5.095382840279994996e-01	-2.946906421599271853e-01	-2.216922172514340650e-01	-1.404431781455103279e-01	-4.081137811793750236e-01	-3.106679361000819206e-02	1.866778119011591741e-01	-3.621309891527824121e-02	-7.541361452419692579e-02	2.220446049250313081e-16	-3.098624269414786969e-01	1.364498950108378184e-01	-7.775012740185027749e-02	-2.128687700768915336e-01	-2.207156072315882289e-01	-2.690466568165642003e-01	-3.601175474419004430e-01	-1.187385391201023488e-01	-1.408292950428127188e-01	7.790517119716811045e-02	-1.680854473243420522e-02
-1.286843425457372125e-01	2.600609657580991163e-01	-4.208346254729924962e-01	1.034904796050287457e-01	9.983785863398549065e-02	-1.071708178118756793e-01	-3.222730082816210873e-01	-4.333498825427514745e-01	5.228466369080025933e-02	-4.004588115040906837e-01	-3.701870459677365499e-01	-4.771462748090948280e-01	-3.923303729243119986e-01	-4.408428101582374525e-01	-1.748650914075028373e-01	1.043730784562809655e-01	-3.458759204361271378e-01	-3.017921868009809105e-01	-3.098624269414786969e-01	0.000000000000000000e+00	-1.575295538269546047e-01	-1.474412363951703719e-01	-3.759687557980759265e-01	1.438514583992471785e-01	-2.417750453126638055e-01	-1.642280248692324918e-01	-2.982218463134785336e-01	-3.509254938642012434e-01	-6.739550446291564523e-02	-2.979036135216511783e-01
-1.971416079620816331e-01	1.070573724857087211e-02	-3.148010069297381142e-01	1.235856740718132979e-01	1.004912835970227791e-01	-3.343129633677879853e-02	-5.834340614552235849e-01	-4.939588539378718668e-01	6.445858078076649456e-02	-3.573162410193051475e-01	-4.938849993723471443e-01	-1.211377249062751682e-01	-2.239518269317217758e-01	-4.586772882070520030e-01	6.540314674890790325e-02	-2.115977277215541630e-02	-8.718735258072096705e-02	-1.723836840218873068e-01	1.364498950108378184e-01	-1.575295538269546047e-01	0.000000000000000000e+00	-2.420585852273329230e-01	-3.450719193702108112e-01	8.819554501926474277e-02	-2.724752493688340493e-01	-2.681434818945443443e-01	-2.787671555267312029e-01	-2.603247160361873980e-01	1.409981291005807380e-01	-8.143528702067442948e-02
-3.437724209536525688e-01	2.172054900262123944e-01	-2.778793897703310534e-01	-6.656757696545133329e-02	3.515074966054301253e-01	-1.663080687374191013e-02	-9.273296939266700845e-02	-4.994849494202190376e-01	-2.022875575728911857e-01	-8.875928269626021105e-01	-3.521133791894495157e-01	-4.890676956118081842e-01	-2.095139869913426045e-01	-4.470202010086835598e-01	-1.736050811865537113e-01	5.617202997234016504e-02	-5.516271977627973389e-02	-2.013450651587731510e-01	-7.775012740185027749e-02	-1.474412363951703719e-01	-2.420585852273329230e-01	0.000000000000000000e+00	-1.788003986034656378e-01	-1.421500229340889598e-01	-2.429701675694561080e-01	-4.434991731601400922e-02	1.668189166653264444e-01	3.587735622199128560e-02	-7.831681981826821293e-02	9.368903460247102188e-02
-2.163422466860939752e-01	5.031893651543254409e-01	-5.800043246571483513e-01	-3.313268581487155973e-01	-2.699646590395841234e-02	1.269645256007693734e-01	-3.420228086377358756e-01	-3.213088747720040939e-01	-2.434258519298981294e-01	-8.380694492065015044e-01	-4.658921175277015991e-01	-4.023593069794985100e-01	-1.325524386134148136e-01	-4.178283500552945617e-01	-3.958806785067157108e-01	-3.548921604835691967e-01	-3.843471528531685610e-01	-1.522081791817680996e-01	-2.128687700768915336e-01	-3.759687557980759265e-01	-3.450719193702108112e-01	-1.788003986034656378e-01	0.000000000000000000e+00	-1.926774224936245172e-01	-3.908604306809650430e-01	-2.010615029115544461e-01	-6.696641749275950017e-02	-3.341892749671301344e-01	1.383422217944461630e-01	-1.544394226063947606e-01
-1.507961938404855373e-01	1.070716343619248084e-01	3.640869999727010947e-02	8.355903275318238288e-02	2.361012129819275718e-01	1.735918868412198723e-01	-2.758093785364137962e-01	-5.587703823815091120e-01	-1.759023595488677372e-01	-2.569852503563436197e-01	-3.901131405131186280e-01	-7.808814287247139996e-02	-3.214247573315284212e-01	-5.844343118905545031e-01	-2.226563307728580687e-01	-5.021969237462031721e-02	-1.342459900661667760e-01	-1.927684110130820638e-01	-2.207156072315882289e-01	1.438514583992471785e-01	8.819554501926474277e-02	-1.421500229340889598e-01	-1.926774224936245172e-01	0.000000000000000000e+00	-1.413390625959920488e-02	-1.044562293187919488e-01	-2.759801606778426453e-01	-1.421165263274752899e-01	-1.657221096408328931e-01	-2.825489030204699770e-01
-2.712766404598178083e-01	3.747735356728902900e-01	-4.713967329775129445e-01	-4.745013391413098747e-01	-2.008527085776312671e-03	3.940615473437864003e-02	-3.323180046956813460e-01	-5.200524748494503857e-01	-5.510814323283347305e-02	-4.532688708729022964e-01	-5.757909498814485216e-01	-4.256491768708090540e-01	-2.597051021893292400e-01	-4.848439623679579036e-01	-1.933839098507807996e-01	-2.094340584707906627e-01	-4.837403146574680846e-01	-5.681595831065254787e-01	-2.690466568165642003e-01	-2.417750453126638055e-01	-2.724752493688340493e-01	-2.429701675694561080e-01	-3.908604306809650430e-01	-1.413390625959920488e-02	0.000000000000000000e+00	1.502473210185810704e-01	-2.128328745501814057e-01	-2.114126950038344166e-01	-2.465508290540597836e-01	-9.533389513009804528e-02
2.910224605898908967e-02	-1.251846109302904575e-01	-4.025305503357677894e-01	-1.482153022786379323e-02	4.928209441878872443e-01	1.375363758458810759e-01	-3.748138727878612686e-01	-6.695041264507703982e-01	-2.058572061002144071e-01	-4.988877643263535666e-01	-2.019300546843743049e-01	-5.363369860038571524e-01	-3.098712190673740263e-01	-6.788319351856499928e-01	-5.842216832347990607e-02	-1.105385677732534933e-01	-2.615909908783282112e-01	-2.892920536973376811e-01	-3.601175474419004430e-01	-1.642280248692324918e-01	-2.681434818945443443e-01	-4.434991731601400922e-02	-2.010615029115544461e-01	-1.044562293187919488e-01	1.502473210185810704e-01	0.000000000000000000e+00	-1.399615521972987775e-01	-1.016509713559976547e-01	-5.498737967580480390e-02	-8.442408889264085836e-02
-1.909918839657527290e-01	1.704238641948783994e-01	-3.682469961915114665e-01	-2.801478156258302432e-02	4.234499308204554557e-01	-2.468308982072039415e-01	-7.030174718745682561e-02	-8.487282530533150071e-01	-2.860808418829106081e-01	-7.980072649538545448e-01	-5.413350203600766353e-01	-5.253886519637370744e-01	-5.747129374837922633e-02	-2.272990977117114175e-01	-1.105796943734501658e-01	1.726629354140929440e-02	-2.432101462533580172e-01	-1.103432598633740658e-01	-1.187385391201023488e-01	-2.982218463134785336e-01	-2.787671555267312029e-01	1.668189166653264444e-01	-6.696641749275950017e-02	-2.759801606778426453e-01	-2.128328745501814057e-01	-1.399615521972987775e-01	0.000000000000000000e+00	-1.198844973656894020e-01	9.104365929621671683e-02	-6.886320827719449866e-03
-5.221981256255134873e-01	4.547332478694059155e-02	-2.172227415556173269e-01	-9.712207811586613670e-02	2.683729817087558978e-01	9.045061192419028007e-02	-1.299967204401697995e-01	-8.205096035092797058e-01	-2.472110385922950404e-01	-7.391331082686145582e-01	-5.201369828330936196e-01	-4.387681037394171035e-01	-3.395977020738839558e-01	-4.250146489463967336e-01	-2.300641198327482151e-01	-9.964038083572807070e-02	-1.905265468418649855e-01	-2.446895026446547217e-01	-1.408292950428127188e-01	-3.509254938642012434e-01	-2.603247160361873980e-01	3.587735622199128560e-02	-3.341892749671301344e-01	-1.421165263274752899e-01	-2.114126950038344166e-01	-1.016509713559976547e-01	-1.198844973656894020e-01	0.000000000000000000e+00	-2.695221434331596111e-02	-2.623526107288220999e-04
-3.514918645120595486e-01	-1.730759780947049853e-01	-5.960819561305064074e-03	-5.453191908241272756e-02	6.688555208388438644e-02	-1.189535391109870222e-01	-3.056238658784233841e-01	-7.292196437576639045e-01	-1.445095338217675107e-01	-6.165533928816896436e-01	-3.248209249591832437e-01	-1.999399148437641105e-01	-2.048402667201558724e-01	-4.472050184171384446e-01	-3.266256133366999270e-01	-2.289590487032611144e-02	2.399795577976490124e-01	-1.059694770903676364e-01	7.790517119716811045e-02	-6.739550446291564523e-02	1.409981291005807380e-01	-7.831681981826821293e-02	1.383422217944461630e-01	-1.657221096408328931e-01	-2.465508290540597836e-01	-5.498737967580480390e-02	9.104365929621671683e-02	-2.695221434331596111e-02	0.000000000000000000e+00	-1.248789741206127735e-01
-3.572853391533704071e-01	3.271126032957536456e-01	-1.132406660594641457e-01	-8.307641410767228896e-02	5.356589526868715812e-01	8.219870835305231882e-03	-1.286521016467609413e-01	-3.485717560116904368e-01	-5.775142331485676461e-01	-5.910410822975191714e-01	-2.690849474082191994e-01	-2.150300431208360674e-01	-2.142318748794194150e-01	-4.371836320452492375e-01	-1.349255718577377916e-01	-6.789322350776916259e-02	-1.294728551221318025e-01	-2.254877328723533525e-01	-1.680854473243420522e-02	-2.979036135216511783e-01	-8.143528702067442948e-02	9.368903460247102188e-02	-1.544394226063947606e-01	-2.825489030204699770e-01	-9.533389513009804528e-02	-8.442408889264085836e-02	-6.886320827719449866e-03	-2.623526107288220999e-04	-1.248789741206127735e-01	0.000000000000000000e+00
