# Supplementary material for: Meta-reinforcement learning via orbitofrontal cortex
Source: Nat Neurosci. 2023 Nov 13;26(12):2182–91. doi: 10.1038/s41593-023-01485-3 (PMC10689244; doi:10.1038/s41593-023-01485-3)
Supplement: Supplementary file 4 — Numerical source data files for figures. [file 41593_2023_1485_MOESM4_ESM.zip › source_data_fig2/fig2j.csv]

mouse	virus	session_pair	his_cos_mat_rewc	his_cos_mat_c
RH925	ctrl	1	0.498896328	0.474025109
RH925	ctrl	2	0.182435975	0.741065386
RH925	ctrl	3	0.122400009	0.422327573
RH925	ctrl	4	-0.107518062	0.738969976
RH925	ctrl	5	0.043606862	0.670693252
RH925	ctrl	6	0.168758379	0.599100723
RH925	ctrl	7	-0.013748751	0.53604048
RH925	ctrl	8	0.557646194	0.379197175
RH925	ctrl	9	0.62499763	0.807193946
RH925	ctrl	10	0.772186846	0.816026162
RH925	ctrl	11	0.49172134	0.464594271
RH925	ctrl	12	0.608977878	0.550255213
RH925	ctrl	13	0.86732994	0.375048513
RH925	ctrl	14	0.770773114	0.407222794
RH925	ctrl	15	0.647844478	0.461884709
RH925	ctrl	16	0.869501713	0.57579592
RH925	ctrl	17	0.749872827	0.697329508
RH925	ctrl	18	0.735835871	0.620250777
RH925	ctrl	19	0.649024862	0.700983021
RH925	ctrl	20	0.730355814	0.505997088
RH925	ctrl	21	0.717055144	0.526466413
RH925	ctrl	22	0.678888463	0.408582637
RH925	ctrl	23	0.408967599	0.631704442
RH925	ctrl	24	0.677424571	0.403083991
RH926	ctrl	1	0.457847084	0.0734545
RH926	ctrl	2	-0.027512947	0.185505139
RH926	ctrl	3	0.004051269	0.240283554
RH926	ctrl	4	0.11253575	0.153878342
RH926	ctrl	5	0.28663509	0.510011713
RH926	ctrl	6	-0.081567609	0.24567198
RH926	ctrl	7	0.760413533	0.256476796
RH926	ctrl	8	0.401704593	0.563273644
RH926	ctrl	9	0.834147528	0.498347236
RH926	ctrl	10	0.860878089	0.785906117
RH926	ctrl	11	0.853207457	0.603918003
RH926	ctrl	12	0.826376404	0.760538922
RH926	ctrl	13	0.745338863	0.811638693
RH926	ctrl	14	0.675110363	0.624532881
RH926	ctrl	15	0.759927172	0.5766525
RH926	ctrl	16	0.645292281	0.676495758
RH926	ctrl	17	0.635620532	0.62516531
RH926	ctrl	18	0.420143198	0.623535545
RH926	ctrl	19	0.727071727	0.579164287
RH926	ctrl	20	0.549392468	0.149933867
RH926	ctrl	21	0.779326507	0.513875487
RH926	ctrl	22	0.492630865	-0.141453456
RH926	ctrl	23	0.66295686	0.434480867
RH926	ctrl	24	0.753792171	0.044452749
RH928	ctrl	1	0.087225191	0.311925492
RH928	ctrl	2	-0.073139946	0.363656756
RH928	ctrl	3	-0.362050854	-0.020013689
RH928	ctrl	4	0.060953452	-0.140339949
RH928	ctrl	5	-0.134118725	0.005860806
RH928	ctrl	6	0.14424527	0.362926904
RH928	ctrl	7	0.062823645	-0.060855867
RH928	ctrl	8	0.742873166	0.253399215
RH928	ctrl	9	0.524098689	0.288601207
RH928	ctrl	10	0.837706919	0.446048308
RH928	ctrl	11	0.811433352	0.045414018
RH928	ctrl	12	0.611970202	-0.09791898
RH928	ctrl	13	0.709258518	0.12882421
RH928	ctrl	14	0.517867584	0.377774113
RH928	ctrl	15	0.732531633	0.195777259
RH928	ctrl	16	0.48985646	0.210080045
RH928	ctrl	17	0.673544755	0.250860659
RH928	ctrl	18	0.703368846	0.224937973
RH928	ctrl	19	0.705622139	0.361538207
RH928	ctrl	20	0.739961722	0.346253049
RH928	ctrl	21	0.724529431	0.177347381
RH928	ctrl	22	0.888683389	-0.037638061
RH928	ctrl	23	0.784836321	0.006504946
RH928	ctrl	24	0.860733292	0.290483194
RH929	ctrl	1	-0.057396866	0.181304613
RH929	ctrl	2	0.120447959	0.388033144
RH929	ctrl	3	0.198422689	0.261397614
RH929	ctrl	4	0.346726646	0.569029015
RH929	ctrl	5	0.028773717	0.087076626
RH929	ctrl	6	-0.21596268	0.60206024
RH929	ctrl	7	0.560795791	0.622575018
RH929	ctrl	8	0.23597464	0.332884513
RH929	ctrl	9	0.423062707	0.736036578
RH929	ctrl	10	0.681584146	0.634112529
RH929	ctrl	11	0.325365713	0.4992036
RH929	ctrl	12	0.350250453	0.591964036
RH929	ctrl	13	0.681005353	0.442579419
RH929	ctrl	14	0.765746955	0.231522445
RH929	ctrl	15	0.674311246	-0.024865167
RH929	ctrl	16	0.181187325	0.036953799
RH929	ctrl	17	0.532343643	0.041047744
RH929	ctrl	18	0.795369824	-0.120355032
RH929	ctrl	19	0.636645864	0.329820525
RH929	ctrl	20	0.69701283	0.532508238
RH929	ctrl	21	0.316080549	0.384225236
RH929	ctrl	22	0.652618941	0.281219528
RH929	ctrl	23	0.729259566	0.542020684
RH929	ctrl	24	0.516606133	0.254428186
RH931	ctrl	1	-0.368587583	0.233077227
RH931	ctrl	2	-0.01843225	0.198232022
RH931	ctrl	3	0.411542917	0.390226975
RH931	ctrl	4	0.133811741	-0.538487568
RH931	ctrl	5	-0.061706901	0.220735689
RH931	ctrl	6	0.365736592	0.660527115
RH931	ctrl	7	0.266238584	0.489786783
RH931	ctrl	8	0.359440679	0.527209253
RH931	ctrl	9	0.248848495	-0.182539107
RH931	ctrl	10	0.654089008	0.025631211
RH931	ctrl	11	0.758449314	0.384998334
RH931	ctrl	12	0.733338217	0.340559091
RH931	ctrl	13	0.777778374	0.073421696
RH931	ctrl	14	0.701390809	-0.04467666
RH931	ctrl	15	0.707388509	0.083993313
RH931	ctrl	16	0.727795866	0.127923846
RH931	ctrl	17	0.678163615	-0.367279009
RH931	ctrl	18	0.784391008	0.211833275
RH931	ctrl	19	0.703397569	-0.037921264
RH931	ctrl	20	0.701816672	-0.417764953
RH931	ctrl	21	0.667785814	0.480158851
RH931	ctrl	22	0.686860769	-0.01412107
RH931	ctrl	23	0.484653617	0.005416908
RH931	ctrl	24	0.744730008	0.283733238
RH923	paaip2	1	-0.118090376	-0.05650765
RH923	paaip2	2	0.212091839	0.364910343
RH923	paaip2	3	0.44375903	-0.164166249
RH923	paaip2	4	0.348566249	0.161446619
RH923	paaip2	5	-0.029036894	0.075836714
RH923	paaip2	6	0.196893627	0.068021122
RH923	paaip2	7	-0.239627303	0.489792247
RH923	paaip2	8	0.173590588	0.261977364
RH923	paaip2	9	-0.001952008	0.403041265
RH923	paaip2	10	-0.196250811	0.442988526
RH923	paaip2	11	-0.108166383	0.520834283
RH923	paaip2	12	0.087968041	0.436817235
RH923	paaip2	13	0.212554664	0.163701291
RH923	paaip2	14	-0.07710842	0.487920926
RH923	paaip2	15	0.00489547	0.556404225
RH923	paaip2	16	0.214037635	0.585494923
RH923	paaip2	17	0.147401957	0.545027457
RH923	paaip2	18	0.140810466	0.455207014
RH923	paaip2	19	0.210498039	0.77356671
RH923	paaip2	20	0.087626524	0.770903331
RH923	paaip2	21	0.070341435	0.68039172
RH923	paaip2	22	0.146794057	0.464317719
RH923	paaip2	23	0.120931518	0.600725451
RH923	paaip2	24	-0.038956578	0.592601382
RH924	paaip2	1	-0.256284744	0.45119845
RH924	paaip2	2	0.290519758	0.449854598
RH924	paaip2	3	0.4588389	0.114447572
RH924	paaip2	4	0.015672975	-0.277604159
RH924	paaip2	5	0.333145481	0.766129612
RH924	paaip2	6	0.30305142	0.660035126
RH924	paaip2	7	0.361890969	0.537966054
RH924	paaip2	8	0.278737763	0.430500187
RH924	paaip2	9	0.218914455	0.410315191
RH924	paaip2	10	0.269335382	0.553373024
RH924	paaip2	11	-0.316505221	0.333655656
RH924	paaip2	12	-0.319990685	0.656801041
RH924	paaip2	13	0.352907366	0.739420009
RH924	paaip2	14	0.142718281	0.53491007
RH924	paaip2	15	0.710725101	0.491734191
RH924	paaip2	16	0.684034809	0.463406448
RH924	paaip2	17	0.76009521	0.393440658
RH924	paaip2	18	0.414644537	0.302895222
RH924	paaip2	19	0.645217785	0.374889483
RH924	paaip2	20	0.499109247	0.196844565
RH924	paaip2	21	0.628500388	0.635770656
RH924	paaip2	22	0.59453694	0.567529591
RH924	paaip2	23	0.149022671	0.429127733
RH924	paaip2	24	0.81327683	0.5845165
RH927	paaip2	1	0.236695902	0.74282809
RH927	paaip2	2	0.345609742	0.543205016
RH927	paaip2	3	0.534323651	0.548344112
RH927	paaip2	4	0.198547952	0.435700113
RH927	paaip2	5	0.187103121	0.256486359
RH927	paaip2	6	-0.151951839	0.251408199
RH927	paaip2	7	-0.041825184	0.399676787
RH927	paaip2	8	-0.503973907	0.624999757
RH927	paaip2	9	0.388265633	0.419368097
RH927	paaip2	10	0.097313131	0.489116083
RH927	paaip2	11	-0.166679815	0.751966695
RH927	paaip2	12	0.492531402	0.779689209
RH927	paaip2	13	0.436574242	0.255882006
RH927	paaip2	14	0.632411271	0.502941627
RH927	paaip2	15	0.746444171	0.651807394
RH927	paaip2	16	0.735795509	0.54998696
RH927	paaip2	17	0.596844849	0.59220202
RH927	paaip2	18	0.577011645	0.37739348
RH927	paaip2	19	0.486410379	0.09980436
RH927	paaip2	20	0.892934296	0.353791229
RH927	paaip2	21	0.777154748	0.389556045
RH927	paaip2	22	0.796558353	0.3908367
RH927	paaip2	23	0.562344818	0.251710579
RH927	paaip2	24	0.781655211	0.519777268
RH930	paaip2	1	-0.070964131	0.226133354
RH930	paaip2	2	-0.041801122	0.252105296
RH930	paaip2	3	0.043474513	0.189017583
RH930	paaip2	4	-0.048160908	0.073817074
RH930	paaip2	5	0.183672909	-0.28917898
RH930	paaip2	6	0.416492591	0.439472526
RH930	paaip2	7	0.238093375	0.37311977
RH930	paaip2	8	-0.02314993	0.3133463
RH930	paaip2	9	0.201847443	0.393827341
RH930	paaip2	10	-0.003205688	-0.028527008
RH930	paaip2	11	0.523569895	0.804008548
RH930	paaip2	12	0.443478871	0.654145995
RH930	paaip2	13	0.134608352	0.285375679
RH930	paaip2	14	-0.044954891	0.481071803
RH930	paaip2	15	0.489971866	0.297836905
RH930	paaip2	16	0.590269342	0.264485402
RH930	paaip2	17	0.196810848	-0.017412943
RH930	paaip2	18	0.641784693	0.062110811
RH930	paaip2	19	0.684745466	0.170706663
RH930	paaip2	20	0.527767974	0.439833227
RH930	paaip2	21	0.547155353	0.237793155
RH930	paaip2	22	0.814883078	0.06238031
RH930	paaip2	23	0.630449178	0.305516326
RH930	paaip2	24	0.883619343	0.264926813
RH932	paaip2	1	-0.148656416	0.624951178
RH932	paaip2	2	-0.069820572	0.641482601
RH932	paaip2	3	-0.140553489	0.324180386
RH932	paaip2	4	0.123437135	0.459378673
RH932	paaip2	5	0.055832282	0.302791953
RH932	paaip2	6	-0.191899933	0.273225914
RH932	paaip2	7	-0.321755525	0.288697125
RH932	paaip2	8	-0.053109195	0.099788487
RH932	paaip2	9	0.309146894	0.118914114
RH932	paaip2	10	0.067858421	0.169789905
RH932	paaip2	11	0.480186213	0.71693234
RH932	paaip2	12	0.783307273	0.722842438
RH932	paaip2	13	0.876281386	0.797892705
RH932	paaip2	14	0.66958227	0.867417848
RH932	paaip2	15	0.826448618	0.745890824
RH932	paaip2	16	0.803538689	0.732400709
RH932	paaip2	17	0.897449128	0.811459619
RH932	paaip2	18	0.761714675	0.738326693
RH932	paaip2	19	0.710143456	0.756932266
RH932	paaip2	20	0.632238333	0.66661695
RH932	paaip2	21	0.142071831	0.616480845
RH932	paaip2	22	0.60545841	0.746860925
RH932	paaip2	23	0.422170729	0.656648045
RH932	paaip2	24	0.411282436	0.301726742
