# Supplementary material for: Meta-reinforcement learning via orbitofrontal cortex
Source: Nat Neurosci. 2023 Nov 13;26(12):2182–91. doi: 10.1038/s41593-023-01485-3 (PMC10689244; doi:10.1038/s41593-023-01485-3)
Supplement: Supplementary file 5 — Numerical source data files for figures. [file 41593_2023_1485_MOESM5_ESM.zip › source_data_fig3/fig3a.csv]

mouse	session	coef_Rew	coef_C
RH934	1	3.7198739	0.359822074
RH934	2	3.71481143	1.052751675
RH934	3	3.451222704	0.558308801
RH934	4	6.48411164	0.307181117
RH934	5	3.255860913	1.547205649
RH934	6	4.781860388	0.154557009
RH934	7	3.046334991	0.842856859
RH934	8	4.381173046	-0.728924707
RH934	9	3.286373669	0.826351577
RH934	10	4.360301781	-0.232135133
RH934	11	5.664209839	0.232263559
RH934	12	3.540324702	0.589028842
RH934	13	4.062846961	0.052002531
RH934	14	3.967657459	0.168398025
RH934	15	6.043148297	-1.288274629
RH934	16	3.874925853	0.558759619
RH934	17	4.0381029	1.20425569
RH934	18	8.401933913	-0.268437336
RH934	19	8.104745393	0.534246483
RH934	20	5.164048988	0.446346377
RH936	1	2.179423342	1.165030992
RH936	2	1.852073481	0.941941398
RH936	3	1.963865533	0.592055517
RH936	4	0.92667399	0.992519642
RH936	5	1.841988705	1.217667632
RH936	6	2.496566901	0.627228167
RH936	7	2.970113572	0.259541113
RH936	8	3.675320472	0.167824696
RH936	9	2.112511708	0.97257191
RH936	10	2.491204005	0.837238081
RH936	11	1.815986483	0.462355873
RH936	12	2.194506886	0.239766158
RH936	13	1.955285222	0.711466155
RH936	14	2.012446146	0.493275517
RH936	15	2.510424551	-0.155164181
RH936	16	3.107879234	-0.067171209
RH936	17	1.664639586	1.143416968
RH936	18	1.498071955	1.252170585
RH936	19	3.597493632	0.342175611
RH936	20	1.065312129	0.833578209
RH935	1	1.470895806	1.396484545
RH935	2	1.945347777	2.184556619
RH935	3	1.131949504	1.543354723
RH935	4	1.60520202	1.63970741
RH935	5	1.220376208	1.731112079
RH935	6	2.144589234	1.894121538
RH935	7	2.798896428	1.452452482
RH935	8	2.589508207	1.343061253
RH935	9	3.857723	2.221270993
RH935	10	3.699916687	1.071945291
RH935	11	3.490433793	1.318460606
RH935	12	4.000650416	2.05814582
RH935	13	2.948639553	1.751903024
RH935	14	4.813827502	1.451472704
RH935	15	0.546449842	2.581620921
RH935	16	3.666795013	0.751610267
RH935	17	2.929736984	1.758401554
RH935	18	1.631409262	2.456608822
RH935	19	2.928014686	1.425584767
RH935	20	1.609922691	1.527046521
RH937	1	2.543703056	0.832116122
RH937	2	3.051922687	-0.222686769
RH937	3	4.634687739	0.089794314
RH937	4	2.253053988	1.188960615
RH937	5	2.573004629	0.503767119
RH937	6	4.152487046	0.178742137
RH937	7	2.685094918	0.310080843
RH937	8	3.785314627	0.119254763
RH937	9	2.85021797	0.416493853
RH937	10	2.168769807	1.149514693
RH937	11	2.831883519	0.824509033
RH937	12	2.916144261	0.826898828
RH937	13	2.534709906	0.944747732
RH937	14	3.699883646	0.389563126
RH937	15	2.188778583	0.824628757
RH937	16	1.844365519	1.03183682
RH937	17	3.011295412	0.359297963
RH937	18	2.930035571	1.310138278
RH937	19	3.364320241	1.449379305
RH937	20	2.205073526	1.902129234
RH938	1	2.907712928	0.024147695
RH938	2	3.824482489	-0.162366514
RH938	3	1.876536481	0.795110758
RH938	4	3.394845641	0.202842026
RH938	5	3.257230581	-0.216507707
RH938	6	3.25514243	-0.177927689
RH938	7	2.751340691	0.382579224
RH938	8	2.625145029	-0.010196726
RH938	9	2.508110045	-0.018365213
RH938	10	3.000383391	0.371750877
RH938	11	2.079656861	0.569994704
RH938	12	1.833598021	0.489484025
RH938	13	3.886207273	0.439098814
RH938	14	3.990110879	0.452100873
RH938	15	3.568635685	0.272028626
RH938	16	2.507007866	0.911478473
RH938	17	3.409678309	0.405738797
RH938	18	2.351204798	0.618529222
RH938	19	4.169791235	0.042809259
RH938	20	2.507425997	0.854813515
