# Supplementary material for: Meta-reinforcement learning via orbitofrontal cortex
Source: Nat Neurosci. 2023 Nov 13;26(12):2182–91. doi: 10.1038/s41593-023-01485-3 (PMC10689244; doi:10.1038/s41593-023-01485-3)
Supplement: Supplementary file 5 — Numerical source data files for figures. [file 41593_2023_1485_MOESM5_ESM.zip › source_data_fig3/fig3b.csv]

mouse	0ctrl_1paAIP2	optimality	p_choosing_high	coef_Rew	coef_C
RH934	0	0.511950644	0.678456592	3.7198739	0.359822074
RH934	1	0.505095725	0.659090909	3.71481143	1.052751675
RH934	0	0.505649277	0.648275862	3.451222704	0.558308801
RH934	1	0.497386711	0.67032967	6.48411164	0.307181117
RH934	0	0.493754823	0.655737705	3.255860913	1.547205649
RH934	1	0.492125545	0.610932476	4.781860388	0.154557009
RH934	0	0.502827818	0.639498433	3.046334991	0.842856859
RH934	1	0.510747058	0.629955947	4.381173046	-0.728924707
RH934	0	0.500884397	0.660818713	3.286373669	0.826351577
RH934	1	0.549456457	0.738983051	4.360301781	-0.232135133
RH934	0	0.503007249	0.657971014	5.664209839	0.232263559
RH934	1	0.490979969	0.619808307	3.540324702	0.589028842
RH934	0	0.501091035	0.617647059	4.062846961	0.052002531
RH934	1	0.520036759	0.647651007	3.967657459	0.168398025
RH934	0	0.498165806	0.62541806	6.043148297	-1.288274629
RH934	1	0.531096365	0.735384615	3.874925853	0.558759619
RH934	0	0.524828568	0.759090909	4.0381029	1.20425569
RH934	1	0.513496406	0.706484642	8.401933913	-0.268437336
RH934	0	0.539768448	0.81294964	8.104745393	0.534246483
RH934	1	0.532958997	0.723021583	5.164048988	0.446346377
RH936	0	0.461953792	0.560606061	2.179423342	1.165030992
RH936	1	0.514413632	0.660167131	1.852073481	0.941941398
RH936	0	0.515861703	0.64738292	1.963865533	0.592055517
RH936	1	0.508432847	0.643410853	0.92667399	0.992519642
RH936	0	0.462142191	0.573459716	1.841988705	1.217667632
RH936	1	0.518820865	0.658486708	2.496566901	0.627228167
RH936	0	0.499246826	0.640625	2.970113572	0.259541113
RH936	1	0.505730562	0.692934783	3.675320472	0.167824696
RH936	0	0.481111217	0.585903084	2.112511708	0.97257191
RH936	1	0.472803004	0.578313253	2.491204005	0.837238081
RH936	0	0.50303964	0.591355599	1.815986483	0.462355873
RH936	1	0.505098356	0.646153846	2.194506886	0.239766158
RH936	0	0.492907895	0.615053763	1.955285222	0.711466155
RH936	1	0.493458171	0.604508197	2.012446146	0.493275517
RH936	0	0.536386612	0.651031895	2.510424551	-0.155164181
RH936	1	0.510852539	0.6375	3.107879234	-0.067171209
RH936	0	0.489025215	0.612676056	1.664639586	1.143416968
RH936	1	0.523731688	0.672268908	1.498071955	1.252170585
RH936	0	0.509957283	0.678217822	3.597493632	0.342175611
RH936	1	0.456403987	0.530201342	1.065312129	0.833578209
RH935	0	0.467381977	0.592207792	1.470895806	1.396484545
RH935	1	0.451414819	0.6	1.945347777	2.184556619
RH935	0	0.432559411	0.504155125	1.131949504	1.543354723
RH935	1	0.49582881	0.696696697	1.60520202	1.63970741
RH935	0	0.423717554	0.511494253	1.220376208	1.731112079
RH935	1	0.481462392	0.642011834	2.144589234	1.894121538
RH935	0	0.489342357	0.672209026	2.798896428	1.452452482
RH935	1	0.490993426	0.667638484	2.589508207	1.343061253
RH935	0	0.516234295	0.806853583	3.857723	2.221270993
RH935	1	0.516600296	0.779735683	3.699916687	1.071945291
RH935	0	0.453631764	0.597826087	3.490433793	1.318460606
RH935	1	0.390844326	0.495114007	4.000650416	2.05814582
RH935	0	0.451279524	0.622406639	2.948639553	1.751903024
RH935	1	0.497840634	0.747191011	4.813827502	1.451472704
RH935	0	0.380418275	0.458695652	0.546449842	2.581620921
RH935	1	0.502494634	0.713004484	3.666795013	0.751610267
RH935	0	0.526773788	0.786585366	2.929736984	1.758401554
RH935	1	0.413608786	0.50802139	1.631409262	2.456608822
RH935	0	0.486964806	0.698863636	2.928014686	1.425584767
RH935	1	0.509288736	0.721189591	1.609922691	1.527046521
RH937	0	0.525795368	0.729927007	2.543703056	0.832116122
RH937	1	0.537752206	0.708894879	3.051922687	-0.222686769
RH937	0	0.514211929	0.691756272	4.634687739	0.089794314
RH937	1	0.457248846	0.547337278	2.253053988	1.188960615
RH937	0	0.534348425	0.711060948	2.573004629	0.503767119
RH937	1	0.522460517	0.696275072	4.152487046	0.178742137
RH937	0	0.511899122	0.659405941	2.685094918	0.310080843
RH937	1	0.547346787	0.738035264	3.785314627	0.119254763
RH937	0	0.524014844	0.704651163	2.85021797	0.416493853
RH937	1	0.517292194	0.67653277	2.168769807	1.149514693
RH937	0	0.538220004	0.752969121	2.831883519	0.824509033
RH937	1	0.481990585	0.655963303	2.916144261	0.826898828
RH937	0	0.51965679	0.674943567	2.534709906	0.944747732
RH937	1	0.517398407	0.679752066	3.699883646	0.389563126
RH937	0	0.539819879	0.721153846	2.188778583	0.824628757
RH937	1	0.450643797	0.532299742	1.844365519	1.03183682
RH937	0	0.530349309	0.704980843	3.011295412	0.359297963
RH937	1	0.496724636	0.665816327	2.930035571	1.310138278
RH937	0	0.519684446	0.772108844	3.364320241	1.449379305
RH937	1	0.494107123	0.669211196	2.205073526	1.902129234
RH938	0	0.510279081	0.652777778	2.907712928	0.024147695
RH938	1	0.526126985	0.681578947	3.824482489	-0.162366514
RH938	0	0.521514481	0.677740864	1.876536481	0.795110758
RH938	1	0.504479225	0.62295082	3.394845641	0.202842026
RH938	0	0.500754167	0.605113636	3.257230581	-0.216507707
RH938	1	0.511813934	0.640625	3.25514243	-0.177927689
RH938	0	0.525979042	0.673611111	2.751340691	0.382579224
RH938	1	0.517990743	0.628841608	2.625145029	-0.010196726
RH938	0	0.52220107	0.644067797	2.508110045	-0.018365213
RH938	1	0.516196912	0.621495327	3.000383391	0.371750877
RH938	0	0.520741153	0.671794872	2.079656861	0.569994704
RH938	1	0.495749197	0.598245614	1.833598021	0.489484025
RH938	0	0.539054489	0.74749499	3.886207273	0.439098814
RH938	1	0.526479133	0.741767764	3.990110879	0.452100873
RH938	0	0.520749584	0.707885305	3.568635685	0.272028626
RH938	1	0.550005514	0.75331565	2.507007866	0.911478473
RH938	0	0.542081966	0.753001715	3.409678309	0.405738797
RH938	1	0.415832472	0.382562278	2.351204798	0.618529222
RH938	0	0.542619589	0.726681128	4.169791235	0.042809259
RH938	1	0.516967794	0.67839196	2.507425997	0.854813515
