# Supplementary material for: Meta-reinforcement learning via orbitofrontal cortex
Source: Nat Neurosci. 2023 Nov 13;26(12):2182–91. doi: 10.1038/s41593-023-01485-3 (PMC10689244; doi:10.1038/s41593-023-01485-3)
Supplement: Supplementary file 6 — Numerical source data files for figures. [file 41593_2023_1485_MOESM6_ESM.zip › source_data_fig4/fig4a.csv]

ann_id	session	q_type	r
0	230	ddQ	0.97444153
0	231	ddQ	0.893690106
0	232	ddQ	0.993554099
0	233	ddQ	0.989717484
0	234	ddQ	0.995294641
0	235	ddQ	0.991213074
0	236	ddQ	0.994434146
0	237	ddQ	0.994547973
0	238	ddQ	0.991445341
0	239	ddQ	0.994598514
0	240	ddQ	0.995939388
0	241	ddQ	0.981833745
0	242	ddQ	0.991832352
0	243	ddQ	0.995187872
0	244	ddQ	0.994741642
0	245	ddQ	0.869677805
0	246	ddQ	0.995614109
0	247	ddQ	0.894515615
0	248	ddQ	0.990004181
0	249	ddQ	0.994476189
0	250	ddQ	0.987556643
0	251	ddQ	0.988446483
0	252	ddQ	0.99099313
0	253	ddQ	0.996636808
0	254	ddQ	0.991002998
0	255	ddQ	0.958852804
0	256	ddQ	0.995500349
0	257	ddQ	0.982239254
0	258	ddQ	0.995062236
0	259	ddQ	0.920535314
0	260	ddQ	0.994057414
0	261	ddQ	0.939689865
0	262	ddQ	0.995463326
0	263	ddQ	0.997691428
0	264	ddQ	0.996544476
0	265	ddQ	0.996523302
0	266	ddQ	0.996478024
0	267	ddQ	0.997556582
0	268	ddQ	0.986047558
0	269	ddQ	0.990561031
0	270	ddQ	0.995207989
0	271	ddQ	0.996640811
0	272	ddQ	0.994414454
0	273	ddQ	0.989608262
0	274	ddQ	0.99101277
0	275	ddQ	0.987945079
0	276	ddQ	0.995396397
0	277	ddQ	0.989779004
0	278	ddQ	0.995559992
0	279	ddQ	0.997154206
0	280	ddQ	0.993961408
0	281	ddQ	0.995127237
0	282	ddQ	0.989912376
0	283	ddQ	0.992431371
0	284	ddQ	0.997512049
0	285	ddQ	0.996672723
0	286	ddQ	0.983618959
0	287	ddQ	0.997167156
0	288	ddQ	0.899188931
0	289	ddQ	0.996749017
0	290	ddQ	0.994396878
0	291	ddQ	0.997449155
0	292	ddQ	0.995666227
0	293	ddQ	0.993186414
0	294	ddQ	0.997348407
0	295	ddQ	0.994451139
0	296	ddQ	0.996460578
0	297	ddQ	0.994696833
0	298	ddQ	0.997297583
0	299	ddQ	0.991915131
0	300	ddQ	0.992685325
0	230	dQch	0.931099107
0	231	dQch	0.900143922
0	232	dQch	0.917720662
0	233	dQch	0.923143347
0	234	dQch	0.911349513
0	235	dQch	0.925094299
0	236	dQch	0.903579433
0	237	dQch	0.921855965
0	238	dQch	0.922801804
0	239	dQch	0.911788604
0	240	dQch	0.90827666
0	241	dQch	0.933191642
0	242	dQch	0.932124005
0	243	dQch	0.890229868
0	244	dQch	0.915902658
0	245	dQch	0.864876674
0	246	dQch	0.91874865
0	247	dQch	0.89751927
0	248	dQch	0.922934839
0	249	dQch	0.919679791
0	250	dQch	0.931618217
0	251	dQch	0.917472028
0	252	dQch	0.92923396
0	253	dQch	0.901837683
0	254	dQch	0.935832845
0	255	dQch	0.926205639
0	256	dQch	0.918139194
0	257	dQch	0.923132981
0	258	dQch	0.927751486
0	259	dQch	0.92134222
0	260	dQch	0.934414585
0	261	dQch	0.910475515
0	262	dQch	0.929945024
0	263	dQch	0.907519504
0	264	dQch	0.912956773
0	265	dQch	0.900726597
0	266	dQch	0.911384058
0	267	dQch	0.899475269
0	268	dQch	0.942955635
0	269	dQch	0.916776803
0	270	dQch	0.927076946
0	271	dQch	0.910458796
0	272	dQch	0.920694514
0	273	dQch	0.920764857
0	274	dQch	0.939322778
0	275	dQch	0.936157423
0	276	dQch	0.909503351
0	277	dQch	0.923342198
0	278	dQch	0.922544273
0	279	dQch	0.898188963
0	280	dQch	0.920347903
0	281	dQch	0.923497909
0	282	dQch	0.917887936
0	283	dQch	0.930956002
0	284	dQch	0.91170938
0	285	dQch	0.917685626
0	286	dQch	0.940228561
0	287	dQch	0.939596495
0	288	dQch	0.874757791
0	289	dQch	0.930260819
0	290	dQch	0.928374546
0	291	dQch	0.919996541
0	292	dQch	0.916172672
0	293	dQch	0.91410091
0	294	dQch	0.91724335
0	295	dQch	0.924537095
0	296	dQch	0.928941999
0	297	dQch	0.912330851
0	298	dQch	0.921914291
0	299	dQch	0.931928972
0	300	dQch	0.919334401
0	230	dsQ	0.970757279
0	231	dsQ	0.900143922
0	232	dsQ	0.994947641
0	233	dsQ	0.988471115
0	234	dsQ	0.996831998
0	235	dsQ	0.991485713
0	236	dsQ	0.996346908
0	237	dsQ	0.994884531
0	238	dsQ	0.991828071
0	239	dsQ	0.997431015
0	240	dsQ	0.99908234
0	241	dsQ	0.978179381
0	242	dsQ	0.992704821
0	243	dsQ	0.996878876
0	244	dsQ	0.993787128
0	245	dsQ	0.864876674
0	246	dsQ	0.997368826
0	247	dsQ	0.89751927
0	248	dsQ	0.987106928
0	249	dsQ	0.996365209
0	250	dsQ	0.987190628
0	251	dsQ	0.985319739
0	252	dsQ	0.988541209
0	253	dsQ	0.999151565
0	254	dsQ	0.990145209
0	255	dsQ	0.963389516
0	256	dsQ	0.996014259
0	257	dsQ	0.980033871
0	258	dsQ	0.996729836
0	259	dsQ	0.92134222
0	260	dsQ	0.996941793
0	261	dsQ	0.932963624
0	262	dsQ	0.996237676
0	263	dsQ	0.999279717
0	264	dsQ	0.998544581
0	265	dsQ	0.999027103
0	266	dsQ	0.998384683
0	267	dsQ	0.999219615
0	268	dsQ	0.985146522
0	269	dsQ	0.991779469
0	270	dsQ	0.997297042
0	271	dsQ	0.998279914
0	272	dsQ	0.995381815
0	273	dsQ	0.989381881
0	274	dsQ	0.986701655
0	275	dsQ	0.990420512
0	276	dsQ	0.996500067
0	277	dsQ	0.986755174
0	278	dsQ	0.997461593
0	279	dsQ	0.998558781
0	280	dsQ	0.993941632
0	281	dsQ	0.995351346
0	282	dsQ	0.985686562
0	283	dsQ	0.989967227
0	284	dsQ	0.998587622
0	285	dsQ	0.997562413
0	286	dsQ	0.982872705
0	287	dsQ	0.998471377
0	288	dsQ	0.874757791
0	289	dsQ	0.997573952
0	290	dsQ	0.994507183
0	291	dsQ	0.998927576
0	292	dsQ	0.995985429
0	293	dsQ	0.992922727
0	294	dsQ	0.997704332
0	295	dsQ	0.996217791
0	296	dsQ	0.996343288
0	297	dsQ	0.994454849
0	298	dsQ	0.997716932
0	299	dsQ	0.993434907
0	300	dsQ	0.991632945
1	230	ddQ	0.975883929
1	231	ddQ	0.875262008
1	232	ddQ	0.987512442
1	233	ddQ	0.873937535
1	234	ddQ	0.983100608
1	235	ddQ	0.966821292
1	236	ddQ	0.872516469
1	237	ddQ	0.972294446
1	238	ddQ	0.874274523
1	239	ddQ	0.973191562
1	240	ddQ	0.87524546
1	241	ddQ	0.893732463
1	242	ddQ	0.888874642
1	243	ddQ	0.982389553
1	244	ddQ	0.866228903
1	245	ddQ	0.969222737
1	246	ddQ	0.88897754
1	247	ddQ	0.986409953
1	248	ddQ	0.885492889
1	249	ddQ	0.973178854
1	250	ddQ	0.900971487
1	251	ddQ	0.971007666
1	252	ddQ	0.885032402
1	253	ddQ	0.990173793
1	254	ddQ	0.962365873
1	255	ddQ	0.900520265
1	256	ddQ	0.877811725
1	257	ddQ	0.991504955
1	258	ddQ	0.992350084
1	259	ddQ	0.904727527
1	260	ddQ	0.986497838
1	261	ddQ	0.924624521
1	262	ddQ	0.881250856
1	263	ddQ	0.98457037
1	264	ddQ	0.889097725
1	265	ddQ	0.985062937
1	266	ddQ	0.957424598
1	267	ddQ	0.896080011
1	268	ddQ	0.99046151
1	269	ddQ	0.905955843
1	270	ddQ	0.988959515
1	271	ddQ	0.916183697
1	272	ddQ	0.906916465
1	273	ddQ	0.983062821
1	274	ddQ	0.993800265
1	275	ddQ	0.908261274
1	276	ddQ	0.898622217
1	277	ddQ	0.913720616
1	278	ddQ	0.989991689
1	279	ddQ	0.980309312
1	280	ddQ	0.944591589
1	281	ddQ	0.886858805
1	282	ddQ	0.9519866
1	283	ddQ	0.993363319
1	284	ddQ	0.883257328
1	285	ddQ	0.988181115
1	286	ddQ	0.911473946
1	287	ddQ	0.992683862
1	288	ddQ	0.987061828
1	289	ddQ	0.99135276
1	290	ddQ	0.98975809
1	291	ddQ	0.989410214
1	292	ddQ	0.978950781
1	293	ddQ	0.98952181
1	294	ddQ	0.992022838
1	295	ddQ	0.987200666
1	296	ddQ	0.920256956
1	297	ddQ	0.989806551
1	298	ddQ	0.987248941
1	299	ddQ	0.994408668
1	300	ddQ	0.957197564
1	230	dQch	0.881477586
1	231	dQch	0.87310012
1	232	dQch	0.897280375
1	233	dQch	0.88159647
1	234	dQch	0.886185454
1	235	dQch	0.892892615
1	236	dQch	0.869809356
1	237	dQch	0.872505038
1	238	dQch	0.91062817
1	239	dQch	0.877186622
1	240	dQch	0.876298824
1	241	dQch	0.900665795
1	242	dQch	0.900371337
1	243	dQch	0.896751166
1	244	dQch	0.860952022
1	245	dQch	0.896440745
1	246	dQch	0.897221376
1	247	dQch	0.904535247
1	248	dQch	0.866090687
1	249	dQch	0.892064159
1	250	dQch	0.901079335
1	251	dQch	0.918669275
1	252	dQch	0.8677647
1	253	dQch	0.876722416
1	254	dQch	0.885444454
1	255	dQch	0.91692636
1	256	dQch	0.877463753
1	257	dQch	0.891601284
1	258	dQch	0.873825759
1	259	dQch	0.894657203
1	260	dQch	0.884487973
1	261	dQch	0.905280743
1	262	dQch	0.884632148
1	263	dQch	0.904069119
1	264	dQch	0.869369639
1	265	dQch	0.892956131
1	266	dQch	0.895570575
1	267	dQch	0.873009435
1	268	dQch	0.896469221
1	269	dQch	0.897607242
1	270	dQch	0.88119315
1	271	dQch	0.870921994
1	272	dQch	0.908712836
1	273	dQch	0.87503997
1	274	dQch	0.873321029
1	275	dQch	0.898189445
1	276	dQch	0.851739303
1	277	dQch	0.894806371
1	278	dQch	0.919844282
1	279	dQch	0.902502224
1	280	dQch	0.89678631
1	281	dQch	0.8753471
1	282	dQch	0.896354537
1	283	dQch	0.899137543
1	284	dQch	0.894814893
1	285	dQch	0.880739127
1	286	dQch	0.897423909
1	287	dQch	0.890837315
1	288	dQch	0.889982212
1	289	dQch	0.891686628
1	290	dQch	0.889168593
1	291	dQch	0.887943729
1	292	dQch	0.896276534
1	293	dQch	0.891014852
1	294	dQch	0.902234497
1	295	dQch	0.905267696
1	296	dQch	0.918885077
1	297	dQch	0.888448308
1	298	dQch	0.897603329
1	299	dQch	0.880630852
1	300	dQch	0.895054421
1	230	dsQ	0.965815419
1	231	dsQ	0.87310012
1	232	dsQ	0.984006412
1	233	dsQ	0.889362247
1	234	dsQ	0.980599107
1	235	dsQ	0.964127403
1	236	dsQ	0.869809356
1	237	dsQ	0.966285577
1	238	dsQ	0.91062817
1	239	dsQ	0.956668971
1	240	dsQ	0.876298824
1	241	dsQ	0.900665795
1	242	dsQ	0.900371337
1	243	dsQ	0.985527938
1	244	dsQ	0.860952022
1	245	dsQ	0.968984313
1	246	dsQ	0.897221376
1	247	dsQ	0.986757507
1	248	dsQ	0.866090687
1	249	dsQ	0.957817554
1	250	dsQ	0.901079335
1	251	dsQ	0.96995634
1	252	dsQ	0.8677647
1	253	dsQ	0.987952498
1	254	dsQ	0.95170267
1	255	dsQ	0.91692636
1	256	dsQ	0.877463753
1	257	dsQ	0.992254591
1	258	dsQ	0.994114737
1	259	dsQ	0.894657203
1	260	dsQ	0.977098388
1	261	dsQ	0.905280743
1	262	dsQ	0.884632148
1	263	dsQ	0.975590683
1	264	dsQ	0.869369639
1	265	dsQ	0.979472815
1	266	dsQ	0.948386526
1	267	dsQ	0.873009435
1	268	dsQ	0.991172324
1	269	dsQ	0.897607242
1	270	dsQ	0.9828146
1	271	dsQ	0.870921994
1	272	dsQ	0.908712836
1	273	dsQ	0.965527816
1	274	dsQ	0.997339417
1	275	dsQ	0.898189445
1	276	dsQ	0.851739303
1	277	dsQ	0.894806371
1	278	dsQ	0.989538366
1	279	dsQ	0.977763212
1	280	dsQ	0.92573228
1	281	dsQ	0.8753471
1	282	dsQ	0.929618236
1	283	dsQ	0.993367492
1	284	dsQ	0.894814893
1	285	dsQ	0.977317483
1	286	dsQ	0.897423909
1	287	dsQ	0.990460982
1	288	dsQ	0.981471729
1	289	dsQ	0.992804586
1	290	dsQ	0.980844148
1	291	dsQ	0.986348062
1	292	dsQ	0.971026572
1	293	dsQ	0.990460181
1	294	dsQ	0.989086498
1	295	dsQ	0.971540109
1	296	dsQ	0.918885077
1	297	dsQ	0.977153161
1	298	dsQ	0.981536875
1	299	dsQ	0.997021846
1	300	dsQ	0.921347859
2	230	ddQ	0.978062873
2	231	ddQ	0.904700751
2	232	ddQ	0.926687763
2	233	ddQ	0.917396574
2	234	ddQ	0.920060786
2	235	ddQ	0.986142813
2	236	ddQ	0.907235238
2	237	ddQ	0.901997281
2	238	ddQ	0.993303539
2	239	ddQ	0.931894824
2	240	ddQ	0.992238485
2	241	ddQ	0.93102299
2	242	ddQ	0.973882089
2	243	ddQ	0.921319869
2	244	ddQ	0.986416763
2	245	ddQ	0.993803867
2	246	ddQ	0.908889016
2	247	ddQ	0.925240987
2	248	ddQ	0.99506747
2	249	ddQ	0.986347044
2	250	ddQ	0.990638821
2	251	ddQ	0.984404232
2	252	ddQ	0.991449537
2	253	ddQ	0.996794358
2	254	ddQ	0.986400635
2	255	ddQ	0.993168175
2	256	ddQ	0.982366017
2	257	ddQ	0.995878157
2	258	ddQ	0.975907185
2	259	ddQ	0.995101999
2	260	ddQ	0.928453952
2	261	ddQ	0.900421826
2	262	ddQ	0.992818402
2	263	ddQ	0.995517175
2	264	ddQ	0.995115171
2	265	ddQ	0.991214984
2	266	ddQ	0.991320569
2	267	ddQ	0.994427289
2	268	ddQ	0.995003389
2	269	ddQ	0.995325657
2	270	ddQ	0.997187966
2	271	ddQ	0.99421647
2	272	ddQ	0.99460633
2	273	ddQ	0.99544664
2	274	ddQ	0.992635668
2	275	ddQ	0.996357359
2	276	ddQ	0.996558199
2	277	ddQ	0.995360218
2	278	ddQ	0.937911304
2	279	ddQ	0.964256337
2	280	ddQ	0.994476425
2	281	ddQ	0.995193446
2	282	ddQ	0.992434574
2	283	ddQ	0.982590249
2	284	ddQ	0.995411554
2	285	ddQ	0.994243011
2	286	ddQ	0.996838855
2	287	ddQ	0.996788273
2	288	ddQ	0.982386155
2	289	ddQ	0.99630416
2	290	ddQ	0.995158927
2	291	ddQ	0.986261616
2	292	ddQ	0.996179961
2	293	ddQ	0.992817812
2	294	ddQ	0.994697414
2	295	ddQ	0.996949084
2	296	ddQ	0.996970335
2	297	ddQ	0.995957018
2	298	ddQ	0.995748485
2	299	ddQ	0.995826797
2	300	ddQ	0.995570128
2	230	dQch	0.912360094
2	231	dQch	0.861315606
2	232	dQch	0.916846943
2	233	dQch	0.912700911
2	234	dQch	0.919774019
2	235	dQch	0.913299082
2	236	dQch	0.879466753
2	237	dQch	0.891104592
2	238	dQch	0.908099292
2	239	dQch	0.913175269
2	240	dQch	0.908109046
2	241	dQch	0.91246452
2	242	dQch	0.92604674
2	243	dQch	0.915523683
2	244	dQch	0.906204795
2	245	dQch	0.891771395
2	246	dQch	0.904742155
2	247	dQch	0.930068762
2	248	dQch	0.909246723
2	249	dQch	0.919718547
2	250	dQch	0.923290349
2	251	dQch	0.910444121
2	252	dQch	0.919918329
2	253	dQch	0.869043056
2	254	dQch	0.91380364
2	255	dQch	0.892601412
2	256	dQch	0.907376046
2	257	dQch	0.87004604
2	258	dQch	0.926372952
2	259	dQch	0.905702244
2	260	dQch	0.909974394
2	261	dQch	0.89205558
2	262	dQch	0.903963606
2	263	dQch	0.906755266
2	264	dQch	0.894998738
2	265	dQch	0.90852474
2	266	dQch	0.90893555
2	267	dQch	0.906399545
2	268	dQch	0.911690981
2	269	dQch	0.908409187
2	270	dQch	0.879195228
2	271	dQch	0.896581317
2	272	dQch	0.910853067
2	273	dQch	0.87415906
2	274	dQch	0.900881743
2	275	dQch	0.885118877
2	276	dQch	0.887041056
2	277	dQch	0.882273792
2	278	dQch	0.917945619
2	279	dQch	0.899602315
2	280	dQch	0.902115232
2	281	dQch	0.909090771
2	282	dQch	0.908773214
2	283	dQch	0.931946819
2	284	dQch	0.892869872
2	285	dQch	0.90180183
2	286	dQch	0.895412961
2	287	dQch	0.87095398
2	288	dQch	0.921816808
2	289	dQch	0.882835606
2	290	dQch	0.898653415
2	291	dQch	0.924539366
2	292	dQch	0.909757244
2	293	dQch	0.918311419
2	294	dQch	0.915485509
2	295	dQch	0.878732063
2	296	dQch	0.903795967
2	297	dQch	0.908834047
2	298	dQch	0.891072906
2	299	dQch	0.915812109
2	300	dQch	0.919672273
2	230	dsQ	0.971161477
2	231	dsQ	0.861315606
2	232	dsQ	0.919155885
2	233	dsQ	0.912700911
2	234	dsQ	0.919774019
2	235	dsQ	0.976177324
2	236	dsQ	0.879466753
2	237	dsQ	0.891104592
2	238	dsQ	0.996143363
2	239	dsQ	0.917955614
2	240	dsQ	0.986263779
2	241	dsQ	0.91246452
2	242	dsQ	0.966123098
2	243	dsQ	0.915523683
2	244	dsQ	0.976278216
2	245	dsQ	0.993286036
2	246	dsQ	0.904742155
2	247	dsQ	0.930068762
2	248	dsQ	0.995324003
2	249	dsQ	0.985103873
2	250	dsQ	0.989302747
2	251	dsQ	0.981031817
2	252	dsQ	0.988720702
2	253	dsQ	0.992978784
2	254	dsQ	0.980654359
2	255	dsQ	0.987164487
2	256	dsQ	0.964295283
2	257	dsQ	0.989802372
2	258	dsQ	0.960543428
2	259	dsQ	0.999270095
2	260	dsQ	0.909974394
2	261	dsQ	0.89205558
2	262	dsQ	0.993624721
2	263	dsQ	0.995672777
2	264	dsQ	0.990544151
2	265	dsQ	0.985513064
2	266	dsQ	0.988278988
2	267	dsQ	0.995209807
2	268	dsQ	0.994920617
2	269	dsQ	0.998522877
2	270	dsQ	0.994139766
2	271	dsQ	0.994164169
2	272	dsQ	0.992340098
2	273	dsQ	0.998231591
2	274	dsQ	0.979921762
2	275	dsQ	0.995386087
2	276	dsQ	0.996358503
2	277	dsQ	0.990398626
2	278	dsQ	0.917945619
2	279	dsQ	0.946800255
2	280	dsQ	0.994013104
2	281	dsQ	0.993406482
2	282	dsQ	0.989892691
2	283	dsQ	0.97855462
2	284	dsQ	0.99512033
2	285	dsQ	0.988439195
2	286	dsQ	0.998671271
2	287	dsQ	0.990605154
2	288	dsQ	0.970825592
2	289	dsQ	0.994235079
2	290	dsQ	0.995088008
2	291	dsQ	0.984070768
2	292	dsQ	0.998452052
2	293	dsQ	0.98834524
2	294	dsQ	0.995468635
2	295	dsQ	0.997769404
2	296	dsQ	0.992675358
2	297	dsQ	0.994146568
2	298	dsQ	0.998827181
2	299	dsQ	0.996514905
2	300	dsQ	0.994466581
3	230	ddQ	0.992701529
3	231	ddQ	0.919523396
3	232	ddQ	0.973751622
3	233	ddQ	0.997571284
3	234	ddQ	0.99777199
3	235	ddQ	0.899276874
3	236	ddQ	0.997757927
3	237	ddQ	0.997243915
3	238	ddQ	0.934170352
3	239	ddQ	0.996364893
3	240	ddQ	0.997716396
3	241	ddQ	0.996164243
3	242	ddQ	0.927581704
3	243	ddQ	0.906921632
3	244	ddQ	0.996974285
3	245	ddQ	0.98448226
3	246	ddQ	0.995533465
3	247	ddQ	0.996199384
3	248	ddQ	0.939008078
3	249	ddQ	0.990723212
3	250	ddQ	0.916498739
3	251	ddQ	0.996454818
3	252	ddQ	0.996664442
3	253	ddQ	0.991334882
3	254	ddQ	0.913589502
3	255	ddQ	0.995553256
3	256	ddQ	0.932834786
3	257	ddQ	0.9968687
3	258	ddQ	0.975676065
3	259	ddQ	0.991592277
3	260	ddQ	0.997044141
3	261	ddQ	0.922853489
3	262	ddQ	0.996354639
3	263	ddQ	0.996987689
3	264	ddQ	0.996257475
3	265	ddQ	0.921612424
3	266	ddQ	0.993052233
3	267	ddQ	0.997979968
3	268	ddQ	0.995001862
3	269	ddQ	0.913505116
3	270	ddQ	0.995643753
3	271	ddQ	0.994853109
3	272	ddQ	0.996929482
3	273	ddQ	0.99756443
3	274	ddQ	0.9954981
3	275	ddQ	0.997447893
3	276	ddQ	0.993673747
3	277	ddQ	0.993828913
3	278	ddQ	0.998186972
3	279	ddQ	0.99677258
3	280	ddQ	0.994148566
3	281	ddQ	0.990161499
3	282	ddQ	0.997689917
3	283	ddQ	0.998330989
3	284	ddQ	0.995003767
3	285	ddQ	0.995993193
3	286	ddQ	0.997037656
3	287	ddQ	0.997973142
3	288	ddQ	0.997523919
3	289	ddQ	0.996934232
3	290	ddQ	0.997523234
3	291	ddQ	0.99774033
3	292	ddQ	0.997955211
3	293	ddQ	0.994990346
3	294	ddQ	0.997110548
3	295	ddQ	0.995696931
3	296	ddQ	0.99717246
3	297	ddQ	0.996468801
3	298	ddQ	0.995623134
3	299	ddQ	0.996920553
3	300	ddQ	0.99681963
3	230	dQch	0.912360539
3	231	dQch	0.892326002
3	232	dQch	0.929813314
3	233	dQch	0.888240204
3	234	dQch	0.91390424
3	235	dQch	0.870178103
3	236	dQch	0.894854303
3	237	dQch	0.903531845
3	238	dQch	0.915118525
3	239	dQch	0.94016413
3	240	dQch	0.898064007
3	241	dQch	0.925951204
3	242	dQch	0.90886595
3	243	dQch	0.896969795
3	244	dQch	0.914888681
3	245	dQch	0.939451515
3	246	dQch	0.911598132
3	247	dQch	0.922513986
3	248	dQch	0.929508857
3	249	dQch	0.941380351
3	250	dQch	0.876206137
3	251	dQch	0.925149558
3	252	dQch	0.926148372
3	253	dQch	0.928989903
3	254	dQch	0.912153685
3	255	dQch	0.932735329
3	256	dQch	0.92634011
3	257	dQch	0.911691165
3	258	dQch	0.937005855
3	259	dQch	0.938475177
3	260	dQch	0.918645202
3	261	dQch	0.923803939
3	262	dQch	0.929936253
3	263	dQch	0.915216513
3	264	dQch	0.932139586
3	265	dQch	0.907759942
3	266	dQch	0.939230668
3	267	dQch	0.905348085
3	268	dQch	0.934485517
3	269	dQch	0.912007691
3	270	dQch	0.937491835
3	271	dQch	0.928676852
3	272	dQch	0.907246024
3	273	dQch	0.924336848
3	274	dQch	0.930650683
3	275	dQch	0.915451228
3	276	dQch	0.932226012
3	277	dQch	0.938175757
3	278	dQch	0.904513199
3	279	dQch	0.909615537
3	280	dQch	0.940855591
3	281	dQch	0.935896059
3	282	dQch	0.92711453
3	283	dQch	0.899958104
3	284	dQch	0.951228112
3	285	dQch	0.922460375
3	286	dQch	0.9194033
3	287	dQch	0.911775903
3	288	dQch	0.92769143
3	289	dQch	0.908994335
3	290	dQch	0.927450904
3	291	dQch	0.930037916
3	292	dQch	0.909572645
3	293	dQch	0.933610084
3	294	dQch	0.911286772
3	295	dQch	0.930476892
3	296	dQch	0.92923991
3	297	dQch	0.923343106
3	298	dQch	0.930647589
3	299	dQch	0.931589671
3	300	dQch	0.925018468
3	230	dsQ	0.990493645
3	231	dsQ	0.892326002
3	232	dsQ	0.970668692
3	233	dsQ	0.999785197
3	234	dsQ	0.999471279
3	235	dsQ	0.870178103
3	236	dsQ	0.999207589
3	237	dsQ	0.999836123
3	238	dsQ	0.915118525
3	239	dsQ	0.997766168
3	240	dsQ	0.999642279
3	241	dsQ	0.998771849
3	242	dsQ	0.90886595
3	243	dsQ	0.896969795
3	244	dsQ	0.998395812
3	245	dsQ	0.983667318
3	246	dsQ	0.994387702
3	247	dsQ	0.998052682
3	248	dsQ	0.929508857
3	249	dsQ	0.991738836
3	250	dsQ	0.876206137
3	251	dsQ	0.996920382
3	252	dsQ	0.998045793
3	253	dsQ	0.991899846
3	254	dsQ	0.91688732
3	255	dsQ	0.996240636
3	256	dsQ	0.92634011
3	257	dsQ	0.996896154
3	258	dsQ	0.970664442
3	259	dsQ	0.988315676
3	260	dsQ	0.999504551
3	261	dsQ	0.923803939
3	262	dsQ	0.997929753
3	263	dsQ	0.998785178
3	264	dsQ	0.998277925
3	265	dsQ	0.907759942
3	266	dsQ	0.992364309
3	267	dsQ	0.999750942
3	268	dsQ	0.9954608
3	269	dsQ	0.912007691
3	270	dsQ	0.994672305
3	271	dsQ	0.996007191
3	272	dsQ	0.998942484
3	273	dsQ	0.998858688
3	274	dsQ	0.993086269
3	275	dsQ	0.997890669
3	276	dsQ	0.992235919
3	277	dsQ	0.99221137
3	278	dsQ	0.999778086
3	279	dsQ	0.999525368
3	280	dsQ	0.993676536
3	281	dsQ	0.98655714
3	282	dsQ	0.999033775
3	283	dsQ	0.99975519
3	284	dsQ	0.995028273
3	285	dsQ	0.997150127
3	286	dsQ	0.99737405
3	287	dsQ	0.998912974
3	288	dsQ	0.998399025
3	289	dsQ	0.997009814
3	290	dsQ	0.999060323
3	291	dsQ	0.997456094
3	292	dsQ	0.999693135
3	293	dsQ	0.992273729
3	294	dsQ	0.998936542
3	295	dsQ	0.998643514
3	296	dsQ	0.997361259
3	297	dsQ	0.995128939
3	298	dsQ	0.993838123
3	299	dsQ	0.999270634
3	300	dsQ	0.998088892
4	230	ddQ	0.922561512
4	231	ddQ	0.916842892
4	232	ddQ	0.963060402
4	233	ddQ	0.911658665
4	234	ddQ	0.899634413
4	235	ddQ	0.917031679
4	236	ddQ	0.91362129
4	237	ddQ	0.920178508
4	238	ddQ	0.929311492
4	239	ddQ	0.912502037
4	240	ddQ	0.918772088
4	241	ddQ	0.916062478
4	242	ddQ	0.920276795
4	243	ddQ	0.99250955
4	244	ddQ	0.911935807
4	245	ddQ	0.927795653
4	246	ddQ	0.933120395
4	247	ddQ	0.900244906
4	248	ddQ	0.913030424
4	249	ddQ	0.892379011
4	250	ddQ	0.92302899
4	251	ddQ	0.916120268
4	252	ddQ	0.921341572
4	253	ddQ	0.930308972
4	254	ddQ	0.92845619
4	255	ddQ	0.932529102
4	256	ddQ	0.90375187
4	257	ddQ	0.913651777
4	258	ddQ	0.898054824
4	259	ddQ	0.914740588
4	260	ddQ	0.916356657
4	261	ddQ	0.912541741
4	262	ddQ	0.894146449
4	263	ddQ	0.910443292
4	264	ddQ	0.93484807
4	265	ddQ	0.930319512
4	266	ddQ	0.912295555
4	267	ddQ	0.964639877
4	268	ddQ	0.90106334
4	269	ddQ	0.936283435
4	270	ddQ	0.914642896
4	271	ddQ	0.984104113
4	272	ddQ	0.916961342
4	273	ddQ	0.906953902
4	274	ddQ	0.938086514
4	275	ddQ	0.913174422
4	276	ddQ	0.916118157
4	277	ddQ	0.93324219
4	278	ddQ	0.900592244
4	279	ddQ	0.909888337
4	280	ddQ	0.904129193
4	281	ddQ	0.918855012
4	282	ddQ	0.921716921
4	283	ddQ	0.936792167
4	284	ddQ	0.918444413
4	285	ddQ	0.90481227
4	286	ddQ	0.924760025
4	287	ddQ	0.926003576
4	288	ddQ	0.923987408
4	289	ddQ	0.921705745
4	290	ddQ	0.931219201
4	291	ddQ	0.924059855
4	292	ddQ	0.912346088
4	293	ddQ	0.91354958
4	294	ddQ	0.920926427
4	295	ddQ	0.923297205
4	296	ddQ	0.918331911
4	297	ddQ	0.909354995
4	298	ddQ	0.925834514
4	299	ddQ	0.930637285
4	300	ddQ	0.910550414
4	230	dQch	0.891151153
4	231	dQch	0.886489869
4	232	dQch	0.893635442
4	233	dQch	0.877187606
4	234	dQch	0.89274114
4	235	dQch	0.899218076
4	236	dQch	0.863360169
4	237	dQch	0.915251456
4	238	dQch	0.902697105
4	239	dQch	0.876068054
4	240	dQch	0.902882803
4	241	dQch	0.880865377
4	242	dQch	0.878493213
4	243	dQch	0.897923123
4	244	dQch	0.867375229
4	245	dQch	0.919780195
4	246	dQch	0.879271535
4	247	dQch	0.881086935
4	248	dQch	0.876809923
4	249	dQch	0.87609113
4	250	dQch	0.877887768
4	251	dQch	0.883672896
4	252	dQch	0.896006057
4	253	dQch	0.902758958
4	254	dQch	0.877533225
4	255	dQch	0.91106603
4	256	dQch	0.882843061
4	257	dQch	0.875181814
4	258	dQch	0.883937591
4	259	dQch	0.901904427
4	260	dQch	0.895751778
4	261	dQch	0.908763742
4	262	dQch	0.866504459
4	263	dQch	0.885044392
4	264	dQch	0.907662996
4	265	dQch	0.903625377
4	266	dQch	0.914570266
4	267	dQch	0.914828933
4	268	dQch	0.895426064
4	269	dQch	0.904505663
4	270	dQch	0.898245847
4	271	dQch	0.887084931
4	272	dQch	0.907406426
4	273	dQch	0.898834933
4	274	dQch	0.922522037
4	275	dQch	0.889862586
4	276	dQch	0.873161855
4	277	dQch	0.901292783
4	278	dQch	0.924232452
4	279	dQch	0.919408825
4	280	dQch	0.883411718
4	281	dQch	0.895574661
4	282	dQch	0.916553451
4	283	dQch	0.912350443
4	284	dQch	0.915390657
4	285	dQch	0.910770189
4	286	dQch	0.917005823
4	287	dQch	0.911141808
4	288	dQch	0.903368039
4	289	dQch	0.922798381
4	290	dQch	0.918152041
4	291	dQch	0.916574097
4	292	dQch	0.927928275
4	293	dQch	0.912583339
4	294	dQch	0.931256317
4	295	dQch	0.900491694
4	296	dQch	0.917228717
4	297	dQch	0.934746132
4	298	dQch	0.929138561
4	299	dQch	0.928870656
4	300	dQch	0.906563465
4	230	dsQ	0.891151153
4	231	dsQ	0.886489869
4	232	dsQ	0.944899847
4	233	dsQ	0.877187606
4	234	dsQ	0.89274114
4	235	dsQ	0.899218076
4	236	dsQ	0.863360169
4	237	dsQ	0.915251456
4	238	dsQ	0.902697105
4	239	dsQ	0.876068054
4	240	dsQ	0.902882803
4	241	dsQ	0.880865377
4	242	dsQ	0.878493213
4	243	dsQ	0.993340477
4	244	dsQ	0.867375229
4	245	dsQ	0.919780195
4	246	dsQ	0.879271535
4	247	dsQ	0.881086935
4	248	dsQ	0.876809923
4	249	dsQ	0.87609113
4	250	dsQ	0.877887768
4	251	dsQ	0.883672896
4	252	dsQ	0.896006057
4	253	dsQ	0.902758958
4	254	dsQ	0.877533225
4	255	dsQ	0.91106603
4	256	dsQ	0.882843061
4	257	dsQ	0.875181814
4	258	dsQ	0.883937591
4	259	dsQ	0.901904427
4	260	dsQ	0.895751778
4	261	dsQ	0.908763742
4	262	dsQ	0.866504459
4	263	dsQ	0.885044392
4	264	dsQ	0.907662996
4	265	dsQ	0.903625377
4	266	dsQ	0.914570266
4	267	dsQ	0.95319497
4	268	dsQ	0.895426064
4	269	dsQ	0.904505663
4	270	dsQ	0.898245847
4	271	dsQ	0.967829564
4	272	dsQ	0.907406426
4	273	dsQ	0.898834933
4	274	dsQ	0.922522037
4	275	dsQ	0.889862586
4	276	dsQ	0.873161855
4	277	dsQ	0.901292783
4	278	dsQ	0.924232452
4	279	dsQ	0.919408825
4	280	dsQ	0.883411718
4	281	dsQ	0.895574661
4	282	dsQ	0.916553451
4	283	dsQ	0.912350443
4	284	dsQ	0.915390657
4	285	dsQ	0.910770189
4	286	dsQ	0.917005823
4	287	dsQ	0.911141808
4	288	dsQ	0.903368039
4	289	dsQ	0.922798381
4	290	dsQ	0.918152041
4	291	dsQ	0.916574097
4	292	dsQ	0.927928275
4	293	dsQ	0.912583339
4	294	dsQ	0.931256317
4	295	dsQ	0.900491694
4	296	dsQ	0.917228717
4	297	dsQ	0.934746132
4	298	dsQ	0.929138561
4	299	dsQ	0.928870656
4	300	dsQ	0.906563465
