# Supplementary material for: Meta-reinforcement learning via orbitofrontal cortex
Source: Nat Neurosci. 2023 Nov 13;26(12):2182–91. doi: 10.1038/s41593-023-01485-3 (PMC10689244; doi:10.1038/s41593-023-01485-3)
Supplement: Supplementary file 6 — Numerical source data files for figures. [file 41593_2023_1485_MOESM6_ESM.zip › source_data_fig4/fig4d.csv]

mouse	population_id	period	type	r
RH353	2	1	dQch	0.537342984
RH353	2	1	ddQ	0.572780075
RH353	2	1	dsQ	0.610057464
RH353	2	2	dQch	0.516473964
RH353	2	2	ddQ	0.534244059
RH353	2	2	dsQ	0.598978059
RH353	2	3	dQch	0.306352647
RH353	2	3	ddQ	0.221059622
RH353	2	3	dsQ	0.350444674
RH353	2	4	dQch	0.299599526
RH353	2	4	ddQ	0.258944569
RH353	2	4	dsQ	0.3469997
RH353	3	1	dQch	0.567384289
RH353	3	1	ddQ	0.570444805
RH353	3	1	dsQ	0.640764233
RH353	3	2	dQch	0.538250579
RH353	3	2	ddQ	0.569245587
RH353	3	2	dsQ	0.628392792
RH353	3	3	dQch	0.335443656
RH353	3	3	ddQ	0.349646988
RH353	3	3	dsQ	0.437269355
RH353	3	4	dQch	0.271362334
RH353	3	4	ddQ	0.269758231
RH353	3	4	dsQ	0.358275105
RH365	0	1	dQch	0.166728093
RH365	0	1	ddQ	0.126815839
RH365	0	1	dsQ	0.232795411
RH365	0	2	dQch	0.167849406
RH365	0	2	ddQ	0.156289426
RH365	0	2	dsQ	0.247767631
RH365	0	3	dQch	0.038745648
RH365	0	3	ddQ	0.048611196
RH365	0	3	dsQ	0.08375362
RH365	0	4	dQch	0.068989847
RH365	0	4	ddQ	0.072688506
RH365	0	4	dsQ	0.092170928
RH365	1	1	dQch	0.235337105
RH365	1	1	ddQ	0.225664982
RH365	1	1	dsQ	0.282671342
RH365	1	2	dQch	0.244692931
RH365	1	2	ddQ	0.298613439
RH365	1	2	dsQ	0.33057466
RH365	1	3	dQch	0.091392333
RH365	1	3	ddQ	0.105897673
RH365	1	3	dsQ	0.134847515
RH365	1	4	dQch	0.109483628
RH365	1	4	ddQ	0.069978009
RH365	1	4	dsQ	0.13268504
RH374	4	1	dQch	0.277742996
RH374	4	1	ddQ	0.231530866
RH374	4	1	dsQ	0.331030534
RH374	4	2	dQch	0.253498173
RH374	4	2	ddQ	0.225513836
RH374	4	2	dsQ	0.324213196
RH374	4	3	dQch	0.151897287
RH374	4	3	ddQ	0.037895423
RH374	4	3	dsQ	0.191698394
RH374	4	4	dQch	0.147050143
RH374	4	4	ddQ	0.036369918
RH374	4	4	dsQ	0.198686298
RH374	5	1	dQch	0.398985924
RH374	5	1	ddQ	0.362821848
RH374	5	1	dsQ	0.458536876
RH374	5	2	dQch	0.387491087
RH374	5	2	ddQ	0.337524577
RH374	5	2	dsQ	0.44436312
RH374	5	3	dQch	0.210333621
RH374	5	3	ddQ	0.042559889
RH374	5	3	dsQ	0.247207021
RH374	5	4	dQch	0.215659392
RH374	5	4	ddQ	0.066443334
RH374	5	4	dsQ	0.249805071
RH375	6	1	dQch	0.324906465
RH375	6	1	ddQ	0.219585861
RH375	6	1	dsQ	0.3406521
RH375	6	2	dQch	0.30424676
RH375	6	2	ddQ	0.220601044
RH375	6	2	dsQ	0.315738102
RH375	6	3	dQch	0.095812377
RH375	6	3	ddQ	0.048573144
RH375	6	3	dsQ	0.097526245
RH375	6	4	dQch	0.126416337
RH375	6	4	ddQ	0.08484912
RH375	6	4	dsQ	0.115000813
RH375	7	1	dQch	0.38118966
RH375	7	1	ddQ	0.296992415
RH375	7	1	dsQ	0.381217364
RH375	7	2	dQch	0.417107083
RH375	7	2	ddQ	0.282024035
RH375	7	2	dsQ	0.41730221
RH375	7	3	dQch	0.180022197
RH375	7	3	ddQ	0.077482692
RH375	7	3	dsQ	0.176463568
RH375	7	4	dQch	0.186585274
RH375	7	4	ddQ	0.09222249
RH375	7	4	dsQ	0.188490891
RH377	12	1	dQch	0.356380817
RH377	12	1	ddQ	0.411841146
RH377	12	1	dsQ	0.508429619
RH377	12	2	dQch	0.341682377
RH377	12	2	ddQ	0.291395674
RH377	12	2	dsQ	0.483336092
RH377	12	3	dQch	0.178468521
RH377	12	3	ddQ	0.065009184
RH377	12	3	dsQ	0.249105246
RH377	12	4	dQch	0.175753615
RH377	12	4	ddQ	0.08004784
RH377	12	4	dsQ	0.239685776
RH377	13	1	dQch	0.415199829
RH377	13	1	ddQ	0.46015828
RH377	13	1	dsQ	0.571079346
RH377	13	2	dQch	0.368435649
RH377	13	2	ddQ	0.360020969
RH377	13	2	dsQ	0.531864182
RH377	13	3	dQch	0.188583803
RH377	13	3	ddQ	0.060366598
RH377	13	3	dsQ	0.284124289
RH377	13	4	dQch	0.202006198
RH377	13	4	ddQ	0.057855053
RH377	13	4	dsQ	0.313621536
RH445	10	1	dQch	0.428344103
RH445	10	1	ddQ	0.507765201
RH445	10	1	dsQ	0.469581883
RH445	10	2	dQch	0.432181966
RH445	10	2	ddQ	0.454538955
RH445	10	2	dsQ	0.490945538
RH445	10	3	dQch	0.238385041
RH445	10	3	ddQ	0.116363709
RH445	10	3	dsQ	0.271358792
RH445	10	4	dQch	0.187931365
RH445	10	4	ddQ	0.070735317
RH445	10	4	dsQ	0.216530993
RH445	11	1	dQch	0.343388328
RH445	11	1	ddQ	0.514881966
RH445	11	1	dsQ	0.464907642
RH445	11	2	dQch	0.309251252
RH445	11	2	ddQ	0.454650548
RH445	11	2	dsQ	0.456764468
RH445	11	3	dQch	0.188629913
RH445	11	3	ddQ	0.105543417
RH445	11	3	dsQ	0.292786415
RH445	11	4	dQch	0.177163051
RH445	11	4	ddQ	0.118867679
RH445	11	4	dsQ	0.228953731
RH456	8	1	dQch	0.435506286
RH456	8	1	ddQ	0.297319871
RH456	8	1	dsQ	0.459529716
RH456	8	2	dQch	0.367129786
RH456	8	2	ddQ	0.206083511
RH456	8	2	dsQ	0.415096644
RH456	8	3	dQch	0.184491414
RH456	8	3	ddQ	0.052924951
RH456	8	3	dsQ	0.192979194
RH456	8	4	dQch	0.199309327
RH456	8	4	ddQ	0.024916545
RH456	8	4	dsQ	0.211417501
RH456	9	1	dQch	0.434276596
RH456	9	1	ddQ	0.371274481
RH456	9	1	dsQ	0.505218294
RH456	9	2	dQch	0.418649649
RH456	9	2	ddQ	0.32362107
RH456	9	2	dsQ	0.493430732
RH456	9	3	dQch	0.217495247
RH456	9	3	ddQ	0.063487551
RH456	9	3	dsQ	0.256482826
RH456	9	4	dQch	0.243231393
RH456	9	4	ddQ	0.06999072
RH456	9	4	dsQ	0.272315377
