# Supplementary material for: Meta-reinforcement learning via orbitofrontal cortex
Source: Nat Neurosci. 2023 Nov 13;26(12):2182–91. doi: 10.1038/s41593-023-01485-3 (PMC10689244; doi:10.1038/s41593-023-01485-3)
Supplement: Supplementary file 7 — Numerical source data files for figures. [file 41593_2023_1485_MOESM7_ESM.zip]

Archive with 5 entries (5 files):
- source_data_fig5/fig5aBottom.csv
- source_data_fig5/fig5aTop.csv
- source_data_fig5/fig5cdBottom.csv
- source_data_fig5/fig5cTop.csv
- source_data_fig5/fig5dTop.csv
