# Supplementary material for: Meta-reinforcement learning via orbitofrontal cortex
Source: Nat Neurosci. 2023 Nov 13;26(12):2182–91. doi: 10.1038/s41593-023-01485-3 (PMC10689244; doi:10.1038/s41593-023-01485-3)
Supplement: Supplementary file 7 — Numerical source data files for figures. [file 41593_2023_1485_MOESM7_ESM.zip › source_data_fig5/fig5aBottom.csv]

session_id	opto	RewC	C
0	0	2.632664431	-2.710305379
1	0	3.986420665	-4.383993425
2	0	3.73296221	-4.332428085
3	0	3.323745028	-3.779331054
4	0	2.990065485	-2.830494478
5	0	1.194996354	-1.033573386
6	0	3.008768483	-2.998801623
7	0	2.972153174	-3.521847725
8	0	5.531356712	-6.692639751
9	0	3.50607681	-3.537727877
10	0	3.162169572	-4.281464031
11	0	3.543801256	-3.752232469
12	0	4.073510618	-4.621038175
13	0	1.990798786	-2.328985677
14	0	3.165334057	-2.822756612
15	0	3.647491902	-3.706002786
16	0	2.837019288	-2.788214703
17	0	1.549024895	-2.017268703
18	0	1.303413761	-1.307369506
19	0	4.388155132	-4.366666051
20	0	2.382741315	-2.409595842
21	0	4.211154219	-4.357687451
22	0	3.565627513	-3.484363643
23	0	3.435063299	-3.71803734
24	0	3.115199413	-3.225142464
25	0	2.64659462	-2.828714871
26	0	2.679377969	-2.435306464
27	0	5.76096408	-6.256598443
28	0	4.085343141	-4.349674976
29	0	2.192688066	-2.283238319
30	0	5.146699034	-5.963216771
31	0	2.850724633	-3.090491422
32	0	3.083347802	-3.249868353
33	0	4.760514814	-4.903411335
34	0	3.18513707	-3.455233395
35	0	5.323937691	-5.967981354
36	0	2.756054474	-2.77291328
37	0	4.213055863	-4.323615295
38	0	3.297075985	-3.913141434
39	0	4.59863402	-5.072411235
40	0	2.253124452	-2.598371935
41	0	5.425743415	-5.697841694
42	0	4.5063659	-4.975190509
43	0	5.10764878	-5.45372457
44	0	4.793565092	-5.457913423
45	0	3.879123236	-4.505978756
46	0	4.709609797	-5.078656207
47	0	2.295986931	-2.549935392
48	0	2.742536807	-2.904557923
49	0	3.673709945	-3.420053733
0	1	0.679292327	-0.818807812
1	1	0.58120789	-0.238711305
2	1	-0.51288763	-0.92603603
3	1	0.003256936	-0.810006368
4	1	0.629784871	-0.981225894
5	1	-0.175180558	-0.588828752
6	1	0.560879303	-1.238891797
7	1	-0.52669514	-3.362446012
8	1	0.543056359	-2.991528656
9	1	-0.416494188	-0.521519787
10	1	-0.210735999	-1.119227517
11	1	0.270836259	-0.569120426
12	1	0.367950373	-0.939124967
13	1	0.727005169	-0.475922879
14	1	-1.124220956	-1.001229449
15	1	0.126815065	-2.125339091
16	1	0.386855628	-1.094330182
17	1	-0.23140379	0.287211281
18	1	-0.077846022	-0.136334443
19	1	0.625709201	-2.141144087
20	1	-0.826670606	-1.86113879
21	1	-0.03934578	0.040809492
22	1	0.194967157	-3.092627501
23	1	1.058988429	-1.181388246
24	1	-0.576041849	-1.893190052
25	1	0.118334911	-1.026494966
26	1	0.543234301	-0.486770573
27	1	2.031832315	-4.538563678
28	1	0.766714236	-1.228495399
29	1	0.540739419	-0.811085522
30	1	1.902157524	-2.172318702
31	1	-0.031966753	-0.5889347
32	1	-0.70078525	-1.31189305
33	1	2.756406484	-3.914221489
34	1	0.859522457	-1.405709171
35	1	2.336406197	-2.640278418
36	1	-0.322947455	-0.71057306
37	1	0.788254954	-2.746312699
38	1	0.464171378	-0.645561224
39	1	1.302870931	-4.314909156
40	1	-0.482794058	-0.793405454
41	1	0.022726802	-0.877799205
42	1	0.732939436	-1.414565931
43	1	0.448804947	-1.556952247
44	1	-0.701126749	-0.063632225
45	1	0.534955028	-1.167835818
46	1	0.249410891	-1.889471044
47	1	-0.33607165	-0.959826479
48	1	0.569433283	0.022201402
49	1	-0.152534474	0.030405928
