# Supplementary material for: Meta-reinforcement learning via orbitofrontal cortex
Source: Nat Neurosci. 2023 Nov 13;26(12):2182–91. doi: 10.1038/s41593-023-01485-3 (PMC10689244; doi:10.1038/s41593-023-01485-3)
Supplement: Supplementary file 7 — Numerical source data files for figures. [file 41593_2023_1485_MOESM7_ESM.zip › source_data_fig5/fig5aTop.csv]

opto	past_id	RewC	C
0	-1	0.814066379464707	-1.7711320198224914
0	-1	1.5473570313964304	-2.5321930012532916
0	-1	1.601198299690113	-2.943658750223892
0	-1	1.3626302588355415	-2.378623954002038
0	-1	1.1876824669920378	-2.2442097901667055
0	-1	0.45052807319755145	-1.0557227929194304
0	-1	1.084973384057725	-2.0321088411344768
0	-1	1.1957147575212737	-2.2478826132388585
0	-1	2.0982411337141866	-3.5892541914153617
0	-1	1.3908928870958481	-2.4731215010928653
0	-1	1.0378649634969204	-2.1679495267388553
0	-1	1.274239185984858	-2.2006766557027837
0	-1	1.4636738426409406	-2.707652715129989
0	-1	0.8776990918471153	-1.6690243137081064
0	-1	1.4032477078061873	-2.2064989102777206
0	-1	1.7818331720298122	-2.814405334532226
0	-1	1.2559251408429761	-2.2549039932158585
0	-1	0.5171576583210767	-1.496162973167634
0	-1	0.3375028232199387	-0.9063275537425799
0	-1	2.2601892454448094	-3.2915882721986613
0	-1	0.7963504591282333	-1.7850695240800019
0	-1	1.9053124970432695	-2.967509955426751
0	-1	1.5058027122646216	-2.5180387713847
0	-1	1.3781861599251035	-2.2796372313034188
0	-1	1.2050230269970774	-2.2783716417675146
0	-1	1.1842650287068424	-1.8385585705865084
0	-1	1.2016337694037198	-2.210412143232768
0	-1	2.4422809744223275	-3.8202632086780497
0	-1	1.72314980683051	-2.9199899546548087
0	-1	0.9759862048252143	-1.6542655220198628
0	-1	2.285447098604163	-3.531684924068488
0	-1	0.9448988171269418	-2.1534775875172043
0	-1	1.405298606689817	-2.284856956397893
0	-1	2.528291887364204	-3.699041932572537
0	-1	1.5739456792869575	-2.5398675600440432
0	-1	2.296657793575281	-3.6429768254156056
0	-1	1.2472351468999137	-2.1416660677083805
0	-1	1.877278338582092	-2.9121494299620685
0	-1	1.2340337728885873	-2.3520237317040684
0	-1	1.8867419547827768	-3.079296680517367
0	-1	1.1205385601468059	-1.9310330128937896
0	-1	2.0656690133554143	-3.5462669573649572
0	-1	1.8177304887007797	-3.070516260277027
0	-1	1.9896725957514068	-3.3874107633312143
0	-1	1.677382956254648	-3.2780317473388374
0	-1	1.6120852302465785	-2.7217890855126226
0	-1	2.0154707324096273	-3.267809973175879
0	-1	0.9167684201405518	-1.753763106422867
0	-1	1.065495747016414	-2.103599088407482
0	-1	1.5946460998524368	-2.5674610124676005
0	-2	0.6124878298914143	-0.435110082100907
0	-2	0.9003080137993585	-0.7691270227649111
0	-2	1.0117091995322318	-0.9373839373011571
0	-2	0.883014116651735	-0.6865301498151178
0	-2	0.5682680178385516	-0.2927083335294322
0	-2	0.3417125906734387	-0.1338384536956994
0	-2	0.6785067028917855	-0.5336942940634337
0	-2	0.6609225337821785	-0.7557756476401964
0	-2	1.0838026467015882	-1.0512764696849999
0	-2	0.6164472898631574	-0.5981495825662034
0	-2	0.9621918175543644	-0.9232207355125833
0	-2	0.9414477233356083	-0.8261513785854643
0	-2	0.918654779450376	-0.9361593533746122
0	-2	0.5690883782046744	-0.5012654785922634
0	-2	0.7843084615871275	-0.4280141940191856
0	-2	0.924766412227486	-0.7935168031396577
0	-2	0.7194556269364056	-0.4653204132004754
0	-2	0.49180338326337725	-0.3727050044417547
0	-2	0.285275853608173	-0.17919385933969564
0	-2	1.0775619273169361	-0.9342172934728338
0	-2	0.44031912048175814	-0.29039838515513494
0	-2	0.9469101056224875	-0.6841443454178682
0	-2	0.6709114552504284	-0.5471543509907956
0	-2	0.9297730515893871	-0.6665813351584637
0	-2	0.9579715059279484	-0.6768974367911836
0	-2	0.5181686162854414	-0.3566495644077191
0	-2	0.6153297880656589	-0.4131650461907328
0	-2	1.6564924643951708	-1.525612983590987
0	-2	1.1093742938137043	-0.7586061861854781
0	-2	0.4707645446534216	-0.3437766942814576
0	-2	1.1743471259474565	-1.203386008615955
0	-2	0.834524568523301	-0.7603352652520445
0	-2	0.7450798495183086	-0.5124476117398397
0	-2	0.7279701308724243	-0.8062180131180697
0	-2	0.9991423055102071	-0.7381405154536586
0	-2	1.2853574183698186	-1.294697775515347
0	-2	0.6111396406401444	-0.48151841425437963
0	-2	1.1822487343368688	-0.8126142096950505
0	-2	0.7679081973071316	-0.5827580419743507
0	-2	1.3002921322616177	-1.1870208532085702
0	-2	0.6457289518733117	-0.46071831397006285
0	-2	1.6831773677214155	-1.2701744261279937
0	-2	1.0589434240623774	-0.7730200184489908
0	-2	0.9468537858001377	-1.0606496832262706
0	-2	1.460990572571354	-1.387416309243658
0	-2	1.1406297888151091	-1.0676008783212354
0	-2	0.7499281112542757	-0.8594834193830679
0	-2	0.5150647199394207	-0.34654708240510035
0	-2	0.7030686783258038	-0.5599576215149639
0	-2	1.200519452157341	-0.6814823950459479
0	-3	0.5874558593986084	-0.29192892685346605
0	-3	0.5667078900536681	-0.4982805551922322
0	-3	0.3130278412548342	-0.14052798908899258
0	-3	0.4066139893613315	-0.1836544066693536
0	-3	0.5332204609974983	0.08875374367541224
0	-3	0.3012708698701349	0.03427353396834088
0	-3	0.3872479766752516	-0.09216961731787995
0	-3	0.2567955935110514	-0.18413303766612038
0	-3	0.8417422915126055	-0.6454516263204253
0	-3	0.3805487721574646	-0.1042651666637984
0	-3	0.3180181569339961	-0.38879373452278665
0	-3	0.5193415355955298	-0.2364957026874859
0	-3	0.7564469438968653	-0.35798333574026414
0	-3	0.27933926909311374	-0.19141271726342496
0	-3	0.2244845119136792	0.0784898069470111
0	-3	0.2137803639667251	0.1325993134009405
0	-3	0.4926518891815625	-0.14247981284197217
0	-3	0.17113422373812887	-0.05858342501549377
0	-3	0.1867659554593092	0.0767853016254003
0	-3	0.32030124826529033	0.07559395660569489
0	-3	0.40044019196644254	-0.14907302317249238
0	-3	0.4354534417750597	-0.10331137297727003
0	-3	0.7135543740587995	-0.22109301267183243
0	-3	0.47585118441840385	-0.29244498508067923
0	-3	0.31049877542580123	-0.16049910201853404
0	-3	0.470591728693818	-0.17950016008317712
0	-3	0.27741658635483707	0.023434453266855164
0	-3	0.742429486066729	-0.42494912941754887
0	-3	0.5089497427119875	-0.10803497136286863
0	-3	0.1451648627024542	-0.007522504545645611
0	-3	0.7423481856835202	-0.7552806911381469
0	-3	0.5139329280876541	-0.11595300742438892
0	-3	0.27223207500746077	-0.030015269385650894
0	-3	0.9866303514064142	-0.42457760639243025
0	-3	0.24756065830239507	0.001516147282581188
0	-3	0.9200678182895233	-0.5442672843820463
0	-3	0.6343689560495178	-0.1883325117773512
0	-3	0.5316993097839856	-0.12636590654418628
0	-3	0.4660138201665106	-0.34592002258068605
0	-3	0.34729119221541493	-0.3359823028485841
0	-3	-0.000790576736510574	0.035279586450999
0	-3	0.4661906563897339	-0.03797267825207727
0	-3	0.47529613612399935	-0.3067890185042354
0	-3	1.026596766441328	-0.5361332120673369
0	-3	0.4945504763987057	-0.23858995151398618
0	-3	0.42556738368561453	-0.3614446667666704
0	-3	0.5345441842122732	-0.5171565689588651
0	-3	0.2884586040622935	-0.1290879122119877
0	-3	0.31009817500757847	-0.030747743916672145
0	-3	0.20462684861739175	0.13303713353488072
0	-4	0.2517217748530306	-0.11196147408743269
0	-4	0.44192276655422563	-0.3271956546088369
0	-4	0.4577223749345145	-0.23247137234507
0	-4	0.47593783690809516	-0.4419939362824092
0	-4	0.18503929473188793	-0.14422983190697752
0	-4	0.04170731126081466	0.030392345075675464
0	-4	0.5737478768753644	-0.2616448668790733
0	-4	0.4211162065322059	-0.19684719591699532
0	-4	1.0240833035767969	-1.0938014680982484
0	-4	0.44859753276900644	-0.05346911305847557
0	-4	0.3942404800316598	-0.45838349422696095
0	-4	0.3007066349745954	-0.22509540132677094
0	-4	0.533939331022801	-0.2744076903026186
0	-4	0.1657018006611666	-0.06604230985703569
0	-4	0.7050946391529943	-0.27141424839738665
0	-4	0.5982021629731558	-0.2852343256413886
0	-4	0.4189887961582005	-0.07500923681726726
0	-4	0.11362117719999298	-0.07837187773709955
0	-4	0.27921944416341365	-0.13994557299802007
0	-4	0.25539305282375757	0.03503633211758146
0	-4	0.5018897327875615	-0.21547461006511906
0	-4	0.47884399184204884	-0.34148760621985486
0	-4	0.4227620878644293	-0.17383706517355565
0	-4	0.2893358152692211	-0.24281006291665358
0	-4	0.3942863667300989	-0.16412946031501127
0	-4	0.1415958636661089	-0.19684151288704646
0	-4	0.4259676792985473	-0.06748700592261399
0	-4	0.6132472959524249	-0.29422141908807425
0	-4	0.36718864550964286	-0.3341290028611084
0	-4	0.41444185494126834	-0.2224048319713296
0	-4	0.7809124317231871	-0.5816259939284006
0	-4	0.4349785284565182	-0.07134382137225763
0	-4	0.2579334272242765	-0.26529841138494886
0	-4	0.3334083870310697	0.1434269268605967
0	-4	0.1518027136040759	-0.16441360463247184
0	-4	0.5277250660864213	-0.3043365761996011
0	-4	0.14867769322524518	-0.10694338431533303
0	-4	0.15842198964441168	-0.2324239285162292
0	-4	0.5308553748331436	-0.5042942377025066
0	-4	0.5842350858844504	-0.3041023419287989
0	-4	0.3376462069594958	-0.189613585685976
0	-4	0.6220807663520878	-0.4654917128685686
0	-4	0.532183933112875	-0.4415427543270965
0	-4	0.7115322364917879	-0.41330572182677905
0	-4	0.940321422812703	-0.49467799880339136
0	-4	0.4722849771135114	-0.2230354335839697
0	-4	0.8419008246210441	-0.41779228684222286
0	-4	0.25904952391597463	-0.14898918100956143
0	-4	0.39314335301947395	-0.13684793086968194
0	-4	0.10693750621388413	-0.13065967007331208
0	-5	0.3669325870781654	-0.10017287609175056
0	-5	0.5301249627942601	-0.2571971915633541
0	-5	0.34930449465721175	-0.07838603601696002
0	-5	0.19554882617536393	-0.08852860684448237
0	-5	0.5158552439560176	-0.23810026600776382
0	-5	0.05977750908995586	0.09132198109265965
0	-5	0.28429254291448647	-0.07918400340554417
0	-5	0.4376040828541884	-0.1372092308382426
0	-5	0.48348733619992607	-0.31285599590423235
0	-5	0.6695903281299487	-0.30872251331318584
0	-5	0.4498541542114975	-0.34311653965567845
0	-5	0.5080661760506073	-0.26381333102587884
0	-5	0.4007957212200996	-0.3448350806099977
0	-5	0.09897024633698892	0.09875914193871749
0	-5	0.04819873620553966	0.0046809339304365715
0	-5	0.12890979113767645	0.05455436424458343
0	-5	-0.050002164775085345	0.14949875355232606
0	-5	0.2553084528597724	-0.011445423019050747
0	-5	0.21464968440769253	-0.15868782154502784
0	-5	0.4747096584692558	-0.2514907739545393
0	-5	0.24374181067037373	0.03041970028538355
0	-5	0.44463418312524067	-0.2612341712210367
0	-5	0.25259688340110564	-0.024240442985313772
0	-5	0.3619170880465493	-0.23656372511063126
0	-5	0.24741973819531088	0.05475517705305424
0	-5	0.33197338304643864	-0.25716506322722044
0	-5	0.15903014582007696	0.23232327834548253
0	-5	0.3065138588740866	-0.19155170243442574
0	-5	0.3766806523432001	-0.22891486139701714
0	-5	0.18633059844487695	-0.05526876604226478
0	-5	0.1636441923315807	0.10876084646433248
0	-5	0.12238979049795375	0.010618259553646115
0	-5	0.4028038436690524	-0.157250103743458
0	-5	0.1842140569286846	-0.1170007093944317
0	-5	0.21268571349642582	-0.014327862354786915
0	-5	0.2941295947669369	-0.18170289261553588
0	-5	0.1146330371233794	0.14554709850641073
0	-5	0.46340749098399403	-0.24006182075382268
0	-5	0.29826482003073684	-0.1281453998615328
0	-5	0.48007365526582263	-0.16600905614606734
0	-5	0.15000130980736337	-0.052286609075977805
0	-5	0.5886256112333301	-0.37793591966474693
0	-5	0.6222119184568802	-0.3833224572795998
0	-5	0.4329933957581293	-0.05622518913507595
0	-5	0.22031966407613995	-0.05919741560864993
0	-5	0.22855585620958935	-0.13210869170918335
0	-5	0.5677659443792936	-0.01641395907797743
0	-5	0.3166456625063783	-0.17154810977010518
0	-5	0.270730854082749	-0.07340553869380535
0	-5	0.5669800385624043	-0.17348778914815108
1	-1	0.25743652124526234	-0.7559846908721085
1	-1	0.7264186966848131	-0.7379717249431371
1	-1	-0.23335481338689676	-1.0926475481793785
1	-1	0.6026418711728645	-1.4663663139472358
1	-1	0.20931090679286926	-0.5481651123737845
1	-1	-0.04661930912342627	-0.6461372713210382
1	-1	0.532070888961046	-1.5000900313091174
1	-1	-0.21578881680966644	-1.4979084076682612
1	-1	-0.3297685595186262	-0.9819377075147344
1	-1	0.2860898244770379	-0.7126227066663707
1	-1	0.20706202326165496	-0.9659553249185093
1	-1	-0.05130032922788952	-0.7130616751300803
1	-1	0.025791437228927627	-0.8259529593354414
1	-1	0.15035093239977018	0.1146383363969525
1	-1	-0.7874869055924201	-1.6372338454674569
1	-1	0.32877729192407773	-1.0417116345905886
1	-1	-0.21664464875676906	-0.357588199241591
1	-1	0.05653902398031023	-0.30077499824009
1	-1	-0.06397590929731381	-0.2111415241350654
1	-1	0.3005376645853812	-0.981499205722203
1	-1	-0.32816051180484335	-1.514393473434753
1	-1	0.08881355634487605	-0.03299065729370404
1	-1	-0.08478417902006817	-1.6027253222187237
1	-1	-0.166220382170025	-0.6837650375087784
1	-1	0.4593576152218614	-1.6619184949649213
1	-1	-0.014382736690069299	-0.7579056522161698
1	-1	0.7365987135086645	-1.0900872294280228
1	-1	0.5996218615818274	-2.114228566798981
1	-1	0.8026897310341577	-1.5450612513167186
1	-1	0.08846456117437854	-0.6216463719545079
1	-1	1.9661951690236645	-3.166897717294099
1	-1	0.48064058789312103	-1.015438293042465
1	-1	0.07608223921843184	-0.9682759524012575
1	-1	1.4020366179269244	-2.1055187312841848
1	-1	0.36672650660018374	-1.5361592805118376
1	-1	1.982299659254895	-2.762735489720201
1	-1	0.2530214958263472	-0.6419150368960437
1	-1	0.9595755796651572	-1.3252062416022936
1	-1	0.7245130296212317	-0.8595631605998982
1	-1	1.203728944650342	-2.6166688534591116
1	-1	0.13703059251179092	-0.7068096397652291
1	-1	0.516008739890688	-1.4882860191615588
1	-1	1.4111542012919676	-2.2953236160041643
1	-1	0.7156322147288334	-0.8635296273435896
1	-1	-0.08020014389818686	-1.7030107459585433
1	-1	-0.3596904018803189	-0.26045430537109476
1	-1	0.6388436444728628	-1.5067013240982041
1	-1	-0.6160724185088869	-1.0807973505341566
1	-1	0.025998830039891795	-1.120314556357618
1	-1	0.1905861746631203	-0.4323348744720298
1	-2	-0.07442684123720852	-0.15229026369994303
1	-2	0.23566793298323055	0.043382512886780814
1	-2	-0.46782762611525025	0.15593657459709262
1	-2	-0.9127681069476022	0.9618013103939143
1	-2	0.06716945089062314	-0.23739680696745585
1	-2	0.14737630654718936	0.2614139248801077
1	-2	-0.48085859590764024	0.630749993652109
1	-2	0.17048130975129142	-1.0500874858221152
1	-2	0.8232153971016289	-1.1514496573991182
1	-2	-0.3465271973380366	0.5248726070383485
1	-2	-0.035895517577386495	-0.07866520783782407
1	-2	0.2396445432833254	-0.0812626962451278
1	-2	0.21386225044843443	0.13970573764469316
1	-2	0.12962810315106657	-0.08280004061951259
1	-2	0.13824251592390782	0.20431657684177296
1	-2	0.10988294365402698	-0.6780725551342942
1	-2	0.15749691242743036	-0.40142399112447524
1	-2	-0.11789040075219637	0.335895036388526
1	-2	-0.033185276908067336	0.11720402072434502
1	-2	0.28829030959935514	-0.38330661029104557
1	-2	-0.39847794946121223	0.1765088962043892
1	-2	-0.0884258551927513	0.01224959638812348
1	-2	0.3876701652111782	-1.3778928043209724
1	-2	0.46945099500630183	-0.30627334554827657
1	-2	0.1298648974673177	-0.5360769321960622
1	-2	0.1766511361799603	-0.4165500405763141
1	-2	0.4821254128151765	-0.02433722673738257
1	-2	0.5964972290387359	-1.207876838302537
1	-2	0.7439887329303723	-0.51581517606938
1	-2	-0.10611724842666163	0.24357693191415478
1	-2	-1.2525379584546281	0.7151809861323969
1	-2	0.16639548395589682	0.010088790721083724
1	-2	0.21060964489928166	-0.322846474193536
1	-2	0.2764240526440864	-0.5228156057620285
1	-2	-0.11195755902346145	-0.18428903438373406
1	-2	-0.18425408003390137	-0.18415152036338436
1	-2	0.07014991009826878	-0.08059247036589369
1	-2	-0.19610152434110267	0.18888833753187825
1	-2	-0.11925812450861409	0.39076627441886747
1	-2	0.17523552454571825	-1.1267937921872277
1	-2	-0.2874457803528155	-0.10485082247943445
1	-2	-0.015805069466992533	0.4357338012604473
1	-2	0.41352003133252974	-0.0956549542143041
1	-2	-0.44109678284211984	-0.07350554635242441
1	-2	0.14225369235892046	-0.5150892391054765
1	-2	0.06724225429026184	-0.18208010030950111
1	-2	-0.30185515310280026	-0.09551202702667798
1	-2	0.07455077057488275	0.3436268792070772
1	-2	0.7272851628718675	0.17819295981194266
1	-2	-0.17253424115169597	0.07411126867435025
1	-3	0.36128809683205854	-0.14257676633184563
1	-3	-0.27166611145284125	0.1939293805830479
1	-3	0.28420327311847166	-0.05019501494753172
1	-3	0.26477310151603634	0.06665120870526009
1	-3	-0.2776077911171654	0.0939160186548821
1	-3	-0.13856593467796424	-0.019102436226667324
1	-3	0.6079466223788977	-0.32675480170684024
1	-3	0.15029971443597887	-0.6739761213103365
1	-3	0.016740016049549496	-0.10079455114544207
1	-3	-0.5283233252312071	0.22214183499281095
1	-3	-0.4484460238214915	0.18366596165978843
1	-3	0.4024033153586334	-0.16481086538786277
1	-3	-0.5128618837354179	0.12711499741916818
1	-3	0.4561937072332651	-0.20490474081470206
1	-3	-0.12673791678394417	0.05328757326151184
1	-3	1.101829150048824	-0.015457432759264271
1	-3	0.5884997224257505	-0.2563825538883014
1	-3	-0.1067459244815267	0.061186835023880656
1	-3	0.10149535218911507	-0.0808687971677738
1	-3	0.07940578589885328	-0.2675415883613881
1	-3	0.19873790624864615	-0.022647234321284588
1	-3	0.02811065163236043	0.04507456257749762
1	-3	0.5737455108355068	-0.8350706151965426
1	-3	0.6344740754107656	-0.24475252874540332
1	-3	-1.0357805048513877	0.15409823442158058
1	-3	-0.07192143555587716	0.08731366133613694
1	-3	0.07530497446761618	0.015510641351764418
1	-3	-0.8999552722255829	0.2834568353488966
1	-3	-0.28528980946388355	0.19751270016786582
1	-3	0.20332460222923515	-0.08778255501701084
1	-3	0.20648597586361836	0.1939911111067112
1	-3	-0.36478394116500984	0.49243368115666114
1	-3	-0.29230865861656846	0.2693820463981756
1	-3	0.3419933660935898	-0.5223822844987974
1	-3	0.2632812436778711	0.1868594397941994
1	-3	-0.11709418106810268	-0.04470560645046738
1	-3	-0.4903764631003154	0.32495726486763626
1	-3	-0.3769819020206938	-0.3160597890914329
1	-3	-0.2697730750747243	0.13384685784367475
1	-3	0.43186772018548447	-0.15195233355151488
1	-3	-0.3481497481362483	0.06667806622852823
1	-3	-0.5677747272104848	0.03904121837251674
1	-3	-0.14529200874987008	-0.044022689958587415
1	-3	0.25745546884357867	-0.6798760125140263
1	-3	-0.16797995352354625	1.0225922272758263
1	-3	0.10504124447900377	-0.49911434803427734
1	-3	0.4742764633947457	-0.43142408852724595
1	-3	0.24763936487998658	-0.39203962101066636
1	-3	0.4075407584216507	0.19235562331595588
1	-3	0.17700410070341363	-0.23785789137646998
1	-4	0.08012738299992503	0.09127275549308553
1	-4	0.09093919428418913	0.1529424930525331
1	-4	-0.18427956164412435	0.21649089637022048
1	-4	0.32305657710756286	-0.26348824298145596
1	-4	0.3008662339410914	-0.26087269793683826
1	-4	0.0051588618170138895	-0.322053211356465
1	-4	0.027584402375245974	0.012302888719793815
1	-4	-0.39141526891107814	-0.26789542168214314
1	-4	-0.24639084168727848	-0.26344488219682244
1	-4	0.020736499975518803	-0.1720042629201424
1	-4	0.07386446209337826	-0.04339426711932891
1	-4	0.25891271910708885	0.10018417753773798
1	-4	0.04211239849799558	-0.02854971266341801
1	-4	-0.19309092850498086	0.21137998688072843
1	-4	-0.0039520555825613935	0.2809015963613068
1	-4	-1.0696697918614124	0.26881261415355856
1	-4	-0.26628814575055315	0.18030776735371098
1	-4	-0.024706221012804126	-0.05686941860713145
1	-4	0.04421898127301765	0.02219283142688747
1	-4	0.4958493357063181	-0.5203688122031518
1	-4	-0.3493845682624726	-0.06979099703332571
1	-4	-0.041015754954767836	-0.05404693873016679
1	-4	0.08211775738029692	-0.043094492559087406
1	-4	0.5289474260264856	-0.11332333248337233
1	-4	-0.26687918976773384	-0.013903544814509476
1	-4	0.17252658937145418	-0.04073045874593082
1	-4	-0.4177017702868695	0.513062600924713
1	-4	0.544521513396642	-0.5209569603439712
1	-4	-0.08735398739257946	0.38541237232050113
1	-4	0.11638658950018975	-0.11615325822066845
1	-4	0.44229402269389484	0.19007808327887915
1	-4	-0.06106206382712052	0.05178996866196286
1	-4	-0.17048087535411977	-0.22904022614396652
1	-4	0.6014690338802933	-0.6791519201274815
1	-4	-0.040346607108176814	0.44035330049347526
1	-4	0.17042914474118254	0.22136527969347686
1	-4	-0.32261288477410505	-0.003593234148212449
1	-4	0.800535710084194	-1.282319919863769
1	-4	0.24490339294860514	-0.1942384651816014
1	-4	-0.022938786925596203	-0.4013800816331012
1	-4	0.05804641905570512	0.031420285111492696
1	-4	0.32108316800950515	-0.13736209319864065
1	-4	-0.37123227536278175	0.4618386296797225
1	-4	0.11179529535656074	-0.225082394278799
1	-4	-0.6314189741422462	0.9570644427150578
1	-4	0.4848593598029685	-0.5177972062164073
1	-4	-0.5794948328783273	0.13362078782774348
1	-4	-0.09080852529399368	0.16230124083179792
1	-4	-0.3276625667132303	0.6046176331581732
1	-4	0.11601551977014889	0.16842193660159013
1	-5	0.05486716729122161	0.14077115331566017
1	-5	-0.20015182210267937	0.10900603344345867
1	-5	0.08837109827419007	-0.15562093832896057
1	-5	-0.2744465068872121	-0.10860433023879412
1	-5	0.3300460707032865	-0.02870729495243312
1	-5	-0.14253048256291934	0.137050241692723
1	-5	-0.12586401492638194	-0.05509984647919142
1	-5	-0.2402720788830259	0.12742142403496717
1	-5	0.2792603468633503	-0.4939018576612209
1	-5	0.1515300105759767	-0.38390725920409696
1	-5	-0.00732094303536217	-0.21487867854960813
1	-5	-0.5788239892284931	0.28983063275412924
1	-5	0.5990461706204294	-0.3514430303803658
1	-5	0.18392335463140158	-0.5142364203581651
1	-5	-0.3442865944302885	0.09749864961763674
1	-5	-0.34400452846289237	-0.6589100823169254
1	-5	0.12379178724714592	-0.25924320479886637
1	-5	-0.038600267964673016	0.24777382596122272
1	-5	-0.12639916970048976	0.016279026069831108
1	-5	-0.5383738943290679	0.011572129991864615
1	-5	0.05061451711699215	-0.430815981410188
1	-5	-0.026828377898385176	0.070522928558502
1	-5	-0.7637820977473394	0.7661557331600614
1	-5	-0.4076636853528576	0.16672599811592695
1	-5	0.13739533303569323	0.16461068523667008
1	-5	-0.1445386425808743	0.10137752459948446
1	-5	-0.3330930297038914	0.09908064127628423
1	-5	1.191146983345794	-0.9789581475481371
1	-5	-0.40732043120245465	0.24945595558545697
1	-5	0.23868091469986413	-0.22908026870960743
1	-5	0.5397203145671343	-0.10467116496074305
1	-5	-0.25315681968100345	-0.1278088477124903
1	-5	-0.5246876005004476	-0.06111244383901234
1	-5	0.13448341305102554	-0.0843529469302287
1	-5	0.3818188732572631	-0.3124735963593723
1	-5	0.4850256539177846	0.12994891875267042
1	-5	0.16687048697351556	-0.3094295835991277
1	-5	-0.3987729091501215	-0.011615085839256994
1	-5	-0.11621384485300827	-0.11637273026879336
1	-5	-0.48502247174065044	-0.01811409523469925
1	-5	-0.042275541509480256	-0.07984334279827641
1	-5	-0.23078530912041056	0.273073887298856
1	-5	-0.575210512274281	0.5585966995862914
1	-5	-0.1949812487430421	0.2850413332692473
1	-5	0.036218629812940724	0.17481108985753083
1	-5	0.23750257179291673	0.2916101421748797
1	-5	0.01764076881356019	0.010545608317670168
1	-5	0.04861915828239579	0.0070823723049511355
1	-5	-0.2637289018595053	0.1673497417915119
1	-5	-0.4636060282199201	0.4580654882053804
