# Supplementary material for: Meta-reinforcement learning via orbitofrontal cortex
Source: Nat Neurosci. 2023 Nov 13;26(12):2182–91. doi: 10.1038/s41593-023-01485-3 (PMC10689244; doi:10.1038/s41593-023-01485-3)
Supplement: Supplementary file 7 — Numerical source data files for figures. [file 41593_2023_1485_MOESM7_ESM.zip › source_data_fig5/fig5cdBottom.csv]

mouse	session_id	stim	opto	RewC	C	unsigned_bias
RH915	0	iti_ready	0	1.217772013	0.209243525	0.151877319
RH915	0	iti_ready	1	-0.216700318	0.503967972	1.365631472
RH915	1	iti_ready	0	1.06319603	0.492794197	0.195695522
RH915	1	iti_ready	1	-0.18986475	-0.00073392	1.207335387
RH915	2	iti_ready	0	0.514964808	0.572023052	0.240990106
RH915	2	iti_ready	1	0.153975316	-0.112577996	0.558674064
RH915	3	iti_ready	0	2.138483815	-0.128637775	0.217384236
RH915	3	iti_ready	1	2.072420393	-1.635468571	1.792448961
RH915	4	iti_ready	0	0.776314445	0.234910906	0.100319896
RH915	4	iti_ready	1	0.197900399	0.064553728	0.671537131
RH915	5	iti_ready	0	2.019715976	0.848296941	0.547755254
RH915	5	iti_ready	1	-0.615106711	0.516311546	1.493008823
RH915	6	iti_ready	0	0.717613192	0.053524792	0.046150338
RH915	6	iti_ready	1	0.094632373	0.240565336	0.592929737
RH916	0	iti_ready	0	8.800703792	-2.043248919	1.464539458
RH916	0	iti_ready	1	-2.528460963	2.304754206	1.165337177
RH916	1	iti_ready	0	0.395831687	0.524371306	0.064023284
RH916	1	iti_ready	1	0.581969467	0.185948849	0.331423032
RH916	2	iti_ready	0	1.088212166	0.052241598	0.140518301
RH916	2	iti_ready	1	0.296875602	0.058946088	0.546957144
RH916	3	iti_ready	0	1.098080791	0.199535047	0.139343103
RH916	3	iti_ready	1	0.166057894	0.766209909	0.799769224
RH916	4	iti_ready	0	1.559226982	0.209220283	0.186719568
RH916	4	iti_ready	1	-0.486032875	0.737166377	0.762561426
RH916	5	iti_ready	0	1.868549402	0.368479272	0.280942658
RH916	5	iti_ready	1	-0.282153447	0.512719061	1.324630566
RH916	6	iti_ready	0	1.265551305	0.972988938	0.230776936
RH916	6	iti_ready	1	-0.301589131	0.453961307	1.217007093
RH899	0	iti_ready	0	1.069920083	1.00836937	0.150554891
RH899	0	iti_ready	1	0.157456704	0.993691511	0.422378869
RH899	1	iti_ready	0	0.253722986	0.234416206	0.047350084
RH899	1	iti_ready	1	-0.028554268	0.208916356	0.035129506
RH899	2	iti_ready	0	1.078748418	1.459454176	0.237824159
RH899	2	iti_ready	1	0.576484542	1.948685626	0.266375033
RH899	3	iti_ready	0	0.95680494	0.507794808	0.105583881
RH899	3	iti_ready	1	0.137246178	0.588078091	0.713847275
RH899	4	iti_ready	0	0.916827981	0.620333432	0.241048505
RH899	4	iti_ready	1	0.613068695	0.225538187	1.419946105
RH899	5	iti_ready	0	0.784819845	0.424302464	0.103271615
RH899	5	iti_ready	1	0.35980607	0.156338709	0.777519588
RH899	6	iti_ready	0	2.84950144	1.132043078	0.872267568
RH899	6	iti_ready	1	2.317121769	-1.426973184	1.671566613
RH897	0	iti_ready	0	5.956163607	0.750415204	0.841720535
RH897	0	iti_ready	1	2.791736295	-0.011993996	3.463369813
RH897	1	iti_ready	0	2.558935365	0.371855098	0.334581015
RH897	1	iti_ready	1	-0.69379847	0.832491771	1.580572542
RH897	2	iti_ready	0	0.803243113	0.125722063	0.161224352
RH897	2	iti_ready	1	0.152238815	0.776289034	0.217364928
RH897	3	iti_ready	0	0.450569816	0.478636381	0.16696395
RH897	3	iti_ready	1	0.350528992	0.509624953	0.128332921
RH897	4	iti_ready	0	2.970291633	0.068788266	0.941385087
RH897	4	iti_ready	1	-0.456553023	1.916900321	0.125051947
RH897	5	iti_ready	0	2.024366653	1.380910656	0.426875465
RH897	5	iti_ready	1	0.974206521	-0.177266469	1.002008461
RH897	6	iti_ready	0	1.767954997	0.576446288	0.53679757
RH897	6	iti_ready	1	0.010070237	1.033038673	0.632335663
RH897	7	iti_ready	0	0.946199726	0.967486445	0.264231972
RH897	7	iti_ready	1	1.148218101	0.980315643	0.412517523
RH896	0	iti_ready	0	0.551053394	0.386416064	0.109320339
RH896	0	iti_ready	1	0.114596275	0.217790217	0.089567074
RH896	1	iti_ready	0	1.473930713	1.763606215	0.137676369
RH896	1	iti_ready	1	0.621224974	0.745453315	0.073000967
RH896	2	iti_ready	0	5.710794183	0.38799567	0.774320655
RH896	2	iti_ready	1	0.793081799	1.431678312	0.215533093
RH896	3	iti_ready	0	1.210090324	0.585461668	0.12949223
RH896	3	iti_ready	1	0.676010512	0.80764635	0.403157141
RH896	4	iti_ready	0	2.328285329	0.112251702	0.132961085
RH896	4	iti_ready	1	2.104368151	0.610190526	0.376854044
RH896	5	iti_ready	0	1.27290146	0.301308743	0.222502476
RH896	5	iti_ready	1	1.190520917	0.535441795	0.458412404
RH896	6	iti_ready	0	1.069154583	0.59774231	0.202171339
RH896	6	iti_ready	1	1.226222957	0.466572722	0.485511541
RH895	0	iti_ready	0	2.950621135	1.517240758	0.218289907
RH895	0	iti_ready	1	2.353840315	0.772753756	1.17018696
RH895	1	iti_ready	0	0.209930799	0.294595308	0.049817066
RH895	1	iti_ready	1	0.057802057	0.312383225	0.115858974
RH895	2	iti_ready	0	0.002575211	0.005042013	0.000730846
RH895	2	iti_ready	1	0.002142533	0.003886513	0.000897795
RH895	3	iti_ready	0	0.238624603	0.44387576	0.026110817
RH895	3	iti_ready	1	0.08752337	0.337552246	0.041494039
RH895	4	iti_ready	0	1.182413845	1.14806943	0.188563015
RH895	4	iti_ready	1	0.620266401	0.852293537	0.031331027
RH895	5	iti_ready	0	1.546760374	1.246681761	0.243236982
RH895	5	iti_ready	1	-0.92396583	1.671991194	1.33085381
RH895	6	iti_ready	0	1.064093881	0.798934551	0.331900228
RH895	6	iti_ready	1	0.686836552	0.848516991	0.569182759
RH914	0	iti_ready_tdTomato	0	0.329215753	0.155642712	0.118965528
RH914	0	iti_ready_tdTomato	1	0.516751737	-0.392836719	0.091398972
RH914	1	iti_ready_tdTomato	0	0.248605232	0.618725515	0.230092297
RH914	1	iti_ready_tdTomato	1	0.100492904	0.540283806	0.054808658
RH914	2	iti_ready_tdTomato	0	0.413153884	0.248875489	0.069679351
RH914	2	iti_ready_tdTomato	1	0.527504436	0.169733942	0.042222546
RH914	3	iti_ready_tdTomato	0	0.206576184	0.094016334	0.012002209
RH914	3	iti_ready_tdTomato	1	-0.00895714	0.103515674	0.04688532
RH914	4	iti_ready_tdTomato	0	1.103752143	0.645980211	0.329585604
RH914	4	iti_ready_tdTomato	1	3.231514947	-1.185736753	1.183598247
RH914	5	iti_ready_tdTomato	0	0.350829673	0.950952581	0.416750378
RH914	5	iti_ready_tdTomato	1	1.000249956	0.179520601	0.088914257
RH917	0	iti_ready_tdTomato	0	0.873880826	0.567885558	0.112066546
RH917	0	iti_ready_tdTomato	1	0.223843184	0.664830055	0.088093441
RH917	1	iti_ready_tdTomato	0	4.249103841	-1.388456696	0.830752093
RH917	1	iti_ready_tdTomato	1	6.362533299	-1.561927361	1.231056285
RH917	2	iti_ready_tdTomato	0	0.002862885	0.009758825	0.002086942
RH917	2	iti_ready_tdTomato	1	0.013910823	0.022292931	0.004054321
RH917	3	iti_ready_tdTomato	0	1.075648677	-0.170018379	0.250187738
RH917	3	iti_ready_tdTomato	1	1.023359131	2.408237805	0.341155574
RH917	4	iti_ready_tdTomato	0	0.834433561	0.626664754	0.122229659
RH917	4	iti_ready_tdTomato	1	1.057420506	0.755112112	0.041511044
RH917	5	iti_ready_tdTomato	0	1.428314906	0.218565396	0.200190974
RH917	5	iti_ready_tdTomato	1	1.520998078	-0.405872665	0.097901974
RH917	6	iti_ready_tdTomato	0	3.146935223	-1.432476007	0.631374491
RH917	6	iti_ready_tdTomato	1	0.413165335	0.429036438	0.219266348
RH918	0	iti_ready_tdTomato	0	1.289809628	0.527214669	0.328232521
RH918	0	iti_ready_tdTomato	1	1.147164599	2.670458536	0.046280584
RH918	1	iti_ready_tdTomato	0	1.790856333	-0.496784652	0.941153612
RH918	1	iti_ready_tdTomato	1	2.80199442	-1.727012295	0.189826788
RH918	2	iti_ready_tdTomato	0	5.703244665	-1.430385177	1.762775276
RH918	2	iti_ready_tdTomato	1	1.742552018	-1.028661199	0.506997586
RH918	3	iti_ready_tdTomato	0	1.931160503	-0.45570316	0.301991687
RH918	3	iti_ready_tdTomato	1	1.702474308	-0.78985434	1.002755594
RH918	4	iti_ready_tdTomato	0	1.06972078	0.275306925	0.394828414
RH918	4	iti_ready_tdTomato	1	3.879438549	-0.541718123	0.533126029
RH918	5	iti_ready_tdTomato	0	0.550328519	0.057580618	0.04256408
RH918	5	iti_ready_tdTomato	1	0.297279403	0.282350486	0.01771721
RH918	6	iti_ready_tdTomato	0	1.051588025	0.256367496	0.115611844
RH918	6	iti_ready_tdTomato	1	1.683676992	-0.912150438	0.467153244
RH925	0	iti_ready_tdTomato	0	1.140562457	1.313045329	0.222147173
RH925	0	iti_ready_tdTomato	1	0.966582661	1.391080142	0.071788104
RH925	1	iti_ready_tdTomato	0	0.838707974	0.693893698	0.225227711
RH925	1	iti_ready_tdTomato	1	0.803052047	0.698572243	0.026677111
RH925	2	iti_ready_tdTomato	0	0.695633287	0.968130339	0.274509038
RH925	2	iti_ready_tdTomato	1	0.495162863	1.242626918	0.082217963
RH925	3	iti_ready_tdTomato	0	0.306021656	0.371678555	0.04650084
RH925	3	iti_ready_tdTomato	1	0.431716011	0.236817201	0.052297689
RH928	0	iti_ready_tdTomato	0	0.749425468	0.626233648	0.14800675
RH928	0	iti_ready_tdTomato	1	0.512527298	0.722433661	0.100524585
RH928	1	iti_ready_tdTomato	0	0.086719479	0.12036459	0.04897581
RH928	1	iti_ready_tdTomato	1	0.863437197	0.080654118	0.030290502
RH928	2	iti_ready_tdTomato	0	1.290901885	0.554073941	0.121947391
RH928	2	iti_ready_tdTomato	1	1.278552698	0.393433352	0.158669141
RH928	3	iti_ready_tdTomato	0	0.248040628	0.40683118	0.041909616
RH928	3	iti_ready_tdTomato	1	0.151608502	0.316710605	0.054148884
RH928	4	iti_ready_tdTomato	0	0.253146686	0.387562191	0.173595224
RH928	4	iti_ready_tdTomato	1	0.486129101	0.522802935	0.021005973
RH928	5	iti_ready_tdTomato	0	0.247686684	0.192913907	0.048991438
RH928	5	iti_ready_tdTomato	1	0.222205581	0.108098321	0.008749819
