# Supplementary material for: Meta-reinforcement learning via orbitofrontal cortex
Source: Nat Neurosci. 2023 Nov 13;26(12):2182–91. doi: 10.1038/s41593-023-01485-3 (PMC10689244; doi:10.1038/s41593-023-01485-3)
Supplement: Supplementary file 7 — Numerical source data files for figures. [file 41593_2023_1485_MOESM7_ESM.zip › source_data_fig5/fig5cTop.csv]

mouse	session_id	opto	past_id	RewC	C
RH915	0	0	-1	0.714747327	-0.084549289
RH915	0	0	-2	0.037250677	0.178249723
RH915	0	0	-3	0.209164945	-0.057077179
RH915	0	0	-4	0.182562372	0.101151875
RH915	0	0	-5	0.074046691	0.071468395
RH915	0	1	-1	-0.210128952	0.255384432
RH915	0	1	-2	-0.082602777	0.101557086
RH915	0	1	-3	-0.167638853	-0.019892389
RH915	0	1	-4	0.244932692	0.08903901
RH915	0	1	-5	-0.001262429	0.077879834
RH915	1	0	-1	0.580838578	0.197421893
RH915	1	0	-2	0.016995239	0.068059359
RH915	1	0	-3	0.219751114	0.081991172
RH915	1	0	-4	0.281444835	0.036695985
RH915	1	0	-5	-0.035833737	0.108625789
RH915	1	1	-1	-0.032605597	0.071711241
RH915	1	1	-2	0.169384329	0.020549526
RH915	1	1	-3	-0.163367965	-0.169277269
RH915	1	1	-4	-0.129308411	0.058814092
RH915	1	1	-5	-0.033967106	0.017468489
RH915	2	0	-1	0.238330331	0.199330304
RH915	2	0	-2	0.118323889	0.077901237
RH915	2	0	-3	0.038794428	0.083023138
RH915	2	0	-4	0.064678378	0.102511643
RH915	2	0	-5	0.054837781	0.109256729
RH915	2	1	-1	0.065279776	-0.024378237
RH915	2	1	-2	-0.067380383	0.025274099
RH915	2	1	-3	0.047131783	-0.083466829
RH915	2	1	-4	0.020954943	-0.096830871
RH915	2	1	-5	0.087989198	0.066823843
RH915	3	0	-1	0.953261531	-0.237046523
RH915	3	0	-2	0.563949125	0.029277483
RH915	3	0	-3	0.237235026	0.004828558
RH915	3	0	-4	0.225045385	-0.162924473
RH915	3	0	-5	0.158992749	0.23722718
RH915	3	1	-1	-0.495866789	-0.207032676
RH915	3	1	-2	1.340417112	-0.381893581
RH915	3	1	-3	0.177762489	0.428745166
RH915	3	1	-4	0.232159526	-0.867219833
RH915	3	1	-5	0.817948055	-0.608067647
RH915	4	0	-1	0.373134348	0.029379139
RH915	4	0	-2	0.077394669	0.019325142
RH915	4	0	-3	0.107882017	0.131063798
RH915	4	0	-4	0.082497281	-0.026066458
RH915	4	0	-5	0.135406129	0.081209285
RH915	4	1	-1	0.075463921	0.005673012
RH915	4	1	-2	-0.02723713	0.01762792
RH915	4	1	-3	0.075204123	0.083058242
RH915	4	1	-4	0.059563064	0.02533408
RH915	4	1	-5	0.014906422	-0.067139527
RH915	5	0	-1	1.039901334	0.15190066
RH915	5	0	-2	0.488461939	0.095262185
RH915	5	0	-3	0.539001776	0.231848609
RH915	5	0	-4	0.041757359	0.144317822
RH915	5	0	-5	-0.089406433	0.224967665
RH915	5	1	-1	0.490620713	0.269777745
RH915	5	1	-2	-0.22754437	0.057999125
RH915	5	1	-3	-0.441984245	-0.044922546
RH915	5	1	-4	-0.320597974	-0.004176989
RH915	5	1	-5	-0.115600834	0.23763421
RH915	6	0	-1	0.447695323	-0.042645571
RH915	6	0	-2	0.140242783	0.035023165
RH915	6	0	-3	0.059178408	0.055359262
RH915	6	0	-4	-0.002863668	-0.006238765
RH915	6	0	-5	0.073360346	0.012026702
RH915	6	1	-1	-0.028492382	0.076562376
RH915	6	1	-2	0.047341499	0.028112841
RH915	6	1	-3	0.076035835	0.160519082
RH915	6	1	-4	-0.087854305	-0.041987642
RH915	6	1	-5	0.087601726	0.01735868
RH916	0	0	-1	0.860007793	-0.644349915
RH916	0	0	-2	-0.043245557	1.051456972
RH916	0	0	-3	3.742625233	-3.265234994
RH916	0	0	-4	2.975945483	0.161022513
RH916	0	0	-5	1.265370841	0.653856506
RH916	0	1	-1	2.166069879	-1.160265295
RH916	0	1	-2	-1.606551126	1.527157997
RH916	0	1	-3	-1.917258825	1.828394003
RH916	0	1	-4	-0.730517468	-0.233459481
RH916	0	1	-5	-0.440203422	0.342926982
RH916	1	0	-1	0.223013037	0.069425907
RH916	1	0	-2	0.110664647	0.185902739
RH916	1	0	-3	0.042353493	0.12570316
RH916	1	0	-4	-0.012548362	0.059020416
RH916	1	0	-5	0.032348872	0.084319085
RH916	1	1	-1	0.168134466	-0.028348487
RH916	1	1	-2	0.114754762	0.08578904
RH916	1	1	-3	0.057827611	0.162007602
RH916	1	1	-4	0.066919483	-0.109249653
RH916	1	1	-5	0.174333146	0.075750347
RH916	2	0	-1	0.313162558	-0.076610851
RH916	2	0	-2	0.198608796	0.051379249
RH916	2	0	-3	0.08663953	0.070002797
RH916	2	0	-4	0.334083789	-0.005644949
RH916	2	0	-5	0.155717492	0.013115351
RH916	2	1	-1	0.068189851	-0.041058489
RH916	2	1	-2	0.227515205	0.058172798
RH916	2	1	-3	-0.025220644	-0.189494933
RH916	2	1	-4	0.017904447	0.030569707
RH916	2	1	-5	0.008486744	0.200757005
RH916	3	0	-1	0.52781663	-0.038084754
RH916	3	0	-2	0.260139553	0.133673351
RH916	3	0	-3	0.259502259	-0.009627813
RH916	3	0	-4	0.109500106	0.062982185
RH916	3	0	-5	-0.058877757	0.050592079
RH916	3	1	-1	0.264195583	0.050142355
RH916	3	1	-2	-0.001188157	0.138096715
RH916	3	1	-3	-0.097332321	-0.015456599
RH916	3	1	-4	0.05378652	0.125371772
RH916	3	1	-5	-0.053403731	0.468055666
RH916	4	0	-1	1.047869594	-0.344934027
RH916	4	0	-2	0.069188914	0.216959022
RH916	4	0	-3	-0.015848488	0.016893269
RH916	4	0	-4	0.501894588	0.137913716
RH916	4	0	-5	-0.043877627	0.182388304
RH916	4	1	-1	0.182849774	0.329917087
RH916	4	1	-2	-0.595466497	0.404882671
RH916	4	1	-3	0.39618112	-0.088749543
RH916	4	1	-4	-0.27636295	-0.001892183
RH916	4	1	-5	-0.193234322	0.093008344
RH916	5	0	-1	0.592189348	0.105225103
RH916	5	0	-2	0.607959082	0.080734016
RH916	5	0	-3	0.476859225	-0.063860826
RH916	5	0	-4	0.190810666	0.051204628
RH916	5	0	-5	0.00073108	0.19517635
RH916	5	1	-1	-0.894717454	0.410849054
RH916	5	1	-2	-0.318928022	0.508477196
RH916	5	1	-3	0.856549576	-0.676858253
RH916	5	1	-4	-0.241940508	0.002209205
RH916	5	1	-5	0.316882961	0.268041859
RH916	6	0	-1	0.417933991	0.31568
RH916	6	0	-2	0.445660405	0.17337563
RH916	6	0	-3	0.142833637	0.237314162
RH916	6	0	-4	0.085014026	0.055523985
RH916	6	0	-5	0.174109245	0.191095161
RH916	6	1	-1	-0.076836954	0.15363363
RH916	6	1	-2	-0.223236787	0.139899955
RH916	6	1	-3	0.013294286	0.317994273
RH916	6	1	-4	-0.015944464	-0.274506923
RH916	6	1	-5	0.001134788	0.116940371
RH899	0	0	-1	0.41410711	0.421758823
RH899	0	0	-2	-0.007677415	0.277252874
RH899	0	0	-3	0.231378375	0.08848246
RH899	0	0	-4	0.185828958	0.148292637
RH899	0	0	-5	0.246283055	0.072582575
RH899	0	1	-1	0.036049761	0.641055127
RH899	0	1	-2	0.194500523	0.085778692
RH899	0	1	-3	0.054933434	-0.051434179
RH899	0	1	-4	-0.44999699	0.057400719
RH899	0	1	-5	0.321969977	0.260891153
RH899	1	0	-1	0.127721108	0.092429179
RH899	1	0	-2	0.043476322	-0.008496887
RH899	1	0	-3	-0.000586851	0.015756424
RH899	1	0	-4	-0.04055645	0.03327459
RH899	1	0	-5	0.123668858	0.101452901
RH899	1	1	-1	-0.092534245	0.100507888
RH899	1	1	-2	0.01507398	0.03550149
RH899	1	1	-3	0.044733427	-0.018322215
RH899	1	1	-4	0.034114166	0.06293957
RH899	1	1	-5	-0.029941596	0.028289624
RH899	2	0	-1	0.461363245	0.677939843
RH899	2	0	-2	0.100652661	0.257553752
RH899	2	0	-3	0.170086074	0.07484629
RH899	2	0	-4	0.089619574	0.296482346
RH899	2	0	-5	0.257026864	0.152631945
RH899	2	1	-1	0.470581731	0.889920665
RH899	2	1	-2	0.349083698	0.360308476
RH899	2	1	-3	0.085811504	0.001349428
RH899	2	1	-4	-0.116248618	0.392392009
RH899	2	1	-5	-0.212743774	0.304715048
RH899	3	0	-1	0.536667043	0.098093464
RH899	3	0	-2	0.120557229	0.056325088
RH899	3	0	-3	0.148325531	0.036389864
RH899	3	0	-4	0.074030048	-0.033131767
RH899	3	0	-5	0.077225087	0.35011816
RH899	3	1	-1	0.04330233	0.20434086
RH899	3	1	-2	-0.078212515	0.067703725
RH899	3	1	-3	0.081640903	-0.010559781
RH899	3	1	-4	-0.027099081	0.136919173
RH899	3	1	-5	0.117614541	0.189674114
RH899	4	0	-1	0.644247785	0.113293323
RH899	4	0	-2	0.646318815	0.015782572
RH899	4	0	-3	0.095629286	0.107020388
RH899	4	0	-4	-0.051736177	0.056319164
RH899	4	0	-5	-0.417631727	0.327917984
RH899	4	1	-1	0.218467186	0.216917568
RH899	4	1	-2	-0.123605334	-0.015854718
RH899	4	1	-3	-0.157155267	0.136176136
RH899	4	1	-4	0.293248984	-0.336824414
RH899	4	1	-5	0.382113127	0.225123614
RH899	5	0	-1	0.295514236	0.075510318
RH899	5	0	-2	0.216815479	0.042588731
RH899	5	0	-3	0.074090031	0.120303805
RH899	5	0	-4	0.094284714	0.096845667
RH899	5	0	-5	0.104115384	0.089053943
RH899	5	1	-1	0.021569815	0.094405282
RH899	5	1	-2	0.172442066	0.094319225
RH899	5	1	-3	-0.023713921	-0.055740445
RH899	5	1	-4	0.167097134	-0.015065075
RH899	5	1	-5	0.022410976	0.038419722
RH899	6	0	-1	1.840500071	-0.874320851
RH899	6	0	-2	0.749778016	-0.031712619
RH899	6	0	-3	1.518928129	-0.291087602
RH899	6	0	-4	-0.149922478	1.433621897
RH899	6	0	-5	-1.109782297	0.895542254
RH899	6	1	-1	1.044100949	0.124708377
RH899	6	1	-2	-0.069942739	-0.548544375
RH899	6	1	-3	1.047946239	-1.192570081
RH899	6	1	-4	0.104927391	-0.042804254
RH899	6	1	-5	0.19008993	0.23223715
RH897	0	0	-1	2.911664124	-1.026938411
RH897	0	0	-2	2.39836819	-0.738295501
RH897	0	0	-3	1.699384863	0.599755429
RH897	0	0	-4	1.08859611	1.738052464
RH897	0	0	-5	-2.14184968	0.177841223
RH897	0	1	-1	-3.492265725	2.500794959
RH897	0	1	-2	5.466080079	-2.613371567
RH897	0	1	-3	1.321969274	0.219518056
RH897	0	1	-4	0.485107154	2.259485757
RH897	0	1	-5	-0.989154487	-2.378421201
RH897	1	0	-1	1.51700292	-0.389094375
RH897	1	0	-2	1.011022789	-0.426578865
RH897	1	0	-3	0.461025459	0.260879891
RH897	1	0	-4	-0.034473592	0.538842698
RH897	1	0	-5	-0.395642211	0.38780575
RH897	1	1	-1	-1.705888909	0.23204457
RH897	1	1	-2	0.123669653	-0.437933303
RH897	1	1	-3	0.558178716	0.983435302
RH897	1	1	-4	0.133263583	0.429974448
RH897	1	1	-5	0.196978488	-0.375029246
RH897	2	0	-1	0.460212173	-0.197126773
RH897	2	0	-2	0.094994856	0.156723496
RH897	2	0	-3	-0.014904891	0.072542945
RH897	2	0	-4	0.234261563	-0.029420009
RH897	2	0	-5	0.028679412	0.123002405
RH897	2	1	-1	-0.057459434	0.286153589
RH897	2	1	-2	-0.099053199	0.196328184
RH897	2	1	-3	0.344018804	0.152071024
RH897	2	1	-4	0.020707307	0.111372542
RH897	2	1	-5	-0.055974662	0.030363695
RH897	3	0	-1	0.228697335	0.214325205
RH897	3	0	-2	0.070134911	0.018800539
RH897	3	0	-3	0.066918695	0.026746216
RH897	3	0	-4	0.04557689	0.086637563
RH897	3	0	-5	0.039241986	0.132126858
RH897	3	1	-1	0.166252754	0.317355239
RH897	3	1	-2	0.104764707	-0.008861075
RH897	3	1	-3	-0.057908582	0.080810085
RH897	3	1	-4	0.129153012	0.081436016
RH897	3	1	-5	0.008267101	0.038884688
RH897	4	0	-1	2.458392967	-0.643345053
RH897	4	0	-2	0.417715319	-0.180764507
RH897	4	0	-3	-0.14169364	0.509208791
RH897	4	0	-4	0.555608362	0.105615514
RH897	4	0	-5	-0.319731374	0.278073521
RH897	4	1	-1	0.598729263	0.011395499
RH897	4	1	-2	1.068235168	-0.092504079
RH897	4	1	-3	-0.522208981	0.560811752
RH897	4	1	-4	-0.314130911	0.700601627
RH897	4	1	-5	-1.287177562	0.736595522
RH897	5	0	-1	1.525845357	-0.024562809
RH897	5	0	-2	0.395356952	0.295150869
RH897	5	0	-3	0.548352628	0.113767568
RH897	5	0	-4	0.043788162	-0.017955118
RH897	5	0	-5	-0.488976446	1.014510146
RH897	5	1	-1	-0.584739892	0.41218792
RH897	5	1	-2	0.397670701	-0.33658419
RH897	5	1	-3	0.370685436	-0.181654806
RH897	5	1	-4	0.407614289	-0.258598824
RH897	5	1	-5	0.382975987	0.187383431
RH897	6	0	-1	0.737886203	0.251864244
RH897	6	0	-2	0.273277017	0.084936704
RH897	6	0	-3	0.3361484	0.130408045
RH897	6	0	-4	0.186881728	-0.091861754
RH897	6	0	-5	0.23376165	0.201099049
RH897	6	1	-1	0.364579717	0.120201943
RH897	6	1	-2	-0.431877085	0.431134392
RH897	6	1	-3	0.080487726	0.150170631
RH897	6	1	-4	-0.110336536	0.282457405
RH897	6	1	-5	0.107216414	0.049074302
RH897	7	0	-1	0.478115794	0.288813623
RH897	7	0	-2	0.263344995	-0.010620193
RH897	7	0	-3	0.146771925	0.334358969
RH897	7	0	-4	0.079220416	0.077586243
RH897	7	0	-5	-0.021253404	0.277347803
RH897	7	1	-1	0.543950069	0.097415994
RH897	7	1	-2	0.00348244	0.170374794
RH897	7	1	-3	0.040183622	0.160423359
RH897	7	1	-4	0.322175793	0.231529519
RH897	7	1	-5	0.238426177	0.320571977
RH896	0	0	-1	0.209909996	0.090750595
RH896	0	0	-2	0.120995481	0.075168823
RH896	0	0	-3	-0.054475547	0.105333394
RH896	0	0	-4	0.086104048	0.014533425
RH896	0	0	-5	0.188519416	0.100629828
RH896	0	1	-1	0.018040709	0.166476743
RH896	0	1	-2	0.129061829	0.068845256
RH896	0	1	-3	0.096699184	-0.085603176
RH896	0	1	-4	-0.06986639	0.06508332
RH896	0	1	-5	-0.059339056	0.002988074
RH896	1	0	-1	2.019679339	0.142700687
RH896	1	0	-2	0.194839701	0.06204729
RH896	1	0	-3	0.1453218	0.792960027
RH896	1	0	-4	-0.759898792	0.883734644
RH896	1	0	-5	-0.126011334	-0.117836434
RH896	1	1	-1	0.20655554	0.060431564
RH896	1	1	-2	0.25080198	0.079477749
RH896	1	1	-3	-0.057694207	-0.047720518
RH896	1	1	-4	0.309527751	0.290058932
RH896	1	1	-5	-0.08796609	0.363205588
RH896	2	0	-1	3.380555173	-1.324126596
RH896	2	0	-2	2.568008201	-0.904953387
RH896	2	0	-3	0.497518266	1.028249384
RH896	2	0	-4	-0.993508715	1.472249019
RH896	2	0	-5	0.258221257	0.11657725
RH896	2	1	-1	2.224379722	-0.570346914
RH896	2	1	-2	-1.191551025	1.733268756
RH896	2	1	-3	0.405887473	0.94651847
RH896	2	1	-4	-1.475087673	-0.136220789
RH896	2	1	-5	0.829453302	-0.541541211
RH896	3	0	-1	0.487623845	0.221848847
RH896	3	0	-2	0.185129838	-0.038752241
RH896	3	0	-3	0.196651734	0.061549542
RH896	3	0	-4	0.117807087	0.138546817
RH896	3	0	-5	0.22287782	0.202268703
RH896	3	1	-1	0.498052035	0.236556115
RH896	3	1	-2	0.117589441	0.296322023
RH896	3	1	-3	-0.269039944	0.001664828
RH896	3	1	-4	0.136695341	0.207204877
RH896	3	1	-5	0.192713638	0.065898507
RH896	4	0	-1	0.934353054	-0.161334133
RH896	4	0	-2	0.696666396	-0.04490752
RH896	4	0	-3	0.316409407	0.203372385
RH896	4	0	-4	0.525640063	-0.129315183
RH896	4	0	-5	-0.14478359	0.244436153
RH896	4	1	-1	0.6846263	-0.134599351
RH896	4	1	-2	0.691134509	0.423827791
RH896	4	1	-3	0.289749775	0.126515704
RH896	4	1	-4	0.111653462	0.055246184
RH896	4	1	-5	0.327204105	0.139200198
RH896	5	0	-1	0.924168014	-0.042978392
RH896	5	0	-2	0.136344549	0.228831888
RH896	5	0	-3	-0.117342657	0.125305426
RH896	5	0	-4	0.034211465	-0.022066578
RH896	5	0	-5	0.29552009	0.012216399
RH896	5	1	-1	0.851808388	-0.068676972
RH896	5	1	-2	0.213750876	0.276386123
RH896	5	1	-3	0.545849887	-0.015394114
RH896	5	1	-4	-0.257323766	0.178679093
RH896	5	1	-5	-0.163564468	0.164447664
RH896	6	0	-1	0.671269984	0.054226527
RH896	6	0	-2	0.460459536	0.091892696
RH896	6	0	-3	0.012617684	-0.084378042
RH896	6	0	-4	-0.210633564	0.380221691
RH896	6	0	-5	0.135440943	0.15577944
RH896	6	1	-1	0.650335892	0.088052388
RH896	6	1	-2	0.480858291	-0.038521842
RH896	6	1	-3	-0.340402621	-0.040930722
RH896	6	1	-4	0.480839137	0.097449645
RH896	6	1	-5	-0.045407743	0.360523253
RH895	0	0	-1	1.338325112	0.653071577
RH895	0	0	-2	0.495005299	0.708749223
RH895	0	0	-3	0.725843605	0.354611819
RH895	0	0	-4	0.205363811	-0.367584731
RH895	0	0	-5	0.186083308	0.168392871
RH895	0	1	-1	0.743014662	1.269558057
RH895	0	1	-2	-0.568460509	-0.384583589
RH895	0	1	-3	0.795802513	0.135760386
RH895	0	1	-4	0.809696941	0.280388115
RH895	0	1	-5	0.573786707	-0.528369213
RH895	1	0	-1	0.083295468	0.106912176
RH895	1	0	-2	0.052786467	0.061074943
RH895	1	0	-3	0.010121922	0.051339779
RH895	1	0	-4	0.047833056	0.043977745
RH895	1	0	-5	0.015893886	0.031290665
RH895	1	1	-1	0.03741983	0.085289818
RH895	1	1	-2	0.048372638	0.04726563
RH895	1	1	-3	0.006524837	0.047835122
RH895	1	1	-4	-0.027403105	0.068982909
RH895	1	1	-5	-0.007112143	0.063009745
RH895	2	0	-1	0.000631688	0.00120506
RH895	2	0	-2	0.000589878	0.001096588
RH895	2	0	-3	0.000506692	0.001013338
RH895	2	0	-4	0.000465184	0.000971678
RH895	2	0	-5	0.000381767	0.00075535
RH895	2	1	-1	0.000398501	0.001196712
RH895	2	1	-2	0.00039857	0.000747242
RH895	2	1	-3	0.00054839	0.000697373
RH895	2	1	-4	0.000298976	0.000498048
RH895	2	1	-5	0.000498095	0.000747139
RH895	3	0	-1	0.07852293	0.18930536
RH895	3	0	-2	0.026384179	0.076800818
RH895	3	0	-3	0.071676234	0.06615172
RH895	3	0	-4	0.036608301	0.069374576
RH895	3	0	-5	0.02543296	0.042243286
RH895	3	1	-1	0.003861876	0.044622895
RH895	3	1	-2	0.02729231	0.05290752
RH895	3	1	-3	0.032167511	0.085477252
RH895	3	1	-4	0.016077165	0.077525994
RH895	3	1	-5	0.008124509	0.077018585
RH895	4	0	-1	0.515553	0.576244793
RH895	4	0	-2	0.205162575	0.272020011
RH895	4	0	-3	0.189981513	0.13167563
RH895	4	0	-4	0.165114509	0.114634435
RH895	4	0	-5	0.106602248	0.05349456
RH895	4	1	-1	0.269969296	0.469080131
RH895	4	1	-2	0.419432182	-0.083030197
RH895	4	1	-3	0.380389243	0.449116279
RH895	4	1	-4	-0.024732382	-0.244774467
RH895	4	1	-5	-0.424791937	0.261901792
RH895	5	0	-1	0.536024481	0.745894761
RH895	5	0	-2	0.50904751	0.245256191
RH895	5	0	-3	0.16395333	0.197401465
RH895	5	0	-4	0.309144587	-0.096158878
RH895	5	0	-5	0.028590466	0.154288221
RH895	5	1	-1	0.047763065	0.4445419
RH895	5	1	-2	-0.002254346	0.138427727
RH895	5	1	-3	-0.61052968	0.366671342
RH895	5	1	-4	-0.234242307	0.159684861
RH895	5	1	-5	-0.124702563	0.562665364
RH895	6	0	-1	0.478533823	0.674939362
RH895	6	0	-2	-0.077282252	0.296907278
RH895	6	0	-3	0.374134099	-0.327447339
RH895	6	0	-4	0.093483017	0.070562568
RH895	6	0	-5	0.195225195	0.083972682
RH895	6	1	-1	0.395257804	0.326028926
RH895	6	1	-2	0.410952916	0.073264431
RH895	6	1	-3	-0.273108146	0.215555561
RH895	6	1	-4	0.119063532	-0.140229853
RH895	6	1	-5	0.034670445	0.373897925
