# Supplementary material for: Meta-reinforcement learning via orbitofrontal cortex
Source: Nat Neurosci. 2023 Nov 13;26(12):2182–91. doi: 10.1038/s41593-023-01485-3 (PMC10689244; doi:10.1038/s41593-023-01485-3)
Supplement: Supplementary file 7 — Numerical source data files for figures. [file 41593_2023_1485_MOESM7_ESM.zip › source_data_fig5/fig5dTop.csv]

session_id	opto	unsigned_bias
0	0	0.232290761
1	0	0.082873944
2	0	0.256820243
3	0	0.078752203
4	0	0.212164012
5	0	0.037119263
6	0	0.145258734
7	0	0.188443315
8	0	0.171612113
9	0	0.25245641
10	0	0.076461488
11	0	0.1557144
12	0	0.26369416
13	0	0.117066463
14	0	0.148232437
15	0	0.206382071
16	0	0.184371372
17	0	0.133234806
18	0	0.129247027
19	0	0.203881429
20	0	0.142599886
21	0	0.135689676
22	0	0.147345942
23	0	0.186412948
24	0	0.185603958
25	0	0.093229795
26	0	0.195843189
27	0	0.199617646
28	0	0.258331253
29	0	0.092717641
30	0	0.160591184
31	0	0.10971068
32	0	0.286786829
33	0	0.256395446
34	0	0.212141227
35	0	0.191387381
36	0	0.100150969
37	0	0.190317863
38	0	0.166778726
39	0	0.119183676
40	0	0.116825701
41	0	0.20083553
42	0	0.197488118
43	0	0.239098327
44	0	0.137627505
45	0	0.217588911
46	0	0.179078896
47	0	0.074548092
48	0	0.162436162
49	0	0.141874166
0	1	1.613029847
1	1	0.412098005
2	1	0.101113944
3	1	1.015391808
4	1	1.316908279
5	1	0.416597705
6	1	0.309600501
7	1	1.44801403
8	1	0.265087925
9	1	0.584521
10	1	0.277221641
11	1	0.549342389
12	1	2.040929655
13	1	2.043981837
14	1	0.481992988
15	1	4.906043698
16	1	1.69365197
17	1	1.491468978
18	1	0.122062699
19	1	1.266282858
20	1	0.152954589
21	1	3.783678998
22	1	0.334513116
23	1	0.432242081
24	1	0.378793938
25	1	0.034022487
26	1	1.727519317
27	1	0.879178208
28	1	0.717156182
29	1	0.18411022
30	1	1.962152136
31	1	1.414232462
32	1	0.367275088
33	1	1.266043171
34	1	1.763769497
35	1	1.819576124
36	1	0.573342686
37	1	1.991159624
38	1	2.305622918
39	1	0.429857129
40	1	0.587638134
41	1	0.197182755
42	1	1.66294319
43	1	0.304612741
44	1	0.980853318
45	1	1.499338011
46	1	1.613264169
47	1	0.490725979
48	1	0.786097988
49	1	0.408401162
