# Supplementary material for: Meta-reinforcement learning via orbitofrontal cortex
Source: Nat Neurosci. 2023 Nov 13;26(12):2182–91. doi: 10.1038/s41593-023-01485-3 (PMC10689244; doi:10.1038/s41593-023-01485-3)
Supplement: Supplementary file 8 — Numerical source data files for figures. [file 41593_2023_1485_MOESM8_ESM.zip › source_data_fig6/fig6b.csv]

mouse	session_id	opto	RewC	C
RH899	0	0	6.807271359	-0.558727639
RH899	0	1	2.613953797	4.167234083
RH899	1	0	3.291703927	1.423107293
RH899	1	1	-1.619308235	1.919337294
RH899	2	0	0.714166089	0.457705565
RH899	2	1	-0.010483476	0.684078335
RH899	3	0	0.339801015	0.184955486
RH899	3	1	0.260346974	0.191317377
RH899	4	0	1.241242879	0.042461483
RH899	4	1	0.570124868	1.697822894
RH899	5	0	0.761319952	0.51332429
RH899	5	1	0.761303129	0.176324936
RH899	6	0	1.401248908	0.40521737
RH899	6	1	0.635428216	0.354368879
RH899	7	0	0.785653432	0.69885716
RH899	7	1	0.506478741	0.593624842
RH899	8	0	0.051117118	0.070598539
RH899	8	1	0.032136007	0.096538792
RH899	9	0	0.387442399	0.656929805
RH899	9	1	-0.138654719	0.938248308
RH899	10	0	0.515977273	0.321161978
RH899	10	1	0.622144415	1.126490504
RH899	11	0	1.343959856	0.168622074
RH899	11	1	0.629947573	0.161416302
RH899	12	0	0.215643218	0.132285908
RH899	12	1	0.435064699	0.34174445
RH899	13	0	0.634352161	0.037954141
RH899	13	1	0.440030663	0.030052164
RH899	14	0	0.039533189	0.134729285
RH899	14	1	0.111108196	0.240104341
RH899	15	0	2.817052381	0.040572482
RH899	15	1	2.856019412	0.404019136
RH899	16	0	0.153446754	0.170472239
RH899	16	1	0.059514749	0.151440454
RH899	17	0	0.856819985	0.133187698
RH899	17	1	0.69928434	0.10912139
RH899	18	0	0.514782456	0.197303855
RH899	18	1	0.406209435	0.678134715
RH899	0	0	4.472739627	0.479466458
RH899	0	1	6.499955834	-0.233522724
RH899	1	0	0.903907557	0.583861242
RH899	1	1	0.467726131	1.178650782
RH899	2	0	0.617874857	0.772654662
RH899	2	1	0.2411065	0.64571029
RH899	3	0	0.167106667	0.167723177
RH899	3	1	0.119620481	0.228352944
RH899	4	0	0.521314416	0.277305386
RH899	4	1	0.279824502	0.579472399
RH899	5	0	1.09674755	0.531492935
RH899	5	1	0.269149826	0.48915723
RH899	6	0	2.251955541	0.243139851
RH899	6	1	0.799218089	1.041745664
RH899	7	0	0.021498639	0.199912325
RH899	7	1	0.136151168	0.249372645
RH899	8	0	4.537803731	0.361672818
RH899	8	1	7.066614706	-0.416917202
RH899	9	0	0.37737741	0.173824039
RH899	9	1	0.346668213	0.388324969
RH899	10	0	0.620438425	0.44767357
RH899	10	1	0.468277972	0.233997688
RH899	11	0	0.587594564	0.315907576
RH899	11	1	0.111079384	0.865439118
RH899	12	0	1.170631668	-0.249965364
RH899	12	1	0.605815934	0.378422874
RH899	13	0	3.147640387	0.543569132
RH899	13	1	3.131519549	-1.672238984
RH899	14	0	4.094597945	1.496232667
RH899	14	1	5.859941045	1.342097462
RH899	15	0	2.181462012	-0.095132226
RH899	15	1	0.490711075	0.30779288
RH899	16	0	1.094068678	1.249951783
RH899	16	1	-3.018607285	3.73131444
RH899	17	0	1.076886275	-0.046430438
RH899	17	1	-0.620017017	-0.147865222
RH899	18	0	0.940553121	0.647334357
RH899	18	1	1.134040242	0.270691238
RH899	19	0	0.350464208	-0.020856991
RH899	19	1	0.382304826	0.568173566
RH897	0	0	9.792075424	-2.609744195
RH897	0	1	0.156997049	0.51929198
RH897	1	0	0.361185029	0.445071469
RH897	1	1	0.352856151	0.570676323
RH897	2	0	1.53056181	0.85488701
RH897	2	1	3.376822681	-0.674578478
RH897	3	0	3.08277698	0.240665107
RH897	3	1	1.119276437	3.810605489
RH897	4	0	1.002059398	2.793898601
RH897	4	1	5.632680847	1.295774111
RH897	5	0	0.340213932	0.157488912
RH897	5	1	0.343672195	0.326398445
RH897	6	0	1.596524659	0.258248256
RH897	6	1	-0.768505994	1.473419969
RH897	7	0	3.852192579	0.658639731
RH897	7	1	-2.582067901	3.895681689
RH897	8	0	2.791320416	0.382274636
RH897	8	1	-0.063453246	1.781054466
RH897	9	0	0.166127586	0.139687682
RH897	9	1	0.169373496	0.242041168
RH897	10	0	0.561601866	0.330126872
RH897	10	1	0.508435061	0.449698274
RH897	11	0	0.558061479	0.66693088
RH897	11	1	0.9050372	0.680763404
RH897	12	0	0.697229279	0.403159871
RH897	12	1	0.019056759	0.477483316
RH897	13	0	0.983362397	0.378907676
RH897	13	1	0.688238634	1.020257619
RH897	14	0	2.977755043	-0.111099048
RH897	14	1	2.179284719	-0.462480465
RH897	15	0	0.512431805	0.247995431
RH897	15	1	0.33249167	0.379737062
RH897	16	0	6.1995283	1.176014572
RH897	16	1	3.252508548	4.11466791
RH897	0	0	2.199434798	0.329401307
RH897	0	1	1.601473094	-0.59036028
RH897	1	0	1.298183496	0.120185395
RH897	1	1	0.521127384	0.977659247
RH897	2	0	2.894539747	0.707892854
RH897	2	1	2.533554905	3.199448718
RH897	3	0	2.114337576	1.300700469
RH897	3	1	1.449948451	0.92624355
RH897	4	0	0.669122935	1.114926198
RH897	4	1	1.020267022	1.862951708
RH897	5	0	1.147729198	0.703920941
RH897	5	1	0.920381774	1.263943651
RH897	6	0	0.962433128	0.667008949
RH897	6	1	-0.15824075	1.416403757
RH897	7	0	0.52161397	0.412080563
RH897	7	1	0.560653597	0.607173955
RH897	8	0	2.780936034	0.678241531
RH897	8	1	0.905822085	1.03564277
RH897	9	0	0.148077368	0.157619637
RH897	9	1	0.097933979	0.162555751
RH897	10	0	4.806884781	-0.611970073
RH897	10	1	0.36215767	4.044284556
RH897	11	0	2.461385386	0.657548229
RH897	11	1	2.067171533	0.975578055
RH897	12	0	2.203504489	1.047417002
RH897	12	1	0.505460086	2.011331986
RH897	13	0	0.828111188	0.883933086
RH897	13	1	0.581496729	1.49735386
RH897	14	0	1.867367652	1.126350949
RH897	14	1	3.02812303	0.461754528
RH897	15	0	0.919608114	1.19908683
RH897	15	1	-0.343268123	0.586584215
RH896	0	0	0.10700315	0.145686993
RH896	0	1	0.089646269	0.104979025
RH896	1	0	0.615628816	0.210625753
RH896	1	1	0.79046787	0.056254184
RH896	2	0	5.208068658	0.823050801
RH896	2	1	0.333156762	6.453448084
RH896	3	0	7.247330636	-1.571786062
RH896	3	1	0.244420407	6.670471691
RH896	4	0	0.666862494	0.73998145
RH896	4	1	0.556900142	0.708513887
RH896	5	0	0.439328173	0.517309477
RH896	5	1	0.446347449	0.459585908
RH896	6	0	0.323915659	0.697227768
RH896	6	1	0.442839226	0.752008867
RH896	7	0	0.473374043	0.139817124
RH896	7	1	0.189639888	0.103973448
RH896	8	0	0.266497138	0.423910492
RH896	8	1	0.111553187	0.453206293
RH896	9	0	1.713268072	1.192041375
RH896	9	1	1.485580774	1.06883501
RH896	10	0	0.105667513	0.219727597
RH896	10	1	0.112113	0.225548774
RH896	11	0	0.988620324	0.680959462
RH896	11	1	0.89750177	0.985973445
RH896	12	0	0.251514432	0.46973502
RH896	12	1	0.298888108	0.422881299
RH896	13	0	1.428260332	-0.630277801
RH896	13	1	-1.77672144	3.934718305
RH896	14	0	0.745057294	0.81948097
RH896	14	1	1.015420682	0.860553526
RH896	15	0	1.185907985	2.744826805
RH896	15	1	1.434328985	0.116960142
RH896	16	0	2.174403886	-0.07938941
RH896	16	1	1.423647734	0.621833584
RH896	17	0	1.1593895	0.874508682
RH896	17	1	0.50578484	0.751169577
RH896	18	0	0.388660858	0.501817988
RH896	18	1	0.470351497	0.836317769
RH896	19	0	0.891419412	1.138651079
RH896	19	1	1.129409476	0.908061163
RH896	20	0	1.980656308	1.712821198
RH896	20	1	0.60013603	2.201762743
RH896	21	0	0.826990469	1.117186495
RH896	21	1	1.065265422	1.173063817
RH896	22	0	1.229043183	1.459678675
RH896	22	1	0.143447553	1.856824031
RH896	23	0	0.241460076	0.207901886
RH896	23	1	0.256560461	0.334731576
RH896	24	0	0.131907644	0.134329854
RH896	24	1	0.138797858	0.20331535
RH896	25	0	1.812882518	0.682268119
RH896	25	1	1.128857918	0.928420622
RH896	26	0	1.056658111	0.787188692
RH896	26	1	0.966362482	1.13186773
RH896	27	0	1.554325763	1.13919747
RH896	27	1	1.875665188	1.057943176
RH896	28	0	0.126693567	0.189817612
RH896	28	1	0.090728309	0.292185402
RH896	29	0	0.886898721	0.24316482
RH896	29	1	0.776665153	0.418196311
RH896	0	0	0.515946753	0.189398274
RH896	0	1	0.472554405	0.578796647
RH896	1	0	0.071270429	0.091238446
RH896	1	1	0.102192191	0.089038263
RH896	2	0	1.342384396	1.315889442
RH896	2	1	1.758093525	1.081044145
RH896	3	0	2.225228067	2.055006488
RH896	3	1	1.454514477	2.831287433
RH896	4	0	1.867079341	0.456369688
RH896	4	1	12.08141602	1.64262755
RH896	5	0	0.972661648	0.252260962
RH896	5	1	1.06750752	0.927724978
RH896	6	0	0.757989724	0.980805336
RH896	6	1	0.533563447	1.177961833
RH896	7	0	0.85017988	0.751725341
RH896	7	1	0.633931054	1.151417781
RH896	8	0	0.417084587	0.512224511
RH896	8	1	0.240659348	0.789141948
RH896	9	0	0.765949084	0.891350509
RH896	9	1	0.550854673	1.092270931
RH896	10	0	0.120580141	0.767488159
RH896	10	1	0.014218846	1.305705925
RH896	11	0	-0.432956022	1.975573797
RH896	11	1	1.983252774	-0.375063617
RH896	12	0	0.638700892	0.491021627
RH896	12	1	0.18457369	1.156947882
RH896	13	0	1.153306307	0.263532492
RH896	13	1	-0.141802179	0.859231283
RH896	14	0	0.7116959	0.936741102
RH896	14	1	0.636085246	1.937568028
RH896	15	0	1.59317524	0.456781357
RH896	15	1	-1.811451315	2.847497351
RH896	16	0	0.013915906	0.688017621
RH896	16	1	-1.091839928	1.498131457
RH896	17	0	1.325940907	0.006277051
RH896	17	1	0.098015535	1.722170438
RH896	18	0	2.13050166	0.723480396
RH896	18	1	3.576424461	-1.602494829
RH896	19	0	1.046585749	0.700181183
RH896	19	1	0.582385151	0.628956144
RH896	20	0	1.661445947	0.855991757
RH896	20	1	0.423993711	1.020873114
RH896	21	0	0.203399103	0.218260993
RH896	21	1	0.120603954	0.178571844
RH896	22	0	1.156387941	0.74034876
RH896	22	1	0.800388991	0.134735939
RH896	23	0	2.924156057	0.393160925
RH896	23	1	2.513102518	0.740681825
RH896	24	0	0.001980952	0.003106772
RH896	24	1	0.001297044	0.001346221
RH896	25	0	1.366719975	0.67443767
RH896	25	1	0.928857493	1.198052902
RH896	26	0	1.809387754	2.18244416
RH896	26	1	5.485767216	0.979667716
RH896	27	0	1.810210931	0.845096961
RH896	27	1	0.955210909	0.716070046
RH896	28	0	0.808254965	0.983969551
RH896	28	1	0.681504167	1.085627079
RH896	29	0	0.589060112	0.678067781
RH896	29	1	0.972400705	0.339586463
RH896	30	0	0.060531911	0.070435189
RH896	30	1	0.054513381	0.091522028
RH895	0	0	4.342669862	-1.094977293
RH895	0	1	0.470496775	2.238036036
RH895	1	0	0.488016248	0.490491812
RH895	1	1	-0.185219543	0.068947017
RH895	2	0	-1.212560576	3.778450661
RH895	2	1	-2.196355021	2.514524268
RH895	3	0	7.952991012	0.360454086
RH895	3	1	28.120463	-16.54806009
RH895	4	0	2.801344866	-0.406670253
RH895	4	1	4.051201226	-0.269863769
RH895	5	0	0.167196722	0.151210821
RH895	5	1	0.39395795	0.483465639
RH895	6	0	-0.608275956	2.097662408
RH895	6	1	0.016134816	0.450620025
RH895	7	0	0.497813287	0.489434534
RH895	7	1	0.235891816	0.659221193
RH895	8	0	1.231265254	1.045166218
RH895	8	1	-1.335190718	1.761679854
RH895	9	0	0.87358697	0.657809005
RH895	9	1	1.059775452	1.184523925
RH895	10	0	4.486068691	-0.857903802
RH895	10	1	-0.499466136	1.067629673
RH895	11	0	0.440454363	0.904236378
RH895	11	1	-0.014637997	0.714677465
RH895	12	0	1.779635183	0.950004676
RH895	12	1	1.173890611	0.924144462
RH895	13	0	0.429655168	0.001617775
RH895	13	1	-0.02136911	0.192671902
RH895	14	0	0.891391114	0.577290123
RH895	14	1	-0.24646783	-0.563309503
RH895	15	0	0.611628841	0.368327004
RH895	15	1	0.45304456	0.212038507
RH895	16	0	0.128116979	0.162579384
RH895	16	1	0.085650301	0.027994801
RH895	17	0	1.954834809	0.653640604
RH895	17	1	1.518818342	0.109484622
RH895	18	0	0.898149372	0.557304004
RH895	18	1	-0.321134085	0.443558995
RH895	19	0	0.740198937	0.56451547
RH895	19	1	0.258578055	-0.097615105
RH895	20	0	0.959532842	1.20781436
RH895	20	1	-0.0219361	1.075280882
RH895	21	0	1.513803628	1.287613911
RH895	21	1	-1.726280797	1.697939397
RH895	0	0	2.635597723	-0.006826817
RH895	0	1	-1.09323655	-0.483850283
RH895	1	0	0.492668672	0.276967
RH895	1	1	0.064512001	-0.074403438
RH895	2	0	0.623303163	1.120794328
RH895	2	1	0.22598793	0.547358181
RH895	3	0	0.634378587	0.475522634
RH895	3	1	0.536578867	0.35237908
RH895	4	0	0.500294384	0.432561638
RH895	4	1	0.367126729	0.005548722
RH895	5	0	1.873668328	0.672923445
RH895	5	1	-0.295518769	0.474157007
RH895	6	0	0.114092718	0.16791205
RH895	6	1	0.115432835	-0.062106852
RH895	7	0	0.19992717	0.937899726
RH895	7	1	0.276543681	1.035119906
RH895	8	0	0.980502858	0.529883737
RH895	8	1	0.004208687	0.065356211
RH895	9	0	0.454082259	1.210773153
RH895	9	1	-0.295013674	0.154700352
RH895	10	0	0.690566525	0.196989503
RH895	10	1	0.124622097	-0.091961609
RH895	11	0	0.900835472	0.634190726
RH895	11	1	0.292956974	-0.052820629
RH895	12	0	1.019868643	2.667732062
RH895	12	1	-0.002857472	-0.328811265
RH895	13	0	1.054445877	1.08433279
RH895	13	1	1.23759098	0.891497264
RH895	14	0	0.299390937	1.077642265
RH895	14	1	-0.247293368	0.22320198
RH895	15	0	0.778453904	0.294601072
RH895	15	1	-0.202173996	0.307650194
RH895	16	0	0.781152435	0.919405332
RH895	16	1	0.750015822	0.382805999
RH895	17	0	0.667741842	0.548548779
RH895	17	1	0.15010725	-0.379936387
RH895	18	0	0.514786153	0.429195725
RH895	18	1	0.143716272	-0.113075698
RH895	19	0	1.398382511	0.071265193
RH895	19	1	0.788390636	-0.107501834
RH895	20	0	2.12186693	0.379884552
RH895	20	1	-0.071098552	0.975396691
