# Supplementary material for: Meta-reinforcement learning via orbitofrontal cortex
Source: Nat Neurosci. 2023 Nov 13;26(12):2182–91. doi: 10.1038/s41593-023-01485-3 (PMC10689244; doi:10.1038/s41593-023-01485-3)
Supplement: Supplementary file 8 — Numerical source data files for figures. [file 41593_2023_1485_MOESM8_ESM.zip › source_data_fig6/fig6c.csv]

mouse	session_id	opto	unsigned_bias
RH899	0	0	0.522030661
RH899	0	1	3.401765994
RH899	1	0	0.528506175
RH899	1	1	0.637299304
RH899	2	0	0.106786017
RH899	2	1	0.194673539
RH899	3	0	0.076686308
RH899	3	1	0.177103778
RH899	4	0	0.176128184
RH899	4	1	0.577577858
RH899	5	0	0.112003806
RH899	5	1	0.061049337
RH899	6	0	0.359572837
RH899	6	1	0.208450014
RH899	7	0	0.139688631
RH899	7	1	0.252607398
RH899	8	0	0.011961802
RH899	8	1	0.02464556
RH899	9	0	0.108197093
RH899	9	1	0.113538597
RH899	10	0	0.039182221
RH899	10	1	0.273917574
RH899	11	0	0.155013449
RH899	11	1	0.29199739
RH899	12	0	0.119275528
RH899	12	1	0.294329102
RH899	13	0	0.198637071
RH899	13	1	0.044627365
RH899	14	0	0.016138139
RH899	14	1	0.023685475
RH899	15	0	0.221154492
RH899	15	1	1.012894361
RH899	16	0	0.011274536
RH899	16	1	0.081948639
RH899	17	0	0.161017041
RH899	17	1	0.170135069
RH899	18	0	0.078002587
RH899	18	1	0.218051819
RH899	0	0	0.312225048
RH899	0	1	4.021200943
RH899	1	0	0.121898612
RH899	1	1	0.433994884
RH899	2	0	0.134556211
RH899	2	1	0.271792241
RH899	3	0	0.029374899
RH899	3	1	0.034932478
RH899	4	0	0.111456574
RH899	4	1	0.394995103
RH899	5	0	0.203452509
RH899	5	1	0.276067009
RH899	6	0	0.240120739
RH899	6	1	0.688188495
RH899	7	0	0.049700981
RH899	7	1	0.056261313
RH899	8	0	0.338425893
RH899	8	1	0.807021862
RH899	9	0	0.069461202
RH899	9	1	0.179338898
RH899	10	0	0.166436158
RH899	10	1	0.5852889
RH899	11	0	0.081103962
RH899	11	1	0.580049304
RH899	12	0	0.300261024
RH899	12	1	0.08334084
RH899	13	0	0.586217794
RH899	13	1	2.200127041
RH899	14	0	0.695029957
RH899	14	1	4.077412405
RH899	15	0	0.37986346
RH899	15	1	0.51177168
RH899	16	0	0.561172505
RH899	16	1	1.229721716
RH899	17	0	0.161820409
RH899	17	1	0.408475781
RH899	18	0	0.361450163
RH899	18	1	0.417281728
RH899	19	0	0.165066381
RH899	19	1	0.219499507
RH897	0	0	0.955932245
RH897	0	1	0.247326422
RH897	1	0	0.039649803
RH897	1	1	0.038867879
RH897	2	0	0.539128393
RH897	2	1	0.990754908
RH897	3	0	0.659258583
RH897	3	1	2.240001354
RH897	4	0	1.036566013
RH897	4	1	3.369535281
RH897	5	0	0.053151403
RH897	5	1	0.054189658
RH897	6	0	0.059295356
RH897	6	1	0.57333921
RH897	7	0	0.965555113
RH897	7	1	0.452605951
RH897	8	0	0.270021161
RH897	8	1	0.475936771
RH897	9	0	0.029719771
RH897	9	1	0.012386221
RH897	10	0	0.143105033
RH897	10	1	0.150970721
RH897	11	0	0.05750427
RH897	11	1	0.489419208
RH897	12	0	0.065060812
RH897	12	1	0.256034362
RH897	13	0	0.242601557
RH897	13	1	0.457544156
RH897	14	0	0.515245542
RH897	14	1	0.760530178
RH897	15	0	0.026566297
RH897	15	1	0.052277914
RH897	16	0	0.793440457
RH897	16	1	4.282393722
RH897	0	0	0.260623879
RH897	0	1	1.163108896
RH897	1	0	0.265704489
RH897	1	1	0.287355183
RH897	2	0	0.346142082
RH897	2	1	4.516721118
RH897	3	0	0.269677032
RH897	3	1	1.016662297
RH897	4	0	0.258476934
RH897	4	1	0.322854269
RH897	5	0	0.100823701
RH897	5	1	0.818607321
RH897	6	0	0.157533255
RH897	6	1	0.335369935
RH897	7	0	0.079815995
RH897	7	1	0.253169057
RH897	8	0	0.247150704
RH897	8	1	0.574679988
RH897	9	0	0.03957744
RH897	9	1	0.007509476
RH897	10	0	0.409035774
RH897	10	1	2.430906389
RH897	11	0	0.377686895
RH897	11	1	1.880807829
RH897	12	0	0.354530013
RH897	12	1	1.811127799
RH897	13	0	0.414623112
RH897	13	1	0.867374976
RH897	14	0	0.420309946
RH897	14	1	1.293726524
RH897	15	0	0.075266761
RH897	15	1	0.920486138
RH896	0	0	0.011135989
RH896	0	1	0.036577239
RH896	1	0	0.109152193
RH896	1	1	0.260714442
RH896	2	0	0.9617547
RH896	2	1	0.554254737
RH896	3	0	2.877079844
RH896	3	1	0.823025276
RH896	4	0	0.146990516
RH896	4	1	0.294788559
RH896	5	0	0.038546391
RH896	5	1	0.037282136
RH896	6	0	0.13948151
RH896	6	1	0.074859724
RH896	7	0	0.050346138
RH896	7	1	0.150521813
RH896	8	0	0.088500562
RH896	8	1	0.067315413
RH896	9	0	0.299855513
RH896	9	1	0.308255544
RH896	10	0	0.012153905
RH896	10	1	0.049283488
RH896	11	0	0.083122524
RH896	11	1	0.307745237
RH896	12	0	0.044480334
RH896	12	1	0.150608559
RH896	13	0	0.259117425
RH896	13	1	0.990609698
RH896	14	0	0.218387381
RH896	14	1	0.418669897
RH896	15	0	0.811117617
RH896	15	1	0.378072102
RH896	16	0	0.084632823
RH896	16	1	0.050091719
RH896	17	0	0.2033773
RH896	17	1	0.150318374
RH896	18	0	0.087339693
RH896	18	1	0.044503665
RH896	19	0	0.127352858
RH896	19	1	0.469065394
RH896	20	0	0.22698958
RH896	20	1	0.242726848
RH896	21	0	0.34668995
RH896	21	1	0.057712871
RH896	22	0	0.387939979
RH896	22	1	0.209234406
RH896	23	0	0.017773809
RH896	23	1	0.101685219
RH896	24	0	0.010047326
RH896	24	1	0.01507475
RH896	25	0	0.3715216
RH896	25	1	0.292251989
RH896	26	0	0.210125377
RH896	26	1	0.109753349
RH896	27	0	0.273218299
RH896	27	1	0.091608574
RH896	28	0	0.045126706
RH896	28	1	0.013485364
RH896	29	0	0.122568791
RH896	29	1	0.17614074
RH896	0	0	0.136928495
RH896	0	1	0.017181167
RH896	1	0	0.02471567
RH896	1	1	0.03252635
RH896	2	0	0.281589719
RH896	2	1	0.962578752
RH896	3	0	0.370147941
RH896	3	1	0.957810002
RH896	4	0	0.128794107
RH896	4	1	2.876221266
RH896	5	0	0.183905321
RH896	5	1	0.321608638
RH896	6	0	0.135599524
RH896	6	1	0.135420543
RH896	7	0	0.123496698
RH896	7	1	0.128903697
RH896	8	0	0.209776062
RH896	8	1	0.121026232
RH896	9	0	0.159391175
RH896	9	1	0.123939985
RH896	10	0	0.11600569
RH896	10	1	0.089552333
RH896	11	0	0.37590367
RH896	11	1	0.371366663
RH896	12	0	0.245185308
RH896	12	1	0.219482677
RH896	13	0	0.196773315
RH896	13	1	0.543005135
RH896	14	0	0.104144167
RH896	14	1	0.025797599
RH896	15	0	0.396964411
RH896	15	1	0.139577459
RH896	16	0	0.169851049
RH896	16	1	0.048953423
RH896	17	0	0.168622232
RH896	17	1	0.294577016
RH896	18	0	0.286977862
RH896	18	1	1.192691539
RH896	19	0	0.136323196
RH896	19	1	0.365138068
RH896	20	0	0.268194991
RH896	20	1	1.676512344
RH896	21	0	0.030794005
RH896	21	1	0.069331575
RH896	22	0	0.099614754
RH896	22	1	0.675991044
RH896	23	0	0.267124345
RH896	23	1	2.963473473
RH896	24	0	0.000370744
RH896	24	1	0.000599738
RH896	25	0	0.188794848
RH896	25	1	0.856487414
RH896	26	0	0.826389541
RH896	26	1	2.563598494
RH896	27	0	0.214286428
RH896	27	1	1.023740006
RH896	28	0	0.098384265
RH896	28	1	0.277242606
RH896	29	0	0.36800919
RH896	29	1	0.581719167
RH896	30	0	0.017934948
RH896	30	1	0.012849337
RH895	0	0	1.569712891
RH895	0	1	3.54461399
RH895	1	0	0.126677529
RH895	1	1	0.30444527
RH895	2	0	0.321880216
RH895	2	1	2.55522637
RH895	3	0	1.26470644
RH895	3	1	0.834103725
RH895	4	0	0.819878093
RH895	4	1	1.625362842
RH895	5	0	0.015423139
RH895	5	1	0.040955893
RH895	6	0	0.16708893
RH895	6	1	0.058312079
RH895	7	0	0.072322462
RH895	7	1	0.029035152
RH895	8	0	0.37013891
RH895	8	1	0.077571627
RH895	9	0	0.211130566
RH895	9	1	0.611859977
RH895	10	0	0.068386613
RH895	10	1	0.171168116
RH895	11	0	0.189931852
RH895	11	1	0.522359894
RH895	12	0	0.36206382
RH895	12	1	0.661273555
RH895	13	0	0.03274324
RH895	13	1	0.152117253
RH895	14	0	0.143458022
RH895	14	1	0.880898552
RH895	15	0	0.19972393
RH895	15	1	0.479964223
RH895	16	0	0.02289051
RH895	16	1	0.010255055
RH895	17	0	0.172742799
RH895	17	1	1.305124662
RH895	18	0	0.107857676
RH895	18	1	0.345714594
RH895	19	0	0.204452424
RH895	19	1	0.163612915
RH895	20	0	0.346557635
RH895	20	1	0.828889669
RH895	21	0	0.366444099
RH895	21	1	1.422044188
RH895	0	0	0.332103189
RH895	0	1	0.367805862
RH895	1	0	0.058698718
RH895	1	1	0.732233069
RH895	2	0	0.364547341
RH895	2	1	1.429747767
RH895	3	0	0.051278729
RH895	3	1	0.766547065
RH895	4	0	0.29796939
RH895	4	1	0.177677301
RH895	5	0	0.33452622
RH895	5	1	2.015667067
RH895	6	0	0.048845643
RH895	6	1	0.134575266
RH895	7	0	0.160182334
RH895	7	1	0.195737995
RH895	8	0	0.302651709
RH895	8	1	0.7882881
RH895	9	0	0.442842352
RH895	9	1	0.634256093
RH895	10	0	0.065721667
RH895	10	1	0.585876099
RH895	11	0	0.38818002
RH895	11	1	0.594403624
RH895	12	0	0.989211878
RH895	12	1	2.812711084
RH895	13	0	0.154970459
RH895	13	1	1.362552594
RH895	14	0	0.158114487
RH895	14	1	1.175566002
RH895	15	0	0.126999159
RH895	15	1	0.528251592
RH895	16	0	0.29987852
RH895	16	1	1.235880384
RH895	17	0	0.184553819
RH895	17	1	0.967678927
RH895	18	0	0.147143436
RH895	18	1	0.638390473
RH895	19	0	0.259938862
RH895	19	1	1.158750842
RH895	20	0	0.488782072
RH895	20	1	2.075271063
