# Supplementary material for: Meta-reinforcement learning via orbitofrontal cortex
Source: Nat Neurosci. 2023 Nov 13;26(12):2182–91. doi: 10.1038/s41593-023-01485-3 (PMC10689244; doi:10.1038/s41593-023-01485-3)
Supplement: Supplementary file 8 — Numerical source data files for figures. [file 41593_2023_1485_MOESM8_ESM.zip › source_data_fig6/fig6d.csv]

mouse	session_id	opto	bias
RH899	0	0	-0.511031378
RH899	0	1	3.401765994
RH899	1	0	0.346983752
RH899	1	1	-0.637299304
RH899	2	0	0.077426662
RH899	2	1	-0.194673539
RH899	3	0	-0.033489807
RH899	3	1	0.177103778
RH899	4	0	-0.163198123
RH899	4	1	0.577577858
RH899	5	0	-0.082384699
RH899	5	1	0.061049337
RH899	6	0	-0.359547796
RH899	6	1	0.208450014
RH899	7	0	0.106709588
RH899	7	1	0.252607398
RH899	8	0	-0.011824368
RH899	8	1	-0.02464556
RH899	9	0	0.005324053
RH899	9	1	-0.113538597
RH899	10	0	0.019013699
RH899	10	1	-0.273917574
RH899	11	0	0.145459164
RH899	11	1	-0.29199739
RH899	12	0	0.094017717
RH899	12	1	-0.294329102
RH899	13	0	0.198637071
RH899	13	1	0.044627365
RH899	14	0	0.011424282
RH899	14	1	0.023685475
RH899	15	0	-0.049846359
RH899	15	1	1.012894361
RH899	16	0	0.006653493
RH899	16	1	0.081948639
RH899	17	0	-0.161017041
RH899	17	1	0.170135069
RH899	18	0	-0.075985542
RH899	18	1	0.218051819
RH899	0	0	-0.124728466
RH899	0	1	-4.021200943
RH899	1	0	0.023300135
RH899	1	1	-0.433994884
RH899	2	0	-0.059559455
RH899	2	1	0.271792241
RH899	3	0	-0.02926085
RH899	3	1	-0.034932478
RH899	4	0	0.080116878
RH899	4	1	0.394995103
RH899	5	0	0.203452509
RH899	5	1	0.276067009
RH899	6	0	0.156715619
RH899	6	1	0.688188495
RH899	7	0	0.049376438
RH899	7	1	-0.055962635
RH899	8	0	0.06790513
RH899	8	1	-0.807021862
RH899	9	0	-0.043945855
RH899	9	1	0.179338898
RH899	10	0	0.026069412
RH899	10	1	0.5852889
RH899	11	0	-0.018955852
RH899	11	1	0.580049304
RH899	12	0	-0.284422489
RH899	12	1	0.08334084
RH899	13	0	-0.169976058
RH899	13	1	2.200127041
RH899	14	0	-0.549689723
RH899	14	1	4.077412405
RH899	15	0	-0.326579104
RH899	15	1	-0.51177168
RH899	16	0	0.435433494
RH899	16	1	-1.229721716
RH899	17	0	-0.064573238
RH899	17	1	0.408475781
RH899	18	0	-0.253799764
RH899	18	1	0.417281728
RH899	19	0	-0.146980828
RH899	19	1	-0.219499507
RH897	0	0	0.571284114
RH897	0	1	0.247326422
RH897	1	0	0.027078285
RH897	1	1	0.038867879
RH897	2	0	-0.338791348
RH897	2	1	-0.990754908
RH897	3	0	-0.099418716
RH897	3	1	-2.240001354
RH897	4	0	0.617344653
RH897	4	1	-3.369535281
RH897	5	0	0.04535108
RH897	5	1	0.054189658
RH897	6	0	-0.011519465
RH897	6	1	0.57333921
RH897	7	0	-0.47882354
RH897	7	1	-0.452605951
RH897	8	0	0.064418837
RH897	8	1	0.475936771
RH897	9	0	-0.029719771
RH897	9	1	-0.012386221
RH897	10	0	0.137384249
RH897	10	1	0.150970721
RH897	11	0	-0.005399448
RH897	11	1	0.489419208
RH897	12	0	0.039054278
RH897	12	1	0.256034362
RH897	13	0	0.126687665
RH897	13	1	0.457544156
RH897	14	0	0.515245542
RH897	14	1	0.760530178
RH897	15	0	0.012250366
RH897	15	1	-0.052277914
RH897	16	0	0.136885228
RH897	16	1	-4.282393722
RH897	0	0	-0.155624338
RH897	0	1	1.163108896
RH897	1	0	-0.186978539
RH897	1	1	0.28695076
RH897	2	0	-0.265456541
RH897	2	1	4.516721118
RH897	3	0	-0.237015197
RH897	3	1	1.016662297
RH897	4	0	-0.246512607
RH897	4	1	0.320270158
RH897	5	0	-0.013166315
RH897	5	1	0.818607321
RH897	6	0	0.155206144
RH897	6	1	0.335369935
RH897	7	0	-0.079150162
RH897	7	1	0.253169057
RH897	8	0	-0.123596433
RH897	8	1	0.574679988
RH897	9	0	-0.03957744
RH897	9	1	-0.007509476
RH897	10	0	0.166081621
RH897	10	1	2.430906389
RH897	11	0	-0.377686895
RH897	11	1	1.880807829
RH897	12	0	-0.302345321
RH897	12	1	1.811127799
RH897	13	0	-0.414623112
RH897	13	1	0.867374976
RH897	14	0	-0.100011644
RH897	14	1	1.293726524
RH897	15	0	-0.008092945
RH897	15	1	0.920486138
RH896	0	0	0.011006932
RH896	0	1	0.036577239
RH896	1	0	-0.043066227
RH896	1	1	0.260714442
RH896	2	0	0.781400755
RH896	2	1	-0.554254737
RH896	3	0	-2.744140412
RH896	3	1	0.823025276
RH896	4	0	0.052653235
RH896	4	1	0.294788559
RH896	5	0	-0.038546391
RH896	5	1	-0.037282136
RH896	6	0	0.10445373
RH896	6	1	-0.074859724
RH896	7	0	-0.050346138
RH896	7	1	-0.150521813
RH896	8	0	-0.088500562
RH896	8	1	-0.067315413
RH896	9	0	-0.233778147
RH896	9	1	0.308255544
RH896	10	0	-0.012153905
RH896	10	1	-0.049283488
RH896	11	0	0.079963277
RH896	11	1	-0.307745237
RH896	12	0	0.042714245
RH896	12	1	0.150608559
RH896	13	0	0.259117425
RH896	13	1	0.990609698
RH896	14	0	-0.179704242
RH896	14	1	0.418669897
RH896	15	0	0.698478446
RH896	15	1	0.378072102
RH896	16	0	-0.060218896
RH896	16	1	-0.050091719
RH896	17	0	-0.035409034
RH896	17	1	-0.150318374
RH896	18	0	-0.086840785
RH896	18	1	0.030029979
RH896	19	0	-0.049710408
RH896	19	1	-0.469065394
RH896	20	0	0.057046535
RH896	20	1	0.242726848
RH896	21	0	0.34668995
RH896	21	1	0.057712871
RH896	22	0	0.243562095
RH896	22	1	-0.209234406
RH896	23	0	0.004656016
RH896	23	1	-0.101685219
RH896	24	0	0.009465068
RH896	24	1	0.01507475
RH896	25	0	0.3715216
RH896	25	1	-0.292251989
RH896	26	0	-0.206110982
RH896	26	1	-0.109753349
RH896	27	0	-0.119467838
RH896	27	1	-0.04159577
RH896	28	0	0.032130745
RH896	28	1	0.013485364
RH896	29	0	0.122568791
RH896	29	1	0.17614074
RH896	0	0	0.128679926
RH896	0	1	0.01064931
RH896	1	0	0.024572969
RH896	1	1	-0.03252635
RH896	2	0	0.196894
RH896	2	1	0.962578752
RH896	3	0	-0.037066276
RH896	3	1	-0.957810002
RH896	4	0	0.049109908
RH896	4	1	-2.876221266
RH896	5	0	0.145488682
RH896	5	1	0.321608638
RH896	6	0	-0.123917556
RH896	6	1	0.135420543
RH896	7	0	0.123496698
RH896	7	1	0.128903697
RH896	8	0	0.209776062
RH896	8	1	0.121026232
RH896	9	0	0.131618936
RH896	9	1	0.123939985
RH896	10	0	0.055881772
RH896	10	1	0.0867625
RH896	11	0	-0.272018849
RH896	11	1	-0.371195726
RH896	12	0	0.245163071
RH896	12	1	-0.219109713
RH896	13	0	0.196673336
RH896	13	1	0.543005135
RH896	14	0	0.030584364
RH896	14	1	0.025797599
RH896	15	0	-0.255255637
RH896	15	1	0.139577459
RH896	16	0	0.037753001
RH896	16	1	-0.048953423
RH896	17	0	-0.063777848
RH896	17	1	0.294577016
RH896	18	0	-0.286977862
RH896	18	1	-1.192691539
RH896	19	0	-0.007187168
RH896	19	1	0.365138068
RH896	20	0	0.089212919
RH896	20	1	1.676512344
RH896	21	0	-0.030736967
RH896	21	1	0.069331575
RH896	22	0	-0.038040557
RH896	22	1	0.675991044
RH896	23	0	-0.019389785
RH896	23	1	2.963473473
RH896	24	0	-0.00019973
RH896	24	1	0.000599738
RH896	25	0	-0.025817721
RH896	25	1	0.856487414
RH896	26	0	-0.663077067
RH896	26	1	2.563598494
RH896	27	0	-0.078193583
RH896	27	1	1.023740006
RH896	28	0	0.092420663
RH896	28	1	0.277242606
RH896	29	0	0.253705101
RH896	29	1	0.581719167
RH896	30	0	-0.017934948
RH896	30	1	0.012849337
RH895	0	0	-1.516267387
RH895	0	1	-3.54461399
RH895	1	0	0.126677529
RH895	1	1	-0.30444527
RH895	2	0	0.102670403
RH895	2	1	-2.55522637
RH895	3	0	0.394506777
RH895	3	1	-0.834103725
RH895	4	0	-0.799263168
RH895	4	1	-1.625362842
RH895	5	0	0.003183242
RH895	5	1	-0.040955893
RH895	6	0	-0.051441044
RH895	6	1	0.058312079
RH895	7	0	-0.072322462
RH895	7	1	-0.029035152
RH895	8	0	0.227660589
RH895	8	1	-0.077571627
RH895	9	0	-0.210959201
RH895	9	1	-0.611859977
RH895	10	0	-0.040879218
RH895	10	1	-0.171168116
RH895	11	0	-0.053102175
RH895	11	1	-0.522359894
RH895	12	0	0.1036062
RH895	12	1	-0.661273555
RH895	13	0	-0.032600452
RH895	13	1	-0.152117253
RH895	14	0	0.00691741
RH895	14	1	-0.880898552
RH895	15	0	0.191896873
RH895	15	1	-0.479964223
RH895	16	0	0.01219562
RH895	16	1	-0.010255055
RH895	17	0	-0.031528548
RH895	17	1	-1.305124662
RH895	18	0	-0.107857676
RH895	18	1	-0.345714594
RH895	19	0	-0.129024114
RH895	19	1	-0.163612915
RH895	20	0	-0.345141584
RH895	20	1	-0.828889669
RH895	21	0	0.197949026
RH895	21	1	-1.422044188
RH895	0	0	0.107705524
RH895	0	1	0.367805862
RH895	1	0	0.010745987
RH895	1	1	0.732233069
RH895	2	0	0.077759073
RH895	2	1	1.429747767
RH895	3	0	0.014814223
RH895	3	1	0.766547065
RH895	4	0	-0.29796939
RH895	4	1	0.177677301
RH895	5	0	0.316512235
RH895	5	1	2.015667067
RH895	6	0	0.048733246
RH895	6	1	0.134575266
RH895	7	0	0.119351934
RH895	7	1	-0.195737995
RH895	8	0	-0.302651709
RH895	8	1	0.7882881
RH895	9	0	-0.442842352
RH895	9	1	0.634256093
RH895	10	0	-0.00913548
RH895	10	1	0.585876099
RH895	11	0	-0.38818002
RH895	11	1	0.594403624
RH895	12	0	0.282721771
RH895	12	1	2.812711084
RH895	13	0	-0.122283682
RH895	13	1	1.362552594
RH895	14	0	-0.08508141
RH895	14	1	1.175566002
RH895	15	0	-0.090434721
RH895	15	1	0.528251592
RH895	16	0	0.29987852
RH895	16	1	1.235880384
RH895	17	0	-0.151802215
RH895	17	1	0.967678927
RH895	18	0	-0.147143436
RH895	18	1	0.638390473
RH895	19	0	-0.191815244
RH895	19	1	1.158750842
RH895	20	0	-0.488782072
RH895	20	1	2.075271063
