# Supplementary material for: Meta-reinforcement learning via orbitofrontal cortex
Source: Nat Neurosci. 2023 Nov 13;26(12):2182–91. doi: 10.1038/s41593-023-01485-3 (PMC10689244; doi:10.1038/s41593-023-01485-3)
Supplement: Supplementary file 8 — Numerical source data files for figures. [file 41593_2023_1485_MOESM8_ESM.zip › source_data_fig6/fig6e.csv]

mouse	days	delta_bias
RH895	-11	0.478767954
RH895	-10	0.419414024
RH895	-9	0.502371317
RH895	-8	0.437482858
RH895	-7	0.560362484
RH895	-6	0.563000266
RH895	-5	0.63431089
RH895	-4	0.597938974
RH895	-3	0.63723103
RH895	-2	0.688675563
RH895	-1	0.687185216
RH895	0	0.754217335
RH895	1	0.702046519
RH895	2	0.673292444
RH895	3	0.678717347
RH895	4	0.664490857
RH895	5	0.600932658
RH895	6	0.610899473
RH895	7	0.562528479
RH895	8	0.571009535
RH895	9	0.521629517
RH895	10	0.454104933
RH895	11	0.485705385
RH896	-11	0.018552272
RH896	-10	0.15877154
RH896	-9	-0.096139098
RH896	-8	0.118015504
RH896	-7	-0.06290193
RH896	-6	0.062530996
RH896	-5	0.053992802
RH896	-4	0.141231335
RH896	-3	-0.058161843
RH896	-2	0.135052825
RH896	-1	0.0438165
RH896	0	0.368722441
RH896	1	0.09881909
RH896	2	0.030881441
RH896	3	-0.093354195
RH896	4	0.114309719
RH896	5	0.146744766
RH896	6	0.160784629
RH896	7	0.145348892
RH896	8	0.121946949
RH896	9	0.067561495
RH896	10	0.11858781
RH896	11	-0.028975436
RH897	-11	0.180660922
RH897	-10	-0.005952865
RH897	-9	0.246108593
RH897	-8	0.12483633
RH897	-7	0.152808198
RH897	-6	0.230263201
RH897	-5	-0.016097847
RH897	-4	0.401673564
RH897	-3	-0.090860079
RH897	-2	0.507503281
RH897	-1	0.043838921
RH897	0	0.912194427
RH897	1	-0.053090522
RH897	2	0.896686588
RH897	3	-0.003564118
RH897	4	0.503412288
RH897	5	-0.265860562
RH897	6	0.579964475
RH897	7	-0.027103945
RH897	8	0.405627044
RH897	9	-0.183940828
RH897	10	0.310808335
RH897	11	-0.257425021
RH899	-11	-0.380788378
RH899	-10	-0.099661914
RH899	-9	-0.272354574
RH899	-8	0.165658276
RH899	-7	-0.148177088
RH899	-6	0.214356254
RH899	-5	0.055057287
RH899	-4	-0.164848387
RH899	-3	-0.195869381
RH899	-2	0.120155347
RH899	-1	0.258353388
RH899	0	0.555947751
RH899	1	0.323968095
RH899	2	0.210292783
RH899	3	0.04227772
RH899	4	0.057089499
RH899	5	0.104095604
RH899	6	0.083651823
RH899	7	0.232566346
RH899	8	0.040633811
RH899	9	0.042123463
RH899	10	-0.057985536
RH899	11	-0.174254154
