# Supplementary material for: Meta-reinforcement learning via orbitofrontal cortex
Source: Nat Neurosci. 2023 Nov 13;26(12):2182–91. doi: 10.1038/s41593-023-01485-3 (PMC10689244; doi:10.1038/s41593-023-01485-3)
Supplement: Supplementary file 9 — Numerical source data files for figures. [file 41593_2023_1485_MOESM9_ESM.zip]

Archive with 8 entries (8 files):
- source_data_fig7/fig7bBottom.csv
- source_data_fig7/fig7bTop.csv
- source_data_fig7/fig7cBottom.csv
- source_data_fig7/fig7cTop.csv
- source_data_fig7/fig7dBottom.csv
- source_data_fig7/fig7dTop.csv
- source_data_fig7/fig7eBottom.csv
- source_data_fig7/fig7eTop.csv
