# Supplementary material for: Meta-reinforcement learning via orbitofrontal cortex
Source: Nat Neurosci. 2023 Nov 13;26(12):2182–91. doi: 10.1038/s41593-023-01485-3 (PMC10689244; doi:10.1038/s41593-023-01485-3)
Supplement: Supplementary file 9 — Numerical source data files for figures. [file 41593_2023_1485_MOESM9_ESM.zip › source_data_fig7/fig7bBottom.csv]

mouse	population_id	session_id	ddQ_r	dQchd_r	dsQ_r
RH365	0	1	0.002336049	0.008351461	0.146365879
RH365	0	2	0.297887059	0.030203882	0.230012563
RH365	0	3	0.322928769	0.012985945	0.10750575
RH365	0	4	0.317744892	0.034052582	0.239704195
RH365	0	5	0.090662835	0.453409235	0.184357965
RH365	0	6	0.11449548	0.133681681	0.261591733
RH365	0	7	0.117858521	0.008465683	0.1384551
RH365	0	8	0.15656312	0.273372984	0.197307628
RH365	0	9	0.108504065	-0.044447239	0.199258037
RH365	0	10	0.176326098	0.079045469	0.218645656
RH365	0	11	0.125750725	0.15355891	0.237605151
RH365	0	12	0.171944347	0.028274987	0.077116582
RH365	0	13	0.175807852	0.323541899	0.309584717
RH365	0	14	0.108085577	-0.032698016	0.143269652
RH365	0	15	0.210175611	0.261106616	0.295895115
RH365	0	16	0.158143012	0.304740144	0.317712852
RH365	0	17	0.063619741	0.13941366	0.16780811
RH365	0	18	0.163936892	0.231299866	0.364069655
RH365	0	19	0.035137542	0.196879858	0.176618969
RH365	0	20	0.014569067	0.283142327	0.336158703
RH365	1	1	0.166264754	0.001966603	0.180005405
RH365	1	2	0.330955806	0.096952135	0.267689402
RH365	1	3	0.459478651	-0.124786121	0.239808363
RH365	1	4	0.33933214	0.417073222	0.135480481
RH365	1	5	0.32193214	0.218229268	0.299522382
RH365	1	6	0.312255276	0.315713434	0.193613536
RH365	1	7	0.347397293	0.054307854	0.224603885
RH365	1	8	0.331170301	0.116444867	0.24712504
RH365	1	9	0.311583589	-0.054561523	0.161759363
RH365	1	10	0.317063385	0.255950966	0.21220265
RH365	1	11	0.196372167	0.184864225	0.327571119
RH365	1	12	0.283926933	0.06795018	0.118483142
RH365	1	13	0.162079078	0.287720746	0.320703741
RH365	1	14	0.263775376	0.407609129	0.385687234
RH365	1	15	0.206889995	0.300574899	0.255466613
RH365	1	16	0.195507018	0.257209801	0.319260076
RH365	1	17	0.311470195	0.459330784	0.464620614
RH365	1	18	0.194991361	0.309194585	0.379322524
RH365	1	19	0.203031131	0.420167135	0.425421342
RH365	1	20	0.380245692	0.459770986	0.49934465
RH353	2	1	0.682947873	-0.098825912	0.387348076
RH353	2	2	0.568488545	0.338904804	0.241100779
RH353	2	3	0.602719718	-0.007709687	0.428346589
RH353	2	4	0.589990882	0.167557455	0.526462967
RH353	2	5	0.081234291	0.017999528	0.069116888
RH353	2	6	0.067291505	0.04397936	-0.056295787
RH353	2	7	0.29790172	-0.019797593	0.100734969
RH353	2	8	0.783599496	0.769990609	0.787352372
RH353	2	9	0.677433874	0.682516628	0.734677157
RH353	2	10	0.707689754	0.698069373	0.73356267
RH353	2	11	0.73751846	0.712413241	0.72734693
RH353	2	12	0.799167438	0.808806088	0.820894878
RH353	2	13	0.316915186	0.291886357	0.434572282
RH353	2	14	0.743191909	0.761291783	0.779375797
RH353	2	15	0.036888157	0.120833534	0.092075631
RH353	2	16	0.47777393	0.413868448	0.543190983
RH353	2	17	0.480525847	0.061301362	0.461768048
RH353	2	18	0.471283971	0.359372378	0.489625713
RH353	2	19	0.649581761	0.728528687	0.732470826
RH353	2	20	0.716954538	0.748164513	0.738395617
RH353	3	1	7.62E-05	0.113714817	-0.130464687
RH353	3	2	0.177592434	0.139265095	0.117876988
RH353	3	3	0.205203197	0.062308999	0.11636511
RH353	3	4	0.02511286	0.100620302	-5.88E-05
RH353	3	5	0.639842846	0.266454757	0.521953528
RH353	3	6	0.137871762	0.214169023	0.256311914
RH353	3	7	0.571184508	0.271590377	0.576771673
RH353	3	8	0.63592402	0.630875445	0.65518764
RH353	3	9	0.615266648	0.564685374	0.651471107
RH353	3	10	0.64161563	0.371159718	0.622604078
RH353	3	11	0.793943623	0.847960511	0.842712165
RH353	3	12	0.395857405	0.430147372	0.405295988
RH353	3	13	0.714803604	0.530933402	0.593732956
RH353	3	14	0.806295747	0.856846074	0.850807799
RH353	3	15	0.567996636	0.727779316	0.678528891
RH353	3	16	0.568705879	0.24330134	0.603879645
RH353	3	17	0.55790558	0.582186087	0.632121004
RH353	3	18	0.37630365	0.165812884	0.379964051
RH353	3	19	-0.00851417	0.192986916	0.251145061
RH353	3	20	0.590421058	0.677627479	0.69153401
RH374	4	1	0.453530306	0.185495554	0.195853545
RH374	4	2	0.442688915	0.034611393	0.268489864
RH374	4	3	0.247137927	0.040077701	0.319167979
RH374	4	4	0.057762166	0.034219841	0.075677532
RH374	4	5	0.374267303	0.483870882	0.45131904
RH374	4	6	0.120242662	0.448603895	0.239430857
RH374	4	7	0.243214127	-0.044059486	0.053621268
RH374	4	8	0.091650139	0.048736006	0.022918538
RH374	4	9	0.228779141	0.144237336	0.235472122
RH374	4	10	0.431774764	0.399996813	0.398790126
RH374	4	11	0.276668224	0.395454178	0.30652856
RH374	4	12	0.204026444	0.204941107	0.306578232
RH374	4	13	0.160002487	0.141343191	0.161648526
RH374	4	14	0.211843243	0.399955568	0.406063771
RH374	4	15	0.129290973	0.440154233	0.445889915
RH374	4	16	0.220956469	0.151748246	0.275287602
RH374	4	17	0.061968676	0.073350826	0.193254602
RH374	4	18	0.100661194	0.062034956	0.235969171
RH374	4	19	0.263718489	0.415495541	0.423012426
RH374	4	20	0.088533869	0.031498025	0.311053517
RH374	5	1	0.457773691	0.157313549	0.037013402
RH374	5	2	-0.014892766	0.194577221	0.148542997
RH374	5	3	0.367441495	0.194847053	0.262301162
RH374	5	4	0.334366995	0.244502052	0.353991191
RH374	5	5	0.514218912	0.618838441	0.623859686
RH374	5	6	0.276991237	0.389175591	0.342547804
RH374	5	7	0.226837476	0.124030545	0.297933733
RH374	5	8	0.210558699	-0.059819652	0.334831185
RH374	5	9	0.544819687	0.624767541	0.603930587
RH374	5	10	0.417414826	0.556463544	0.525569723
RH374	5	11	0.491667709	0.689611205	0.685451715
RH374	5	12	0.294780668	0.267762086	0.150410156
RH374	5	13	0.183878022	0.098190563	0.268705108
RH374	5	14	0.229051618	0.157898857	0.291679559
RH374	5	15	0.33523642	0.496098749	0.491707971
RH374	5	16	0.139598312	-0.009613654	0.246376674
RH374	5	17	0.35458935	0.550305688	0.571094696
RH374	5	18	0.235367069	0.389741054	0.401799754
RH374	5	19	0.30516421	0.268331185	0.346404415
RH374	5	20	0.332996812	0.468465772	0.477697227
RH375	6	1	0.379074513	0.177607919	0.189419255
RH375	6	2	0.357049508	0.01736448	0.284118492
RH375	6	3	0.172750834	0.008370789	0.103842419
RH375	6	4	0.304815461	0.210113683	0.422472491
RH375	6	5	0.241200457	0.009738806	0.087148224
RH375	6	6	0.310438772	0.521062534	0.467040426
RH375	6	7	0.370895846	0.184876435	0.228600608
RH375	6	8	0.281535811	0.472818581	0.435117059
RH375	6	9	0.219498956	0.482441612	0.478849449
RH375	6	10	0.227577739	0.225314715	0.226030129
RH375	6	11	0.181834715	0.382586802	0.385549455
RH375	6	12	0.169282981	0.495625995	0.467504819
RH375	6	13	0.184704571	0.143601821	0.249124095
RH375	6	14	0.245975164	0.435100132	0.431569603
RH375	6	15	0.329001343	0.096180031	0.162766909
RH375	6	16	0.35744299	0.482515144	0.500886392
RH375	6	17	0.163157048	0.014664089	0.067391277
RH375	6	18	0.270113497	0.486839796	0.51185748
RH375	6	19	0.213844869	0.473093963	0.470034797
RH375	6	20	0.050352311	0.38888631	0.380781406
RH375	7	1	0.490020182	0.115706838	0.362994146
RH375	7	2	0.441239991	0.005926987	0.367802183
RH375	7	3	0.404835867	0.084964378	0.185073949
RH375	7	4	0.415737908	-0.00564027	0.210414865
RH375	7	5	0.228182793	0.141940256	0.170084772
RH375	7	6	0.240099383	0.442878569	0.361495995
RH375	7	7	0.32641089	0.524147532	0.572285381
RH375	7	8	0.525295708	0.482981952	0.466869963
RH375	7	9	0.029540369	0.537092758	0.336143825
RH375	7	10	0.392642379	0.359877566	0.437315743
RH375	7	11	0.196028321	0.258138504	0.183612854
RH375	7	12	0.329268296	0.540539705	0.496732983
RH375	7	13	0.304884439	0.433980431	0.441714299
RH375	7	14	0.342719841	0.175804408	0.250935573
RH375	7	15	0.316572183	0.327139338	0.418345156
RH375	7	16	0.262044535	0.083307931	0.080296281
RH375	7	17	0.184925857	0.233723063	0.316024441
RH375	7	18	0.276691122	0.489871842	0.466194802
RH375	7	19	0.373877455	0.508860548	0.489354437
RH456	8	1	0.474410579	-0.022366021	0.231889273
RH456	8	2	0.116263154	0.068244161	0.045830252
RH456	8	3	0.197481603	0.205800161	0.299357202
RH456	8	4	0.132313162	0.208449761	0.466655331
RH456	8	5	0.301193121	0.032722714	0.308334285
RH456	8	6	0.144969753	0.086146343	-0.040105527
RH456	8	7	0.016178009	0.423634	0.388477679
RH456	8	8	0.11331156	0.045509661	0.193878047
RH456	8	9	0.308829102	0.256798759	0.274592913
RH456	8	10	0.287678814	0.193240695	0.317531374
RH456	8	11	0.361498624	0.346359037	0.399814044
RH456	8	12	0.199080907	0.268508907	0.315847267
RH456	8	13	0.311604454	0.427361124	0.461962272
RH456	8	14	0.309252117	0.357988717	0.473841332
RH456	8	15	0.46536672	0.636912315	0.621531969
RH456	8	16	0.387084493	0.702947414	0.707656161
RH456	8	17	0.511848997	0.787471254	0.772480528
RH456	8	18	0.349311139	0.554266673	0.57521479
RH456	8	19	0.306250589	0.618788959	0.610912679
RH456	8	20	0.594275138	0.768270882	0.796356293
RH456	9	1	0.454770925	0.161823448	0.21292568
RH456	9	2	0.293804282	-0.098091673	0.446874794
RH456	9	3	0.302247241	0.062962719	0.255186304
RH456	9	4	0.293075448	0.09199387	0.089670911
RH456	9	5	0.085356019	0.379425532	0.368811662
RH456	9	6	0.20608859	0.131437309	0.371431055
RH456	9	7	0.072359884	0.155017691	0.400378631
RH456	9	8	0.232628596	0.412508277	0.326564025
RH456	9	9	0.137421876	0.428481266	0.428868879
RH456	9	10	-0.131912561	-0.092101955	0.105196371
RH456	9	11	0.419737057	0.26798945	0.451855413
RH456	9	12	0.308492788	0.26493243	0.369789573
RH456	9	13	0.50418638	0.471274508	0.564305891
RH456	9	14	0.468689116	0.627159508	0.614488714
RH456	9	15	0.443697308	0.160722291	0.413350573
RH456	9	16	0.587254733	0.721318623	0.703058492
RH456	9	17	0.390786947	0.41101204	0.479479473
RH456	9	18	0.553541661	0.754242608	0.726077398
RH456	9	19	0.634547207	0.726162376	0.735798524
RH456	9	20	0.546009896	0.550704472	0.578723356
RH445	10	1	0.689299804	0.113522174	0.504440297
RH445	10	2	0.542858661	0.104393041	0.113999721
RH445	10	3	0.503782903	0.271144736	0.40219724
RH445	10	4	0.351014263	0.127282004	0.306213933
RH445	10	5	0.539617829	0.187608452	0.481917725
RH445	10	6	0.530776046	0.221448945	0.507577392
RH445	10	7	0.432094788	0.175189557	0.468968863
RH445	10	8	0.502941428	0.457707679	0.480445847
RH445	10	9	0.421325583	0.394172449	0.329656114
RH445	10	10	0.503185834	0.091165916	0.523357782
RH445	10	11	0.391379153	0.502026403	0.519539694
RH445	10	12	0.599628377	0.644501912	0.684825026
RH445	10	13	0.547322607	0.368230416	0.508260442
RH445	10	14	0.505837139	0.444745769	0.466296842
RH445	10	15	0.551043543	0.616767253	0.612799316
RH445	10	16	0.454115711	0.352831971	0.35554356
RH445	10	17	0.73334708	0.645812481	0.613737407
RH445	10	18	0.561235641	0.387200298	0.37510297
RH445	10	19	0.482961987	0.582602899	0.586668231
RH445	10	20	0.53398783	0.401970692	0.544523899
RH445	11	1	0.666213351	0.182891728	0.535620708
RH445	11	2	0.545769546	0.101270857	0.326139357
RH445	11	3	0.48067919	0.07941978	0.090541381
RH445	11	4	0.62566299	0.238741814	0.507094327
RH445	11	5	0.616922326	0.034904625	0.588522959
RH445	11	6	0.561678289	0.161213013	0.493579696
RH445	11	7	0.562153943	0.154396653	0.524976966
RH445	11	8	0.560278541	0.191569277	0.442680031
RH445	11	9	-0.178777138	-0.012474682	0.072087928
RH445	11	10	0.612774131	0.248950316	0.687971416
RH445	11	11	0.581186231	0.256973159	0.437832005
RH445	11	12	0.676699968	0.65654682	0.760609829
RH445	11	13	0.310635078	0.080162267	0.289262979
RH445	11	14	0.651783341	0.568731103	0.631831332
RH445	11	15	0.633553787	0.399754461	0.48269109
RH445	11	16	0.635486245	0.55840623	0.61102083
RH445	11	17	0.556149053	0.258621465	0.367850413
RH445	11	18	0.632428191	0.416481735	0.507813005
RH445	11	19	0.697601397	0.541316014	0.573014492
RH445	11	20	0.705469283	0.648757749	0.728097946
RH377	12	1	0.586547505	-0.019984604	0.389375607
RH377	12	2	0.47544107	0.30169397	0.305277203
RH377	12	3	0.321660737	0.04831418	0.188851134
RH377	12	4	0.552375634	-0.033148269	0.412353459
RH377	12	5	0.476087434	0.094839322	0.454012665
RH377	12	6	0.210086897	0.36149411	0.412138982
RH377	12	7	0.457218726	0.118668848	0.409879585
RH377	12	8	0.471653889	0.363391794	0.543648117
RH377	12	9	0.419296047	0.379264807	0.457312676
RH377	12	10	0.539656907	0.315475434	0.501185276
RH377	12	11	0.417841152	0.171838712	0.419780775
RH377	12	12	0.323733957	0.233639722	0.512084928
RH377	12	13	0.320244301	0.199333955	0.368462323
RH377	12	14	0.580568117	0.50819635	0.644318669
RH377	12	15	0.321804434	0.25255472	0.527396522
RH377	12	16	0.579154145	0.808966051	0.76461251
RH377	12	17	0.389909444	0.145422788	0.371356463
RH377	12	18	0.459560132	0.122912969	0.321514286
RH377	12	19	0.30933927	0.295233555	0.54539084
RH377	12	20	0.337480702	0.148028053	0.399227113
RH377	13	1	0.568147229	-0.054036552	0.298986607
RH377	13	2	0.402912454	0.081546247	0.356813629
RH377	13	3	0.197080837	0.352061352	0.581301981
RH377	13	4	0.534204205	0.034003119	0.541111848
RH377	13	5	0.365235441	-0.049028447	0.477839822
RH377	13	6	0.382604711	0.213404641	0.542766444
RH377	13	7	0.100188938	0.071594556	-0.005165654
RH377	13	8	0.386849223	0.186373195	0.490105776
RH377	13	9	0.432376482	0.568834731	0.662861016
RH377	13	10	0.44491407	0.344599014	0.59243243
RH377	13	11	0.502268857	0.310349719	0.611894762
RH377	13	12	0.444018914	0.388677619	0.478658679
RH377	13	13	0.416732564	0.135511289	0.359099414
RH377	13	14	0.698749099	0.871548302	0.839511083
RH377	13	15	0.436003236	0.2473727	0.313893971
RH377	13	16	0.396462152	0.117154746	0.373598725
RH377	13	17	0.494584933	0.346061665	0.503426086
RH377	13	18	0.430498558	0.103489649	0.479501792
RH377	13	19	0.574775761	0.78065877	0.766586554
RH377	13	20	0.544182669	0.803612188	0.777920925
