# Supplementary material for: Meta-reinforcement learning via orbitofrontal cortex
Source: Nat Neurosci. 2023 Nov 13;26(12):2182–91. doi: 10.1038/s41593-023-01485-3 (PMC10689244; doi:10.1038/s41593-023-01485-3)
Supplement: Supplementary file 9 — Numerical source data files for figures. [file 41593_2023_1485_MOESM9_ESM.zip › source_data_fig7/fig7bTop.csv]

ann_id	session	q_type	r
0	1	ddQ	0.290324938
0	2	ddQ	0.253316787
0	3	ddQ	0.244534925
0	4	ddQ	0.457209359
0	5	ddQ	0.331064505
0	6	ddQ	0.115661803
0	7	ddQ	0.403368668
0	8	ddQ	0.725188413
0	9	ddQ	0.562441811
0	10	ddQ	nan
0	11	ddQ	-0.013005334
0	12	ddQ	0.906253692
0	13	ddQ	0.397667475
0	14	ddQ	0.570838855
0	15	ddQ	0.065336967
0	16	ddQ	0.530395989
0	17	ddQ	0.088727411
0	18	ddQ	nan
0	19	ddQ	0.421931899
0	20	ddQ	-0.000704355
0	21	ddQ	0.087954129
0	22	ddQ	0.61166913
0	23	ddQ	0.386715561
0	24	ddQ	0.189154261
0	25	ddQ	0.590136998
0	26	ddQ	-0.004642416
0	27	ddQ	0.63632121
0	28	ddQ	0.639321466
0	29	ddQ	0.461901426
0	30	ddQ	0.093372435
0	31	ddQ	0.64759924
0	32	ddQ	0.468840896
0	33	ddQ	0.007065637
0	34	ddQ	0.596230535
0	35	ddQ	0.92730656
0	36	ddQ	0.153929168
0	37	ddQ	0.092260821
0	38	ddQ	nan
0	39	ddQ	0.239138676
0	40	ddQ	0.091746321
0	41	ddQ	0.712648421
0	42	ddQ	0.735097006
0	43	ddQ	0.653110184
0	44	ddQ	0.707328998
0	45	ddQ	0.618945296
0	46	ddQ	0.08204533
0	47	ddQ	0.896860831
0	48	ddQ	0.67503757
0	49	ddQ	0.5637064
0	50	ddQ	0.709503155
0	51	ddQ	0.727535886
0	52	ddQ	0.803275535
0	53	ddQ	0.029216724
0	54	ddQ	0.66901352
0	55	ddQ	0.69390752
0	56	ddQ	0.663214679
0	57	ddQ	0.669156005
0	58	ddQ	0.776294892
0	59	ddQ	0.875607281
0	60	ddQ	0.727333201
0	61	ddQ	0.919769308
0	62	ddQ	0.941823024
0	63	ddQ	0.688801445
0	64	ddQ	0.763264314
0	65	ddQ	0.694533297
0	66	ddQ	0.773323505
0	67	ddQ	0.642495689
0	68	ddQ	0.728478968
0	69	ddQ	0.688090208
0	70	ddQ	0.96741604
0	71	ddQ	0.796344466
0	72	ddQ	0.761058068
0	73	ddQ	0.901696154
0	74	ddQ	0.80759843
0	75	ddQ	0.831061269
0	76	ddQ	0.832085374
0	77	ddQ	0.952265291
0	78	ddQ	0.253578393
0	79	ddQ	0.933856939
0	80	ddQ	0.723520059
0	81	ddQ	0.806905036
0	82	ddQ	0.916680746
0	83	ddQ	0.777588411
0	84	ddQ	0.803120739
0	85	ddQ	0.979584433
0	86	ddQ	0.748952776
0	87	ddQ	0.934917952
0	88	ddQ	0.731116368
0	89	ddQ	0.808666952
0	90	ddQ	0.811451897
0	91	ddQ	0.197831395
0	92	ddQ	0.710004926
0	93	ddQ	0.762656741
0	94	ddQ	0.854716318
0	95	ddQ	0.781080223
0	96	ddQ	0.766078199
0	97	ddQ	0.841196567
0	98	ddQ	0.172835061
0	99	ddQ	0.831743479
0	100	ddQ	0.830112748
0	101	ddQ	0.694677368
0	102	ddQ	0.730820668
0	103	ddQ	0.852567984
0	104	ddQ	0.839590813
0	105	ddQ	0.829229033
0	106	ddQ	0.782081812
0	107	ddQ	0.829129166
0	108	ddQ	0.983449722
0	109	ddQ	0.687136603
0	110	ddQ	0.837194207
0	111	ddQ	0.860285198
0	112	ddQ	0.985622242
0	113	ddQ	0.832623151
0	114	ddQ	0.809346207
0	115	ddQ	0.830290798
0	116	ddQ	0.857767288
0	117	ddQ	0.969972549
0	118	ddQ	0.945915203
0	119	ddQ	0.848512301
0	120	ddQ	0.831761159
0	121	ddQ	0.784823422
0	122	ddQ	0.851203196
0	123	ddQ	0.986570561
0	124	ddQ	0.872659424
0	125	ddQ	0.856211874
0	126	ddQ	0.882023957
0	127	ddQ	0.850045635
0	128	ddQ	0.856523233
0	129	ddQ	0.814929181
0	130	ddQ	0.989794594
0	131	ddQ	0.987442401
0	132	ddQ	0.857074413
0	133	ddQ	0.811967115
0	134	ddQ	0.985683809
0	135	ddQ	0.874690327
0	136	ddQ	0.86873075
0	137	ddQ	0.827662509
0	138	ddQ	0.863051422
0	139	ddQ	0.866561701
0	140	ddQ	0.962753362
0	141	ddQ	0.839304774
0	142	ddQ	0.811798276
0	143	ddQ	0.864811286
0	144	ddQ	0.870238752
0	145	ddQ	0.853625508
0	146	ddQ	0.857688578
0	147	ddQ	0.893480034
0	148	ddQ	0.854757057
0	149	ddQ	0.90365055
0	150	ddQ	0.876614982
0	151	ddQ	0.872524307
0	152	ddQ	0.916541053
0	153	ddQ	0.989710142
0	154	ddQ	0.875180364
0	155	ddQ	0.937842739
0	156	ddQ	0.992582299
0	157	ddQ	0.891278662
0	158	ddQ	0.98835276
0	159	ddQ	0.853469149
0	160	ddQ	0.991184549
0	161	ddQ	0.970350585
0	162	ddQ	0.811096129
0	163	ddQ	0.960076341
0	164	ddQ	0.866179601
0	165	ddQ	0.930033504
0	166	ddQ	0.97741957
0	167	ddQ	0.988333433
0	168	ddQ	0.991956996
0	169	ddQ	0.8915881
0	170	ddQ	0.959471513
0	171	ddQ	0.9904786
0	172	ddQ	0.975324108
0	173	ddQ	0.949438113
0	174	ddQ	0.990450046
0	175	ddQ	0.952216948
0	176	ddQ	0.988344044
0	177	ddQ	0.858167047
0	178	ddQ	0.874052054
0	179	ddQ	0.895451587
0	180	ddQ	0.988826416
0	181	ddQ	0.875944293
0	182	ddQ	0.95112244
0	183	ddQ	0.986453137
0	184	ddQ	0.876347823
0	185	ddQ	0.894354142
0	186	ddQ	0.992767534
0	187	ddQ	0.896630573
0	188	ddQ	0.934649312
0	189	ddQ	0.884661165
0	190	ddQ	0.910466934
0	191	ddQ	0.923154806
0	192	ddQ	0.992481848
0	193	ddQ	0.994251642
0	194	ddQ	0.978297529
0	195	ddQ	0.994198418
0	196	ddQ	0.994215535
0	197	ddQ	0.986184514
0	198	ddQ	0.901820108
0	199	ddQ	0.992298073
0	200	ddQ	0.905975276
0	201	ddQ	0.992951681
0	202	ddQ	0.917293747
0	203	ddQ	0.984707055
0	204	ddQ	0.915134175
0	205	ddQ	0.993862563
0	206	ddQ	0.973693521
0	207	ddQ	0.885753239
0	208	ddQ	0.984598152
0	209	ddQ	0.980945601
0	210	ddQ	0.982774024
0	211	ddQ	0.895532449
0	212	ddQ	0.9049832
0	213	ddQ	0.983631009
0	214	ddQ	0.995044803
0	215	ddQ	0.993828298
0	216	ddQ	0.995431955
0	217	ddQ	0.97590974
0	218	ddQ	0.994846462
0	219	ddQ	0.99139624
0	220	ddQ	0.987143078
0	221	ddQ	0.992200734
0	222	ddQ	0.92768315
0	223	ddQ	0.994917001
0	224	ddQ	0.95935101
0	225	ddQ	0.994143075
0	226	ddQ	0.913887891
0	227	ddQ	0.995771232
0	228	ddQ	0.994425764
0	229	ddQ	0.995673721
0	230	ddQ	0.994894986
0	231	ddQ	0.97444153
0	232	ddQ	0.893690106
0	233	ddQ	0.993554099
0	234	ddQ	0.989717484
0	235	ddQ	0.995294641
0	236	ddQ	0.991213074
0	237	ddQ	0.994434146
0	238	ddQ	0.994547973
0	239	ddQ	0.991445341
0	240	ddQ	0.994598514
0	241	ddQ	0.995939388
0	242	ddQ	0.981833745
0	243	ddQ	0.991832352
0	244	ddQ	0.995187872
0	245	ddQ	0.994741642
0	246	ddQ	0.869677805
0	247	ddQ	0.995614109
0	248	ddQ	0.894515615
0	249	ddQ	0.990004181
0	250	ddQ	0.994476189
0	251	ddQ	0.987556643
0	252	ddQ	0.988446483
0	253	ddQ	0.99099313
0	254	ddQ	0.996636808
0	255	ddQ	0.991002998
0	256	ddQ	0.958852804
0	257	ddQ	0.995500349
0	258	ddQ	0.982239254
0	259	ddQ	0.995062236
0	260	ddQ	0.920535314
0	261	ddQ	0.994057414
0	262	ddQ	0.939689865
0	263	ddQ	0.995463326
0	264	ddQ	0.997691428
0	265	ddQ	0.996544476
0	266	ddQ	0.996523302
0	267	ddQ	0.996478024
0	268	ddQ	0.997556582
0	269	ddQ	0.986047558
0	270	ddQ	0.990561031
0	271	ddQ	0.995207989
0	272	ddQ	0.996640811
0	273	ddQ	0.994414454
0	274	ddQ	0.989608262
0	275	ddQ	0.99101277
0	276	ddQ	0.987945079
0	277	ddQ	0.995396397
0	278	ddQ	0.989779004
0	279	ddQ	0.995559992
0	280	ddQ	0.997154206
0	281	ddQ	0.993961408
0	282	ddQ	0.995127237
0	283	ddQ	0.989912376
0	284	ddQ	0.992431371
0	285	ddQ	0.997512049
0	286	ddQ	0.996672723
0	287	ddQ	0.983618959
0	288	ddQ	0.997167156
0	289	ddQ	0.899188931
0	290	ddQ	0.996749017
0	291	ddQ	0.994396878
0	292	ddQ	0.997449155
0	293	ddQ	0.995666227
0	294	ddQ	0.993186414
0	295	ddQ	0.997348407
0	296	ddQ	0.994451139
0	297	ddQ	0.996460578
0	298	ddQ	0.994696833
0	299	ddQ	0.997297583
0	300	ddQ	0.991915131
0	301	ddQ	0.992685325
0	1	dQch	0.787197397
0	2	dQch	0.486190958
0	3	dQch	0.87244093
0	4	dQch	0.807415941
0	5	dQch	0.280848646
0	6	dQch	nan
0	7	dQch	0.89567356
0	8	dQch	0.885923419
0	9	dQch	0.883138167
0	10	dQch	nan
0	11	dQch	nan
0	12	dQch	0.887228909
0	13	dQch	0.81360532
0	14	dQch	0.876199323
0	15	dQch	nan
0	16	dQch	0.856747191
0	17	dQch	-0.049872208
0	18	dQch	nan
0	19	dQch	0.83520466
0	20	dQch	-0.056812778
0	21	dQch	-0.011189358
0	22	dQch	0.733948272
0	23	dQch	0.506767932
0	24	dQch	0.04054585
0	25	dQch	0.834117333
0	26	dQch	-0.015924087
0	27	dQch	0.852513784
0	28	dQch	0.874873725
0	29	dQch	0.726806446
0	30	dQch	0.022159483
0	31	dQch	0.820359152
0	32	dQch	0.44865624
0	33	dQch	-0.06515125
0	34	dQch	0.840595251
0	35	dQch	0.88652525
0	36	dQch	0.078823072
0	37	dQch	0.001644889
0	38	dQch	nan
0	39	dQch	0.195695557
0	40	dQch	0.004493396
0	41	dQch	0.849909793
0	42	dQch	0.859487219
0	43	dQch	0.902827911
0	44	dQch	0.81054493
0	45	dQch	0.910371533
0	46	dQch	0.082194861
0	47	dQch	nan
0	48	dQch	0.818706318
0	49	dQch	0.73657155
0	50	dQch	0.836120226
0	51	dQch	0.815714732
0	52	dQch	0.89730297
0	53	dQch	-0.042592749
0	54	dQch	0.901949252
0	55	dQch	0.812313618
0	56	dQch	0.843987611
0	57	dQch	0.898653914
0	58	dQch	0.769299685
0	59	dQch	0.904194694
0	60	dQch	0.80282084
0	61	dQch	0.909246858
0	62	dQch	0.888464301
0	63	dQch	0.759169366
0	64	dQch	0.810372165
0	65	dQch	0.743937639
0	66	dQch	0.800503533
0	67	dQch	0.862428893
0	68	dQch	0.887342017
0	69	dQch	0.81198105
0	70	dQch	0.88211177
0	71	dQch	0.815976792
0	72	dQch	0.813419027
0	73	dQch	0.891057655
0	74	dQch	0.808291742
0	75	dQch	0.781712999
0	76	dQch	0.819319326
0	77	dQch	0.894142106
0	78	dQch	0.03638257
0	79	dQch	0.906086514
0	80	dQch	0.782235902
0	81	dQch	0.724863023
0	82	dQch	0.881886768
0	83	dQch	0.730963338
0	84	dQch	0.682145599
0	85	dQch	0.876254691
0	86	dQch	0.85061563
0	87	dQch	0.903182172
0	88	dQch	0.74947059
0	89	dQch	0.735058908
0	90	dQch	0.833378758
0	91	dQch	0.208638286
0	92	dQch	0.838056051
0	93	dQch	0.744846228
0	94	dQch	0.778487114
0	95	dQch	0.695440511
0	96	dQch	0.738117773
0	97	dQch	0.830516846
0	98	dQch	0.205477541
0	99	dQch	0.77355757
0	100	dQch	0.790060892
0	101	dQch	0.6972803
0	102	dQch	0.701560456
0	103	dQch	0.78571912
0	104	dQch	0.792019763
0	105	dQch	0.76628343
0	106	dQch	0.776599549
0	107	dQch	0.833683098
0	108	dQch	0.895954418
0	109	dQch	0.632048622
0	110	dQch	0.795303822
0	111	dQch	0.830065872
0	112	dQch	0.890842859
0	113	dQch	0.77806766
0	114	dQch	0.715717092
0	115	dQch	0.825468519
0	116	dQch	0.814753523
0	117	dQch	0.893873692
0	118	dQch	0.889071653
0	119	dQch	0.789764839
0	120	dQch	0.794278435
0	121	dQch	0.781943293
0	122	dQch	0.813916227
0	123	dQch	0.899116669
0	124	dQch	0.834665579
0	125	dQch	0.819189234
0	126	dQch	0.834972596
0	127	dQch	0.799446446
0	128	dQch	0.755901034
0	129	dQch	0.751043778
0	130	dQch	0.913023057
0	131	dQch	0.895094119
0	132	dQch	0.811550649
0	133	dQch	0.81307627
0	134	dQch	0.894083478
0	135	dQch	0.820469812
0	136	dQch	0.816068179
0	137	dQch	0.773386011
0	138	dQch	0.837445242
0	139	dQch	0.860925388
0	140	dQch	0.898454875
0	141	dQch	0.77065877
0	142	dQch	0.797472116
0	143	dQch	0.797917198
0	144	dQch	0.821326339
0	145	dQch	0.825470943
0	146	dQch	0.801433531
0	147	dQch	0.84694566
0	148	dQch	0.828862543
0	149	dQch	0.831799248
0	150	dQch	0.828565247
0	151	dQch	0.86979457
0	152	dQch	0.851382078
0	153	dQch	0.913838534
0	154	dQch	0.831917383
0	155	dQch	0.895750708
0	156	dQch	0.899074755
0	157	dQch	0.845839209
0	158	dQch	0.915398784
0	159	dQch	0.819052566
0	160	dQch	0.904063081
0	161	dQch	0.904703672
0	162	dQch	0.765832182
0	163	dQch	0.909838047
0	164	dQch	0.82153775
0	165	dQch	0.86945043
0	166	dQch	0.91303414
0	167	dQch	0.910462941
0	168	dQch	0.897950081
0	169	dQch	0.846812229
0	170	dQch	0.893457536
0	171	dQch	0.896952343
0	172	dQch	0.907713499
0	173	dQch	0.912090151
0	174	dQch	0.909311603
0	175	dQch	0.901835815
0	176	dQch	0.914226633
0	177	dQch	0.826702847
0	178	dQch	0.848146668
0	179	dQch	0.893687575
0	180	dQch	0.907052045
0	181	dQch	0.826674332
0	182	dQch	0.905339117
0	183	dQch	0.911649625
0	184	dQch	0.856222363
0	185	dQch	0.869128515
0	186	dQch	0.900012845
0	187	dQch	0.871512583
0	188	dQch	0.893408952
0	189	dQch	0.872808604
0	190	dQch	0.87772595
0	191	dQch	0.891552597
0	192	dQch	0.914706924
0	193	dQch	0.90199603
0	194	dQch	0.919515849
0	195	dQch	0.896426138
0	196	dQch	0.902781717
0	197	dQch	0.906800116
0	198	dQch	0.876556654
0	199	dQch	0.929162916
0	200	dQch	0.890585876
0	201	dQch	0.91412111
0	202	dQch	0.888700093
0	203	dQch	0.912999608
0	204	dQch	0.878836769
0	205	dQch	0.907556186
0	206	dQch	0.918737192
0	207	dQch	0.86216933
0	208	dQch	0.911257598
0	209	dQch	0.9373827
0	210	dQch	0.920335318
0	211	dQch	0.862144728
0	212	dQch	0.915576366
0	213	dQch	0.922011546
0	214	dQch	0.914281688
0	215	dQch	0.903732848
0	216	dQch	0.91239479
0	217	dQch	0.920686883
0	218	dQch	0.901510737
0	219	dQch	0.907688546
0	220	dQch	0.941663616
0	221	dQch	0.922884503
0	222	dQch	0.914642405
0	223	dQch	0.906572419
0	224	dQch	0.926205528
0	225	dQch	0.916559857
0	226	dQch	0.895841805
0	227	dQch	0.910325844
0	228	dQch	0.896325355
0	229	dQch	0.92079846
0	230	dQch	0.905390242
0	231	dQch	0.931099107
0	232	dQch	0.900143922
0	233	dQch	0.917720662
0	234	dQch	0.923143347
0	235	dQch	0.911349513
0	236	dQch	0.925094299
0	237	dQch	0.903579433
0	238	dQch	0.921855965
0	239	dQch	0.922801804
0	240	dQch	0.911788604
0	241	dQch	0.90827666
0	242	dQch	0.933191642
0	243	dQch	0.932124005
0	244	dQch	0.890229868
0	245	dQch	0.915902658
0	246	dQch	0.864876674
0	247	dQch	0.91874865
0	248	dQch	0.89751927
0	249	dQch	0.922934839
0	250	dQch	0.919679791
0	251	dQch	0.931618217
0	252	dQch	0.917472028
0	253	dQch	0.92923396
0	254	dQch	0.901837683
0	255	dQch	0.935832845
0	256	dQch	0.926205639
0	257	dQch	0.918139194
0	258	dQch	0.923132981
0	259	dQch	0.927751486
0	260	dQch	0.92134222
0	261	dQch	0.934414585
0	262	dQch	0.910475515
0	263	dQch	0.929945024
0	264	dQch	0.907519504
0	265	dQch	0.912956773
0	266	dQch	0.900726597
0	267	dQch	0.911384058
0	268	dQch	0.899475269
0	269	dQch	0.942955635
0	270	dQch	0.916776803
0	271	dQch	0.927076946
0	272	dQch	0.910458796
0	273	dQch	0.920694514
0	274	dQch	0.920764857
0	275	dQch	0.939322778
0	276	dQch	0.936157423
0	277	dQch	0.909503351
0	278	dQch	0.923342198
0	279	dQch	0.922544273
0	280	dQch	0.898188963
0	281	dQch	0.920347903
0	282	dQch	0.923497909
0	283	dQch	0.917887936
0	284	dQch	0.930956002
0	285	dQch	0.91170938
0	286	dQch	0.917685626
0	287	dQch	0.940228561
0	288	dQch	0.939596495
0	289	dQch	0.874757791
0	290	dQch	0.930260819
0	291	dQch	0.928374546
0	292	dQch	0.919996541
0	293	dQch	0.916172672
0	294	dQch	0.91410091
0	295	dQch	0.91724335
0	296	dQch	0.924537095
0	297	dQch	0.928941999
0	298	dQch	0.912330851
0	299	dQch	0.921914291
0	300	dQch	0.931928972
0	301	dQch	0.919334401
0	1	dsQ	0.787197397
0	2	dsQ	0.383328962
0	3	dsQ	0.87244093
0	4	dsQ	0.807415941
0	5	dsQ	0.280848646
0	6	dsQ	-0.486480547
0	7	dsQ	0.89567356
0	8	dsQ	0.93842696
0	9	dsQ	0.883138167
0	10	dsQ	nan
0	11	dsQ	-0.057474164
0	12	dsQ	0.834340128
0	13	dsQ	0.81360532
0	14	dsQ	0.876199323
0	15	dsQ	-0.177732876
0	16	dsQ	0.856747191
0	17	dsQ	-0.049872208
0	18	dsQ	nan
0	19	dsQ	0.83520466
0	20	dsQ	-0.056812778
0	21	dsQ	-0.011189358
0	22	dsQ	0.733948272
0	23	dsQ	0.506767932
0	24	dsQ	0.04054585
0	25	dsQ	0.834117333
0	26	dsQ	-0.082012837
0	27	dsQ	0.852513784
0	28	dsQ	0.874873725
0	29	dsQ	0.726806446
0	30	dsQ	0.022159483
0	31	dsQ	0.820359152
0	32	dsQ	0.44865624
0	33	dsQ	-0.119352837
0	34	dsQ	0.841092082
0	35	dsQ	0.900697149
0	36	dsQ	0.078823072
0	37	dsQ	0.001644889
0	38	dsQ	nan
0	39	dsQ	0.195695557
0	40	dsQ	-0.075572082
0	41	dsQ	0.849909793
0	42	dsQ	0.859487219
0	43	dsQ	0.902827911
0	44	dsQ	0.81054493
0	45	dsQ	0.910371533
0	46	dsQ	0.082194861
0	47	dsQ	-0.627396601
0	48	dsQ	0.818706318
0	49	dsQ	0.73657155
0	50	dsQ	0.840611825
0	51	dsQ	0.815714732
0	52	dsQ	0.930779266
0	53	dsQ	-0.101990942
0	54	dsQ	0.901949252
0	55	dsQ	0.812313618
0	56	dsQ	0.843987611
0	57	dsQ	0.898653914
0	58	dsQ	0.769299685
0	59	dsQ	0.914230701
0	60	dsQ	0.80282084
0	61	dsQ	0.892996851
0	62	dsQ	0.913866107
0	63	dsQ	0.759169366
0	64	dsQ	0.810372165
0	65	dsQ	0.743937639
0	66	dsQ	0.800503533
0	67	dsQ	0.862428893
0	68	dsQ	0.887342017
0	69	dsQ	0.81198105
0	70	dsQ	0.998238872
0	71	dsQ	0.815976792
0	72	dsQ	0.813419027
0	73	dsQ	0.904551537
0	74	dsQ	0.808291742
0	75	dsQ	0.781712999
0	76	dsQ	0.819319326
0	77	dsQ	0.918863819
0	78	dsQ	0.03638257
0	79	dsQ	0.966248699
0	80	dsQ	0.782235902
0	81	dsQ	0.724863023
0	82	dsQ	0.902632038
0	83	dsQ	0.730963338
0	84	dsQ	0.682145599
0	85	dsQ	0.997541858
0	86	dsQ	0.85061563
0	87	dsQ	0.963571394
0	88	dsQ	0.74947059
0	89	dsQ	0.735058908
0	90	dsQ	0.833378758
0	91	dsQ	0.208638286
0	92	dsQ	0.838056051
0	93	dsQ	0.744846228
0	94	dsQ	0.778487114
0	95	dsQ	0.695440511
0	96	dsQ	0.738117773
0	97	dsQ	0.855614599
0	98	dsQ	0.205477541
0	99	dsQ	0.77355757
0	100	dsQ	0.790060892
0	101	dsQ	0.6972803
0	102	dsQ	0.701560456
0	103	dsQ	0.805530365
0	104	dsQ	0.792019763
0	105	dsQ	0.76628343
0	106	dsQ	0.776599549
0	107	dsQ	0.833683098
0	108	dsQ	0.998823616
0	109	dsQ	0.632048622
0	110	dsQ	0.795303822
0	111	dsQ	0.830065872
0	112	dsQ	0.994094164
0	113	dsQ	0.77806766
0	114	dsQ	0.715717092
0	115	dsQ	0.825468519
0	116	dsQ	0.814753523
0	117	dsQ	0.981713769
0	118	dsQ	0.943227531
0	119	dsQ	0.789764839
0	120	dsQ	0.794278435
0	121	dsQ	0.781943293
0	122	dsQ	0.813916227
0	123	dsQ	0.998828478
0	124	dsQ	0.834665579
0	125	dsQ	0.819189234
0	126	dsQ	0.834972596
0	127	dsQ	0.799446446
0	128	dsQ	0.776772746
0	129	dsQ	0.751043778
0	130	dsQ	0.998825231
0	131	dsQ	0.997901566
0	132	dsQ	0.817288543
0	133	dsQ	0.81307627
0	134	dsQ	0.997252566
0	135	dsQ	0.820469812
0	136	dsQ	0.816068179
0	137	dsQ	0.773386011
0	138	dsQ	0.837445242
0	139	dsQ	0.860925388
0	140	dsQ	0.961195402
0	141	dsQ	0.77065877
0	142	dsQ	0.797472116
0	143	dsQ	0.797917198
0	144	dsQ	0.821326339
0	145	dsQ	0.825470943
0	146	dsQ	0.801433531
0	147	dsQ	0.84694566
0	148	dsQ	0.828862543
0	149	dsQ	0.831799248
0	150	dsQ	0.828565247
0	151	dsQ	0.86979457
0	152	dsQ	0.851382078
0	153	dsQ	0.99231606
0	154	dsQ	0.831917383
0	155	dsQ	0.942747031
0	156	dsQ	0.996830939
0	157	dsQ	0.845839209
0	158	dsQ	0.990463558
0	159	dsQ	0.819052566
0	160	dsQ	0.999065884
0	161	dsQ	0.957861287
0	162	dsQ	0.765832182
0	163	dsQ	0.961436056
0	164	dsQ	0.82153775
0	165	dsQ	0.86945043
0	166	dsQ	0.983752087
0	167	dsQ	0.992715955
0	168	dsQ	0.999068526
0	169	dsQ	0.846812229
0	170	dsQ	0.949428791
0	171	dsQ	0.997630154
0	172	dsQ	0.969664939
0	173	dsQ	0.954473377
0	174	dsQ	0.990648328
0	175	dsQ	0.948599939
0	176	dsQ	0.989330627
0	177	dsQ	0.826702847
0	178	dsQ	0.848146668
0	179	dsQ	0.893687575
0	180	dsQ	0.99270097
0	181	dsQ	0.826674332
0	182	dsQ	0.944048354
0	183	dsQ	0.99122933
0	184	dsQ	0.856222363
0	185	dsQ	0.869128515
0	186	dsQ	0.999271369
0	187	dsQ	0.871512583
0	188	dsQ	0.918067929
0	189	dsQ	0.872808604
0	190	dsQ	0.87772595
0	191	dsQ	0.903516373
0	192	dsQ	0.996373126
0	193	dsQ	0.998634191
0	194	dsQ	0.972182692
0	195	dsQ	0.999112788
0	196	dsQ	0.998977343
0	197	dsQ	0.986645314
0	198	dsQ	0.876556654
0	199	dsQ	0.99514121
0	200	dsQ	0.890585876
0	201	dsQ	0.997387753
0	202	dsQ	0.888700093
0	203	dsQ	0.98376632
0	204	dsQ	0.878836769
0	205	dsQ	0.99773012
0	206	dsQ	0.972031343
0	207	dsQ	0.876113754
0	208	dsQ	0.985425454
0	209	dsQ	0.984750414
0	210	dsQ	0.977726141
0	211	dsQ	0.862144728
0	212	dsQ	0.915576366
0	213	dsQ	0.984811774
0	214	dsQ	0.999171458
0	215	dsQ	0.998912048
0	216	dsQ	0.998981274
0	217	dsQ	0.969820178
0	218	dsQ	0.999141898
0	219	dsQ	0.99365248
0	220	dsQ	0.98812629
0	221	dsQ	0.994367163
0	222	dsQ	0.914642405
0	223	dsQ	0.99867534
0	224	dsQ	0.967882873
0	225	dsQ	0.997592348
0	226	dsQ	0.895841805
0	227	dsQ	0.997388586
0	228	dsQ	0.99839981
0	229	dsQ	0.997662445
0	230	dsQ	0.996958908
0	231	dsQ	0.970757279
0	232	dsQ	0.900143922
0	233	dsQ	0.994947641
0	234	dsQ	0.988471115
0	235	dsQ	0.996831998
0	236	dsQ	0.991485713
0	237	dsQ	0.996346908
0	238	dsQ	0.994884531
0	239	dsQ	0.991828071
0	240	dsQ	0.997431015
0	241	dsQ	0.99908234
0	242	dsQ	0.978179381
0	243	dsQ	0.992704821
0	244	dsQ	0.996878876
0	245	dsQ	0.993787128
0	246	dsQ	0.864876674
0	247	dsQ	0.997368826
0	248	dsQ	0.89751927
0	249	dsQ	0.987106928
0	250	dsQ	0.996365209
0	251	dsQ	0.987190628
0	252	dsQ	0.985319739
0	253	dsQ	0.988541209
0	254	dsQ	0.999151565
0	255	dsQ	0.990145209
0	256	dsQ	0.963389516
0	257	dsQ	0.996014259
0	258	dsQ	0.980033871
0	259	dsQ	0.996729836
0	260	dsQ	0.92134222
0	261	dsQ	0.996941793
0	262	dsQ	0.932963624
0	263	dsQ	0.996237676
0	264	dsQ	0.999279717
0	265	dsQ	0.998544581
0	266	dsQ	0.999027103
0	267	dsQ	0.998384683
0	268	dsQ	0.999219615
0	269	dsQ	0.985146522
0	270	dsQ	0.991779469
0	271	dsQ	0.997297042
0	272	dsQ	0.998279914
0	273	dsQ	0.995381815
0	274	dsQ	0.989381881
0	275	dsQ	0.986701655
0	276	dsQ	0.990420512
0	277	dsQ	0.996500067
0	278	dsQ	0.986755174
0	279	dsQ	0.997461593
0	280	dsQ	0.998558781
0	281	dsQ	0.993941632
0	282	dsQ	0.995351346
0	283	dsQ	0.985686562
0	284	dsQ	0.989967227
0	285	dsQ	0.998587622
0	286	dsQ	0.997562413
0	287	dsQ	0.982872705
0	288	dsQ	0.998471377
0	289	dsQ	0.874757791
0	290	dsQ	0.997573952
0	291	dsQ	0.994507183
0	292	dsQ	0.998927576
0	293	dsQ	0.995985429
0	294	dsQ	0.992922727
0	295	dsQ	0.997704332
0	296	dsQ	0.996217791
0	297	dsQ	0.996343288
0	298	dsQ	0.994454849
0	299	dsQ	0.997716932
0	300	dsQ	0.993434907
0	301	dsQ	0.991632945
1	1	ddQ	0.178988584
1	2	ddQ	0.802730838
1	3	ddQ	0.381585257
1	4	ddQ	0.494846223
1	5	ddQ	0.508331423
1	6	ddQ	0.761813373
1	7	ddQ	0.689505378
1	8	ddQ	0.060439967
1	9	ddQ	0.020295767
1	10	ddQ	0.547819954
1	11	ddQ	0.477973292
1	12	ddQ	0.841599132
1	13	ddQ	0.584056156
1	14	ddQ	0.118550944
1	15	ddQ	nan
1	16	ddQ	0.001649754
1	17	ddQ	0.357129054
1	18	ddQ	0.38802377
1	19	ddQ	0.527006272
1	20	ddQ	0.663915119
1	21	ddQ	0.094997347
1	22	ddQ	0.099842219
1	23	ddQ	0.844966118
1	24	ddQ	0.457796347
1	25	ddQ	0.573392409
1	26	ddQ	nan
1	27	ddQ	0.569921381
1	28	ddQ	0.860298023
1	29	ddQ	0.766273802
1	30	ddQ	0.488660758
1	31	ddQ	0.64705976
1	32	ddQ	nan
1	33	ddQ	0.495790722
1	34	ddQ	0.403217995
1	35	ddQ	0.661710573
1	36	ddQ	0.559123218
1	37	ddQ	0.562658401
1	38	ddQ	0.497250292
1	39	ddQ	0.55799534
1	40	ddQ	nan
1	41	ddQ	0.740382458
1	42	ddQ	0.856224426
1	43	ddQ	0.6080092
1	44	ddQ	0.269364598
1	45	ddQ	0.269669973
1	46	ddQ	0.567436914
1	47	ddQ	0.885845543
1	48	ddQ	0.778352381
1	49	ddQ	0.707941374
1	50	ddQ	0.527730704
1	51	ddQ	0.890803591
1	52	ddQ	0.629043118
1	53	ddQ	0.654640377
1	54	ddQ	0.410917874
1	55	ddQ	0.897316253
1	56	ddQ	0.899113315
1	57	ddQ	0.597788285
1	58	ddQ	0.529468334
1	59	ddQ	0.575378829
1	60	ddQ	0.045462179
1	61	ddQ	0.912046601
1	62	ddQ	0.873754913
1	63	ddQ	0.625935171
1	64	ddQ	0.899653122
1	65	ddQ	0.385670618
1	66	ddQ	0.022091953
1	67	ddQ	0.522165354
1	68	ddQ	0.907195972
1	69	ddQ	0.510637256
1	70	ddQ	0.692232394
1	71	ddQ	0.048655666
1	72	ddQ	0.547981159
1	73	ddQ	0.548389697
1	74	ddQ	0.660802287
1	75	ddQ	0.521090579
1	76	ddQ	0.593704877
1	77	ddQ	0.033269004
1	78	ddQ	0.56160169
1	79	ddQ	0.591811801
1	80	ddQ	0.028535704
1	81	ddQ	0.670472784
1	82	ddQ	-0.003609711
1	83	ddQ	0.629477177
1	84	ddQ	0.59530168
1	85	ddQ	0.188824517
1	86	ddQ	0.710724355
1	87	ddQ	0.706464374
1	88	ddQ	0.279184366
1	89	ddQ	0.58754945
1	90	ddQ	0.696371448
1	91	ddQ	0.678600242
1	92	ddQ	0.942644621
1	93	ddQ	0.704636416
1	94	ddQ	0.657210015
1	95	ddQ	0.682814597
1	96	ddQ	0.653058071
1	97	ddQ	0.666021333
1	98	ddQ	0.704403824
1	99	ddQ	0.611517563
1	100	ddQ	0.689342638
1	101	ddQ	0.715687144
1	102	ddQ	0.61671813
1	103	ddQ	0.700742463
1	104	ddQ	0.656792782
1	105	ddQ	0.771659449
1	106	ddQ	0.741926537
1	107	ddQ	0.574234701
1	108	ddQ	0.690141584
1	109	ddQ	0.704888598
1	110	ddQ	0.667102064
1	111	ddQ	0.690302497
1	112	ddQ	0.95626256
1	113	ddQ	0.651177979
1	114	ddQ	0.730527299
1	115	ddQ	0.789366055
1	116	ddQ	0.961427179
1	117	ddQ	0.742823966
1	118	ddQ	0.748381764
1	119	ddQ	0.761071259
1	120	ddQ	0.71485288
1	121	ddQ	0.79178322
1	122	ddQ	0.767405297
1	123	ddQ	0.723685413
1	124	ddQ	0.78225479
1	125	ddQ	0.950294194
1	126	ddQ	0.965654916
1	127	ddQ	0.768833171
1	128	ddQ	0.73850847
1	129	ddQ	0.744537201
1	130	ddQ	0.769389132
1	131	ddQ	0.747249984
1	132	ddQ	0.769554785
1	133	ddQ	0.803386358
1	134	ddQ	0.768943372
1	135	ddQ	0.767974645
1	136	ddQ	0.791065559
1	137	ddQ	0.79018009
1	138	ddQ	0.765508702
1	139	ddQ	0.84525344
1	140	ddQ	0.715340546
1	141	ddQ	0.785010483
1	142	ddQ	0.961586124
1	143	ddQ	0.794495604
1	144	ddQ	0.79142584
1	145	ddQ	0.971167039
1	146	ddQ	0.775353235
1	147	ddQ	0.824839874
1	148	ddQ	0.900362788
1	149	ddQ	0.778130569
1	150	ddQ	0.779642608
1	151	ddQ	0.7680491
1	152	ddQ	0.802561468
1	153	ddQ	0.777871071
1	154	ddQ	0.817907398
1	155	ddQ	0.805649239
1	156	ddQ	0.965949505
1	157	ddQ	0.793447196
1	158	ddQ	0.77809479
1	159	ddQ	0.819997525
1	160	ddQ	0.820135419
1	161	ddQ	0.813364695
1	162	ddQ	0.794941022
1	163	ddQ	0.821575712
1	164	ddQ	0.813144126
1	165	ddQ	0.799896141
1	166	ddQ	0.797410987
1	167	ddQ	0.979530014
1	168	ddQ	0.807502468
1	169	ddQ	0.847661608
1	170	ddQ	0.831689055
1	171	ddQ	0.854836821
1	172	ddQ	0.826574869
1	173	ddQ	0.850342929
1	174	ddQ	0.904942143
1	175	ddQ	0.834510689
1	176	ddQ	0.800000505
1	177	ddQ	0.983158784
1	178	ddQ	0.830447056
1	179	ddQ	0.793113079
1	180	ddQ	0.973483896
1	181	ddQ	0.82460787
1	182	ddQ	0.939598985
1	183	ddQ	0.835871471
1	184	ddQ	0.818650069
1	185	ddQ	0.820949913
1	186	ddQ	0.814751418
1	187	ddQ	0.910474537
1	188	ddQ	0.833239409
1	189	ddQ	0.865597935
1	190	ddQ	0.827969211
1	191	ddQ	0.845913833
1	192	ddQ	0.950300264
1	193	ddQ	0.85193287
1	194	ddQ	0.82865397
1	195	ddQ	0.877095548
1	196	ddQ	0.978936979
1	197	ddQ	0.867000558
1	198	ddQ	0.855332229
1	199	ddQ	0.810361334
1	200	ddQ	0.978781317
1	201	ddQ	0.844297311
1	202	ddQ	0.967087811
1	203	ddQ	0.960440733
1	204	ddQ	0.978615763
1	205	ddQ	0.866359397
1	206	ddQ	0.847234766
1	207	ddQ	0.850685003
1	208	ddQ	0.957166868
1	209	ddQ	0.820455741
1	210	ddQ	0.823131514
1	211	ddQ	0.971265279
1	212	ddQ	0.983252644
1	213	ddQ	0.969000627
1	214	ddQ	0.871596298
1	215	ddQ	0.976622387
1	216	ddQ	0.87317049
1	217	ddQ	0.989652694
1	218	ddQ	0.86994793
1	219	ddQ	0.839194537
1	220	ddQ	0.875202547
1	221	ddQ	0.861683468
1	222	ddQ	0.956040199
1	223	ddQ	0.890885404
1	224	ddQ	0.909133477
1	225	ddQ	0.892351818
1	226	ddQ	0.948240673
1	227	ddQ	0.879458582
1	228	ddQ	0.962464145
1	229	ddQ	0.848604371
1	230	ddQ	0.894626327
1	231	ddQ	0.975883929
1	232	ddQ	0.875262008
1	233	ddQ	0.987512442
1	234	ddQ	0.873937535
1	235	ddQ	0.983100608
1	236	ddQ	0.966821292
1	237	ddQ	0.872516469
1	238	ddQ	0.972294446
1	239	ddQ	0.874274523
1	240	ddQ	0.973191562
1	241	ddQ	0.87524546
1	242	ddQ	0.893732463
1	243	ddQ	0.888874642
1	244	ddQ	0.982389553
1	245	ddQ	0.866228903
1	246	ddQ	0.969222737
1	247	ddQ	0.88897754
1	248	ddQ	0.986409953
1	249	ddQ	0.885492889
1	250	ddQ	0.973178854
1	251	ddQ	0.900971487
1	252	ddQ	0.971007666
1	253	ddQ	0.885032402
1	254	ddQ	0.990173793
1	255	ddQ	0.962365873
1	256	ddQ	0.900520265
1	257	ddQ	0.877811725
1	258	ddQ	0.991504955
1	259	ddQ	0.992350084
1	260	ddQ	0.904727527
1	261	ddQ	0.986497838
1	262	ddQ	0.924624521
1	263	ddQ	0.881250856
1	264	ddQ	0.98457037
1	265	ddQ	0.889097725
1	266	ddQ	0.985062937
1	267	ddQ	0.957424598
1	268	ddQ	0.896080011
1	269	ddQ	0.99046151
1	270	ddQ	0.905955843
1	271	ddQ	0.988959515
1	272	ddQ	0.916183697
1	273	ddQ	0.906916465
1	274	ddQ	0.983062821
1	275	ddQ	0.993800265
1	276	ddQ	0.908261274
1	277	ddQ	0.898622217
1	278	ddQ	0.913720616
1	279	ddQ	0.989991689
1	280	ddQ	0.980309312
1	281	ddQ	0.944591589
1	282	ddQ	0.886858805
1	283	ddQ	0.9519866
1	284	ddQ	0.993363319
1	285	ddQ	0.883257328
1	286	ddQ	0.988181115
1	287	ddQ	0.911473946
1	288	ddQ	0.992683862
1	289	ddQ	0.987061828
1	290	ddQ	0.99135276
1	291	ddQ	0.98975809
1	292	ddQ	0.989410214
1	293	ddQ	0.978950781
1	294	ddQ	0.98952181
1	295	ddQ	0.992022838
1	296	ddQ	0.987200666
1	297	ddQ	0.920256956
1	298	ddQ	0.989806551
1	299	ddQ	0.987248941
1	300	ddQ	0.994408668
1	301	ddQ	0.957197564
1	1	dQch	0.277216613
1	2	dQch	nan
1	3	dQch	0.864316573
1	4	dQch	0.827227438
1	5	dQch	0.486312136
1	6	dQch	0.88085186
1	7	dQch	0.879792737
1	8	dQch	nan
1	9	dQch	-0.041702338
1	10	dQch	0.569459506
1	11	dQch	0.502899438
1	12	dQch	0.859247064
1	13	dQch	0.813746059
1	14	dQch	nan
1	15	dQch	nan
1	16	dQch	-0.044728071
1	17	dQch	0.517309517
1	18	dQch	0.734319671
1	19	dQch	0.85895624
1	20	dQch	0.802457448
1	21	dQch	nan
1	22	dQch	0.083654336
1	23	dQch	0.850809664
1	24	dQch	0.469291487
1	25	dQch	0.82756068
1	26	dQch	nan
1	27	dQch	0.821594029
1	28	dQch	0.878385266
1	29	dQch	0.852745776
1	30	dQch	0.78432158
1	31	dQch	0.731467685
1	32	dQch	nan
1	33	dQch	0.704844599
1	34	dQch	0.875325127
1	35	dQch	0.774267235
1	36	dQch	0.803838535
1	37	dQch	0.841368777
1	38	dQch	0.848083831
1	39	dQch	0.769680335
1	40	dQch	nan
1	41	dQch	nan
1	42	dQch	0.845092156
1	43	dQch	0.808564783
1	44	dQch	0.396117495
1	45	dQch	0.13726939
1	46	dQch	0.822356725
1	47	dQch	0.840996228
1	48	dQch	0.886843577
1	49	dQch	0.834008956
1	50	dQch	0.747973877
1	51	dQch	0.862040107
1	52	dQch	0.675838219
1	53	dQch	0.716814677
1	54	dQch	0.602238179
1	55	dQch	0.863168126
1	56	dQch	0.897110733
1	57	dQch	nan
1	58	dQch	0.873507625
1	59	dQch	0.766651279
1	60	dQch	-0.042939284
1	61	dQch	0.880240418
1	62	dQch	0.884481497
1	63	dQch	0.68910841
1	64	dQch	0.881479109
1	65	dQch	0.44956797
1	66	dQch	0.005189475
1	67	dQch	0.829752404
1	68	dQch	0.85728375
1	69	dQch	0.750587675
1	70	dQch	0.782611646
1	71	dQch	-0.015881534
1	72	dQch	0.762373984
1	73	dQch	0.848583432
1	74	dQch	0.807718022
1	75	dQch	0.677836174
1	76	dQch	0.842557479
1	77	dQch	nan
1	78	dQch	0.756907762
1	79	dQch	0.756922925
1	80	dQch	-0.047071474
1	81	dQch	0.739187173
1	82	dQch	-0.038030955
1	83	dQch	0.709673904
1	84	dQch	0.834399358
1	85	dQch	0.200142348
1	86	dQch	0.756180647
1	87	dQch	0.766908124
1	88	dQch	0.281628628
1	89	dQch	0.689498946
1	90	dQch	0.708003588
1	91	dQch	0.72150748
1	92	dQch	0.868067451
1	93	dQch	0.710491478
1	94	dQch	0.667588992
1	95	dQch	0.778444241
1	96	dQch	0.763376492
1	97	dQch	0.803370746
1	98	dQch	0.710856212
1	99	dQch	0.804112524
1	100	dQch	0.707814237
1	101	dQch	0.778796697
1	102	dQch	0.755774054
1	103	dQch	0.698404965
1	104	dQch	0.653178284
1	105	dQch	0.76981561
1	106	dQch	0.687260582
1	107	dQch	0.830715126
1	108	dQch	0.660759693
1	109	dQch	0.766106713
1	110	dQch	0.702616384
1	111	dQch	0.716161493
1	112	dQch	0.862400869
1	113	dQch	0.630425148
1	114	dQch	0.756924373
1	115	dQch	0.761599738
1	116	dQch	0.877918698
1	117	dQch	0.777259495
1	118	dQch	0.750365356
1	119	dQch	0.753639083
1	120	dQch	0.712445651
1	121	dQch	0.772597601
1	122	dQch	0.759521876
1	123	dQch	0.711611941
1	124	dQch	0.7586073
1	125	dQch	0.853799368
1	126	dQch	0.854630257
1	127	dQch	0.80515359
1	128	dQch	0.770533186
1	129	dQch	0.807548362
1	130	dQch	0.757104525
1	131	dQch	0.772504592
1	132	dQch	0.718524608
1	133	dQch	0.794231703
1	134	dQch	0.813754652
1	135	dQch	0.771217593
1	136	dQch	0.808382179
1	137	dQch	0.83166107
1	138	dQch	0.780717305
1	139	dQch	0.830630939
1	140	dQch	0.780441357
1	141	dQch	0.789925456
1	142	dQch	0.87772556
1	143	dQch	0.805367009
1	144	dQch	0.810633311
1	145	dQch	0.858665164
1	146	dQch	0.75957291
1	147	dQch	0.776295794
1	148	dQch	0.862356678
1	149	dQch	0.779087312
1	150	dQch	0.810161279
1	151	dQch	0.794132049
1	152	dQch	0.819907927
1	153	dQch	0.762894109
1	154	dQch	0.802171616
1	155	dQch	0.823049537
1	156	dQch	0.880369296
1	157	dQch	0.821375615
1	158	dQch	0.809615498
1	159	dQch	0.830332306
1	160	dQch	0.848977522
1	161	dQch	0.815315885
1	162	dQch	0.817203975
1	163	dQch	0.847655097
1	164	dQch	0.826048838
1	165	dQch	0.842585268
1	166	dQch	0.787316319
1	167	dQch	0.85097481
1	168	dQch	0.817773147
1	169	dQch	0.860189209
1	170	dQch	0.828312349
1	171	dQch	0.84631254
1	172	dQch	0.846029284
1	173	dQch	0.888475525
1	174	dQch	0.893343272
1	175	dQch	0.853293151
1	176	dQch	0.865241167
1	177	dQch	0.877889692
1	178	dQch	0.870109628
1	179	dQch	0.829719463
1	180	dQch	0.88828119
1	181	dQch	0.87503141
1	182	dQch	0.895152061
1	183	dQch	0.88573298
1	184	dQch	0.852103461
1	185	dQch	0.85946039
1	186	dQch	0.867040737
1	187	dQch	0.888306175
1	188	dQch	0.863266294
1	189	dQch	0.88296579
1	190	dQch	0.873116274
1	191	dQch	0.851045445
1	192	dQch	0.895200365
1	193	dQch	0.868967992
1	194	dQch	0.89412353
1	195	dQch	0.888943767
1	196	dQch	0.902047758
1	197	dQch	0.835822333
1	198	dQch	0.84019227
1	199	dQch	0.884949756
1	200	dQch	0.900501894
1	201	dQch	0.881069696
1	202	dQch	0.887095866
1	203	dQch	0.898370545
1	204	dQch	0.881776974
1	205	dQch	0.86985454
1	206	dQch	0.863577095
1	207	dQch	0.85972462
1	208	dQch	0.889714761
1	209	dQch	0.860383125
1	210	dQch	0.87471514
1	211	dQch	0.901968714
1	212	dQch	0.867156073
1	213	dQch	0.905759815
1	214	dQch	0.875541139
1	215	dQch	0.882044363
1	216	dQch	0.898829158
1	217	dQch	0.896176449
1	218	dQch	0.864362697
1	219	dQch	0.852503182
1	220	dQch	0.870745304
1	221	dQch	0.854994617
1	222	dQch	0.887895424
1	223	dQch	0.891998988
1	224	dQch	0.89688128
1	225	dQch	0.892072117
1	226	dQch	0.882282665
1	227	dQch	0.866583369
1	228	dQch	0.878730438
1	229	dQch	0.879254239
1	230	dQch	0.891465064
1	231	dQch	0.881477586
1	232	dQch	0.87310012
1	233	dQch	0.897280375
1	234	dQch	0.88159647
1	235	dQch	0.886185454
1	236	dQch	0.892892615
1	237	dQch	0.869809356
1	238	dQch	0.872505038
1	239	dQch	0.91062817
1	240	dQch	0.877186622
1	241	dQch	0.876298824
1	242	dQch	0.900665795
1	243	dQch	0.900371337
1	244	dQch	0.896751166
1	245	dQch	0.860952022
1	246	dQch	0.896440745
1	247	dQch	0.897221376
1	248	dQch	0.904535247
1	249	dQch	0.866090687
1	250	dQch	0.892064159
1	251	dQch	0.901079335
1	252	dQch	0.918669275
1	253	dQch	0.8677647
1	254	dQch	0.876722416
1	255	dQch	0.885444454
1	256	dQch	0.91692636
1	257	dQch	0.877463753
1	258	dQch	0.891601284
1	259	dQch	0.873825759
1	260	dQch	0.894657203
1	261	dQch	0.884487973
1	262	dQch	0.905280743
1	263	dQch	0.884632148
1	264	dQch	0.904069119
1	265	dQch	0.869369639
1	266	dQch	0.892956131
1	267	dQch	0.895570575
1	268	dQch	0.873009435
1	269	dQch	0.896469221
1	270	dQch	0.897607242
1	271	dQch	0.88119315
1	272	dQch	0.870921994
1	273	dQch	0.908712836
1	274	dQch	0.87503997
1	275	dQch	0.873321029
1	276	dQch	0.898189445
1	277	dQch	0.851739303
1	278	dQch	0.894806371
1	279	dQch	0.919844282
1	280	dQch	0.902502224
1	281	dQch	0.89678631
1	282	dQch	0.8753471
1	283	dQch	0.896354537
1	284	dQch	0.899137543
1	285	dQch	0.894814893
1	286	dQch	0.880739127
1	287	dQch	0.897423909
1	288	dQch	0.890837315
1	289	dQch	0.889982212
1	290	dQch	0.891686628
1	291	dQch	0.889168593
1	292	dQch	0.887943729
1	293	dQch	0.896276534
1	294	dQch	0.891014852
1	295	dQch	0.902234497
1	296	dQch	0.905267696
1	297	dQch	0.918885077
1	298	dQch	0.888448308
1	299	dQch	0.897603329
1	300	dQch	0.880630852
1	301	dQch	0.895054421
1	1	dsQ	0.277216613
1	2	dsQ	-0.79955717
1	3	dsQ	0.864316573
1	4	dsQ	0.827227438
1	5	dsQ	0.486312136
1	6	dsQ	0.921860045
1	7	dsQ	0.879792737
1	8	dsQ	-0.497466221
1	9	dsQ	-0.216454055
1	10	dsQ	0.569459506
1	11	dsQ	0.502899438
1	12	dsQ	0.832373612
1	13	dsQ	0.813746059
1	14	dsQ	-0.596188848
1	15	dsQ	nan
1	16	dsQ	-0.092300962
1	17	dsQ	0.517309517
1	18	dsQ	0.734319671
1	19	dsQ	0.85895624
1	20	dsQ	0.818504499
1	21	dsQ	-0.277462686
1	22	dsQ	0.083654336
1	23	dsQ	0.882649741
1	24	dsQ	0.469291487
1	25	dsQ	0.82756068
1	26	dsQ	nan
1	27	dsQ	0.821594029
1	28	dsQ	0.885855471
1	29	dsQ	0.883445155
1	30	dsQ	0.78432158
1	31	dsQ	0.731467685
1	32	dsQ	nan
1	33	dsQ	0.704844599
1	34	dsQ	0.875325127
1	35	dsQ	0.774267235
1	36	dsQ	0.803838535
1	37	dsQ	0.841368777
1	38	dsQ	0.848083831
1	39	dsQ	0.769680335
1	40	dsQ	nan
1	41	dsQ	-0.445892771
1	42	dsQ	0.520926036
1	43	dsQ	0.808564783
1	44	dsQ	0.396117495
1	45	dsQ	0.13726939
1	46	dsQ	0.822356725
1	47	dsQ	0.877272847
1	48	dsQ	0.886843577
1	49	dsQ	0.86502615
1	50	dsQ	0.747973877
1	51	dsQ	0.890541569
1	52	dsQ	0.675838219
1	53	dsQ	0.716814677
1	54	dsQ	0.602238179
1	55	dsQ	0.894758367
1	56	dsQ	0.905359166
1	57	dsQ	-0.512341116
1	58	dsQ	0.873507625
1	59	dsQ	0.766651279
1	60	dsQ	-0.042939284
1	61	dsQ	0.887589111
1	62	dsQ	0.902848952
1	63	dsQ	0.68910841
1	64	dsQ	0.890319299
1	65	dsQ	0.44956797
1	66	dsQ	0.005189475
1	67	dsQ	0.829752404
1	68	dsQ	0.90558366
1	69	dsQ	0.750587675
1	70	dsQ	0.782611646
1	71	dsQ	-0.015881534
1	72	dsQ	0.762373984
1	73	dsQ	0.848583432
1	74	dsQ	0.807718022
1	75	dsQ	0.677836174
1	76	dsQ	0.842557479
1	77	dsQ	-0.289597321
1	78	dsQ	0.756907762
1	79	dsQ	0.756922925
1	80	dsQ	-0.047071474
1	81	dsQ	0.739187173
1	82	dsQ	-0.094417452
1	83	dsQ	0.709673904
1	84	dsQ	0.834399358
1	85	dsQ	0.200142348
1	86	dsQ	0.756180647
1	87	dsQ	0.766908124
1	88	dsQ	0.270310711
1	89	dsQ	0.689498946
1	90	dsQ	0.708003588
1	91	dsQ	0.72150748
1	92	dsQ	0.99538369
1	93	dsQ	0.710491478
1	94	dsQ	0.667588992
1	95	dsQ	0.778444241
1	96	dsQ	0.763376492
1	97	dsQ	0.803370746
1	98	dsQ	0.710856212
1	99	dsQ	0.804112524
1	100	dsQ	0.707814237
1	101	dsQ	0.778796697
1	102	dsQ	0.755774054
1	103	dsQ	0.698404965
1	104	dsQ	0.653178284
1	105	dsQ	0.76981561
1	106	dsQ	0.687260582
1	107	dsQ	0.830715126
1	108	dsQ	0.660759693
1	109	dsQ	0.766106713
1	110	dsQ	0.702616384
1	111	dsQ	0.716161493
1	112	dsQ	0.995625026
1	113	dsQ	0.630425148
1	114	dsQ	0.756924373
1	115	dsQ	0.761599738
1	116	dsQ	0.995304694
1	117	dsQ	0.777259495
1	118	dsQ	0.750365356
1	119	dsQ	0.753639083
1	120	dsQ	0.712445651
1	121	dsQ	0.772597601
1	122	dsQ	0.759521876
1	123	dsQ	0.711611941
1	124	dsQ	0.7586073
1	125	dsQ	0.975297607
1	126	dsQ	0.996335923
1	127	dsQ	0.80515359
1	128	dsQ	0.770533186
1	129	dsQ	0.807548362
1	130	dsQ	0.757104525
1	131	dsQ	0.772504592
1	132	dsQ	0.718524608
1	133	dsQ	0.794231703
1	134	dsQ	0.813754652
1	135	dsQ	0.771217593
1	136	dsQ	0.808382179
1	137	dsQ	0.83166107
1	138	dsQ	0.780717305
1	139	dsQ	0.830630939
1	140	dsQ	0.780441357
1	141	dsQ	0.789925456
1	142	dsQ	0.986140199
1	143	dsQ	0.805367009
1	144	dsQ	0.810633311
1	145	dsQ	0.995996729
1	146	dsQ	0.75957291
1	147	dsQ	0.776295794
1	148	dsQ	0.941200556
1	149	dsQ	0.779087312
1	150	dsQ	0.810161279
1	151	dsQ	0.794132049
1	152	dsQ	0.819907927
1	153	dsQ	0.762894109
1	154	dsQ	0.802171616
1	155	dsQ	0.823049537
1	156	dsQ	0.982380206
1	157	dsQ	0.821375615
1	158	dsQ	0.809615498
1	159	dsQ	0.830332306
1	160	dsQ	0.848977522
1	161	dsQ	0.815315885
1	162	dsQ	0.817203975
1	163	dsQ	0.847655097
1	164	dsQ	0.826048838
1	165	dsQ	0.842585268
1	166	dsQ	0.787316319
1	167	dsQ	0.995657736
1	168	dsQ	0.817773147
1	169	dsQ	0.860189209
1	170	dsQ	0.828312349
1	171	dsQ	0.84631254
1	172	dsQ	0.846029284
1	173	dsQ	0.888475525
1	174	dsQ	0.92850349
1	175	dsQ	0.879351116
1	176	dsQ	0.865241167
1	177	dsQ	0.995501532
1	178	dsQ	0.870109628
1	179	dsQ	0.829719463
1	180	dsQ	0.979338152
1	181	dsQ	0.87503141
1	182	dsQ	0.94860975
1	183	dsQ	0.88573298
1	184	dsQ	0.852103461
1	185	dsQ	0.85946039
1	186	dsQ	0.867040737
1	187	dsQ	0.933713877
1	188	dsQ	0.863266294
1	189	dsQ	0.88296579
1	190	dsQ	0.873116274
1	191	dsQ	0.851045445
1	192	dsQ	0.95538719
1	193	dsQ	0.868967992
1	194	dsQ	0.89412353
1	195	dsQ	0.888943767
1	196	dsQ	0.982529757
1	197	dsQ	0.835822333
1	198	dsQ	0.84019227
1	199	dsQ	0.884949756
1	200	dsQ	0.981243257
1	201	dsQ	0.881069696
1	202	dsQ	0.955319637
1	203	dsQ	0.969062587
1	204	dsQ	0.981170488
1	205	dsQ	0.86985454
1	206	dsQ	0.863577095
1	207	dsQ	0.85972462
1	208	dsQ	0.943072992
1	209	dsQ	0.860383125
1	210	dsQ	0.87471514
1	211	dsQ	0.974635981
1	212	dsQ	0.988612967
1	213	dsQ	0.969534394
1	214	dsQ	0.875541139
1	215	dsQ	0.972204776
1	216	dsQ	0.898829158
1	217	dsQ	0.9940807
1	218	dsQ	0.864362697
1	219	dsQ	0.852503182
1	220	dsQ	0.870745304
1	221	dsQ	0.854994617
1	222	dsQ	0.952156706
1	223	dsQ	0.891998988
1	224	dsQ	0.89688128
1	225	dsQ	0.892072117
1	226	dsQ	0.911007041
1	227	dsQ	0.866583369
1	228	dsQ	0.946963327
1	229	dsQ	0.879254239
1	230	dsQ	0.891465064
1	231	dsQ	0.965815419
1	232	dsQ	0.87310012
1	233	dsQ	0.984006412
1	234	dsQ	0.889362247
1	235	dsQ	0.980599107
1	236	dsQ	0.964127403
1	237	dsQ	0.869809356
1	238	dsQ	0.966285577
1	239	dsQ	0.91062817
1	240	dsQ	0.956668971
1	241	dsQ	0.876298824
1	242	dsQ	0.900665795
1	243	dsQ	0.900371337
1	244	dsQ	0.985527938
1	245	dsQ	0.860952022
1	246	dsQ	0.968984313
1	247	dsQ	0.897221376
1	248	dsQ	0.986757507
1	249	dsQ	0.866090687
1	250	dsQ	0.957817554
1	251	dsQ	0.901079335
1	252	dsQ	0.96995634
1	253	dsQ	0.8677647
1	254	dsQ	0.987952498
1	255	dsQ	0.95170267
1	256	dsQ	0.91692636
1	257	dsQ	0.877463753
1	258	dsQ	0.992254591
1	259	dsQ	0.994114737
1	260	dsQ	0.894657203
1	261	dsQ	0.977098388
1	262	dsQ	0.905280743
1	263	dsQ	0.884632148
1	264	dsQ	0.975590683
1	265	dsQ	0.869369639
1	266	dsQ	0.979472815
1	267	dsQ	0.948386526
1	268	dsQ	0.873009435
1	269	dsQ	0.991172324
1	270	dsQ	0.897607242
1	271	dsQ	0.9828146
1	272	dsQ	0.870921994
1	273	dsQ	0.908712836
1	274	dsQ	0.965527816
1	275	dsQ	0.997339417
1	276	dsQ	0.898189445
1	277	dsQ	0.851739303
1	278	dsQ	0.894806371
1	279	dsQ	0.989538366
1	280	dsQ	0.977763212
1	281	dsQ	0.92573228
1	282	dsQ	0.8753471
1	283	dsQ	0.929618236
1	284	dsQ	0.993367492
1	285	dsQ	0.894814893
1	286	dsQ	0.977317483
1	287	dsQ	0.897423909
1	288	dsQ	0.990460982
1	289	dsQ	0.981471729
1	290	dsQ	0.992804586
1	291	dsQ	0.980844148
1	292	dsQ	0.986348062
1	293	dsQ	0.971026572
1	294	dsQ	0.990460181
1	295	dsQ	0.989086498
1	296	dsQ	0.971540109
1	297	dsQ	0.918885077
1	298	dsQ	0.977153161
1	299	dsQ	0.981536875
1	300	dsQ	0.997021846
1	301	dsQ	0.921347859
2	1	ddQ	0.210218026
2	2	ddQ	0.400454274
2	3	ddQ	0.885939618
2	4	ddQ	0.216039084
2	5	ddQ	0.571714541
2	6	ddQ	0.462947081
2	7	ddQ	0.117021444
2	8	ddQ	0.50818208
2	9	ddQ	0.002272413
2	10	ddQ	0.010323934
2	11	ddQ	0.123569759
2	12	ddQ	0.738827507
2	13	ddQ	0.601062107
2	14	ddQ	0.860760069
2	15	ddQ	0.869733664
2	16	ddQ	0.531020891
2	17	ddQ	0.606580213
2	18	ddQ	0.776120843
2	19	ddQ	0.182902561
2	20	ddQ	0.831852588
2	21	ddQ	0.591478719
2	22	ddQ	0.848246142
2	23	ddQ	0.766781933
2	24	ddQ	0.204266328
2	25	ddQ	0.721876207
2	26	ddQ	0.233259877
2	27	ddQ	0.267987497
2	28	ddQ	0.597207214
2	29	ddQ	0.22620972
2	30	ddQ	0.897011494
2	31	ddQ	0.883705896
2	32	ddQ	0.070184332
2	33	ddQ	0.225787536
2	34	ddQ	0.776684873
2	35	ddQ	0.9262535
2	36	ddQ	0.928424639
2	37	ddQ	0.742052
2	38	ddQ	0.418781083
2	39	ddQ	0.140440314
2	40	ddQ	0.895198663
2	41	ddQ	0.599325117
2	42	ddQ	0.32321987
2	43	ddQ	0.77520556
2	44	ddQ	0.894243102
2	45	ddQ	0.678389656
2	46	ddQ	0.677320007
2	47	ddQ	0.944274557
2	48	ddQ	0.659841801
2	49	ddQ	0.980828647
2	50	ddQ	0.64092975
2	51	ddQ	0.734238142
2	52	ddQ	0.795857704
2	53	ddQ	0.138027692
2	54	ddQ	0.680414593
2	55	ddQ	0.741466189
2	56	ddQ	0.756882838
2	57	ddQ	0.031014289
2	58	ddQ	0.814251638
2	59	ddQ	0.700274699
2	60	ddQ	0.711534053
2	61	ddQ	0.573153413
2	62	ddQ	0.430794073
2	63	ddQ	0.030677797
2	64	ddQ	0.93729004
2	65	ddQ	0.820903417
2	66	ddQ	0.681833792
2	67	ddQ	0.745378053
2	68	ddQ	0.77433772
2	69	ddQ	0.512827613
2	70	ddQ	0.815556464
2	71	ddQ	0.82588997
2	72	ddQ	0.758087011
2	73	ddQ	0.801191788
2	74	ddQ	0.706556208
2	75	ddQ	0.902769404
2	76	ddQ	0.809783864
2	77	ddQ	0.80652641
2	78	ddQ	0.15299271
2	79	ddQ	0.772748035
2	80	ddQ	0.767462302
2	81	ddQ	0.986840142
2	82	ddQ	0.727756489
2	83	ddQ	0.769903146
2	84	ddQ	0.761346142
2	85	ddQ	0.777167545
2	86	ddQ	0.119263907
2	87	ddQ	0.805060087
2	88	ddQ	0.27222457
2	89	ddQ	0.763860153
2	90	ddQ	0.676479262
2	91	ddQ	0.723603665
2	92	ddQ	0.735937333
2	93	ddQ	0.821635869
2	94	ddQ	0.313585252
2	95	ddQ	0.725051755
2	96	ddQ	-0.00148743
2	97	ddQ	0.819741165
2	98	ddQ	0.779397287
2	99	ddQ	0.717336363
2	100	ddQ	0.754615856
2	101	ddQ	0.825748544
2	102	ddQ	0.753318328
2	103	ddQ	0.83639353
2	104	ddQ	0.758799492
2	105	ddQ	0.742627561
2	106	ddQ	0.782396085
2	107	ddQ	0.725993428
2	108	ddQ	0.842607346
2	109	ddQ	0.819455027
2	110	ddQ	0.709254575
2	111	ddQ	0.673279559
2	112	ddQ	0.988708667
2	113	ddQ	0.716698911
2	114	ddQ	0.991966366
2	115	ddQ	0.833221239
2	116	ddQ	0.738005781
2	117	ddQ	0.991069401
2	118	ddQ	0.8150463
2	119	ddQ	0.83733533
2	120	ddQ	0.833224034
2	121	ddQ	0.830346465
2	122	ddQ	0.818747485
2	123	ddQ	0.812820532
2	124	ddQ	0.989948277
2	125	ddQ	0.755289889
2	126	ddQ	0.83585274
2	127	ddQ	0.813115299
2	128	ddQ	0.831762819
2	129	ddQ	0.836483904
2	130	ddQ	0.734062664
2	131	ddQ	0.821577447
2	132	ddQ	0.808116228
2	133	ddQ	0.81294131
2	134	ddQ	0.817712819
2	135	ddQ	0.830445546
2	136	ddQ	0.838874636
2	137	ddQ	0.81980001
2	138	ddQ	0.862573007
2	139	ddQ	0.767391675
2	140	ddQ	0.816646569
2	141	ddQ	0.786037148
2	142	ddQ	0.99238138
2	143	ddQ	0.992264861
2	144	ddQ	0.821848359
2	145	ddQ	0.837287496
2	146	ddQ	0.854441342
2	147	ddQ	0.82364817
2	148	ddQ	0.819508646
2	149	ddQ	0.83205053
2	150	ddQ	0.990914063
2	151	ddQ	0.851811256
2	152	ddQ	0.846754417
2	153	ddQ	0.967209926
2	154	ddQ	0.811366847
2	155	ddQ	0.857623013
2	156	ddQ	0.99000744
2	157	ddQ	0.963463583
2	158	ddQ	0.930275405
2	159	ddQ	0.881461504
2	160	ddQ	0.99254807
2	161	ddQ	0.838491749
2	162	ddQ	0.987658739
2	163	ddQ	0.845960339
2	164	ddQ	0.921096229
2	165	ddQ	0.858380367
2	166	ddQ	0.839787182
2	167	ddQ	0.847756841
2	168	ddQ	0.852693799
2	169	ddQ	0.861377491
2	170	ddQ	0.952956157
2	171	ddQ	0.837150591
2	172	ddQ	0.992581645
2	173	ddQ	0.972319752
2	174	ddQ	0.838788718
2	175	ddQ	0.850459546
2	176	ddQ	0.983001284
2	177	ddQ	0.871153342
2	178	ddQ	0.850079973
2	179	ddQ	0.85949337
2	180	ddQ	0.864222246
2	181	ddQ	0.871888765
2	182	ddQ	0.88482571
2	183	ddQ	0.794959588
2	184	ddQ	0.827528532
2	185	ddQ	0.98157336
2	186	ddQ	0.86239402
2	187	ddQ	0.963792928
2	188	ddQ	0.952928281
2	189	ddQ	0.902921689
2	190	ddQ	0.953415886
2	191	ddQ	0.870126382
2	192	ddQ	0.881002988
2	193	ddQ	0.988800166
[truncated: 2,516 more rows]
