# Supplementary material for: Meta-reinforcement learning via orbitofrontal cortex
Source: Nat Neurosci. 2023 Nov 13;26(12):2182–91. doi: 10.1038/s41593-023-01485-3 (PMC10689244; doi:10.1038/s41593-023-01485-3)
Supplement: Supplementary file 9 — Numerical source data files for figures. [file 41593_2023_1485_MOESM9_ESM.zip › source_data_fig7/fig7cBottom.csv]

mouse	population_id	history_dependence	postchoice_ddQ_r	postchoice_dQch_r	postchoice_dsQ_r
RH365	0	3.036981138	0.002336049	0.008351461	0.146365879
RH365	0	1.557713818	0.297887059	0.030203882	0.230012563
RH365	0	0.894818597	0.322928769	0.012985945	0.10750575
RH365	0	1.821836671	0.317744892	0.034052582	0.239704195
RH365	0	0.95237007	0.090662835	0.453409235	0.184357965
RH365	0	0.884140258	0.11449548	0.133681681	0.261591733
RH365	0	1.661852838	0.117858521	0.008465683	0.1384551
RH365	0	1.517320966	0.15656312	0.273372984	0.197307628
RH365	0	2.219232146	0.108504065	-0.044447239	0.199258037
RH365	0	1.027576614	0.176326098	0.079045469	0.218645656
RH365	0	1.259210123	0.125750725	0.15355891	0.237605151
RH365	0	1.936447399	0.171944347	0.028274987	0.077116582
RH365	0	2.609641566	0.175807852	0.323541899	0.309584717
RH365	0	2.298703301	0.108085577	-0.032698016	0.143269652
RH365	0	2.053130893	0.210175611	0.261106616	0.295895115
RH365	0	3.199637453	0.158143012	0.304740144	0.317712852
RH365	0	2.886695429	0.063619741	0.13941366	0.16780811
RH365	0	1.601285202	0.163936892	0.231299866	0.364069655
RH365	0	3.749084208	0.035137542	0.196879858	0.176618969
RH365	0	4.545835527	0.014569067	0.283142327	0.336158703
RH365	0	1.957809876	0.198661106	0.157480394	0.292430762
RH365	0	3.168766864	0.143367229	0.423390041	0.370685837
RH365	0	3.116232255	0.12705	0.210189287	0.318870089
RH365	0	3.679802424	0.053435128	0.216526541	0.213552808
RH365	0	1.800515926	0.067585998	0.064210821	0.105786162
RH365	0	1.572471324	0.160461668	0.040681141	0.11134846
RH365	0	2.961995077	0.183912448	0.294061348	0.302181424
RH365	0	1.476925383	0.063461188	0.103568175	0.200223648
RH365	0	2.156062159	0.144727722	0.151987662	0.230913003
RH365	1	2.343239841	0.166264754	0.001966603	0.180005405
RH365	1	2.264807902	0.330955806	0.096952135	0.267689402
RH365	1	2.012155845	0.459478651	-0.124786121	0.239808363
RH365	1	1.742582613	0.33933214	0.417073222	0.135480481
RH365	1	0.785634813	0.32193214	0.218229268	0.299522382
RH365	1	0.996858929	0.312255276	0.315713434	0.193613536
RH365	1	0.595296431	0.347397293	0.054307854	0.224603885
RH365	1	1.377324635	0.331170301	0.116444867	0.24712504
RH365	1	1.033171115	0.311583589	-0.054561523	0.161759363
RH365	1	1.440811226	0.317063385	0.255950966	0.21220265
RH365	1	2.118767733	0.196372167	0.184864225	0.327571119
RH365	1	2.104150419	0.283926933	0.06795018	0.118483142
RH365	1	1.988303148	0.162079078	0.287720746	0.320703741
RH365	1	3.303567113	0.263775376	0.407609129	0.385687234
RH365	1	1.832559645	0.206889995	0.300574899	0.255466613
RH365	1	3.026798107	0.195507018	0.257209801	0.319260076
RH365	1	2.810150964	0.311470195	0.459330784	0.464620614
RH365	1	2.86919474	0.194991361	0.309194585	0.379322524
RH365	1	3.001687207	0.203031131	0.420167135	0.425421342
RH365	1	2.779745805	0.380245692	0.459770986	0.49934465
RH365	1	2.183672639	0.351091227	0.214164393	0.269644223
RH365	1	2.323249616	0.122762462	0.100817193	0.266373557
RH365	1	3.332855304	0.19255234	0.383644466	0.383828277
RH365	1	3.114179347	0.291108282	0.315538144	0.349212413
RH365	1	3.008467904	0.024155709	0.056966842	-0.006991995
RH365	1	2.219448991	0.10887968	0.001991302	0.103896578
RH365	1	3.058894733	0.281503613	0.393755132	0.375955039
RH365	1	3.207101816	0.180385682	0.409116809	0.4466678
RH365	1	3.044252914	0.108141859	0.185395893	0.149105929
RH365	1	1.052215245	0.04987521	0.060165712	0.104848401
RH353	2	2.711347066	0.682947873	-0.098825912	0.387348076
RH353	2	1.926891678	0.568488545	0.338904804	0.241100779
RH353	2	0.958178126	0.602719718	-0.007709687	0.428346589
RH353	2	0.821163843	0.589990882	0.167557455	0.526462967
RH353	2	0.884848131	0.081234291	0.017999528	0.069116888
RH353	2	0.901286749	0.067291505	0.04397936	-0.056295787
RH353	2	0.798326469	0.29790172	-0.019797593	0.100734969
RH353	2	2.782901844	0.783599496	0.769990609	0.787352372
RH353	2	1.928998565	0.677433874	0.682516628	0.734677157
RH353	2	1.963772767	0.707689754	0.698069373	0.73356267
RH353	2	3.015776453	0.73751846	0.712413241	0.72734693
RH353	2	2.616320612	0.799167438	0.808806088	0.820894878
RH353	2	2.910523394	0.316915186	0.291886357	0.434572282
RH353	2	3.825387097	0.743191909	0.761291783	0.779375797
RH353	2	3.870040253	0.036888157	0.120833534	0.092075631
RH353	2	1.402905171	0.47777393	0.413868448	0.543190983
RH353	2	2.367527828	0.480525847	0.061301362	0.461768048
RH353	2	3.109601201	0.471283971	0.359372378	0.489625713
RH353	2	3.254148985	0.649581761	0.728528687	0.732470826
RH353	2	2.864206707	0.716954538	0.748164513	0.738395617
RH353	2	2.173034093	0.428406831	0.252141038	0.425526447
RH353	2	3.272468224	0.56476997	0.650960722	0.650026614
RH353	3	4.081424872	7.62E-05	0.113714817	-0.130464687
RH353	3	3.613054228	0.177592434	0.139265095	0.117876988
RH353	3	2.520405666	0.205203197	0.062308999	0.11636511
RH353	3	2.834834422	0.02511286	0.100620302	-5.88E-05
RH353	3	0.667737801	0.639842846	0.266454757	0.521953528
RH353	3	0.940492272	0.137871762	0.214169023	0.256311914
RH353	3	1.779354982	0.571184508	0.271590377	0.576771673
RH353	3	2.897584738	0.63592402	0.630875445	0.65518764
RH353	3	2.040397367	0.615266648	0.564685374	0.651471107
RH353	3	1.606089959	0.64161563	0.371159718	0.622604078
RH353	3	3.370446222	0.793943623	0.847960511	0.842712165
RH353	3	3.07026201	0.395857405	0.430147372	0.405295988
RH353	3	3.739221123	0.714803604	0.530933402	0.593732956
RH353	3	3.782273883	0.806295747	0.856846074	0.850807799
RH353	3	2.899293169	0.567996636	0.727779316	0.678528891
RH353	3	2.380600167	0.568705879	0.24330134	0.603879645
RH353	3	2.632639479	0.55790558	0.582186087	0.632121004
RH353	3	1.399999147	0.37630365	0.165812884	0.379964051
RH353	3	2.65413444	-0.00851417	0.192986916	0.251145061
RH353	3	2.481979154	0.590421058	0.677627479	0.69153401
RH353	3	2.799232927	0.579793373	0.853982786	0.798704371
RH353	3	2.052728222	0.640654617	0.718812213	0.739470098
RH353	3	3.003733719	0.676637281	0.800051798	0.803554163
RH353	3	2.763145493	0.543211395	0.746178114	0.756271498
RH374	4	1.670904073	0.453530306	0.185495554	0.195853545
RH374	4	0.39797824	0.442688915	0.034611393	0.268489864
RH374	4	2.265099433	0.247137927	0.040077701	0.319167979
RH374	4	2.285904046	0.057762166	0.034219841	0.075677532
RH374	4	3.41834563	0.374267303	0.483870882	0.45131904
RH374	4	2.885252413	0.120242662	0.448603895	0.239430857
RH374	4	2.484312726	0.243214127	-0.044059486	0.053621268
RH374	4	2.433672314	0.091650139	0.048736006	0.022918538
RH374	4	3.177946406	0.228779141	0.144237336	0.235472122
RH374	4	2.964265849	0.431774764	0.399996813	0.398790126
RH374	4	2.398465975	0.276668224	0.395454178	0.30652856
RH374	4	2.682565507	0.204026444	0.204941107	0.306578232
RH374	4	1.698291597	0.160002487	0.141343191	0.161648526
RH374	4	1.713722058	0.211843243	0.399955568	0.406063771
RH374	4	2.847831569	0.129290973	0.440154233	0.445889915
RH374	4	1.948079416	0.220956469	0.151748246	0.275287602
RH374	4	1.304983572	0.061968676	0.073350826	0.193254602
RH374	4	2.435459555	0.100661194	0.062034956	0.235969171
RH374	4	1.444128632	0.263718489	0.415495541	0.423012426
RH374	4	2.475613476	0.088533869	0.031498025	0.311053517
RH374	4	1.71997359	0.118918576	0.11365022	0.148587965
RH374	4	2.438996751	0.174761086	0.34826479	0.362547884
RH374	4	2.038549536	0.245562687	0.353231694	0.388460686
RH374	4	1.768386576	0.271661371	0.455860879	0.465799739
RH374	4	2.541077627	0.2669439	0.339916284	0.390432353
RH374	4	2.164038969	0.170064536	0.183231003	0.175449756
RH374	4	2.236158877	0.27489145	0.499636366	0.536869423
RH374	4	1.984886532	0.200195138	0.333623644	0.402478728
RH374	4	2.371996646	0.279622459	0.312157507	0.374598235
RH374	4	2.645611111	0.427693463	0.613416293	0.586188507
RH374	4	1.913775468	0.464543617	0.55299181	0.606504023
RH374	4	1.919772249	0.209806568	0.27311879	0.247612943
RH374	4	2.107352678	0.346328874	0.122855146	0.33895426
RH374	4	1.623172764	0.220397732	0.185280554	0.205504598
RH374	4	1.660941028	0.341598691	0.180622892	0.316398756
RH374	5	2.809605062	0.457773691	0.157313549	0.037013402
RH374	5	1.031100015	-0.014892766	0.194577221	0.148542997
RH374	5	1.73777571	0.367441495	0.194847053	0.262301162
RH374	5	2.20839245	0.334366995	0.244502052	0.353991191
RH374	5	2.898767823	0.514218912	0.618838441	0.623859686
RH374	5	2.648923068	0.276991237	0.389175591	0.342547804
RH374	5	1.625110415	0.226837476	0.124030545	0.297933733
RH374	5	2.569701915	0.210558699	-0.059819652	0.334831185
RH374	5	2.952563655	0.544819687	0.624767541	0.603930587
RH374	5	2.307597454	0.417414826	0.556463544	0.525569723
RH374	5	2.903823007	0.491667709	0.689611205	0.685451715
RH374	5	2.609981606	0.294780668	0.267762086	0.150410156
RH374	5	2.133153319	0.183878022	0.098190563	0.268705108
RH374	5	1.618477015	0.229051618	0.157898857	0.291679559
RH374	5	1.213226515	0.33523642	0.496098749	0.491707971
RH374	5	2.740600695	0.139598312	-0.009613654	0.246376674
RH374	5	3.217243249	0.35458935	0.550305688	0.571094696
RH374	5	2.859650432	0.235367069	0.389741054	0.401799754
RH374	5	2.017496279	0.30516421	0.268331185	0.346404415
RH374	5	1.458087194	0.332996812	0.468465772	0.477697227
RH374	5	2.164602198	0.29763721	0.113764252	0.304301553
RH374	5	2.277030608	0.314387149	0.378617014	0.401536927
RH374	5	1.982503281	0.441188659	0.488385908	0.495640315
RH374	5	2.201514295	0.432697554	0.41710985	0.468920105
RH374	5	1.554926512	0.249366041	0.319699116	0.349625923
RH374	5	3.184966045	0.376823968	0.435198613	0.45001609
RH374	5	2.098428434	0.376622263	0.427925944	0.460035042
RH374	5	1.991890893	0.437347527	0.53293336	0.600257437
RH374	5	2.669471711	0.482831591	0.560080649	0.576913389
RH374	5	1.714225751	0.54600608	0.600977437	0.600978228
RH374	5	2.745633168	0.461689389	0.729099546	0.703598491
RH374	5	2.673799334	0.558604753	0.708125465	0.646078774
RH374	5	2.118032321	0.446425697	0.669193877	0.679368722
RH374	5	1.681975564	0.379555619	0.14489255	0.336367143
RH374	5	1.947141782	0.282704854	0.147399351	0.369735606
RH375	6	3.304149992	0.379074513	0.177607919	0.189419255
RH375	6	0.807066708	0.357049508	0.01736448	0.284118492
RH375	6	4.755689299	0.172750834	0.008370789	0.103842419
RH375	6	3.932425795	0.304815461	0.210113683	0.422472491
RH375	6	2.90730363	0.241200457	0.009738806	0.087148224
RH375	6	2.49511652	0.310438772	0.521062534	0.467040426
RH375	6	4.499215595	0.370895846	0.184876435	0.228600608
RH375	6	4.341345466	0.281535811	0.472818581	0.435117059
RH375	6	3.2188557	0.219498956	0.482441612	0.478849449
RH375	6	5.145913608	0.227577739	0.225314715	0.226030129
RH375	6	3.636261323	0.181834715	0.382586802	0.385549455
RH375	6	6.866299669	0.169282981	0.495625995	0.467504819
RH375	6	3.818483427	0.184704571	0.143601821	0.249124095
RH375	6	5.057571757	0.245975164	0.435100132	0.431569603
RH375	6	3.843098713	0.329001343	0.096180031	0.162766909
RH375	6	6.041987017	0.35744299	0.482515144	0.500886392
RH375	6	3.768016798	0.163157048	0.014664089	0.067391277
RH375	6	5.236371763	0.270113497	0.486839796	0.51185748
RH375	6	4.726104037	0.213844869	0.473093963	0.470034797
RH375	6	5.817224353	0.050352311	0.38888631	0.380781406
RH375	6	5.811071555	0.028570071	0.10905155	0.113718022
RH375	7	1.640561002	0.490020182	0.115706838	0.362994146
RH375	7	1.072540616	0.441239991	0.005926987	0.367802183
RH375	7	2.442430698	0.404835867	0.084964378	0.185073949
RH375	7	1.518352082	0.415737908	-0.00564027	0.210414865
RH375	7	3.298152925	0.228182793	0.141940256	0.170084772
RH375	7	4.087726144	0.240099383	0.442878569	0.361495995
RH375	7	4.598448401	0.32641089	0.524147532	0.572285381
RH375	7	2.530180492	0.525295708	0.482981952	0.466869963
RH375	7	7.8746705	0.029540369	0.537092758	0.336143825
RH375	7	4.746800886	0.392642379	0.359877566	0.437315743
RH375	7	4.344694829	0.196028321	0.258138504	0.183612854
RH375	7	3.80071008	0.329268296	0.540539705	0.496732983
RH375	7	4.681271771	0.304884439	0.433980431	0.441714299
RH375	7	3.617674432	0.342719841	0.175804408	0.250935573
RH375	7	4.537377878	0.316572183	0.327139338	0.418345156
RH375	7	3.571910943	0.262044535	0.083307931	0.080296281
RH375	7	4.167486864	0.184925857	0.233723063	0.316024441
RH375	7	5.24895555	0.276691122	0.489871842	0.466194802
RH375	7	5.428442525	0.373877455	0.508860548	0.489354437
RH456	8	3.086815526	0.474410579	-0.022366021	0.231889273
RH456	8	2.558201182	0.116263154	0.068244161	0.045830252
RH456	8	1.529989927	0.197481603	0.205800161	0.299357202
RH456	8	1.639509795	0.132313162	0.208449761	0.466655331
RH456	8	0.411504613	0.301193121	0.032722714	0.308334285
RH456	8	1.463985938	0.144969753	0.086146343	-0.040105527
RH456	8	4.00621608	0.016178009	0.423634	0.388477679
RH456	8	1.370001967	0.11331156	0.045509661	0.193878047
RH456	8	0.907909895	0.308829102	0.256798759	0.274592913
RH456	8	1.388634063	0.287678814	0.193240695	0.317531374
RH456	8	1.747567848	0.361498624	0.346359037	0.399814044
RH456	8	1.718250231	0.199080907	0.268508907	0.315847267
RH456	8	4.243841948	0.311604454	0.427361124	0.461962272
RH456	8	2.707742685	0.309252117	0.357988717	0.473841332
RH456	8	3.104645182	0.46536672	0.636912315	0.621531969
RH456	8	4.608837012	0.387084493	0.702947414	0.707656161
RH456	8	3.049566699	0.511848997	0.787471254	0.772480528
RH456	8	3.195451533	0.349311139	0.554266673	0.57521479
RH456	8	4.380637531	0.306250589	0.618788959	0.610912679
RH456	8	3.288653964	0.594275138	0.768270882	0.796356293
RH456	8	4.279488916	0.141678539	0.357178005	0.36477847
RH456	8	5.239265057	0.246218858	0.572224123	0.577234886
RH456	9	3.168480525	0.454770925	0.161823448	0.21292568
RH456	9	1.938749385	0.293804282	-0.098091673	0.446874794
RH456	9	2.104818899	0.302247241	0.062962719	0.255186304
RH456	9	1.983367659	0.293075448	0.09199387	0.089670911
RH456	9	2.224117508	0.085356019	0.379425532	0.368811662
RH456	9	1.334732644	0.20608859	0.131437309	0.371431055
RH456	9	2.637037936	0.072359884	0.155017691	0.400378631
RH456	9	1.175562251	0.232628596	0.412508277	0.326564025
RH456	9	2.384026547	0.137421876	0.428481266	0.428868879
RH456	9	4.084102996	-0.131912561	-0.092101955	0.105196371
RH456	9	0.886056626	0.419737057	0.26798945	0.451855413
RH456	9	1.7372549	0.308492788	0.26493243	0.369789573
RH456	9	1.553314277	0.50418638	0.471274508	0.564305891
RH456	9	3.430419319	0.468689116	0.627159508	0.614488714
RH456	9	1.861293564	0.443697308	0.160722291	0.413350573
RH456	9	2.813955287	0.587254733	0.721318623	0.703058492
RH456	9	4.19594324	0.390786947	0.41101204	0.479479473
RH456	9	3.286614864	0.553541661	0.754242608	0.726077398
RH456	9	3.30536518	0.634547207	0.726162376	0.735798524
RH456	9	2.212779668	0.546009896	0.550704472	0.578723356
RH456	9	2.959813447	0.553568358	0.732656425	0.706792488
RH456	9	5.368858697	0.047617592	0.038925659	0.239529566
RH456	9	5.305547923	0.543039331	0.751696457	0.744453638
RH445	10	1.334086207	0.689299804	0.113522174	0.504440297
RH445	10	1.986892904	0.542858661	0.104393041	0.113999721
RH445	10	1.197145975	0.503782903	0.271144736	0.40219724
RH445	10	1.704614436	0.351014263	0.127282004	0.306213933
RH445	10	1.063119606	0.539617829	0.187608452	0.481917725
RH445	10	2.315796537	0.530776046	0.221448945	0.507577392
RH445	10	1.416153706	0.432094788	0.175189557	0.468968863
RH445	10	1.92794895	0.502941428	0.457707679	0.480445847
RH445	10	1.44607137	0.421325583	0.394172449	0.329656114
RH445	10	2.391045808	0.503185834	0.091165916	0.523357782
RH445	10	4.380307766	0.391379153	0.502026403	0.519539694
RH445	10	3.844322438	0.599628377	0.644501912	0.684825026
RH445	10	2.739562278	0.547322607	0.368230416	0.508260442
RH445	10	2.684495261	0.505837139	0.444745769	0.466296842
RH445	10	5.826008871	0.551043543	0.616767253	0.612799316
RH445	10	1.197790408	0.454115711	0.352831971	0.35554356
RH445	10	3.560526559	0.73334708	0.645812481	0.613737407
RH445	10	4.104616127	0.561235641	0.387200298	0.37510297
RH445	10	3.21424743	0.482961987	0.582602899	0.586668231
RH445	10	1.957949797	0.53398783	0.401970692	0.544523899
RH445	10	3.18606555	0.320400896	0.107081308	-0.026610768
RH445	11	2.841214565	0.666213351	0.182891728	0.535620708
RH445	11	1.630093062	0.545769546	0.101270857	0.326139357
RH445	11	1.064028075	0.48067919	0.07941978	0.090541381
RH445	11	2.106136642	0.62566299	0.238741814	0.507094327
RH445	11	1.040688667	0.616922326	0.034904625	0.588522959
RH445	11	0.955077507	0.561678289	0.161213013	0.493579696
RH445	11	1.042952834	0.562153943	0.154396653	0.524976966
RH445	11	1.739591314	0.560278541	0.191569277	0.442680031
RH445	11	3.950006219	-0.178777138	-0.012474682	0.072087928
RH445	11	3.035114395	0.612774131	0.248950316	0.687971416
RH445	11	1.977428679	0.581186231	0.256973159	0.437832005
RH445	11	3.764812822	0.676699968	0.65654682	0.760609829
RH445	11	2.903883059	0.310635078	0.080162267	0.289262979
RH445	11	2.968338666	0.651783341	0.568731103	0.631831332
RH445	11	2.942372794	0.633553787	0.399754461	0.48269109
RH445	11	3.615696608	0.635486245	0.55840623	0.61102083
RH445	11	3.901405867	0.556149053	0.258621465	0.367850413
RH445	11	1.980781051	0.632428191	0.416481735	0.507813005
RH445	11	3.514794555	0.697601397	0.541316014	0.573014492
RH445	11	3.364545085	0.705469283	0.648757749	0.728097946
RH445	11	3.45969583	0.531262578	0.385461945	0.495219545
RH445	11	2.241402415	0.106393752	0.024700849	-0.050592688
RH445	11	2.845615294	0.416334383	0.207635007	0.392413899
RH445	11	3.952879744	0.623734594	0.406007864	0.473625853
RH377	12	2.193828362	0.586547505	-0.019984604	0.389375607
RH377	12	1.664633082	0.47544107	0.30169397	0.305277203
RH377	12	0.45573256	0.321660737	0.04831418	0.188851134
RH377	12	0.718980308	0.552375634	-0.033148269	0.412353459
RH377	12	1.12434017	0.476087434	0.094839322	0.454012665
RH377	12	2.101727491	0.210086897	0.36149411	0.412138982
RH377	12	1.354265665	0.457218726	0.118668848	0.409879585
RH377	12	2.126230762	0.471653889	0.363391794	0.543648117
RH377	12	1.885038172	0.419296047	0.379264807	0.457312676
RH377	12	2.002875195	0.539656907	0.315475434	0.501185276
RH377	12	1.481208306	0.417841152	0.171838712	0.419780775
RH377	12	2.391580894	0.323733957	0.233639722	0.512084928
RH377	12	2.75862004	0.320244301	0.199333955	0.368462323
RH377	12	2.642128872	0.580568117	0.50819635	0.644318669
RH377	12	2.175550759	0.321804434	0.25255472	0.527396522
RH377	12	2.663773578	0.579154145	0.808966051	0.76461251
RH377	12	2.05780072	0.389909444	0.145422788	0.371356463
RH377	12	1.435168756	0.459560132	0.122912969	0.321514286
RH377	12	2.444911241	0.30933927	0.295233555	0.54539084
RH377	12	2.096361766	0.337480702	0.148028053	0.399227113
RH377	12	2.52853258	0.360402894	0.37779622	0.559197205
RH377	12	3.72821768	0.11094639	0.210453845	0.21841631
RH377	12	2.687309325	0.590477558	0.76358561	0.773882168
RH377	12	2.600080624	0.510274034	0.703667999	0.686235374
RH377	12	2.61354841	0.277278253	0.149218681	0.479201954
RH377	12	2.992061792	0.439178451	0.438693229	0.503808368
RH377	12	2.375026997	0.426079312	0.440861419	0.631378794
RH377	12	2.331385739	0.315429053	0.003589199	0.334193326
RH377	12	2.904251419	0.396569926	0.587308068	0.626736646
RH377	12	2.606457009	0.450932974	0.630189161	0.681432333
RH377	12	2.495332104	0.371552652	0.160002513	0.4529601
RH377	12	1.775932404	0.539026271	0.468600887	0.51440931
RH377	12	2.396260397	0.381571066	0.288065247	0.512881607
RH377	12	1.364032761	0.441774041	0.244199181	0.426197848
RH377	12	2.639560863	0.47011788	0.576484321	0.629362831
RH377	12	3.015406768	0.065559985	0.060223899	0.196668726
RH377	12	1.826885847	0.387503612	0.278137763	0.49310466
RH377	12	1.832934635	0.565409375	0.325438333	0.500727887
RH377	12	2.086085164	0.417391165	0.326663479	0.458666965
RH377	12	1.929638945	0.523098984	0.627398691	0.648978497
RH377	12	1.913197711	0.491782581	0.512111134	0.581875643
RH377	13	2.267328003	0.568147229	-0.054036552	0.298986607
RH377	13	2.583287735	0.402912454	0.081546247	0.356813629
RH377	13	1.505041216	0.197080837	0.352061352	0.581301981
RH377	13	0.878155789	0.534204205	0.034003119	0.541111848
RH377	13	1.721314958	0.365235441	-0.049028447	0.477839822
RH377	13	1.093886561	0.382604711	0.213404641	0.542766444
RH377	13	1.88189844	0.100188938	0.071594556	-0.005165654
RH377	13	1.702826681	0.386849223	0.186373195	0.490105776
RH377	13	2.606542443	0.432376482	0.568834731	0.662861016
RH377	13	2.503972638	0.44491407	0.344599014	0.59243243
RH377	13	2.044418516	0.502268857	0.310349719	0.611894762
RH377	13	1.908221498	0.444018914	0.388677619	0.478658679
RH377	13	1.841208147	0.416732564	0.135511289	0.359099414
RH377	13	2.968755706	0.698749099	0.871548302	0.839511083
RH377	13	2.215261744	0.436003236	0.2473727	0.313893971
RH377	13	2.071770784	0.396462152	0.117154746	0.373598725
RH377	13	2.348789996	0.494584933	0.346061665	0.503426086
RH377	13	1.957239361	0.430498558	0.103489649	0.479501792
RH377	13	1.963202157	0.574775761	0.78065877	0.766586554
RH377	13	2.8338749	0.544182669	0.803612188	0.777920925
RH377	13	3.110931104	0.530366285	0.384964575	0.594438721
RH377	13	4.092914189	0.436834955	0.766810781	0.769520546
RH377	13	1.321891298	0.466421164	0.659457914	0.673514088
RH377	13	2.34396405	0.408731086	0.148559241	0.430237421
RH377	13	3.809669628	0.17767986	0.029386299	0.479677012
RH377	13	2.230015529	0.442196214	0.39835036	0.585803904
RH377	13	2.666082857	0.327100966	0.38112533	0.455660376
RH377	13	1.918747594	0.34781919	0.139219329	0.316871302
RH377	13	1.653330232	0.358914687	0.18203069	0.427383422
RH377	13	1.958122777	0.539103196	0.611034595	0.697254654
RH377	13	2.862165136	0.515946194	0.552084428	0.661827825
RH377	13	1.990345591	0.451254574	0.269062404	0.48730523
RH377	13	2.263220437	0.468908717	0.49724902	0.621499857
RH377	13	2.20447851	0.36745353	0.246500415	0.529535598
RH377	13	2.496320584	0.469801961	0.340053682	0.571485697
RH377	13	1.619921511	0.519122184	0.473488371	0.565405231
RH377	13	2.936875786	0.475266798	0.557926161	0.594041767
RH377	13	1.740145863	0.474364573	0.579398783	0.629898888
RH377	13	1.941428871	0.456105116	0.249462185	0.599952167
RH377	13	1.83278814	0.415741795	0.479296234	0.64914361
RH377	13	2.9234074	0.534997963	0.615443467	0.678429728
RH377	13	1.203762429	0.548364382	0.317397921	0.543816291
RH377	13	2.152456222	0.548700694	0.679148458	0.637120291
RH377	13	2.710764852	0.542243756	0.600699447	0.680620947
