# Supplementary material for: Meta-reinforcement learning via orbitofrontal cortex
Source: Nat Neurosci. 2023 Nov 13;26(12):2182–91. doi: 10.1038/s41593-023-01485-3 (PMC10689244; doi:10.1038/s41593-023-01485-3)
Supplement: Supplementary file 9 — Numerical source data files for figures. [file 41593_2023_1485_MOESM9_ESM.zip › source_data_fig7/fig7cTop.csv]

ann_id	q_type	reward_history_dependence	r
0	ddQ	1.072361109	0.694677368
0	ddQ	0.839799498	0.730820668
0	ddQ	1.453636288	0.852567984
0	ddQ	1.148434369	0.839590813
0	ddQ	1.330731461	0.829229033
0	ddQ	1.385874138	0.782081812
0	ddQ	1.427554464	0.829129166
0	ddQ	1.719004846	0.983449722
0	ddQ	1.130144529	0.687136603
0	ddQ	1.279319343	0.837194207
0	ddQ	1.602824491	0.860285198
0	ddQ	1.759664185	0.985622242
0	ddQ	1.230706942	0.832623151
0	ddQ	1.173030123	0.809346207
0	ddQ	1.749166634	0.830290798
0	ddQ	1.143570208	0.857767288
0	ddQ	1.670833103	0.969972549
0	ddQ	1.766747037	0.945915203
0	ddQ	1.255037468	0.848512301
0	ddQ	1.461828018	0.831761159
0	ddQ	1.202032604	0.784823422
0	ddQ	1.184463859	0.851203196
0	ddQ	1.607760453	0.986570561
0	ddQ	2.038160819	0.872659424
0	ddQ	1.138197492	0.856211874
0	ddQ	1.354752744	0.882023957
0	ddQ	1.559020215	0.850045635
0	ddQ	1.084110431	0.856523233
0	ddQ	1.110825449	0.814929181
0	ddQ	1.80051814	0.989794594
0	ddQ	1.536530518	0.987442401
0	ddQ	1.307252407	0.857074413
0	ddQ	0.922850543	0.811967115
0	ddQ	2.296844009	0.985683809
0	ddQ	2.084748777	0.874690327
0	ddQ	2.008293963	0.86873075
0	ddQ	2.292052136	0.827662509
0	ddQ	2.498578548	0.863051422
0	ddQ	2.565560559	0.866561701
0	ddQ	1.683655798	0.962753362
0	ddQ	1.56335671	0.839304774
0	ddQ	1.181180218	0.811798276
0	ddQ	1.981688797	0.864811286
0	ddQ	2.394286541	0.870238752
0	ddQ	2.381326868	0.853625508
0	ddQ	1.87860621	0.857688578
0	ddQ	2.071668176	0.893480034
0	ddQ	2.129837539	0.854757057
0	ddQ	2.60712341	0.90365055
0	ddQ	2.590163888	0.876614982
0	ddQ	3.164026354	0.872524307
0	ddQ	1.53064581	0.916541053
0	ddQ	2.357704459	0.989710142
0	ddQ	1.623003731	0.875180364
0	ddQ	1.874814947	0.937842739
0	ddQ	1.8624473	0.992582299
0	ddQ	2.07564814	0.891278662
0	ddQ	2.394577012	0.98835276
0	ddQ	1.390412392	0.853469149
0	ddQ	1.947961208	0.991184549
0	ddQ	2.390396903	0.970350585
0	ddQ	2.018253773	0.811096129
0	ddQ	3.357519952	0.960076341
0	ddQ	2.111531461	0.866179601
0	ddQ	3.329405139	0.930033504
0	ddQ	2.304868184	0.97741957
0	ddQ	2.474582761	0.988333433
0	ddQ	2.526685183	0.991956996
0	ddQ	2.352269305	0.8915881
0	ddQ	2.126031819	0.959471513
0	ddQ	2.302369333	0.9904786
0	ddQ	2.193681736	0.975324108
0	ddQ	2.490998841	0.949438113
0	ddQ	1.988602492	0.990450046
0	ddQ	2.076655248	0.952216948
0	ddQ	3.27645965	0.988344044
0	ddQ	2.10520079	0.858167047
0	ddQ	3.254143962	0.874052054
0	ddQ	2.922755228	0.895451587
0	ddQ	2.801475607	0.988826416
0	ddQ	2.126229475	0.875944293
0	ddQ	2.718627119	0.95112244
0	ddQ	2.188644176	0.986453137
0	ddQ	2.751656114	0.876347823
0	ddQ	2.685729301	0.894354142
0	ddQ	2.518713876	0.992767534
0	ddQ	2.730712369	0.896630573
0	ddQ	3.17829497	0.934649312
0	ddQ	2.541586768	0.884661165
0	ddQ	3.311822616	0.910466934
0	ddQ	2.538217327	0.923154806
0	ddQ	3.070109732	0.992481848
0	ddQ	1.690719017	0.994251642
0	ddQ	3.227730037	0.978297529
0	ddQ	2.176696766	0.994198418
0	ddQ	3.237198649	0.994215535
0	ddQ	3.190118831	0.986184514
0	ddQ	3.848288963	0.901820108
0	ddQ	4.303515033	0.992298073
0	ddQ	2.716397575	0.905975276
0	ddQ	2.592612633	0.992951681
0	ddQ	3.169179091	0.917293747
0	ddQ	2.91687276	0.984707055
0	ddQ	2.647686004	0.915134175
0	ddQ	3.855189505	0.993862563
0	ddQ	3.270609904	0.973693521
0	ddQ	3.0971702	0.885753239
0	ddQ	3.207616061	0.984598152
0	ddQ	3.581345071	0.980945601
0	ddQ	3.818218016	0.982774024
0	ddQ	2.702895376	0.895532449
0	ddQ	4.169041022	0.9049832
0	ddQ	2.925900016	0.983631009
0	ddQ	4.080163825	0.995044803
0	ddQ	2.608579029	0.993828298
0	ddQ	3.467346185	0.995431955
0	ddQ	3.598640818	0.97590974
0	ddQ	3.452405621	0.994846462
0	ddQ	2.83407471	0.99139624
0	ddQ	3.799355611	0.987143078
0	ddQ	3.80255907	0.992200734
0	ddQ	3.902515581	0.92768315
0	ddQ	3.911394476	0.994917001
0	ddQ	2.960349684	0.95935101
0	ddQ	4.749525811	0.994143075
0	ddQ	3.798873681	0.913887891
0	ddQ	3.329125903	0.995771232
0	ddQ	3.619619406	0.994425764
0	ddQ	3.426013616	0.995673721
0	ddQ	2.822560082	0.994894986
0	ddQ	4.38975795	0.97444153
0	ddQ	3.067214895	0.893690106
0	ddQ	3.98732085	0.993554099
0	ddQ	3.421344741	0.989717484
0	ddQ	3.450410453	0.995294641
0	ddQ	3.545518061	0.991213074
0	ddQ	3.597345794	0.994434146
0	ddQ	3.944779777	0.994547973
0	ddQ	4.651194233	0.991445341
0	ddQ	3.76825612	0.994598514
0	ddQ	3.571484279	0.995939388
0	ddQ	3.637925802	0.981833745
0	ddQ	4.397129194	0.991832352
0	ddQ	2.838790945	0.995187872
0	ddQ	4.500366144	0.994741642
0	ddQ	3.652817522	0.869677805
0	ddQ	6.190017491	0.995614109
0	ddQ	2.585290617	0.894515615
0	ddQ	5.058751396	0.990004181
0	ddQ	3.345602473	0.994476189
0	ddQ	3.479747645	0.987556643
0	ddQ	4.321992967	0.988446483
0	ddQ	4.306188163	0.99099313
0	ddQ	3.308938243	0.996636808
0	ddQ	5.623371276	0.991002998
0	ddQ	4.607385914	0.958852804
0	ddQ	4.665483927	0.995500349
0	ddQ	4.550777996	0.982239254
0	ddQ	4.766607751	0.995062236
0	ddQ	4.174403973	0.920535314
0	ddQ	4.195119862	0.994057414
0	ddQ	4.385066796	0.939689865
0	ddQ	4.747395027	0.995463326
0	ddQ	4.633403689	0.997691428
0	ddQ	4.348886814	0.996544476
0	ddQ	3.488811887	0.996523302
0	ddQ	4.322651594	0.996478024
0	ddQ	3.832080597	0.997556582
0	ddQ	4.203698578	0.986047558
0	ddQ	4.408730444	0.990561031
0	ddQ	4.494457214	0.995207989
0	ddQ	3.809323594	0.996640811
0	ddQ	4.290981919	0.994414454
0	ddQ	4.165898647	0.989608262
0	ddQ	6.17503726	0.99101277
0	ddQ	4.1964755	0.987945079
0	ddQ	6.100437143	0.995396397
0	ddQ	4.06462546	0.989779004
0	ddQ	4.018299624	0.995559992
0	ddQ	4.570177738	0.997154206
0	ddQ	4.249599807	0.993961408
0	ddQ	4.215483653	0.995127237
0	ddQ	4.920825464	0.989912376
0	ddQ	6.580774697	0.992431371
0	ddQ	4.068697954	0.997512049
0	ddQ	4.830918937	0.996672723
0	ddQ	4.843670731	0.983618959
0	ddQ	6.52929194	0.997167156
0	ddQ	3.662789609	0.899188931
0	ddQ	7.592305804	0.996749017
0	ddQ	3.862420402	0.994396878
0	ddQ	4.381908618	0.997449155
0	ddQ	4.76001014	0.995666227
0	ddQ	4.666960078	0.993186414
0	ddQ	4.906578229	0.997348407
0	ddQ	5.370843159	0.994451139
0	ddQ	6.764487712	0.996460578
0	ddQ	4.73658299	0.994696833
0	ddQ	6.427186867	0.997297583
0	ddQ	5.161435838	0.991915131
0	ddQ	6.072983495	0.992685325
0	dQch	1.072361109	0.6972803
0	dQch	0.839799498	0.701560456
0	dQch	1.453636288	0.78571912
0	dQch	1.148434369	0.792019763
0	dQch	1.330731461	0.76628343
0	dQch	1.385874138	0.776599549
0	dQch	1.427554464	0.833683098
0	dQch	1.719004846	0.895954418
0	dQch	1.130144529	0.632048622
0	dQch	1.279319343	0.795303822
0	dQch	1.602824491	0.830065872
0	dQch	1.759664185	0.890842859
0	dQch	1.230706942	0.77806766
0	dQch	1.173030123	0.715717092
0	dQch	1.749166634	0.825468519
0	dQch	1.143570208	0.814753523
0	dQch	1.670833103	0.893873692
0	dQch	1.766747037	0.889071653
0	dQch	1.255037468	0.789764839
0	dQch	1.461828018	0.794278435
0	dQch	1.202032604	0.781943293
0	dQch	1.184463859	0.813916227
0	dQch	1.607760453	0.899116669
0	dQch	2.038160819	0.834665579
0	dQch	1.138197492	0.819189234
0	dQch	1.354752744	0.834972596
0	dQch	1.559020215	0.799446446
0	dQch	1.084110431	0.755901034
0	dQch	1.110825449	0.751043778
0	dQch	1.80051814	0.913023057
0	dQch	1.536530518	0.895094119
0	dQch	1.307252407	0.811550649
0	dQch	0.922850543	0.81307627
0	dQch	2.296844009	0.894083478
0	dQch	2.084748777	0.820469812
0	dQch	2.008293963	0.816068179
0	dQch	2.292052136	0.773386011
0	dQch	2.498578548	0.837445242
0	dQch	2.565560559	0.860925388
0	dQch	1.683655798	0.898454875
0	dQch	1.56335671	0.77065877
0	dQch	1.181180218	0.797472116
0	dQch	1.981688797	0.797917198
0	dQch	2.394286541	0.821326339
0	dQch	2.381326868	0.825470943
0	dQch	1.87860621	0.801433531
0	dQch	2.071668176	0.84694566
0	dQch	2.129837539	0.828862543
0	dQch	2.60712341	0.831799248
0	dQch	2.590163888	0.828565247
0	dQch	3.164026354	0.86979457
0	dQch	1.53064581	0.851382078
0	dQch	2.357704459	0.913838534
0	dQch	1.623003731	0.831917383
0	dQch	1.874814947	0.895750708
0	dQch	1.8624473	0.899074755
0	dQch	2.07564814	0.845839209
0	dQch	2.394577012	0.915398784
0	dQch	1.390412392	0.819052566
0	dQch	1.947961208	0.904063081
0	dQch	2.390396903	0.904703672
0	dQch	2.018253773	0.765832182
0	dQch	3.357519952	0.909838047
0	dQch	2.111531461	0.82153775
0	dQch	3.329405139	0.86945043
0	dQch	2.304868184	0.91303414
0	dQch	2.474582761	0.910462941
0	dQch	2.526685183	0.897950081
0	dQch	2.352269305	0.846812229
0	dQch	2.126031819	0.893457536
0	dQch	2.302369333	0.896952343
0	dQch	2.193681736	0.907713499
0	dQch	2.490998841	0.912090151
0	dQch	1.988602492	0.909311603
0	dQch	2.076655248	0.901835815
0	dQch	3.27645965	0.914226633
0	dQch	2.10520079	0.826702847
0	dQch	3.254143962	0.848146668
0	dQch	2.922755228	0.893687575
0	dQch	2.801475607	0.907052045
0	dQch	2.126229475	0.826674332
0	dQch	2.718627119	0.905339117
0	dQch	2.188644176	0.911649625
0	dQch	2.751656114	0.856222363
0	dQch	2.685729301	0.869128515
0	dQch	2.518713876	0.900012845
0	dQch	2.730712369	0.871512583
0	dQch	3.17829497	0.893408952
0	dQch	2.541586768	0.872808604
0	dQch	3.311822616	0.87772595
0	dQch	2.538217327	0.891552597
0	dQch	3.070109732	0.914706924
0	dQch	1.690719017	0.90199603
0	dQch	3.227730037	0.919515849
0	dQch	2.176696766	0.896426138
0	dQch	3.237198649	0.902781717
0	dQch	3.190118831	0.906800116
0	dQch	3.848288963	0.876556654
0	dQch	4.303515033	0.929162916
0	dQch	2.716397575	0.890585876
0	dQch	2.592612633	0.91412111
0	dQch	3.169179091	0.888700093
0	dQch	2.91687276	0.912999608
0	dQch	2.647686004	0.878836769
0	dQch	3.855189505	0.907556186
0	dQch	3.270609904	0.918737192
0	dQch	3.0971702	0.86216933
0	dQch	3.207616061	0.911257598
0	dQch	3.581345071	0.9373827
0	dQch	3.818218016	0.920335318
0	dQch	2.702895376	0.862144728
0	dQch	4.169041022	0.915576366
0	dQch	2.925900016	0.922011546
0	dQch	4.080163825	0.914281688
0	dQch	2.608579029	0.903732848
0	dQch	3.467346185	0.91239479
0	dQch	3.598640818	0.920686883
0	dQch	3.452405621	0.901510737
0	dQch	2.83407471	0.907688546
0	dQch	3.799355611	0.941663616
0	dQch	3.80255907	0.922884503
0	dQch	3.902515581	0.914642405
0	dQch	3.911394476	0.906572419
0	dQch	2.960349684	0.926205528
0	dQch	4.749525811	0.916559857
0	dQch	3.798873681	0.895841805
0	dQch	3.329125903	0.910325844
0	dQch	3.619619406	0.896325355
0	dQch	3.426013616	0.92079846
0	dQch	2.822560082	0.905390242
0	dQch	4.38975795	0.931099107
0	dQch	3.067214895	0.900143922
0	dQch	3.98732085	0.917720662
0	dQch	3.421344741	0.923143347
0	dQch	3.450410453	0.911349513
0	dQch	3.545518061	0.925094299
0	dQch	3.597345794	0.903579433
0	dQch	3.944779777	0.921855965
0	dQch	4.651194233	0.922801804
0	dQch	3.76825612	0.911788604
0	dQch	3.571484279	0.90827666
0	dQch	3.637925802	0.933191642
0	dQch	4.397129194	0.932124005
0	dQch	2.838790945	0.890229868
0	dQch	4.500366144	0.915902658
0	dQch	3.652817522	0.864876674
0	dQch	6.190017491	0.91874865
0	dQch	2.585290617	0.89751927
0	dQch	5.058751396	0.922934839
0	dQch	3.345602473	0.919679791
0	dQch	3.479747645	0.931618217
0	dQch	4.321992967	0.917472028
0	dQch	4.306188163	0.92923396
0	dQch	3.308938243	0.901837683
0	dQch	5.623371276	0.935832845
0	dQch	4.607385914	0.926205639
0	dQch	4.665483927	0.918139194
0	dQch	4.550777996	0.923132981
0	dQch	4.766607751	0.927751486
0	dQch	4.174403973	0.92134222
0	dQch	4.195119862	0.934414585
0	dQch	4.385066796	0.910475515
0	dQch	4.747395027	0.929945024
0	dQch	4.633403689	0.907519504
0	dQch	4.348886814	0.912956773
0	dQch	3.488811887	0.900726597
0	dQch	4.322651594	0.911384058
0	dQch	3.832080597	0.899475269
0	dQch	4.203698578	0.942955635
0	dQch	4.408730444	0.916776803
0	dQch	4.494457214	0.927076946
0	dQch	3.809323594	0.910458796
0	dQch	4.290981919	0.920694514
0	dQch	4.165898647	0.920764857
0	dQch	6.17503726	0.939322778
0	dQch	4.1964755	0.936157423
0	dQch	6.100437143	0.909503351
0	dQch	4.06462546	0.923342198
0	dQch	4.018299624	0.922544273
0	dQch	4.570177738	0.898188963
0	dQch	4.249599807	0.920347903
0	dQch	4.215483653	0.923497909
0	dQch	4.920825464	0.917887936
0	dQch	6.580774697	0.930956002
0	dQch	4.068697954	0.91170938
0	dQch	4.830918937	0.917685626
0	dQch	4.843670731	0.940228561
0	dQch	6.52929194	0.939596495
0	dQch	3.662789609	0.874757791
0	dQch	7.592305804	0.930260819
0	dQch	3.862420402	0.928374546
0	dQch	4.381908618	0.919996541
0	dQch	4.76001014	0.916172672
0	dQch	4.666960078	0.91410091
0	dQch	4.906578229	0.91724335
0	dQch	5.370843159	0.924537095
0	dQch	6.764487712	0.928941999
0	dQch	4.73658299	0.912330851
0	dQch	6.427186867	0.921914291
0	dQch	5.161435838	0.931928972
0	dQch	6.072983495	0.919334401
0	dsQ	1.072361109	0.6972803
0	dsQ	0.839799498	0.701560456
0	dsQ	1.453636288	0.805530365
0	dsQ	1.148434369	0.792019763
0	dsQ	1.330731461	0.76628343
0	dsQ	1.385874138	0.776599549
0	dsQ	1.427554464	0.833683098
0	dsQ	1.719004846	0.998823616
0	dsQ	1.130144529	0.632048622
0	dsQ	1.279319343	0.795303822
0	dsQ	1.602824491	0.830065872
0	dsQ	1.759664185	0.994094164
0	dsQ	1.230706942	0.77806766
0	dsQ	1.173030123	0.715717092
0	dsQ	1.749166634	0.825468519
0	dsQ	1.143570208	0.814753523
0	dsQ	1.670833103	0.981713769
0	dsQ	1.766747037	0.943227531
0	dsQ	1.255037468	0.789764839
0	dsQ	1.461828018	0.794278435
0	dsQ	1.202032604	0.781943293
0	dsQ	1.184463859	0.813916227
0	dsQ	1.607760453	0.998828478
0	dsQ	2.038160819	0.834665579
0	dsQ	1.138197492	0.819189234
0	dsQ	1.354752744	0.834972596
0	dsQ	1.559020215	0.799446446
0	dsQ	1.084110431	0.776772746
0	dsQ	1.110825449	0.751043778
0	dsQ	1.80051814	0.998825231
0	dsQ	1.536530518	0.997901566
0	dsQ	1.307252407	0.817288543
0	dsQ	0.922850543	0.81307627
0	dsQ	2.296844009	0.997252566
0	dsQ	2.084748777	0.820469812
0	dsQ	2.008293963	0.816068179
0	dsQ	2.292052136	0.773386011
0	dsQ	2.498578548	0.837445242
0	dsQ	2.565560559	0.860925388
0	dsQ	1.683655798	0.961195402
0	dsQ	1.56335671	0.77065877
0	dsQ	1.181180218	0.797472116
0	dsQ	1.981688797	0.797917198
0	dsQ	2.394286541	0.821326339
0	dsQ	2.381326868	0.825470943
0	dsQ	1.87860621	0.801433531
0	dsQ	2.071668176	0.84694566
0	dsQ	2.129837539	0.828862543
0	dsQ	2.60712341	0.831799248
0	dsQ	2.590163888	0.828565247
0	dsQ	3.164026354	0.86979457
0	dsQ	1.53064581	0.851382078
0	dsQ	2.357704459	0.99231606
0	dsQ	1.623003731	0.831917383
0	dsQ	1.874814947	0.942747031
0	dsQ	1.8624473	0.996830939
0	dsQ	2.07564814	0.845839209
0	dsQ	2.394577012	0.990463558
0	dsQ	1.390412392	0.819052566
0	dsQ	1.947961208	0.999065884
0	dsQ	2.390396903	0.957861287
0	dsQ	2.018253773	0.765832182
0	dsQ	3.357519952	0.961436056
0	dsQ	2.111531461	0.82153775
0	dsQ	3.329405139	0.86945043
0	dsQ	2.304868184	0.983752087
0	dsQ	2.474582761	0.992715955
0	dsQ	2.526685183	0.999068526
0	dsQ	2.352269305	0.846812229
0	dsQ	2.126031819	0.949428791
0	dsQ	2.302369333	0.997630154
0	dsQ	2.193681736	0.969664939
0	dsQ	2.490998841	0.954473377
0	dsQ	1.988602492	0.990648328
0	dsQ	2.076655248	0.948599939
0	dsQ	3.27645965	0.989330627
0	dsQ	2.10520079	0.826702847
0	dsQ	3.254143962	0.848146668
0	dsQ	2.922755228	0.893687575
0	dsQ	2.801475607	0.99270097
0	dsQ	2.126229475	0.826674332
0	dsQ	2.718627119	0.944048354
0	dsQ	2.188644176	0.99122933
0	dsQ	2.751656114	0.856222363
0	dsQ	2.685729301	0.869128515
0	dsQ	2.518713876	0.999271369
0	dsQ	2.730712369	0.871512583
0	dsQ	3.17829497	0.918067929
0	dsQ	2.541586768	0.872808604
0	dsQ	3.311822616	0.87772595
0	dsQ	2.538217327	0.903516373
0	dsQ	3.070109732	0.996373126
0	dsQ	1.690719017	0.998634191
0	dsQ	3.227730037	0.972182692
0	dsQ	2.176696766	0.999112788
0	dsQ	3.237198649	0.998977343
0	dsQ	3.190118831	0.986645314
0	dsQ	3.848288963	0.876556654
0	dsQ	4.303515033	0.99514121
0	dsQ	2.716397575	0.890585876
0	dsQ	2.592612633	0.997387753
0	dsQ	3.169179091	0.888700093
0	dsQ	2.91687276	0.98376632
0	dsQ	2.647686004	0.878836769
0	dsQ	3.855189505	0.99773012
0	dsQ	3.270609904	0.972031343
0	dsQ	3.0971702	0.876113754
0	dsQ	3.207616061	0.985425454
0	dsQ	3.581345071	0.984750414
0	dsQ	3.818218016	0.977726141
0	dsQ	2.702895376	0.862144728
0	dsQ	4.169041022	0.915576366
0	dsQ	2.925900016	0.984811774
0	dsQ	4.080163825	0.999171458
0	dsQ	2.608579029	0.998912048
0	dsQ	3.467346185	0.998981274
0	dsQ	3.598640818	0.969820178
0	dsQ	3.452405621	0.999141898
0	dsQ	2.83407471	0.99365248
0	dsQ	3.799355611	0.98812629
0	dsQ	3.80255907	0.994367163
0	dsQ	3.902515581	0.914642405
0	dsQ	3.911394476	0.99867534
0	dsQ	2.960349684	0.967882873
0	dsQ	4.749525811	0.997592348
0	dsQ	3.798873681	0.895841805
0	dsQ	3.329125903	0.997388586
0	dsQ	3.619619406	0.99839981
0	dsQ	3.426013616	0.997662445
0	dsQ	2.822560082	0.996958908
0	dsQ	4.38975795	0.970757279
0	dsQ	3.067214895	0.900143922
0	dsQ	3.98732085	0.994947641
0	dsQ	3.421344741	0.988471115
0	dsQ	3.450410453	0.996831998
0	dsQ	3.545518061	0.991485713
0	dsQ	3.597345794	0.996346908
0	dsQ	3.944779777	0.994884531
0	dsQ	4.651194233	0.991828071
0	dsQ	3.76825612	0.997431015
0	dsQ	3.571484279	0.99908234
0	dsQ	3.637925802	0.978179381
0	dsQ	4.397129194	0.992704821
0	dsQ	2.838790945	0.996878876
0	dsQ	4.500366144	0.993787128
0	dsQ	3.652817522	0.864876674
0	dsQ	6.190017491	0.997368826
0	dsQ	2.585290617	0.89751927
0	dsQ	5.058751396	0.987106928
0	dsQ	3.345602473	0.996365209
0	dsQ	3.479747645	0.987190628
0	dsQ	4.321992967	0.985319739
0	dsQ	4.306188163	0.988541209
0	dsQ	3.308938243	0.999151565
0	dsQ	5.623371276	0.990145209
0	dsQ	4.607385914	0.963389516
0	dsQ	4.665483927	0.996014259
0	dsQ	4.550777996	0.980033871
0	dsQ	4.766607751	0.996729836
0	dsQ	4.174403973	0.92134222
0	dsQ	4.195119862	0.996941793
0	dsQ	4.385066796	0.932963624
0	dsQ	4.747395027	0.996237676
0	dsQ	4.633403689	0.999279717
0	dsQ	4.348886814	0.998544581
0	dsQ	3.488811887	0.999027103
0	dsQ	4.322651594	0.998384683
0	dsQ	3.832080597	0.999219615
0	dsQ	4.203698578	0.985146522
0	dsQ	4.408730444	0.991779469
0	dsQ	4.494457214	0.997297042
0	dsQ	3.809323594	0.998279914
0	dsQ	4.290981919	0.995381815
0	dsQ	4.165898647	0.989381881
0	dsQ	6.17503726	0.986701655
0	dsQ	4.1964755	0.990420512
0	dsQ	6.100437143	0.996500067
0	dsQ	4.06462546	0.986755174
0	dsQ	4.018299624	0.997461593
0	dsQ	4.570177738	0.998558781
0	dsQ	4.249599807	0.993941632
0	dsQ	4.215483653	0.995351346
0	dsQ	4.920825464	0.985686562
0	dsQ	6.580774697	0.989967227
0	dsQ	4.068697954	0.998587622
0	dsQ	4.830918937	0.997562413
0	dsQ	4.843670731	0.982872705
0	dsQ	6.52929194	0.998471377
0	dsQ	3.662789609	0.874757791
0	dsQ	7.592305804	0.997573952
0	dsQ	3.862420402	0.994507183
0	dsQ	4.381908618	0.998927576
0	dsQ	4.76001014	0.995985429
0	dsQ	4.666960078	0.992922727
0	dsQ	4.906578229	0.997704332
0	dsQ	5.370843159	0.996217791
0	dsQ	6.764487712	0.996343288
0	dsQ	4.73658299	0.994454849
0	dsQ	6.427186867	0.997716932
0	dsQ	5.161435838	0.993434907
0	dsQ	6.072983495	0.991632945
1	ddQ	1.196393433	0.715687144
1	ddQ	0.976355609	0.61671813
1	ddQ	2.311488569	0.700742463
1	ddQ	0.765771257	0.656792782
1	ddQ	1.743446918	0.771659449
1	ddQ	2.1081922	0.741926537
1	ddQ	1.127303862	0.574234701
1	ddQ	1.6521634	0.690141584
1	ddQ	1.299977878	0.704888598
1	ddQ	0.957495419	0.667102064
1	ddQ	1.010157904	0.690302497
1	ddQ	1.793326825	0.95626256
1	ddQ	1.21130163	0.651177979
1	ddQ	0.880751654	0.730527299
1	ddQ	1.416809879	0.789366055
1	ddQ	1.898710564	0.961427179
1	ddQ	1.782883207	0.742823966
1	ddQ	1.388255574	0.748381764
1	ddQ	1.573888061	0.761071259
1	ddQ	1.601008745	0.71485288
1	ddQ	1.985449262	0.79178322
1	ddQ	2.292276645	0.767405297
1	ddQ	1.544514946	0.723685413
1	ddQ	1.913964949	0.78225479
1	ddQ	1.904652949	0.950294194
1	ddQ	2.614984503	0.965654916
1	ddQ	2.263863605	0.768833171
1	ddQ	1.505007224	0.73850847
1	ddQ	1.479461483	0.744537201
1	ddQ	1.68764031	0.769389132
1	ddQ	2.099783958	0.747249984
1	ddQ	1.587761641	0.769554785
1	ddQ	1.723328155	0.803386358
1	ddQ	1.95142454	0.768943372
1	ddQ	1.671391871	0.767974645
1	ddQ	1.5440562	0.791065559
1	ddQ	2.427376539	0.79018009
1	ddQ	1.732995078	0.765508702
1	ddQ	1.923646211	0.84525344
1	ddQ	1.972719914	0.715340546
1	ddQ	2.20969397	0.785010483
1	ddQ	2.202805604	0.961586124
1	ddQ	2.49084499	0.794495604
1	ddQ	1.842250214	0.79142584
1	ddQ	1.982151688	0.971167039
1	ddQ	2.248609275	0.775353235
1	ddQ	1.944447283	0.824839874
1	ddQ	3.414210471	0.900362788
1	ddQ	2.622887629	0.778130569
1	ddQ	2.473715209	0.779642608
1	ddQ	2.11693273	0.7680491
1	ddQ	2.621788792	0.802561468
1	ddQ	1.940167529	0.777871071
1	ddQ	2.516924974	0.817907398
1	ddQ	3.204250395	0.805649239
1	ddQ	3.124823868	0.965949505
1	ddQ	2.260928105	0.793447196
1	ddQ	3.305687425	0.77809479
1	ddQ	2.18062122	0.819997525
1	ddQ	3.244276839	0.820135419
1	ddQ	2.555728109	0.813364695
1	ddQ	2.762359344	0.794941022
1	ddQ	2.179285978	0.821575712
1	ddQ	2.914550975	0.813144126
1	ddQ	3.519673761	0.799896141
1	ddQ	2.604112641	0.797410987
1	ddQ	2.933169647	0.979530014
1	ddQ	2.342471745	0.807502468
1	ddQ	3.99962934	0.847661608
1	ddQ	3.529604315	0.831689055
1	ddQ	2.398619924	0.854836821
1	ddQ	3.783960286	0.826574869
1	ddQ	2.149636051	0.850342929
1	ddQ	4.160073815	0.904942143
1	ddQ	2.506388164	0.834510689
1	ddQ	3.207276213	0.800000505
1	ddQ	2.622386165	0.983158784
1	ddQ	3.667349324	0.830447056
1	ddQ	3.244519617	0.793113079
1	ddQ	4.1261256	0.973483896
1	ddQ	2.418488078	0.82460787
1	ddQ	3.935731666	0.939598985
1	ddQ	2.770466445	0.835871471
1	ddQ	3.625990888	0.818650069
1	ddQ	4.031961769	0.820949913
1	ddQ	3.869130618	0.814751418
1	ddQ	2.575792462	0.910474537
1	ddQ	4.58505289	0.833239409
1	ddQ	3.539604644	0.865597935
1	ddQ	4.417973735	0.827969211
1	ddQ	2.914222638	0.845913833
1	ddQ	4.518985325	0.950300264
1	ddQ	3.591279128	0.85193287
1	ddQ	4.781694959	0.82865397
1	ddQ	4.375412906	0.877095548
1	ddQ	4.094703221	0.978936979
1	ddQ	4.159676156	0.867000558
1	ddQ	3.968747364	0.855332229
1	ddQ	4.303083146	0.810361334
1	ddQ	4.78275873	0.978781317
1	ddQ	4.809428524	0.844297311
1	ddQ	4.989917374	0.967087811
1	ddQ	3.970838723	0.960440733
1	ddQ	5.391148228	0.978615763
1	ddQ	3.613333577	0.866359397
1	ddQ	4.309159706	0.847234766
1	ddQ	4.508634902	0.850685003
1	ddQ	4.188659819	0.957166868
1	ddQ	3.840286748	0.820455741
1	ddQ	3.848926852	0.823131514
1	ddQ	4.690796656	0.971265279
1	ddQ	4.427324206	0.983252644
1	ddQ	5.456052891	0.969000627
1	ddQ	3.487612667	0.871596298
1	ddQ	6.372570161	0.976622387
1	ddQ	5.108708129	0.87317049
1	ddQ	7.205988302	0.989652694
1	ddQ	4.368052016	0.86994793
1	ddQ	6.05513469	0.839194537
1	ddQ	5.499920802	0.875202547
1	ddQ	4.906313695	0.861683468
1	ddQ	4.570798975	0.956040199
1	ddQ	8.091828822	0.890885404
1	ddQ	5.540923313	0.909133477
1	ddQ	5.377961014	0.892351818
1	ddQ	6.336801674	0.948240673
1	ddQ	3.53413773	0.879458582
1	ddQ	5.100770851	0.962464145
1	ddQ	4.3750233	0.848604371
1	ddQ	5.220119002	0.894626327
1	ddQ	5.792536576	0.975883929
1	ddQ	5.37195122	0.875262008
1	ddQ	21.51981499	0.987512442
1	ddQ	4.735150132	0.873937535
1	ddQ	6.882325944	0.983100608
1	ddQ	5.784595066	0.966821292
1	ddQ	4.965102563	0.872516469
1	ddQ	6.316941104	0.972294446
1	ddQ	5.219737037	0.874274523
1	ddQ	6.294653412	0.973191562
1	ddQ	5.697482164	0.87524546
1	ddQ	5.386012231	0.893732463
1	ddQ	5.160587066	0.888874642
1	ddQ	5.150482816	0.982389553
1	ddQ	5.089288867	0.866228903
1	ddQ	6.152707392	0.969222737
1	ddQ	5.926666855	0.88897754
1	ddQ	6.287506093	0.986409953
1	ddQ	5.372489584	0.885492889
1	ddQ	6.595159146	0.973178854
1	ddQ	5.474440383	0.900971487
1	ddQ	6.710722387	0.971007666
1	ddQ	4.636427748	0.885032402
1	ddQ	6.045796154	0.990173793
1	ddQ	6.283718516	0.962365873
1	ddQ	6.138597471	0.900520265
1	ddQ	8.024361936	0.877811725
1	ddQ	6.469730785	0.991504955
1	ddQ	4.934354656	0.992350084
1	ddQ	7.307442383	0.904727527
1	ddQ	4.992845623	0.986497838
1	ddQ	6.925065449	0.924624521
1	ddQ	5.367887274	0.881250856
1	ddQ	24.21439682	0.98457037
1	ddQ	5.332452869	0.889097725
1	ddQ	6.029869741	0.985062937
1	ddQ	6.484666609	0.957424598
1	ddQ	5.723707127	0.896080011
1	ddQ	21.1851354	0.99046151
1	ddQ	7.844656573	0.905955843
1	ddQ	6.962898205	0.988959515
1	ddQ	4.821975286	0.916183697
1	ddQ	5.842659108	0.906916465
1	ddQ	7.507248251	0.983062821
1	ddQ	5.979278715	0.993800265
1	ddQ	7.80314669	0.908261274
1	ddQ	6.123397226	0.898622217
1	ddQ	7.00585611	0.913720616
1	ddQ	8.344945532	0.989991689
1	ddQ	6.300408037	0.980309312
1	ddQ	5.929323796	0.944591589
1	ddQ	5.279447889	0.886858805
1	ddQ	9.3791142	0.9519866
1	ddQ	6.99674483	0.993363319
1	ddQ	5.521800729	0.883257328
1	ddQ	7.878717316	0.988181115
1	ddQ	6.265539911	0.911473946
1	ddQ	8.523148158	0.992683862
1	ddQ	5.874270291	0.987061828
1	ddQ	6.001990503	0.99135276
1	ddQ	6.824385053	0.98975809
1	ddQ	5.8502578	0.989410214
1	ddQ	5.272239919	0.978950781
1	ddQ	7.68540267	0.98952181
1	ddQ	4.737137318	0.992022838
1	ddQ	7.070208938	0.987200666
1	ddQ	5.160942685	0.920256956
1	ddQ	22.2775738	0.989806551
1	ddQ	7.178028749	0.987248941
1	ddQ	21.19715442	0.994408668
1	ddQ	23.21991726	0.957197564
1	dQch	1.196393433	0.778796697
1	dQch	0.976355609	0.755774054
1	dQch	2.311488569	0.698404965
1	dQch	0.765771257	0.653178284
1	dQch	1.743446918	0.76981561
1	dQch	2.1081922	0.687260582
1	dQch	1.127303862	0.830715126
1	dQch	1.6521634	0.660759693
1	dQch	1.299977878	0.766106713
1	dQch	0.957495419	0.702616384
1	dQch	1.010157904	0.716161493
1	dQch	1.793326825	0.862400869
1	dQch	1.21130163	0.630425148
1	dQch	0.880751654	0.756924373
1	dQch	1.416809879	0.761599738
1	dQch	1.898710564	0.877918698
1	dQch	1.782883207	0.777259495
1	dQch	1.388255574	0.750365356
1	dQch	1.573888061	0.753639083
1	dQch	1.601008745	0.712445651
1	dQch	1.985449262	0.772597601
1	dQch	2.292276645	0.759521876
1	dQch	1.544514946	0.711611941
1	dQch	1.913964949	0.7586073
1	dQch	1.904652949	0.853799368
1	dQch	2.614984503	0.854630257
1	dQch	2.263863605	0.80515359
1	dQch	1.505007224	0.770533186
1	dQch	1.479461483	0.807548362
1	dQch	1.68764031	0.757104525
1	dQch	2.099783958	0.772504592
1	dQch	1.587761641	0.718524608
1	dQch	1.723328155	0.794231703
1	dQch	1.95142454	0.813754652
1	dQch	1.671391871	0.771217593
1	dQch	1.5440562	0.808382179
1	dQch	2.427376539	0.83166107
1	dQch	1.732995078	0.780717305
1	dQch	1.923646211	0.830630939
1	dQch	1.972719914	0.780441357
1	dQch	2.20969397	0.789925456
1	dQch	2.202805604	0.87772556
1	dQch	2.49084499	0.805367009
1	dQch	1.842250214	0.810633311
1	dQch	1.982151688	0.858665164
1	dQch	2.248609275	0.75957291
1	dQch	1.944447283	0.776295794
1	dQch	3.414210471	0.862356678
1	dQch	2.622887629	0.779087312
1	dQch	2.473715209	0.810161279
1	dQch	2.11693273	0.794132049
1	dQch	2.621788792	0.819907927
1	dQch	1.940167529	0.762894109
1	dQch	2.516924974	0.802171616
1	dQch	3.204250395	0.823049537
1	dQch	3.124823868	0.880369296
1	dQch	2.260928105	0.821375615
1	dQch	3.305687425	0.809615498
1	dQch	2.18062122	0.830332306
1	dQch	3.244276839	0.848977522
1	dQch	2.555728109	0.815315885
1	dQch	2.762359344	0.817203975
1	dQch	2.179285978	0.847655097
1	dQch	2.914550975	0.826048838
1	dQch	3.519673761	0.842585268
1	dQch	2.604112641	0.787316319
1	dQch	2.933169647	0.85097481
1	dQch	2.342471745	0.817773147
1	dQch	3.99962934	0.860189209
1	dQch	3.529604315	0.828312349
1	dQch	2.398619924	0.84631254
1	dQch	3.783960286	0.846029284
1	dQch	2.149636051	0.888475525
1	dQch	4.160073815	0.893343272
1	dQch	2.506388164	0.853293151
1	dQch	3.207276213	0.865241167
1	dQch	2.622386165	0.877889692
1	dQch	3.667349324	0.870109628
1	dQch	3.244519617	0.829719463
1	dQch	4.1261256	0.88828119
1	dQch	2.418488078	0.87503141
1	dQch	3.935731666	0.895152061
1	dQch	2.770466445	0.88573298
1	dQch	3.625990888	0.852103461
1	dQch	4.031961769	0.85946039
1	dQch	3.869130618	0.867040737
1	dQch	2.575792462	0.888306175
1	dQch	4.58505289	0.863266294
1	dQch	3.539604644	0.88296579
1	dQch	4.417973735	0.873116274
1	dQch	2.914222638	0.851045445
1	dQch	4.518985325	0.895200365
1	dQch	3.591279128	0.868967992
1	dQch	4.781694959	0.89412353
1	dQch	4.375412906	0.888943767
1	dQch	4.094703221	0.902047758
1	dQch	4.159676156	0.835822333
1	dQch	3.968747364	0.84019227
1	dQch	4.303083146	0.884949756
1	dQch	4.78275873	0.900501894
1	dQch	4.809428524	0.881069696
1	dQch	4.989917374	0.887095866
1	dQch	3.970838723	0.898370545
1	dQch	5.391148228	0.881776974
1	dQch	3.613333577	0.86985454
1	dQch	4.309159706	0.863577095
1	dQch	4.508634902	0.85972462
1	dQch	4.188659819	0.889714761
1	dQch	3.840286748	0.860383125
1	dQch	3.848926852	0.87471514
1	dQch	4.690796656	0.901968714
1	dQch	4.427324206	0.867156073
1	dQch	5.456052891	0.905759815
1	dQch	3.487612667	0.875541139
1	dQch	6.372570161	0.882044363
1	dQch	5.108708129	0.898829158
1	dQch	7.205988302	0.896176449
1	dQch	4.368052016	0.864362697
1	dQch	6.05513469	0.852503182
1	dQch	5.499920802	0.870745304
1	dQch	4.906313695	0.854994617
1	dQch	4.570798975	0.887895424
1	dQch	8.091828822	0.891998988
1	dQch	5.540923313	0.89688128
1	dQch	5.377961014	0.892072117
1	dQch	6.336801674	0.882282665
1	dQch	3.53413773	0.866583369
1	dQch	5.100770851	0.878730438
1	dQch	4.3750233	0.879254239
1	dQch	5.220119002	0.891465064
1	dQch	5.792536576	0.881477586
1	dQch	5.37195122	0.87310012
1	dQch	21.51981499	0.897280375
1	dQch	4.735150132	0.88159647
1	dQch	6.882325944	0.886185454
1	dQch	5.784595066	0.892892615
1	dQch	4.965102563	0.869809356
1	dQch	6.316941104	0.872505038
1	dQch	5.219737037	0.91062817
1	dQch	6.294653412	0.877186622
1	dQch	5.697482164	0.876298824
1	dQch	5.386012231	0.900665795
1	dQch	5.160587066	0.900371337
1	dQch	5.150482816	0.896751166
1	dQch	5.089288867	0.860952022
1	dQch	6.152707392	0.896440745
1	dQch	5.926666855	0.897221376
1	dQch	6.287506093	0.904535247
1	dQch	5.372489584	0.866090687
1	dQch	6.595159146	0.892064159
1	dQch	5.474440383	0.901079335
1	dQch	6.710722387	0.918669275
1	dQch	4.636427748	0.8677647
1	dQch	6.045796154	0.876722416
1	dQch	6.283718516	0.885444454
1	dQch	6.138597471	0.91692636
1	dQch	8.024361936	0.877463753
1	dQch	6.469730785	0.891601284
1	dQch	4.934354656	0.873825759
1	dQch	7.307442383	0.894657203
1	dQch	4.992845623	0.884487973
1	dQch	6.925065449	0.905280743
1	dQch	5.367887274	0.884632148
1	dQch	24.21439682	0.904069119
1	dQch	5.332452869	0.869369639
1	dQch	6.029869741	0.892956131
1	dQch	6.484666609	0.895570575
1	dQch	5.723707127	0.873009435
1	dQch	21.1851354	0.896469221
1	dQch	7.844656573	0.897607242
1	dQch	6.962898205	0.88119315
1	dQch	4.821975286	0.870921994
1	dQch	5.842659108	0.908712836
1	dQch	7.507248251	0.87503997
1	dQch	5.979278715	0.873321029
1	dQch	7.80314669	0.898189445
1	dQch	6.123397226	0.851739303
1	dQch	7.00585611	0.894806371
1	dQch	8.344945532	0.919844282
1	dQch	6.300408037	0.902502224
1	dQch	5.929323796	0.89678631
1	dQch	5.279447889	0.8753471
1	dQch	9.3791142	0.896354537
1	dQch	6.99674483	0.899137543
1	dQch	5.521800729	0.894814893
1	dQch	7.878717316	0.880739127
1	dQch	6.265539911	0.897423909
1	dQch	8.523148158	0.890837315
1	dQch	5.874270291	0.889982212
1	dQch	6.001990503	0.891686628
1	dQch	6.824385053	0.889168593
1	dQch	5.8502578	0.887943729
1	dQch	5.272239919	0.896276534
1	dQch	7.68540267	0.891014852
1	dQch	4.737137318	0.902234497
1	dQch	7.070208938	0.905267696
1	dQch	5.160942685	0.918885077
1	dQch	22.2775738	0.888448308
1	dQch	7.178028749	0.897603329
1	dQch	21.19715442	0.880630852
1	dQch	23.21991726	0.895054421
1	dsQ	1.196393433	0.778796697
1	dsQ	0.976355609	0.755774054
1	dsQ	2.311488569	0.698404965
1	dsQ	0.765771257	0.653178284
1	dsQ	1.743446918	0.76981561
1	dsQ	2.1081922	0.687260582
1	dsQ	1.127303862	0.830715126
1	dsQ	1.6521634	0.660759693
1	dsQ	1.299977878	0.766106713
1	dsQ	0.957495419	0.702616384
1	dsQ	1.010157904	0.716161493
1	dsQ	1.793326825	0.995625026
1	dsQ	1.21130163	0.630425148
1	dsQ	0.880751654	0.756924373
1	dsQ	1.416809879	0.761599738
1	dsQ	1.898710564	0.995304694
1	dsQ	1.782883207	0.777259495
1	dsQ	1.388255574	0.750365356
1	dsQ	1.573888061	0.753639083
1	dsQ	1.601008745	0.712445651
1	dsQ	1.985449262	0.772597601
1	dsQ	2.292276645	0.759521876
1	dsQ	1.544514946	0.711611941
1	dsQ	1.913964949	0.7586073
1	dsQ	1.904652949	0.975297607
1	dsQ	2.614984503	0.996335923
1	dsQ	2.263863605	0.80515359
1	dsQ	1.505007224	0.770533186
1	dsQ	1.479461483	0.807548362
1	dsQ	1.68764031	0.757104525
1	dsQ	2.099783958	0.772504592
1	dsQ	1.587761641	0.718524608
1	dsQ	1.723328155	0.794231703
1	dsQ	1.95142454	0.813754652
1	dsQ	1.671391871	0.771217593
1	dsQ	1.5440562	0.808382179
1	dsQ	2.427376539	0.83166107
1	dsQ	1.732995078	0.780717305
1	dsQ	1.923646211	0.830630939
1	dsQ	1.972719914	0.780441357
1	dsQ	2.20969397	0.789925456
1	dsQ	2.202805604	0.986140199
1	dsQ	2.49084499	0.805367009
1	dsQ	1.842250214	0.810633311
1	dsQ	1.982151688	0.995996729
1	dsQ	2.248609275	0.75957291
1	dsQ	1.944447283	0.776295794
1	dsQ	3.414210471	0.941200556
1	dsQ	2.622887629	0.779087312
1	dsQ	2.473715209	0.810161279
1	dsQ	2.11693273	0.794132049
1	dsQ	2.621788792	0.819907927
1	dsQ	1.940167529	0.762894109
1	dsQ	2.516924974	0.802171616
1	dsQ	3.204250395	0.823049537
1	dsQ	3.124823868	0.982380206
1	dsQ	2.260928105	0.821375615
1	dsQ	3.305687425	0.809615498
1	dsQ	2.18062122	0.830332306
1	dsQ	3.244276839	0.848977522
1	dsQ	2.555728109	0.815315885
1	dsQ	2.762359344	0.817203975
1	dsQ	2.179285978	0.847655097
1	dsQ	2.914550975	0.826048838
1	dsQ	3.519673761	0.842585268
1	dsQ	2.604112641	0.787316319
1	dsQ	2.933169647	0.995657736
1	dsQ	2.342471745	0.817773147
1	dsQ	3.99962934	0.860189209
1	dsQ	3.529604315	0.828312349
1	dsQ	2.398619924	0.84631254
1	dsQ	3.783960286	0.846029284
1	dsQ	2.149636051	0.888475525
1	dsQ	4.160073815	0.92850349
1	dsQ	2.506388164	0.879351116
1	dsQ	3.207276213	0.865241167
1	dsQ	2.622386165	0.995501532
1	dsQ	3.667349324	0.870109628
1	dsQ	3.244519617	0.829719463
1	dsQ	4.1261256	0.979338152
1	dsQ	2.418488078	0.87503141
1	dsQ	3.935731666	0.94860975
1	dsQ	2.770466445	0.88573298
1	dsQ	3.625990888	0.852103461
1	dsQ	4.031961769	0.85946039
1	dsQ	3.869130618	0.867040737
1	dsQ	2.575792462	0.933713877
1	dsQ	4.58505289	0.863266294
1	dsQ	3.539604644	0.88296579
1	dsQ	4.417973735	0.873116274
1	dsQ	2.914222638	0.851045445
1	dsQ	4.518985325	0.95538719
1	dsQ	3.591279128	0.868967992
1	dsQ	4.781694959	0.89412353
1	dsQ	4.375412906	0.888943767
1	dsQ	4.094703221	0.982529757
1	dsQ	4.159676156	0.835822333
1	dsQ	3.968747364	0.84019227
1	dsQ	4.303083146	0.884949756
1	dsQ	4.78275873	0.981243257
1	dsQ	4.809428524	0.881069696
1	dsQ	4.989917374	0.955319637
1	dsQ	3.970838723	0.969062587
1	dsQ	5.391148228	0.981170488
1	dsQ	3.613333577	0.86985454
1	dsQ	4.309159706	0.863577095
1	dsQ	4.508634902	0.85972462
1	dsQ	4.188659819	0.943072992
1	dsQ	3.840286748	0.860383125
1	dsQ	3.848926852	0.87471514
1	dsQ	4.690796656	0.974635981
1	dsQ	4.427324206	0.988612967
1	dsQ	5.456052891	0.969534394
1	dsQ	3.487612667	0.875541139
1	dsQ	6.372570161	0.972204776
1	dsQ	5.108708129	0.898829158
1	dsQ	7.205988302	0.9940807
1	dsQ	4.368052016	0.864362697
1	dsQ	6.05513469	0.852503182
1	dsQ	5.499920802	0.870745304
1	dsQ	4.906313695	0.854994617
1	dsQ	4.570798975	0.952156706
1	dsQ	8.091828822	0.891998988
1	dsQ	5.540923313	0.89688128
1	dsQ	5.377961014	0.892072117
1	dsQ	6.336801674	0.911007041
1	dsQ	3.53413773	0.866583369
1	dsQ	5.100770851	0.946963327
1	dsQ	4.3750233	0.879254239
1	dsQ	5.220119002	0.891465064
1	dsQ	5.792536576	0.965815419
1	dsQ	5.37195122	0.87310012
1	dsQ	21.51981499	0.984006412
1	dsQ	4.735150132	0.889362247
1	dsQ	6.882325944	0.980599107
1	dsQ	5.784595066	0.964127403
1	dsQ	4.965102563	0.869809356
1	dsQ	6.316941104	0.966285577
1	dsQ	5.219737037	0.91062817
1	dsQ	6.294653412	0.956668971
1	dsQ	5.697482164	0.876298824
1	dsQ	5.386012231	0.900665795
1	dsQ	5.160587066	0.900371337
1	dsQ	5.150482816	0.985527938
1	dsQ	5.089288867	0.860952022
1	dsQ	6.152707392	0.968984313
1	dsQ	5.926666855	0.897221376
1	dsQ	6.287506093	0.986757507
1	dsQ	5.372489584	0.866090687
1	dsQ	6.595159146	0.957817554
1	dsQ	5.474440383	0.901079335
1	dsQ	6.710722387	0.96995634
1	dsQ	4.636427748	0.8677647
1	dsQ	6.045796154	0.987952498
1	dsQ	6.283718516	0.95170267
1	dsQ	6.138597471	0.91692636
1	dsQ	8.024361936	0.877463753
1	dsQ	6.469730785	0.992254591
1	dsQ	4.934354656	0.994114737
1	dsQ	7.307442383	0.894657203
1	dsQ	4.992845623	0.977098388
1	dsQ	6.925065449	0.905280743
1	dsQ	5.367887274	0.884632148
1	dsQ	24.21439682	0.975590683
1	dsQ	5.332452869	0.869369639
1	dsQ	6.029869741	0.979472815
1	dsQ	6.484666609	0.948386526
1	dsQ	5.723707127	0.873009435
1	dsQ	21.1851354	0.991172324
1	dsQ	7.844656573	0.897607242
1	dsQ	6.962898205	0.9828146
1	dsQ	4.821975286	0.870921994
1	dsQ	5.842659108	0.908712836
1	dsQ	7.507248251	0.965527816
1	dsQ	5.979278715	0.997339417
1	dsQ	7.80314669	0.898189445
1	dsQ	6.123397226	0.851739303
1	dsQ	7.00585611	0.894806371
1	dsQ	8.344945532	0.989538366
1	dsQ	6.300408037	0.977763212
1	dsQ	5.929323796	0.92573228
1	dsQ	5.279447889	0.8753471
1	dsQ	9.3791142	0.929618236
1	dsQ	6.99674483	0.993367492
1	dsQ	5.521800729	0.894814893
1	dsQ	7.878717316	0.977317483
1	dsQ	6.265539911	0.897423909
1	dsQ	8.523148158	0.990460982
1	dsQ	5.874270291	0.981471729
1	dsQ	6.001990503	0.992804586
1	dsQ	6.824385053	0.980844148
1	dsQ	5.8502578	0.986348062
1	dsQ	5.272239919	0.971026572
1	dsQ	7.68540267	0.990460181
1	dsQ	4.737137318	0.989086498
1	dsQ	7.070208938	0.971540109
1	dsQ	5.160942685	0.918885077
1	dsQ	22.2775738	0.977153161
1	dsQ	7.178028749	0.981536875
1	dsQ	21.19715442	0.997021846
1	dsQ	23.21991726	0.921347859
2	ddQ	1.311177523	0.825748544
2	ddQ	1.068430468	0.753318328
2	ddQ	1.422318639	0.83639353
2	ddQ	1.372934266	0.758799492
2	ddQ	1.28834797	0.742627561
2	ddQ	1.058237868	0.782396085
2	ddQ	1.226835656	0.725993428
2	ddQ	1.447643585	0.842607346
2	ddQ	1.087664846	0.819455027
2	ddQ	0.734848401	0.709254575
2	ddQ	0.72348511	0.673279559
2	ddQ	1.819179668	0.988708667
2	ddQ	1.649735469	0.716698911
2	ddQ	1.757112122	0.991966366
2	ddQ	1.159207018	0.833221239
2	ddQ	1.756735393	0.738005781
2	ddQ	1.576911883	0.991069401
2	ddQ	1.319046453	0.8150463
2	ddQ	1.967125983	0.83733533
2	ddQ	1.622125835	0.833224034
2	ddQ	2.099444872	0.830346465
2	ddQ	1.133393479	0.818747485
2	ddQ	1.345137106	0.812820532
2	ddQ	1.585561589	0.989948277
2	ddQ	0.927940833	0.755289889
2	ddQ	2.092686157	0.83585274
2	ddQ	1.339858134	0.813115299
2	ddQ	1.622378649	0.831762819
2	ddQ	2.168454756	0.836483904
2	ddQ	0.778435296	0.734062664
2	ddQ	2.32169278	0.821577447
2	ddQ	1.730094994	0.808116228
2	ddQ	1.628542834	0.81294131
2	ddQ	1.449728114	0.817712819
2	ddQ	2.224445918	0.830445546
2	ddQ	1.771561383	0.838874636
2	ddQ	2.408669689	0.81980001
2	ddQ	2.537373157	0.862573007
2	ddQ	1.356424442	0.767391675
2	ddQ	1.811316226	0.816646569
2	ddQ	1.709224078	0.786037148
2	ddQ	2.037238546	0.99238138
2	ddQ	1.691894635	0.992264861
2	ddQ	2.373295828	0.821848359
2	ddQ	1.748850813	0.837287496
2	ddQ	2.58006894	0.854441342
2	ddQ	1.614601908	0.82364817
2	ddQ	2.276392284	0.819508646
2	ddQ	2.44709439	0.83205053
2	ddQ	1.549716511	0.990914063
2	ddQ	2.138881814	0.851811256
2	ddQ	2.52532231	0.846754417
2	ddQ	2.612398244	0.967209926
2	ddQ	2.058418824	0.811366847
2	ddQ	2.358966138	0.857623013
2	ddQ	2.484582341	0.99000744
2	ddQ	2.949359589	0.963463583
2	ddQ	2.725971939	0.930275405
2	ddQ	2.504108657	0.881461504
2	ddQ	2.487354632	0.99254807
2	ddQ	2.417038176	0.838491749
2	ddQ	3.746728499	0.987658739
2	ddQ	2.731377756	0.845960339
2	ddQ	2.900705457	0.921096229
2	ddQ	2.35600226	0.858380367
2	ddQ	2.7531891	0.839787182
2	ddQ	2.666945133	0.847756841
2	ddQ	2.722234615	0.852693799
2	ddQ	2.536564523	0.861377491
2	ddQ	2.705592916	0.952956157
2	ddQ	3.100374071	0.837150591
2	ddQ	2.67595851	0.992581645
2	ddQ	2.622816616	0.972319752
2	ddQ	2.408785828	0.838788718
2	ddQ	2.651339519	0.850459546
2	ddQ	2.79076945	0.983001284
2	ddQ	3.827765576	0.871153342
2	ddQ	2.720324704	0.850079973
2	ddQ	3.404694557	0.85949337
2	ddQ	3.351703134	0.864222246
2	ddQ	4.076538096	0.871888765
2	ddQ	3.88951131	0.88482571
2	ddQ	2.929276871	0.794959588
2	ddQ	2.516289446	0.827528532
2	ddQ	3.055686549	0.98157336
2	ddQ	3.303851579	0.86239402
2	ddQ	3.08986187	0.963792928
2	ddQ	4.132064833	0.952928281
2	ddQ	4.019051102	0.902921689
2	ddQ	4.171026867	0.953415886
2	ddQ	4.533342401	0.870126382
2	ddQ	4.020156201	0.881002988
2	ddQ	4.401718851	0.988800166
2	ddQ	3.772450077	0.889318315
2	ddQ	4.172312849	0.972759266
2	ddQ	4.369910009	0.957152217
2	ddQ	3.910339643	0.980829265
2	ddQ	4.40627874	0.977859545
2	ddQ	4.461481795	0.87110508
2	ddQ	4.247943108	0.976259325
2	ddQ	5.493902556	0.898545954
2	ddQ	4.549055141	0.990837518
2	ddQ	4.120347046	0.891688407
2	ddQ	4.806219801	0.991296777
2	ddQ	5.063666697	0.888112674
2	ddQ	5.90659332	0.852793519
2	ddQ	5.150665223	0.977563835
2	ddQ	5.329730439	0.894756983
2	ddQ	4.19049226	0.905609341
2	ddQ	6.030510889	0.990923937
2	ddQ	3.548268164	0.87409598
2	ddQ	5.19284026	0.957846808
2	ddQ	5.457970707	0.897273876
2	ddQ	4.901444651	0.870247458
2	ddQ	5.631053799	0.881522939
2	ddQ	5.603373283	0.963105603
2	ddQ	4.139842506	0.986094372
2	ddQ	4.314369514	0.906302262
2	ddQ	4.691398127	0.877989562
2	ddQ	4.75801772	0.887686177
2	ddQ	7.224432332	0.919665899
2	ddQ	5.295655589	0.894125313
2	ddQ	6.950188538	0.906653527
2	ddQ	4.838957945	0.951425334
2	ddQ	6.822842227	0.985451324
2	ddQ	7.07378376	0.973237497
2	ddQ	6.476647514	0.913109449
2	ddQ	6.144382086	0.911770608
2	ddQ	6.635297834	0.910929764
2	ddQ	6.64144394	0.903816154
2	ddQ	5.717640302	0.978062873
2	ddQ	4.971792834	0.904700751
2	ddQ	6.828849577	0.926687763
2	ddQ	7.071148393	0.917396574
2	ddQ	6.123652716	0.920060786
2	ddQ	5.914320833	0.986142813
2	ddQ	4.725901453	0.907235238
2	ddQ	7.074116733	0.901997281
2	ddQ	7.936954472	0.993303539
2	ddQ	8.283893539	0.931894824
2	ddQ	6.320536804	0.992238485
2	ddQ	6.608710512	0.93102299
2	ddQ	6.700482384	0.973882089
2	ddQ	6.796700082	0.921319869
2	ddQ	6.799920915	0.986416763
2	ddQ	7.067535347	0.993803867
2	ddQ	5.672708262	0.908889016
2	ddQ	6.037888752	0.925240987
2	ddQ	7.089197252	0.99506747
2	ddQ	5.901556924	0.986347044
2	ddQ	6.723037358	0.990638821
2	ddQ	5.908304643	0.984404232
2	ddQ	8.019718304	0.991449537
2	ddQ	21.05093365	0.996794358
2	ddQ	7.487293451	0.986400635
2	ddQ	7.416309517	0.993168175
2	ddQ	7.537462917	0.982366017
2	ddQ	6.825605604	0.995878157
2	ddQ	6.700666674	0.975907185
2	ddQ	21.92262986	0.995101999
2	ddQ	7.276117741	0.928453952
2	ddQ	7.28276835	0.900421826
2	ddQ	6.659171474	0.992818402
2	ddQ	21.85444865	0.995517175
2	ddQ	8.342187317	0.995115171
2	ddQ	5.750666907	0.991214984
2	ddQ	7.567498974	0.991320569
2	ddQ	22.53819825	0.994427289
2	ddQ	7.548150156	0.995003389
2	ddQ	21.92285535	0.995325657
2	ddQ	21.46332587	0.997187966
2	ddQ	20.58386934	0.99421647
2	ddQ	22.38109349	0.99460633
2	ddQ	20.61115581	0.99544664
2	ddQ	8.434414755	0.992635668
2	ddQ	20.67920391	0.996357359
2	ddQ	22.91714037	0.996558199
2	ddQ	21.46442654	0.995360218
2	ddQ	9.3246356	0.937911304
2	ddQ	6.73551215	0.964256337
2	ddQ	8.509846165	0.994476425
2	ddQ	21.65389111	0.995193446
2	ddQ	6.964183778	0.992434574
2	ddQ	8.192187908	0.982590249
2	ddQ	21.64282581	0.995411554
2	ddQ	22.01246894	0.994243011
2	ddQ	22.44031087	0.996838855
2	ddQ	22.3315605	0.996788273
2	ddQ	21.28071048	0.982386155
2	ddQ	20.31791502	0.99630416
2	ddQ	22.02895343	0.995158927
2	ddQ	8.232847327	0.986261616
2	ddQ	5.917331097	0.996179961
2	ddQ	7.859427152	0.992817812
2	ddQ	7.253661401	0.994697414
2	ddQ	21.52925997	0.996949084
2	ddQ	23.23083928	0.996970335
2	ddQ	7.922452167	0.995957018
2	ddQ	6.08463914	0.995748485
2	ddQ	8.710066545	0.995826797
2	ddQ	19.92374756	0.995570128
2	dQch	1.311177523	0.795664691
2	dQch	1.068430468	0.735726429
2	dQch	1.422318639	0.788039604
2	dQch	1.372934266	0.806183499
2	dQch	1.28834797	0.71554956
2	dQch	1.058237868	0.681814317
2	dQch	1.226835656	0.627156634
2	dQch	1.447643585	0.776511222
2	dQch	1.087664846	0.811637745
2	dQch	0.734848401	0.627564362
2	dQch	0.72348511	0.8942609
2	dQch	1.819179668	0.865399809
2	dQch	1.649735469	0.66304718
2	dQch	1.757112122	0.857850231
2	dQch	1.159207018	0.776946241
2	dQch	1.756735393	0.692695816
2	dQch	1.576911883	0.865336649
2	dQch	1.319046453	0.805479826
2	dQch	1.967125983	0.813788865
2	dQch	1.622125835	0.763393282
2	dQch	2.099444872	0.768823564
2	dQch	1.133393479	0.783957803
2	dQch	1.345137106	0.746212387
2	dQch	1.585561589	0.869018796
2	dQch	0.927940833	0.749149356
2	dQch	2.092686157	0.77822311
2	dQch	1.339858134	0.798527094
2	dQch	1.622378649	0.759498206
2	dQch	2.168454756	0.805687723
2	dQch	0.778435296	0.855823899
2	dQch	2.32169278	0.814978159
2	dQch	1.730094994	0.786554201
2	dQch	1.628542834	0.737136006
2	dQch	1.449728114	0.734276509
2	dQch	2.224445918	0.823923858
2	dQch	1.771561383	0.789183594
2	dQch	2.408669689	0.77111798
2	dQch	2.537373157	0.794593239
2	dQch	1.356424442	0.725469995
2	dQch	1.811316226	0.791430705
2	dQch	1.709224078	0.723125342
2	dQch	2.037238546	0.870774022
2	dQch	1.691894635	0.870920121
2	dQch	2.373295828	0.785424796
2	dQch	1.748850813	0.82182916
2	dQch	2.58006894	0.825592795
2	dQch	1.614601908	0.773270995
2	dQch	2.276392284	0.758593179
2	dQch	2.44709439	0.80270988
2	dQch	1.549716511	0.876779225
2	dQch	2.138881814	0.785555637
2	dQch	2.52532231	0.79799423
2	dQch	2.612398244	0.856271817
2	dQch	2.058418824	0.824990395
2	dQch	2.358966138	0.811289849
2	dQch	2.484582341	0.871717536
2	dQch	2.949359589	0.855951119
2	dQch	2.725971939	0.891155266
2	dQch	2.504108657	0.822608394
2	dQch	2.487354632	0.879036637
2	dQch	2.417038176	0.811503464
2	dQch	3.746728499	0.897274498
2	dQch	2.731377756	0.81332044
2	dQch	2.900705457	0.856522635
2	dQch	2.35600226	0.811931234
2	dQch	2.7531891	0.825551392
2	dQch	2.666945133	0.81275009
2	dQch	2.722234615	0.801285143
2	dQch	2.536564523	0.845989541
2	dQch	2.705592916	0.875660856
2	dQch	3.100374071	0.844185388
2	dQch	2.67595851	0.882817994
2	dQch	2.622816616	0.891564368
2	dQch	2.408785828	0.813844942
2	dQch	2.651339519	0.808887922
2	dQch	2.79076945	0.904690375
2	dQch	3.827765576	0.86495503
2	dQch	2.720324704	0.813375934
2	dQch	3.404694557	0.831451125
2	dQch	3.351703134	0.862904819
2	dQch	4.076538096	0.868185122
2	dQch	3.88951131	0.848132417
2	dQch	2.929276871	0.822389436
2	dQch	2.516289446	0.815194101
2	dQch	3.055686549	0.880390809
2	dQch	3.303851579	0.851329351
2	dQch	3.08986187	0.901335201
2	dQch	4.132064833	0.882793595
2	dQch	4.019051102	0.867074035
2	dQch	4.171026867	0.898248
2	dQch	4.533342401	0.870606217
2	dQch	4.020156201	0.884497631
2	dQch	4.401718851	0.896314838
2	dQch	3.772450077	0.860085314
2	dQch	4.172312849	0.893108861
2	dQch	4.369910009	0.884262072
2	dQch	3.910339643	0.92442587
2	dQch	4.40627874	0.904402239
2	dQch	4.461481795	0.869260109
2	dQch	4.247943108	0.906945441
2	dQch	5.493902556	0.894146305
2	dQch	4.549055141	0.900189935
2	dQch	4.120347046	0.87495074
2	dQch	4.806219801	0.889523216
2	dQch	5.063666697	0.896260736
2	dQch	5.90659332	0.889319618
2	dQch	5.150665223	0.908996069
2	dQch	5.329730439	0.889237946
2	dQch	4.19049226	0.890224102
2	dQch	6.030510889	0.900412571
2	dQch	3.548268164	0.872710368
2	dQch	5.19284026	0.902332875
2	dQch	5.457970707	0.905677562
2	dQch	4.901444651	0.862172909
2	dQch	5.631053799	0.888284547
2	dQch	5.603373283	0.9027188
2	dQch	4.139842506	0.897239465
2	dQch	4.314369514	0.907985767
2	dQch	4.691398127	0.902463447
2	dQch	4.75801772	0.894878322
2	dQch	7.224432332	0.898109371
2	dQch	5.295655589	0.888597258
2	dQch	6.950188538	0.903314382
2	dQch	4.838957945	0.915853251
2	dQch	6.822842227	0.920656778
2	dQch	7.07378376	0.930754884
2	dQch	6.476647514	0.903623271
2	dQch	6.144382086	0.902184861
2	dQch	6.635297834	0.896902888
2	dQch	6.64144394	0.913797821
2	dQch	5.717640302	0.912360094
2	dQch	4.971792834	0.861315606
2	dQch	6.828849577	0.916846943
2	dQch	7.071148393	0.912700911
2	dQch	6.123652716	0.919774019
2	dQch	5.914320833	0.913299082
2	dQch	4.725901453	0.879466753
2	dQch	7.074116733	0.891104592
2	dQch	7.936954472	0.908099292
2	dQch	8.283893539	0.913175269
2	dQch	6.320536804	0.908109046
2	dQch	6.608710512	0.91246452
2	dQch	6.700482384	0.92604674
2	dQch	6.796700082	0.915523683
2	dQch	6.799920915	0.906204795
2	dQch	7.067535347	0.891771395
2	dQch	5.672708262	0.904742155
2	dQch	6.037888752	0.930068762
2	dQch	7.089197252	0.909246723
2	dQch	5.901556924	0.919718547
2	dQch	6.723037358	0.923290349
2	dQch	5.908304643	0.910444121
2	dQch	8.019718304	0.919918329
2	dQch	21.05093365	0.869043056
2	dQch	7.487293451	0.91380364
2	dQch	7.416309517	0.892601412
2	dQch	7.537462917	0.907376046
2	dQch	6.825605604	0.87004604
2	dQch	6.700666674	0.926372952
2	dQch	21.92262986	0.905702244
2	dQch	7.276117741	0.909974394
2	dQch	7.28276835	0.89205558
2	dQch	6.659171474	0.903963606
2	dQch	21.85444865	0.906755266
2	dQch	8.342187317	0.894998738
2	dQch	5.750666907	0.90852474
2	dQch	7.567498974	0.90893555
2	dQch	22.53819825	0.906399545
2	dQch	7.548150156	0.911690981
2	dQch	21.92285535	0.908409187
2	dQch	21.46332587	0.879195228
2	dQch	20.58386934	0.896581317
2	dQch	22.38109349	0.910853067
2	dQch	20.61115581	0.87415906
2	dQch	8.434414755	0.900881743
2	dQch	20.67920391	0.885118877
2	dQch	22.91714037	0.887041056
2	dQch	21.46442654	0.882273792
2	dQch	9.3246356	0.917945619
2	dQch	6.73551215	0.899602315
2	dQch	8.509846165	0.902115232
2	dQch	21.65389111	0.909090771
2	dQch	6.964183778	0.908773214
2	dQch	8.192187908	0.931946819
2	dQch	21.64282581	0.892869872
2	dQch	22.01246894	0.90180183
2	dQch	22.44031087	0.895412961
2	dQch	22.3315605	0.87095398
2	dQch	21.28071048	0.921816808
2	dQch	20.31791502	0.882835606
2	dQch	22.02895343	0.898653415
2	dQch	8.232847327	0.924539366
2	dQch	5.917331097	0.909757244
2	dQch	7.859427152	0.918311419
2	dQch	7.253661401	0.915485509
2	dQch	21.52925997	0.878732063
2	dQch	23.23083928	0.903795967
2	dQch	7.922452167	0.908834047
2	dQch	6.08463914	0.891072906
2	dQch	8.710066545	0.915812109
2	dQch	19.92374756	0.919672273
2	dsQ	1.311177523	0.795664691
2	dsQ	1.068430468	0.735726429
2	dsQ	1.422318639	0.788039604
2	dsQ	1.372934266	0.806183499
2	dsQ	1.28834797	0.71554956
2	dsQ	1.058237868	0.681814317
2	dsQ	1.226835656	0.627156634
2	dsQ	1.447643585	0.776511222
2	dsQ	1.087664846	0.811637745
2	dsQ	0.734848401	0.627564362
2	dsQ	0.72348511	0.8942609
2	dsQ	1.819179668	0.992457357
2	dsQ	1.649735469	0.66304718
2	dsQ	1.757112122	0.999518199
2	dsQ	1.159207018	0.776946241
2	dsQ	1.756735393	0.692695816
2	dsQ	1.576911883	0.999551473
2	dsQ	1.319046453	0.805479826
2	dsQ	1.967125983	0.813788865
2	dsQ	1.622125835	0.763393282
2	dsQ	2.099444872	0.768823564
2	dsQ	1.133393479	0.783957803
2	dsQ	1.345137106	0.746212387
2	dsQ	1.585561589	0.99949595
2	dsQ	0.927940833	0.749149356
2	dsQ	2.092686157	0.77822311
2	dsQ	1.339858134	0.798527094
2	dsQ	1.622378649	0.759498206
2	dsQ	2.168454756	0.805687723
2	dsQ	0.778435296	0.855823899
2	dsQ	2.32169278	0.814978159
2	dsQ	1.730094994	0.819911913
2	dsQ	1.628542834	0.737136006
2	dsQ	1.449728114	0.734276509
2	dsQ	2.224445918	0.823923858
2	dsQ	1.771561383	0.789183594
2	dsQ	2.408669689	0.77111798
2	dsQ	2.537373157	0.794593239
2	dsQ	1.356424442	0.725469995
2	dsQ	1.811316226	0.791430705
2	dsQ	1.709224078	0.723125342
2	dsQ	2.037238546	0.999578374
2	dsQ	1.691894635	0.999657796
2	dsQ	2.373295828	0.785424796
2	dsQ	1.748850813	0.82182916
2	dsQ	2.58006894	0.825592795
2	dsQ	1.614601908	0.773270995
2	dsQ	2.276392284	0.758593179
2	dsQ	2.44709439	0.80270988
2	dsQ	1.549716511	0.999472219
2	dsQ	2.138881814	0.785555637
2	dsQ	2.52532231	0.79799423
2	dsQ	2.612398244	0.948552507
2	dsQ	2.058418824	0.824990395
2	dsQ	2.358966138	0.811289849
2	dsQ	2.484582341	0.995116081
2	dsQ	2.949359589	0.939335494
2	dsQ	2.725971939	0.928323299
2	dsQ	2.504108657	0.822608394
2	dsQ	2.487354632	0.998851658
2	dsQ	2.417038176	0.811503464
2	dsQ	3.746728499	0.992144566
2	dsQ	2.731377756	0.81332044
2	dsQ	2.900705457	0.901869566
2	dsQ	2.35600226	0.811931234
2	dsQ	2.7531891	0.825551392
2	dsQ	2.666945133	0.81275009
2	dsQ	2.722234615	0.812236219
2	dsQ	2.536564523	0.845989541
2	dsQ	2.705592916	0.945691035
2	dsQ	3.100374071	0.844185388
2	dsQ	2.67595851	0.997698691
2	dsQ	2.622816616	0.967477019
2	dsQ	2.408785828	0.813844942
2	dsQ	2.651339519	0.808887922
2	dsQ	2.79076945	0.980525755
2	dsQ	3.827765576	0.86495503
2	dsQ	2.720324704	0.813375934
2	dsQ	3.404694557	0.831451125
2	dsQ	3.351703134	0.862904819
2	dsQ	4.076538096	0.88033252
2	dsQ	3.88951131	0.848132417
2	dsQ	2.929276871	0.822389436
2	dsQ	2.516289446	0.815194101
2	dsQ	3.055686549	0.969897335
2	dsQ	3.303851579	0.851329351
2	dsQ	3.08986187	0.955803415
2	dsQ	4.132064833	0.93075933
2	dsQ	4.019051102	0.867074035
2	dsQ	4.171026867	0.944249093
2	dsQ	4.533342401	0.870606217
2	dsQ	4.020156201	0.884497631
2	dsQ	4.401718851	0.993318873
2	dsQ	3.772450077	0.860085314
2	dsQ	4.172312849	0.959078552
2	dsQ	4.369910009	0.957010197
2	dsQ	3.910339643	0.98712753
2	dsQ	4.40627874	0.97325154
2	dsQ	4.461481795	0.869260109
2	dsQ	4.247943108	0.982603294
2	dsQ	5.493902556	0.894146305
2	dsQ	4.549055141	0.993159561
2	dsQ	4.120347046	0.87495074
2	dsQ	4.806219801	0.994738365
2	dsQ	5.063666697	0.896260736
2	dsQ	5.90659332	0.889319618
2	dsQ	5.150665223	0.972798906
2	dsQ	5.329730439	0.889237946
2	dsQ	4.19049226	0.890224102
2	dsQ	6.030510889	0.99593514
2	dsQ	3.548268164	0.872710368
2	dsQ	5.19284026	0.944858299
2	dsQ	5.457970707	0.905677562
2	dsQ	4.901444651	0.862172909
2	dsQ	5.631053799	0.888284547
2	dsQ	5.603373283	0.950903697
2	dsQ	4.139842506	0.989236903
2	dsQ	4.314369514	0.933840819
2	dsQ	4.691398127	0.902463447
2	dsQ	4.75801772	0.894878322
2	dsQ	7.224432332	0.898109371
2	dsQ	5.295655589	0.888597258
2	dsQ	6.950188538	0.903314382
2	dsQ	4.838957945	0.945547149
2	dsQ	6.822842227	0.982452762
2	dsQ	7.07378376	0.971309394
2	dsQ	6.476647514	0.903623271
2	dsQ	6.144382086	0.902184861
2	dsQ	6.635297834	0.896902888
2	dsQ	6.64144394	0.913797821
2	dsQ	5.717640302	0.971161477
2	dsQ	4.971792834	0.861315606
2	dsQ	6.828849577	0.919155885
2	dsQ	7.071148393	0.912700911
2	dsQ	6.123652716	0.919774019
2	dsQ	5.914320833	0.976177324
2	dsQ	4.725901453	0.879466753
2	dsQ	7.074116733	0.891104592
2	dsQ	7.936954472	0.996143363
2	dsQ	8.283893539	0.917955614
2	dsQ	6.320536804	0.986263779
2	dsQ	6.608710512	0.91246452
2	dsQ	6.700482384	0.966123098
2	dsQ	6.796700082	0.915523683
2	dsQ	6.799920915	0.976278216
2	dsQ	7.067535347	0.993286036
2	dsQ	5.672708262	0.904742155
2	dsQ	6.037888752	0.930068762
2	dsQ	7.089197252	0.995324003
2	dsQ	5.901556924	0.985103873
2	dsQ	6.723037358	0.989302747
2	dsQ	5.908304643	0.981031817
2	dsQ	8.019718304	0.988720702
2	dsQ	21.05093365	0.992978784
2	dsQ	7.487293451	0.980654359
2	dsQ	7.416309517	0.987164487
2	dsQ	7.537462917	0.964295283
2	dsQ	6.825605604	0.989802372
2	dsQ	6.700666674	0.960543428
2	dsQ	21.92262986	0.999270095
2	dsQ	7.276117741	0.909974394
2	dsQ	7.28276835	0.89205558
2	dsQ	6.659171474	0.993624721
2	dsQ	21.85444865	0.995672777
2	dsQ	8.342187317	0.990544151
2	dsQ	5.750666907	0.985513064
2	dsQ	7.567498974	0.988278988
2	dsQ	22.53819825	0.995209807
2	dsQ	7.548150156	0.994920617
2	dsQ	21.92285535	0.998522877
2	dsQ	21.46332587	0.994139766
2	dsQ	20.58386934	0.994164169
2	dsQ	22.38109349	0.992340098
2	dsQ	20.61115581	0.998231591
2	dsQ	8.434414755	0.979921762
2	dsQ	20.67920391	0.995386087
2	dsQ	22.91714037	0.996358503
2	dsQ	21.46442654	0.990398626
2	dsQ	9.3246356	0.917945619
2	dsQ	6.73551215	0.946800255
2	dsQ	8.509846165	0.994013104
2	dsQ	21.65389111	0.993406482
2	dsQ	6.964183778	0.989892691
2	dsQ	8.192187908	0.97855462
2	dsQ	21.64282581	0.99512033
2	dsQ	22.01246894	0.988439195
2	dsQ	22.44031087	0.998671271
2	dsQ	22.3315605	0.990605154
2	dsQ	21.28071048	0.970825592
2	dsQ	20.31791502	0.994235079
2	dsQ	22.02895343	0.995088008
2	dsQ	8.232847327	0.984070768
2	dsQ	5.917331097	0.998452052
2	dsQ	7.859427152	0.98834524
2	dsQ	7.253661401	0.995468635
2	dsQ	21.52925997	0.997769404
2	dsQ	23.23083928	0.992675358
2	dsQ	7.922452167	0.994146568
2	dsQ	6.08463914	0.998827181
2	dsQ	8.710066545	0.996514905
2	dsQ	19.92374756	0.994466581
3	ddQ	1.826006579	0.989093406
3	ddQ	1.506162362	0.877332697
3	ddQ	0.961560381	0.839175622
3	ddQ	1.555066802	0.901313055
3	ddQ	0.696571593	0.823777243
3	ddQ	2.041630269	0.874319392
3	ddQ	1.382831705	0.874568242
3	ddQ	1.484532546	0.995748401
3	ddQ	2.086939748	0.872026798
3	ddQ	1.349802127	0.830642402
3	ddQ	1.827210633	0.858513929
3	ddQ	1.294704462	0.833348087
3	ddQ	1.618862088	0.899520452
3	ddQ	2.307315264	0.894956909
3	ddQ	1.812820296	0.856229391
3	ddQ	2.068084207	0.893659731
3	ddQ	1.54340736	0.885176624
3	ddQ	1.60822736	0.898278826
3	ddQ	1.504482172	0.853787463
3	ddQ	2.198116341	0.846126773
3	ddQ	1.346590821	0.860543103
3	ddQ	1.647872684	0.890491715
3	ddQ	1.627293703	0.829944252
3	ddQ	1.975147221	0.898694044
3	ddQ	1.617211442	0.806077387
3	ddQ	1.506996067	0.905691785
3	ddQ	2.454351467	0.857340013
3	ddQ	2.507308402	0.996270766
3	ddQ	1.638621293	0.879488726
3	ddQ	2.109116825	0.870913527
3	ddQ	2.185024234	0.905902809
3	ddQ	2.920143014	0.85214957
3	ddQ	1.312841145	0.849792451
3	ddQ	2.626003069	0.902522319
3	ddQ	1.757314977	0.909593971
3	ddQ	1.832056648	0.766595251
3	ddQ	1.429414469	0.780362051
3	ddQ	2.305396305	0.995979218
3	ddQ	2.96871165	0.879508978
3	ddQ	2.909846313	0.955437653
3	ddQ	3.184003328	0.917473652
3	ddQ	1.94618466	0.995441199
3	ddQ	1.999084716	0.909394751
3	ddQ	2.139331281	0.995734847
3	ddQ	3.037675505	0.854755437
3	ddQ	2.918271241	0.898854039
3	ddQ	2.328137431	0.995692676
3	ddQ	2.632843018	0.899278386
3	ddQ	2.011521407	0.99646396
3	ddQ	2.239111592	0.885609343
3	ddQ	2.874577656	0.996019035
3	ddQ	2.327214502	0.885734205
3	ddQ	2.806497914	0.879184185
3	ddQ	2.373202524	0.873652592
3	ddQ	3.086157599	0.984461123
3	ddQ	3.259729942	0.892597401
3	ddQ	2.507785714	0.913510627
3	ddQ	2.948968922	0.91093177
3	ddQ	2.690669158	0.896783251
3	ddQ	2.904205081	0.919487536
3	ddQ	1.967372786	0.881267887
3	ddQ	2.775803049	0.996956284
3	ddQ	2.460555423	0.997315641
3	ddQ	3.069932835	0.888775913
3	ddQ	2.491235619	0.996726138
3	ddQ	3.064810383	0.924640801
3	ddQ	2.188871817	0.912330616
3	ddQ	3.147222521	0.898410422
3	ddQ	3.042028026	0.91213394
3	ddQ	3.900954752	0.935448046
3	ddQ	2.103132172	0.912848788
3	ddQ	3.983966372	0.896325609
3	ddQ	2.48752246	0.876038981
3	ddQ	2.795616617	0.912730909
3	ddQ	3.203645801	0.909158193
3	ddQ	2.61675517	0.88922688
3	ddQ	3.593596225	0.902463695
3	ddQ	3.220683543	0.906257408
3	ddQ	4.137086058	0.996021313
3	ddQ	3.194151465	0.969575719
3	ddQ	3.956121856	0.995810649
3	ddQ	2.872267029	0.917248512
3	ddQ	3.510051305	0.996405123
3	ddQ	3.598388748	0.995530548
3	ddQ	3.836548817	0.99607423
3	ddQ	3.434297232	0.910038894
3	ddQ	3.205929162	0.904905051
3	ddQ	3.532634417	0.887306465
3	ddQ	5.570314663	0.997312815
3	ddQ	2.519387529	0.913826557
3	ddQ	3.282442081	0.99472219
3	ddQ	3.257917608	0.90355259
3	ddQ	4.088175204	0.902473992
3	ddQ	2.984534214	0.919829642
3	ddQ	3.800127013	0.878400212
3	ddQ	3.435617646	0.89980632
3	ddQ	5.645533396	0.996537547
3	ddQ	3.137332458	0.876596915
3	ddQ	5.964872608	0.901204594
3	ddQ	3.426915847	0.904579694
3	ddQ	6.145168084	0.990743879
3	ddQ	2.67336377	0.996960234
3	ddQ	3.952356511	0.923359814
3	ddQ	3.788623936	0.865472066
3	ddQ	4.692881415	0.918224615
3	ddQ	2.544622028	0.884034682
3	ddQ	4.343601282	0.892505602
3	ddQ	3.066420532	0.898625222
3	ddQ	3.971372321	0.903081129
3	ddQ	4.286349331	0.907159767
3	ddQ	7.390011082	0.997530276
3	ddQ	3.511877425	0.908376936
3	ddQ	4.936415928	0.909823179
3	ddQ	3.488681052	0.929514886
3	ddQ	3.70814354	0.924742066
3	ddQ	3.495044893	0.925977479
3	ddQ	5.47069546	0.919015621
3	ddQ	4.12849388	0.908017808
3	ddQ	4.474162373	0.991631481
3	ddQ	2.649375334	0.894725051
3	ddQ	4.25607729	0.897139961
3	ddQ	5.036142968	0.932327022
3	ddQ	4.1573584	0.886534266
3	ddQ	5.520211149	0.908417007
3	ddQ	3.476223088	0.921231321
3	ddQ	4.684828199	0.994795056
3	ddQ	2.95726878	0.88748555
3	ddQ	4.73949587	0.995738133
3	ddQ	3.447902845	0.896150149
3	ddQ	4.802445525	0.940909705
3	ddQ	4.029925497	0.992701529
3	ddQ	6.358784933	0.919523396
3	ddQ	4.645917132	0.973751622
3	ddQ	3.736298355	0.997571284
3	ddQ	6.473441464	0.99777199
3	ddQ	4.043625964	0.899276874
3	ddQ	5.713510323	0.997757927
3	ddQ	3.29314857	0.997243915
3	ddQ	5.124270297	0.934170352
3	ddQ	6.94557769	0.996364893
3	ddQ	4.064617003	0.997716396
3	ddQ	6.112920191	0.996164243
3	ddQ	2.8542095	0.927581704
3	ddQ	3.883244091	0.906921632
3	ddQ	4.245711802	0.996974285
3	ddQ	4.899109273	0.98448226
3	ddQ	5.421522346	0.995533465
3	ddQ	5.54011365	0.996199384
3	ddQ	5.334049176	0.939008078
3	ddQ	6.337760765	0.990723212
3	ddQ	3.692570112	0.916498739
3	ddQ	5.835310797	0.996454818
3	ddQ	2.933213049	0.996664442
3	ddQ	5.284239513	0.991334882
3	ddQ	4.06109678	0.913589502
3	ddQ	5.255924277	0.995553256
3	ddQ	4.798381741	0.932834786
3	ddQ	6.672775485	0.9968687
3	ddQ	5.104034119	0.975676065
3	ddQ	4.53160201	0.991592277
3	ddQ	4.407894598	0.997044141
3	ddQ	3.791950131	0.922853489
3	ddQ	6.06454684	0.996354639
3	ddQ	3.733718337	0.996987689
3	ddQ	5.187839026	0.996257475
3	ddQ	5.264639164	0.921612424
3	ddQ	6.928932479	0.993052233
3	ddQ	3.596941595	0.997979968
3	ddQ	5.055822041	0.995001862
3	ddQ	3.83953595	0.913505116
3	ddQ	6.003039589	0.995643753
3	ddQ	4.288791017	0.994853109
3	ddQ	4.672795336	0.996929482
3	ddQ	5.911697227	0.99756443
3	ddQ	5.942749868	0.9954981
3	ddQ	4.404308844	0.997447893
3	ddQ	5.415117434	0.993673747
3	ddQ	7.010673734	0.993828913
3	ddQ	3.248440788	0.998186972
3	ddQ	4.96125155	0.99677258
3	ddQ	7.332665352	0.994148566
3	ddQ	6.216772353	0.990161499
3	ddQ	21.36967014	0.997689917
3	ddQ	5.447081741	0.998330989
3	ddQ	9.202845384	0.995003767
3	ddQ	3.210127976	0.995993193
3	ddQ	8.923953253	0.997037656
3	ddQ	5.311626575	0.997973142
3	ddQ	6.396565147	0.997523919
3	ddQ	6.301803022	0.996934232
[truncated: 1,016 more rows]
