# Supplementary material for: Meta-reinforcement learning via orbitofrontal cortex
Source: Nat Neurosci. 2023 Nov 13;26(12):2182–91. doi: 10.1038/s41593-023-01485-3 (PMC10689244; doi:10.1038/s41593-023-01485-3)
Supplement: Supplementary file 9 — Numerical source data files for figures. [file 41593_2023_1485_MOESM9_ESM.zip › source_data_fig7/fig7dBottom.csv]

mouse	population_id	session_pair	postchoice_ddQ_cos	postchoice_dQch_cos	postchoice_dsQ_cos
RH365	0	1	0.013103977	-0.118697655	0.054722856
RH365	0	2	0.23027196	0.157754026	0.139346095
RH365	0	3	0.23786454	0.004559274	-0.06896476
RH365	0	4	0.290921844	0.160686213	0.118089736
RH365	0	6	0.05186191	0.063686792	0.009593874
RH365	0	7	-0.021531858	-0.015831446	0.086136354
RH365	0	8	0.069459146	-0.011536563	0.118410008
RH365	0	9	0.173142938	-0.105185109	0.065123718
RH365	0	10	0.119730372	-0.099459993	0.048842416
RH365	0	11	0.157146745	0.067137197	0.043400553
RH365	0	12	0.247520454	0.166942923	0.074656406
RH365	0	13	0.090322707	-0.012958376	0.163483096
RH365	0	14	0.180986781	0.095682706	-0.028655782
RH365	0	15	0.014766916	0.258726983	0.183509155
RH365	0	16	0.197526597	0.228290322	0.221912997
RH365	0	17	0.272288282	0.186367431	0.228608856
RH365	0	18	0.020044626	0.058927091	0.150427317
RH365	0	19	0.123442083	0.099649902	0.207293356
RH365	0	20	0.045332856	0.108389916	0.02397717
RH365	1	1	-0.007237619	-0.088532141	0.00443946
RH365	1	2	0.602606617	0.010610125	0.12719826
RH365	1	3	0.27888618	-0.056166299	0.259813056
RH365	1	4	0.37925707	-0.248885457	0.196545097
RH365	1	5	0.541839748	0.228902268	0.078445742
RH365	1	7	0.47483669	0.054815811	0.365801695
RH365	1	8	0.324248637	-0.168353403	0.213534406
RH365	1	9	0.244163561	0.07980078	0.241150669
RH365	1	10	0.461214235	0.01435931	0.277314863
RH365	1	11	0.435045203	-0.033199124	0.256949939
RH365	1	12	0.18225121	0.287689077	0.201315818
RH365	1	13	0.183994708	0.413270758	0.311827112
RH365	1	14	0.106771321	0.189867596	0.148362228
RH365	1	15	0.182145307	0.102233076	0.207296339
RH365	1	16	0.368825285	0.267114119	0.373311047
RH365	1	17	0.439654345	0.399598082	0.428721695
RH365	1	18	0.148816795	0.260414687	0.356555586
RH365	1	19	0.280657509	0.266341419	0.364590634
RH365	1	20	0.249274619	0.089345248	0.202874764
RH353	2	1	0.500368867	-0.222354837	0.256307107
RH353	2	2	0.538229287	0.176278042	0.260390123
RH353	2	3	0.489297132	0.036746512	0.199315115
RH353	2	4	0.070341364	0.044240279	0.263291868
RH353	2	5	-0.112507013	-0.170670445	0.069380458
RH353	2	6	0.048003376	0.016280244	0.127998424
RH353	2	7	0.275212543	0.038936952	0.12413219
RH353	2	8	0.468364484	0.57736609	0.592684296
RH353	2	9	0.587002579	0.404978909	0.325382664
RH353	2	10	0.467012532	0.456197796	0.375349705
RH353	2	11	0.633800883	0.293345703	0.300049566
RH353	2	12	0.290011868	0.266902996	0.1816789
RH353	2	13	0.538658153	0.410150876	0.415461622
RH353	2	14	0.091111974	0.029075206	0.033053073
RH353	2	16	0.102492205	0.284167876	0.193452278
RH353	2	17	0.419503479	0.077892744	0.166497036
RH353	2	18	0.422450786	0.134316971	0.391682657
RH353	2	19	0.607551399	0.368146749	0.423908124
RH353	2	20	0.200587195	0.210476314	0.363747198
RH353	3	1	0.142879385	-0.072987675	-0.030304454
RH353	3	2	0.116921649	0.000445311	0.097803949
RH353	3	3	0.093568256	-0.108279125	0.111482894
RH353	3	4	0.267246175	0.167390055	0.312946275
RH353	3	5	0.239902816	0.019985852	0.178392003
RH353	3	6	0.242746172	0.093554107	0.076902597
RH353	3	7	0.484050862	0.36216193	0.40434275
RH353	3	8	0.582034263	0.396223024	0.320884785
RH353	3	9	0.592628398	0.246270902	0.57213675
RH353	3	10	0.67051313	0.296448488	0.489907719
RH353	3	11	0.405715797	0.116439876	0.081073332
RH353	3	12	0.401548888	0.173999151	0.255013617
RH353	3	13	0.65460376	0.374129454	0.437170133
RH353	3	14	0.556627493	0.739317545	0.575504335
RH353	3	15	0.479357989	0.302585968	0.549704595
RH353	3	16	0.473346455	0.324137433	0.418204343
RH353	3	18	0.080797424	-0.212687317	0.085611167
RH353	3	19	0.46872267	0.00935615	0.113595982
RH353	3	20	0.704240144	0.538748763	0.555178492
RH374	4	1	0.206284492	-0.009862976	0.2814605
RH374	4	2	0.23181975	0.045648576	0.238781594
RH374	4	3	0.062197562	-0.026869949	0.179241423
RH374	4	4	0.078264754	0.153028691	0.132209245
RH374	4	5	0.252986728	0.177798712	0.139740136
RH374	4	6	-0.01790768	0.059060911	-0.027325087
RH374	4	7	-0.002436736	0.053792519	0.093825936
RH374	4	8	0.157103078	-0.028692782	0.172612728
RH374	4	9	0.102768761	0.038172155	0.267998589
RH374	4	10	0.082162201	0.271087698	0.246911459
RH374	4	11	0.070895711	0.050964223	0.085757738
RH374	4	13	0.096653625	-0.054387639	0.145530267
RH374	4	14	0.159941587	0.197280441	0.19888023
RH374	4	15	-0.005419568	0.201124962	0.20976308
RH374	4	16	0.20407193	0.008312585	0.115279605
RH374	4	17	0.231862436	-0.065486609	0.170122907
RH374	4	18	0.284513907	0.160224639	0.314834653
RH374	4	19	0.182660424	-0.004799066	0.179827466
RH374	4	20	0.100209007	0.053120851	0.217323264
RH374	5	1	-0.170866635	-0.019865865	-0.022222176
RH374	5	2	-0.097965923	0.096860453	0.038089732
RH374	5	3	0.199245911	0.273944384	0.339445603
RH374	5	4	0.454249248	0.389070032	0.471395589
RH374	5	5	0.44867049	0.365408071	0.422791503
RH374	5	6	0.438565082	0.247929198	0.264445967
RH374	5	7	0.157843711	0.185371862	0.284598644
RH374	5	8	0.232423589	0.178502561	0.355767465
RH374	5	9	0.50209901	0.583927868	0.522841929
RH374	5	10	0.475665784	0.635369173	0.605500768
RH374	5	11	0.081862993	0.371858685	0.328776265
RH374	5	13	0.371642051	0.11858987	0.24613397
RH374	5	14	0.2632985	0.180818862	0.382582939
RH374	5	15	0.125138345	0.276566586	0.258646945
RH374	5	16	0.153231298	0.026215527	0.211830701
RH374	5	17	0.473323719	0.399755936	0.435097036
RH374	5	18	0.358964641	0.445154125	0.598067726
RH374	5	19	0.513657777	0.534001955	0.50896785
RH374	5	20	0.428061779	0.334323998	0.298292958
RH375	6	1	0.230542908	-0.085334281	0.118420567
RH375	6	2	0.038357476	0.111458726	-0.042410501
RH375	6	3	-0.000757806	0.100519781	0.030988394
RH375	6	4	0.122368888	0.049240536	-0.030551399
RH375	6	5	-0.060549007	0.042946638	-0.128221483
RH375	6	6	0.092030666	0.162568019	0.156524073
RH375	6	7	0.207811314	0.186752155	0.28724875
RH375	6	8	0.278567858	0.293377492	0.321959608
RH375	6	9	0.090288907	0.193386554	0.14081291
RH375	6	11	0.168035306	0.274394954	0.313253054
RH375	6	12	0.18051003	0.029764892	0.034793369
RH375	6	13	0.086465227	0.052887861	0.066855564
RH375	6	14	0.088118993	-0.044628757	-0.100708513
RH375	6	15	0.049105232	0.043441849	0.052915173
RH375	6	16	0.217341522	0.100600908	-0.000903927
RH375	6	17	0.112035326	0.199015991	0.088445495
RH375	6	18	0.129902818	0.307467236	0.270065028
RH375	6	19	-0.125507883	0.128272297	0.112396856
RH375	6	20	0.12537073	0.107405226	0.132845685
RH375	7	1	0.457424628	-0.008723947	0.141239999
RH375	7	2	0.365080423	0.163884146	0.199783018
RH375	7	3	0.301665389	0.14443832	0.200145925
RH375	7	4	0.133626565	0.257653858	0.142653778
RH375	7	5	0.108683115	0.137542351	0.020093779
RH375	7	6	0.016157304	0.240980274	0.169350034
RH375	7	7	0.349481571	0.483396818	0.491636647
RH375	7	8	0.006486181	0.098787752	0.221748626
RH375	7	9	0.081258109	0.153360489	0.130852599
RH375	7	10	0.23014048	-0.078732026	0.161801689
RH375	7	11	0.335070489	0.194843382	0.200076879
RH375	7	12	0.078043397	0.444428531	0.50099161
RH375	7	13	0.186754554	0.226438546	0.356377513
RH375	7	14	0.504961325	0.118386226	0.254509694
RH375	7	15	0.362892629	0.102060766	0.195159944
RH375	7	18	0.275384381	0.287081913	0.404648738
RH456	8	1	0.092352045	0.078817879	0.186679364
RH456	8	2	0.072278012	-0.167497333	0.201503695
RH456	8	3	0.156021301	-0.017068573	0.129346203
RH456	8	4	0.145755901	-0.006587167	0.177311567
RH456	8	6	0.060127733	-0.010548938	0.068630524
RH456	8	7	-0.062664145	0.14732998	-0.055893746
RH456	8	8	0.064380187	0.101607266	0.220923548
RH456	8	9	0.194031986	0.003648683	0.167208956
RH456	8	10	0.144137568	0.091576566	0.138061132
RH456	8	11	-0.006167978	0.058982199	0.022860887
RH456	8	12	-0.094759151	0.065549297	-0.030240495
RH456	8	13	0.329896452	0.247106124	0.369223921
RH456	8	14	0.150848013	0.174139022	0.183731541
RH456	8	15	0.333077835	0.397650044	0.345924125
RH456	8	16	0.313630385	0.469045474	0.504933476
RH456	8	17	0.246500713	0.304132756	0.437001098
RH456	8	18	0.13711668	0.097783899	0.187645426
RH456	8	19	0.344518066	0.417006976	0.402506354
RH456	8	20	0.083047249	0.016328271	0.018379812
RH456	9	1	0.205543703	-0.100965273	0.076704722
RH456	9	2	0.154117765	0.015982749	0.074210667
RH456	9	3	0.151131501	0.147457275	0.002686549
RH456	9	4	-0.169579687	0.084738584	0.251707083
RH456	9	5	0.173518876	0.092768926	0.054541588
RH456	9	7	0.091466382	0.094060108	0.035063259
RH456	9	8	0.217587695	0.481831746	0.182527557
RH456	9	9	0.1742136	0.156586633	0.233196511
RH456	9	10	-0.111877645	0.194841624	0.121673339
RH456	9	11	0.247370537	0.233916596	0.444865353
RH456	9	12	0.25738443	0.281250087	0.229505765
RH456	9	13	0.363588394	0.169727362	0.298620461
RH456	9	14	0.226671423	0.224878508	0.247888704
RH456	9	15	0.400970396	0.190487724	0.478167364
RH456	9	16	0.301080409	0.306810455	0.326658658
RH456	9	17	0.420683297	0.132638554	0.221630455
RH456	9	18	0.527521346	0.548021135	0.518586915
RH456	9	19	0.551062578	0.275804538	0.369531884
RH456	9	20	0.342240435	0.334684719	0.360425674
RH445	10	1	0.323152955	-0.126778672	0.022536177
RH445	10	2	0.278085102	-0.031114683	-0.034994894
RH445	10	3	0.258319072	0.113911308	0.017947853
RH445	10	4	0.321594856	-0.037645827	0.086518235
RH445	10	5	0.228500646	-0.062201484	0.225853979
RH445	10	6	0.464503118	-0.137878039	0.15719155
RH445	10	7	0.235717579	0.095378595	0.270995144
RH445	10	8	0.122373434	0.145517001	0.191076263
RH445	10	9	-0.029646597	0.118180799	-0.065946221
RH445	10	10	0.404847918	0.13333692	0.068515028
RH445	10	11	0.247272929	0.00853558	0.158282811
RH445	10	12	0.453006869	0.211328772	0.233888094
RH445	10	13	0.465937972	0.182914662	0.22098923
RH445	10	14	0.432988496	0.136977636	0.152363779
RH445	10	15	0.106142794	0.058613876	0.153290082
RH445	10	16	0.383034224	0.158759757	0.131574012
RH445	10	17	0.437128428	0.357751421	0.287029168
RH445	10	18	0.307603396	0.204243017	0.05377967
RH445	10	19	0.18474551	0.281001554	0.286896982
RH445	10	20	0.312952843	0.222521005	-0.042443191
RH445	11	1	0.278497426	0.044175193	0.225264055
RH445	11	2	0.272594372	0.124271567	-0.164050019
RH445	11	3	0.185881574	0.077027976	0.293591104
RH445	11	4	0.215127554	0.273073144	-0.018970628
RH445	11	5	0.395782059	0.246722106	0.253313337
RH445	11	6	0.212278628	0.109974271	0.186431702
RH445	11	7	0.196219999	-0.195550309	0.034462692
RH445	11	8	0.22749367	0.061732749	0.197240115
RH445	11	9	0.134790556	0.015810411	0.030505502
RH445	11	10	0.272363881	0.112948744	0.296757844
RH445	11	11	0.22326565	0.185472995	0.194844873
RH445	11	12	-0.01806069	0.013335602	0.09641343
RH445	11	13	0.01811943	-0.05837415	-0.083610965
RH445	11	14	0.418727849	0.397282661	0.3294946
RH445	11	15	0.241898074	0.198714996	0.135352261
RH445	11	16	0.396221117	0.119608798	0.282553951
RH445	11	17	0.281975026	0.25877142	0.421558537
RH445	11	18	0.109867234	0.094213048	0.137087776
RH445	11	19	0.222858567	0.254846561	0.17495991
RH445	11	20	0.357939355	0.195449611	0.137165839
RH377	12	1	0.666239249	0.130725665	0.22092664
RH377	12	2	0.578678547	0.249488353	0.134681402
RH377	12	3	0.649454606	0.185722134	0.055615069
RH377	12	4	0.546467343	0.240656672	0.287521738
RH377	12	5	0.510535788	0.146392745	0.211138344
RH377	12	6	0.504404866	0.146787831	0.227378164
RH377	12	7	0.60778786	0.189341579	0.426443174
RH377	12	8	0.471431894	0.250406005	0.544452936
RH377	12	9	0.60511157	0.200031862	0.432150078
RH377	12	10	0.613946568	0.301033164	0.471689417
RH377	12	11	0.489580289	0.341580036	0.443500931
RH377	12	12	0.387566416	0.243199828	0.246288547
RH377	12	13	0.39428452	0.341127782	0.357029384
RH377	12	14	0.505323365	0.313531475	0.507072975
RH377	12	15	0.478794235	0.571089956	0.526497558
RH377	12	16	0.525674988	0.172465028	0.237373639
RH377	12	17	0.447118944	0.251709402	0.255565623
RH377	12	18	0.497751314	0.146192291	0.111927381
RH377	12	19	0.445868268	0.144566581	0.322610305
RH377	12	20	0.573230808	0.312240127	0.428166088
RH377	13	1	0.414460995	0.136927739	0.424346519
RH377	13	2	0.259021469	0.268772226	0.428399525
RH377	13	3	0.469439378	0.20868318	0.627585181
RH377	13	4	0.623109755	0.409207136	0.631856655
RH377	13	5	0.647972044	0.005224381	0.667556147
RH377	13	6	-0.069184806	-0.01776417	0.167235651
RH377	13	7	-0.143275613	-0.084665549	0.171371123
RH377	13	8	0.496886944	0.229153483	0.611407425
RH377	13	9	0.523675572	0.520297981	0.718379707
RH377	13	10	0.494739259	0.41175333	0.762085496
RH377	13	11	0.569583139	0.321291418	0.598538876
RH377	13	12	0.450130261	0.006998406	0.253398398
RH377	13	13	0.39351508	0.157216565	0.389645287
RH377	13	14	0.472196334	0.425038845	0.400784934
RH377	13	15	0.524489168	0.236138845	0.241862686
RH377	13	16	0.54700559	0.110542739	0.444645578
RH377	13	17	0.499408717	0.188922732	0.486905726
RH377	13	18	0.568972424	0.135301876	0.377381803
RH377	13	19	0.675361696	0.52591064	0.494478808
RH377	13	20	0.633602987	0.480594074	0.544028909
