# Supplementary material for: Meta-reinforcement learning via orbitofrontal cortex
Source: Nat Neurosci. 2023 Nov 13;26(12):2182–91. doi: 10.1038/s41593-023-01485-3 (PMC10689244; doi:10.1038/s41593-023-01485-3)
Supplement: Supplementary file 9 — Numerical source data files for figures. [file 41593_2023_1485_MOESM9_ESM.zip › source_data_fig7/fig7dTop.csv]

ann_id	session	cos_ddQ	cos_dQch	cos_dsQ
0	1	0.223566325	0.173669258	0.16841669
0	2	-0.100208406	0.011595107	0.004223068
0	3	0.514548264	0.519556714	0.519556714
0	4	0.337396535	-0.03904935	-0.03904935
0	5	0.414528052	nan	0.072378643
0	6	0.034449976	nan	-0.381660786
0	7	0.645125309	0.496605365	0.579478145
0	8	0.725336837	0.584273657	0.656201888
0	9	nan	nan	nan
0	10	nan	nan	nan
0	11	-0.218414064	nan	0.253756102
0	12	0.740165201	0.330523477	0.524441151
0	13	0.711936269	0.676519938	0.676519938
0	14	0.055625606	nan	0.088615727
0	15	0.102595257	nan	0.307786099
0	16	0.205240859	0.192413052	0.192413052
0	17	nan	nan	nan
0	18	nan	nan	nan
0	19	0.41855911	0.18415025	0.18415025
0	20	-0.247347981	0.270588278	0.270588278
0	21	0.338614404	0.314268697	0.314268697
0	22	0.157567633	0.183206142	0.183206142
0	23	0.484721451	0.17721317	0.17721317
0	24	0.22511077	0.167559188	0.167559188
0	25	-0.070880207	-0.089331777	-0.033458019
0	26	0.169230496	-0.128864097	-0.2308111
0	27	0.740380709	0.463593185	0.463593185
0	28	0.632885578	0.076960309	0.076960309
0	29	0.388198178	0.198675115	0.198675115
0	30	0.387365861	-0.121120178	-0.121120178
0	31	0.407025495	0.243595185	0.243595185
0	32	0.191745061	0.024010368	-0.027366067
0	33	0.074053752	0.113035595	-0.012255864
0	34	0.480986741	0.350057547	0.530630061
0	35	0.334257768	-0.157204899	-0.151837851
0	36	0.296702712	0.044895431	0.044895431
0	37	nan	nan	nan
0	38	nan	nan	nan
0	39	-0.142932926	-0.274899353	-0.245295538
0	40	0.183953488	-0.395476392	-0.397173988
0	41	0.431040757	0.380170043	0.380170043
0	42	0.682778245	0.396255116	0.396255116
0	43	0.71551288	0.326438206	0.326438206
0	44	0.587589736	0.081229547	0.081229547
0	45	0.073332143	-0.097873769	-0.097873769
0	46	-0.190613444	nan	0.187923837
0	47	-0.328740593	nan	-0.312896188
0	48	0.454088901	0.296378517	0.296378517
0	49	0.426818043	0.317515092	0.317835078
0	50	0.511596313	0.419166929	0.417676762
0	51	0.610204476	0.33274667	0.382419734
0	52	0.363242547	0.104977683	0.094677742
0	53	0.362099052	-0.03539961	-0.041253365
0	54	0.574906968	-0.004011074	-0.004011074
0	55	0.680072836	0.086797067	0.086797067
0	56	0.558776011	0.530450337	0.530450337
0	57	0.678360073	0.244987859	0.244987859
0	58	0.449315986	-0.153934437	-0.145656526
0	59	0.246360777	0.36941625	0.399200202
0	60	0.2395882	0.448284916	0.229356619
0	61	0.498257781	0.364998024	0.494923694
0	62	0.43018413	0.180852181	0.248369472
0	63	0.238138484	0.301722617	0.301722617
0	64	0.358281775	0.320341371	0.320341371
0	65	0.653068941	0.21204244	0.21204244
0	66	0.593935443	0.342369912	0.342369912
0	67	0.582104884	0.491402341	0.491402341
0	68	0.555978545	0.06944976	0.06944976
0	69	0.335095484	-0.03528444	0.094339367
0	70	0.537373481	0.05097584	-0.016437791
0	71	0.462228718	0.235146185	0.235146185
0	72	0.34211053	0.142624132	0.163580472
0	73	0.161051414	0.241630944	0.199171144
0	74	0.701009183	0.270644344	0.270644344
0	75	0.563448501	0.251031325	0.251031325
0	76	0.281481581	0.437954154	0.404770489
0	77	0.116657153	0.378085895	0.32923728
0	78	0.076259727	0.216008607	0.032622147
0	79	0.635115209	0.309064588	0.233954387
0	80	0.31351755	0.134271514	0.134271514
0	81	-0.072807374	0.112821311	0.059368695
0	82	0.148020763	0.055492858	0.025152755
0	83	0.649060514	0.290009319	0.290009319
0	84	0.635849674	0.271332607	0.03880578
0	85	0.380173799	-0.136913651	0.329536194
0	86	0.621797789	0.477275865	0.387477356
0	87	0.495850895	0.259497901	0.427168792
0	88	0.489527521	0.245670697	0.245670697
0	89	0.5304694	0.329117124	0.329117124
0	90	0.213689837	-0.011209727	-0.011209727
0	91	0.145889018	-0.187794517	-0.187794517
0	92	0.348070717	0.280672755	0.280672755
0	93	0.39523464	0.138837178	0.138837178
0	94	0.320489951	0.132891541	0.132891541
0	95	0.661545301	0.547974728	0.547974728
0	96	0.509782642	-0.185167457	-0.17380679
0	97	0.179208649	-0.305288093	-0.275854604
0	98	-0.043464093	0.51905682	0.51905682
0	99	0.59112399	-0.27423833	-0.27423833
0	100	0.542758963	-0.129056133	-0.129056133
0	101	-0.250751802	0.252260325	0.252260325
0	102	-0.291002968	0.131681063	0.126141113
0	103	0.604762556	0.370035856	0.365128811
0	104	0.586145094	0.220804911	0.220804911
0	105	0.52591622	0.369599424	0.369599424
0	106	0.274449339	0.297058061	0.297058061
0	107	0.435067893	0.270813827	-0.053318056
0	108	0.094416164	0.128997327	0.09657666
0	109	0.205450485	0.312261671	0.312261671
0	110	0.412165029	0.033880033	0.033880033
0	111	0.47160032	-0.077899252	-0.293955754
0	112	0.506156771	0.310229618	0.224016408
0	113	0.320629204	0.529197765	0.529197765
0	114	0.191837145	0.4600584	0.4600584
0	115	0.535083718	0.609998105	0.609998105
0	116	0.221029877	0.190486332	0.162100979
0	117	0.508145306	-0.009592503	0.103067431
0	118	0.224352863	-0.045596931	-0.058579213
0	119	0.29442193	0.405011211	0.405011211
0	120	0.502187556	0.369127007	0.369127007
0	121	0.262801906	0.121229582	0.121229582
0	122	0.563275096	0.036297061	-0.031409193
0	123	0.29681435	0.400314874	0.219487452
0	124	0.425545924	0.478114673	0.478114673
0	125	0.315957595	0.534950557	0.534950557
0	126	0.413806871	0.196940204	0.196940204
0	127	0.352749653	0.171813579	0.193824145
0	128	-0.191811952	0.307805177	0.309030498
0	129	0.398857986	0.167038609	0.165092338
0	130	0.691734463	0.248191228	0.561587363
0	131	0.549637365	0.113505513	0.006513687
0	132	0.205526829	0.503897127	0.503684436
0	133	0.400636526	-0.138495735	-0.013184669
0	134	0.175234229	0.183089651	0.067250244
0	135	0.204873841	0.297513928	0.297513928
0	136	0.444219209	0.434995058	0.434995058
0	137	0.463991277	0.292068322	0.292068322
0	138	0.776655571	0.365583128	0.365583128
0	139	0.450152985	0.252645223	0.281207679
0	140	0.546864542	0.6434865	0.608167812
0	141	0.354356837	0.455042533	0.455042533
0	142	0.354418209	0.409316594	0.409316594
0	143	0.114859904	0.483938161	0.483938161
0	144	0.041569268	0.511587695	0.511587695
0	145	0.433994374	0.339827484	0.339827484
0	146	0.380738051	0.172099644	0.172099644
0	147	0.42331861	-0.032501109	-0.032501109
0	148	0.307780348	0.392509801	0.392509801
0	149	0.602006707	0.513317496	0.513317496
0	150	0.463301694	0.356901994	0.356901994
0	151	0.538927675	0.539721242	0.539721242
0	152	0.496545122	0.408946692	0.359865515
0	153	0.462242131	0.423176836	0.503032204
0	154	0.460089477	0.700754715	0.670091323
0	155	0.020800424	0.447998626	0.162391318
0	156	-0.10905584	0.154052982	0.170012252
0	157	0.569681707	0.116259691	0.037826861
0	158	0.661280748	0.535717915	0.369602348
0	159	0.507276281	0.396519275	0.164759498
0	160	0.314591248	0.353085964	0.36996472
0	161	0.33898939	0.404119182	0.360849914
0	162	0.333144546	0.229836293	0.174899346
0	163	0.478581972	0.179229856	0.165492045
0	164	0.435863606	0.359180922	0.359180922
0	165	0.649869616	0.557405256	0.421764956
0	166	0.779995752	0.778724104	0.837807758
0	167	0.770328112	0.501916511	0.653972717
0	168	0.459439411	0.509043333	0.171814216
0	169	0.569758031	0.331052503	0.218330137
0	170	0.435654401	0.329988148	0.36266262
0	171	0.494797503	0.621404657	0.599114101
0	172	0.741460404	0.710248098	0.752612691
0	173	0.642486005	0.699723676	0.636483443
0	174	0.45906248	0.039391853	0.129278371
0	175	0.506626271	0.362220972	0.318693994
0	176	0.374291587	0.217851897	0.220745965
0	177	0.59160299	0.731895323	0.731895323
0	178	0.336898747	0.632905843	0.632905843
0	179	0.218976262	0.379680618	0.205226651
0	180	0.404576815	0.254291186	0.216960494
0	181	0.33118229	0.419743674	0.377306668
0	182	0.520245109	0.439097209	0.63265359
0	183	0.209673689	0.22205211	0.330875355
0	184	0.230175131	0.439716572	0.439716572
0	185	0.219129664	0.223277707	0.19912528
0	186	-0.075685631	0.413066157	0.140519556
0	187	0.415832144	0.474914846	0.495256174
0	188	0.350777587	0.446321577	0.472897544
0	189	-0.129037438	0.491145595	0.491145595
0	190	0.281166989	0.639651382	0.642368277
0	191	0.16224218	0.61121292	0.490657838
0	192	0.709228663	0.745969933	0.75377365
0	193	0.590345627	0.619562544	0.774267144
0	194	0.499086149	0.657051155	0.639373534
0	195	0.831397647	0.65203571	0.681093102
0	196	0.385987483	0.495457171	0.348425969
0	197	0.685241273	0.401465931	0.451664535
0	198	0.298966477	0.128253753	0.327635195
0	199	0.441954343	0.420398025	0.391281886
0	200	0.311799339	0.289680993	0.243672088
0	201	0.29457246	0.574501032	0.560642388
0	202	0.511835115	0.490723771	0.469470057
0	203	0.556140325	0.573975117	0.470652078
0	204	0.14454267	0.475165293	0.360767767
0	205	0.274486904	0.434235696	0.595759922
0	206	0.645067515	0.321543219	0.277812409
0	207	0.49114753	0.447889737	0.438215592
0	208	0.655264405	0.768300907	0.801867717
0	209	0.614707742	0.782015268	0.710278885
0	210	0.540496458	0.446649444	0.46757733
0	211	0.75132477	0.5351837	0.5351837
0	212	0.674607115	0.481227554	0.436746976
0	213	0.564742458	0.678939217	0.362299737
0	214	0.71878618	0.650563431	0.626466774
0	215	0.794998521	0.634333335	0.808569595
0	216	0.676003592	0.69376759	0.622000092
0	217	0.64982125	0.750148342	0.169801189
0	218	0.733289383	0.768784491	0.257699352
0	219	0.810444757	0.65321099	0.681838992
0	220	0.828937308	0.754994742	0.738765647
0	221	0.624748918	0.791196775	0.684374795
0	222	0.408371539	0.67477581	0.527890559
0	223	0.462495225	0.571785404	0.52991028
0	224	0.491438564	0.612130606	0.580425473
0	225	0.490549341	0.564851789	0.640703087
0	226	0.532562728	0.647456529	0.648462827
0	227	0.822167135	0.714115465	0.733336484
0	228	0.801183295	0.875315563	0.829739372
0	229	0.722173107	0.644023558	0.882997734
0	230	0.537192502	0.691114071	0.636291146
0	231	0.519550144	0.557751982	0.617221611
0	232	0.38490061	0.455067848	0.547489692
0	233	0.656430718	0.512197856	0.730335978
0	234	0.827499379	0.784653176	0.784645929
0	235	0.711610189	0.736612937	0.8092691
0	236	0.623925469	0.694730075	0.794385083
0	237	0.778057773	0.708231504	0.851040016
0	238	0.687338652	0.716946706	0.812255076
0	239	0.7967926	0.665077777	0.801890752
0	240	0.705786951	0.540816742	0.709891285
0	241	0.615177945	0.703086943	0.53445422
0	242	0.700337825	0.830984313	0.833106423
0	243	0.612210608	0.723735191	0.839529086
0	244	0.509430733	0.67797843	0.776071204
0	245	0.422814025	0.557027751	0.480597517
0	246	0.041246222	0.576676825	0.424053908
0	247	0.065417776	0.759208299	0.679517876
0	248	0.473841046	0.702879011	0.655367206
0	249	0.720340244	0.679303083	0.787372967
0	250	0.722403436	0.682363987	0.752582692
0	251	0.797828761	0.778993205	0.768740759
0	252	0.702100364	0.688736692	0.749056725
0	253	0.571976169	0.710549453	0.323878008
0	254	0.52640659	0.789266096	0.41333906
0	255	0.566077104	0.77456902	0.83873507
0	256	0.692719148	0.78442069	0.829693169
0	257	0.685447185	0.838332466	0.818193245
0	258	0.635483636	0.500244588	0.597366767
0	259	0.483586	0.627621706	0.611615381
0	260	0.395734173	0.667766811	0.646748319
0	261	0.596347007	0.596407161	0.69141256
0	262	0.475652868	0.786453801	0.780308497
0	263	0.681061425	0.773901657	0.344271992
0	264	0.685068234	0.859452609	0.523309603
0	265	0.724959533	0.826582386	0.688863205
0	266	0.791614324	0.638139639	0.733315845
0	267	0.743958701	0.707851418	0.558617814
0	268	0.585268204	0.759948491	0.20475469
0	269	0.667377776	0.773970006	0.80049238
0	270	0.616645678	0.782647028	0.874461289
0	271	0.638157951	0.715091472	0.866801722
0	272	0.604753476	0.605891592	0.79753881
0	273	0.684272224	0.751043595	0.8380678
0	274	0.726563291	0.763922439	0.795397132
0	275	0.669965346	0.652035574	0.759332678
0	276	0.634576595	0.674429406	0.722532143
0	277	0.538512999	0.680939724	0.786511974
0	278	0.466619301	0.752116299	0.85050983
0	279	0.741424167	0.73030726	0.734064602
0	280	0.710212243	0.800366777	0.752696881
0	281	0.680290332	0.812674244	0.863718091
0	282	0.727347002	0.784279611	0.796102239
0	283	0.756464259	0.810048877	0.876457287
0	284	0.684395934	0.740920643	0.754016771
0	285	0.656654516	0.79868741	0.795612684
0	286	0.465312837	0.685961414	0.795926084
0	287	0.484113057	0.590249587	0.696915565
0	288	0.253436921	0.581593552	0.631720178
0	289	0.382194509	0.458467274	0.510690612
0	290	0.682690122	0.621672151	0.754610144
0	291	0.720201016	0.890354606	0.718116284
0	292	0.809467165	0.838334819	0.796890434
0	293	0.743491738	0.793726485	0.88782649
0	294	0.757200135	0.654512258	0.624197825
0	295	0.557132394	0.685778643	0.553347922
0	296	0.478611907	0.766712678	0.853964662
0	297	0.660200615	0.774512641	0.783530546
0	298	0.670020678	0.65929983	0.707147518
0	299	0.601325327	0.796471527	0.75350411
0	300	0.602379179	0.740365189	0.747955762
1	1	0.215718038	nan	0.166045646
1	2	0.216537996	nan	-0.362126952
1	3	0.578686341	0.18451269	0.18451269
1	4	0.3916148	0.294180605	0.294180605
1	5	0.459720279	0.395871439	0.41607421
1	6	0.658271468	0.539072757	0.535424618
1	7	-0.19656459	nan	0.180264273
1	8	0.111719468	nan	-0.146896384
1	9	0.035280294	-0.265621611	-0.063210286
1	10	0.135266234	-0.237300932	-0.237300932
1	11	0.169504343	0.481029264	0.372281999
1	12	0.492762416	0.415128679	0.290882301
1	13	0.085061942	nan	0.087356952
1	14	nan	nan	nan
1	15	nan	nan	nan
1	16	0.253641028	-0.241717977	-0.231359005
1	17	0.487299149	0.377627672	0.377627672
1	18	0.651016268	0.514390478	0.514390478
1	19	0.39575491	0.054697982	0.077197352
1	20	-0.01044397	nan	0.335408799
1	21	0.085684065	nan	-0.204474787
1	22	0.280393312	-0.012975168	-0.030360772
1	23	0.276766218	0.328555656	0.389363705
1	24	0.546298213	0.214982275	0.214982275
1	25	nan	nan	nan
1	26	nan	nan	nan
1	27	0.429605474	0.644818753	0.605928785
1	28	0.280331145	0.545991237	0.606067482
1	29	0.711795369	0.376237228	0.407782625
1	30	0.606812032	0.207947513	0.207947513
1	31	nan	nan	nan
1	32	nan	nan	nan
1	33	0.651446371	0.418921938	0.418921938
1	34	0.643233197	0.531708276	0.531708276
1	35	0.682549686	0.002922388	0.002922388
1	36	0.693726247	0.026158687	0.026158687
1	37	0.644622065	0.692918192	0.692918192
1	38	0.748063876	0.509060614	0.509060614
1	39	nan	nan	nan
1	40	nan	nan	nan
1	41	0.139709432	nan	0.080629211
1	42	0.564326106	0.374626986	0.407601506
1	43	0.221243527	-0.074444341	-0.074444341
1	44	-0.02228494	-0.040215742	-0.040215742
1	45	0.356763409	-0.260415801	-0.260415801
1	46	0.783524767	0.176199014	0.200510742
1	47	0.528448919	0.60083095	0.585340041
1	48	0.62809314	0.549871505	0.597139726
1	49	0.815861354	0.476971052	0.5068859
1	50	0.77835692	0.25266919	0.182425224
1	51	0.427103258	-0.01144319	-0.009538096
1	52	0.69697893	0.412778321	0.412778321
1	53	0.560119932	0.331270423	0.331270423
1	54	0.726268184	0.60854894	0.356220312
1	55	0.753073583	0.450235298	0.351079138
1	56	0.26224251	nan	0.008355092
1	57	0.310696469	nan	-0.195931214
1	58	0.543203598	0.630933109	0.630933109
1	59	0.12391841	0.002369675	0.002369675
1	60	0.152631575	0.116483756	0.109414597
1	61	0.692309285	0.460151371	0.261293736
1	62	0.527269748	0.241394794	0.29399819
1	63	0.698830392	-0.13404137	-0.193582646
1	64	0.545416361	0.108980879	0.206538983
1	65	-0.026201056	-0.122712662	-0.122712662
1	66	0.44261136	0.257935631	0.257935631
1	67	0.256493189	0.236277199	0.135083205
1	68	0.577388248	0.034230088	-0.372908524
1	69	0.504621394	0.442823152	0.442823152
1	70	-0.046853485	0.174348373	0.174348373
1	71	0.165445873	0.034975796	0.034975796
1	72	0.603395527	0.385735408	0.385735408
1	73	0.417018353	0.474105288	0.474105288
1	74	0.743595976	0.596530859	0.596530859
1	75	0.565909362	0.359959432	0.359959432
1	76	-0.091096327	nan	-0.115370892
1	77	0.096220669	nan	-0.254767172
1	78	0.460293405	0.529698641	0.529698641
1	79	0.223288199	-0.271465552	-0.271465552
1	80	0.410364285	0.129851235	0.129851235
1	81	-0.069145776	-0.276660027	-0.282188828
1	82	0.234183286	-0.015424083	-0.002418373
1	83	0.611879374	0.448536999	0.448536999
1	84	0.293516585	-0.179510389	-0.179510389
1	85	0.285999632	-0.152902547	-0.152902547
1	86	0.719448248	0.358521331	0.358521331
1	87	0.321415749	0.258709929	0.218414818
1	88	0.467675734	0.077264096	0.026330262
1	89	0.660384713	0.629002996	0.629002996
1	90	0.560138631	0.365513577	0.365513577
1	91	0.442963705	0.217706508	0.051162536
1	92	0.464014508	0.654553711	0.04246506
1	93	0.736466763	0.437553141	0.437553141
1	94	0.479513275	0.482381919	0.482381919
1	95	0.724451179	0.332996731	0.332996731
1	96	0.614955083	0.452667551	0.452667551
1	97	0.42210484	0.123305463	0.123305463
1	98	0.563904021	0.147803279	0.147803279
1	99	0.608755202	0.182334594	0.182334594
1	100	0.645544069	0.450415718	0.450415718
1	101	0.411589513	0.291417321	0.291417321
1	102	0.615579981	0.506682114	0.506682114
1	103	0.66268148	0.600979061	0.600979061
1	104	0.609755082	0.181457866	0.181457866
1	105	0.610858934	0.673904021	0.673904021
1	106	0.266956079	0.035798398	0.035798398
1	107	0.509170461	0.087440773	0.087440773
1	108	0.593606807	0.473470053	0.473470053
1	109	0.657390267	0.535984052	0.535984052
1	110	0.667384504	0.672606281	0.672606281
1	111	0.593666973	0.582810692	0.036025546
1	112	0.351397139	0.444227876	0.370556309
1	113	0.613771946	0.53915193	0.53915193
1	114	0.721042303	0.604218047	0.604218047
1	115	0.663289495	0.55082145	0.110819465
1	116	0.518956108	0.598093468	0.028819263
1	117	0.589862507	0.736702347	0.736702347
1	118	0.521163714	0.571247866	0.571247866
1	119	0.694967273	0.62220242	0.62220242
1	120	0.57654739	0.483462801	0.483462801
1	121	0.630050854	0.503593459	0.503593459
1	122	0.764968728	0.558641636	0.558641636
1	123	0.669518847	0.417544164	0.417544164
1	124	0.814279729	0.504421089	0.470199614
1	125	0.62769088	0.59433587	0.471488572
1	126	0.519834104	0.301957982	0.089300929
1	127	0.736392777	0.498924493	0.498924493
1	128	0.699900236	0.575289933	0.575289933
1	129	0.548509052	0.727887464	0.727887464
1	130	0.556830645	0.698693244	0.698693244
1	131	0.592986464	0.562922865	0.562922865
1	132	0.629364893	0.402361938	0.402361938
1	133	0.573485045	0.717652065	0.717652065
1	134	0.63332383	0.763790367	0.763790367
1	135	0.748869062	0.749565079	0.749565079
1	136	0.605280731	0.750876229	0.750876229
1	137	0.619254048	0.549524487	0.549524487
1	138	0.703162385	0.593699563	0.593699563
1	139	0.768856116	0.548730787	0.548730787
1	140	0.708042182	0.784036458	0.784036458
1	141	0.669497014	0.751603016	0.637062585
1	142	0.736254043	0.55272646	0.570635808
1	143	0.745077323	0.542935996	0.542935996
1	144	0.431678717	0.52978819	0.291303676
1	145	0.41366086	0.467252399	0.242194529
1	146	0.650929173	0.689693942	0.689693942
1	147	0.676065791	0.585226929	0.635422815
1	148	0.790614668	0.851289281	0.868578702
1	149	0.735315484	0.750495406	0.750495406
1	150	0.616500098	0.709680403	0.709680403
1	151	0.634126373	0.748547633	0.748547633
1	152	0.606228871	0.742614877	0.742614877
1	153	0.71045403	0.642491355	0.642491355
1	154	0.723764947	0.635197561	0.635197561
1	155	0.437598271	0.467032836	-0.045199263
1	156	0.36510254	0.600948007	0.000448339
1	157	0.57613169	0.85358194	0.85358194
1	158	0.639846495	0.687481171	0.687481171
1	159	0.575550528	0.57026939	0.57026939
1	160	0.601812552	0.668676494	0.668676494
1	161	0.661796764	0.737674812	0.737674812
1	162	0.54251828	0.616024678	0.616024678
1	163	0.66520788	0.648303809	0.648303809
1	164	0.583427873	0.520292375	0.520292375
1	165	0.643151606	0.666173656	0.666173656
1	166	0.445137637	0.326388051	0.238589511
1	167	0.444133152	0.491837861	0.242675131
1	168	0.661635734	0.653360972	0.653360972
1	169	0.708146006	0.726668952	0.726668952
1	170	0.72118441	0.655933764	0.655933764
1	171	0.692451184	0.660654315	0.660654315
1	172	0.62756226	0.743395448	0.743395448
1	173	0.71643588	0.515568605	0.518466577
1	174	0.616659802	0.251454875	0.284593268
1	175	0.365487678	0.5547503	0.56006728
1	176	0.525203802	0.504653283	0.482077313
1	177	0.525281858	0.508069829	0.417677797
1	178	0.696636041	0.850183936	0.850183936
1	179	0.650260877	0.684274342	0.669428969
1	180	0.608804138	0.538312446	0.610230711
1	181	0.495058673	0.384085885	0.387448052
1	182	0.422674234	0.485196959	0.464136976
1	183	0.752537674	0.710155074	0.710155074
1	184	0.528979274	0.53486267	0.53486267
1	185	0.608992194	0.7497265	0.7497265
1	186	0.664862462	0.726226289	0.760438908
1	187	0.765380854	0.763178798	0.762755981
1	188	0.648281102	0.784040757	0.784040757
1	189	0.767772389	0.836361837	0.836361837
1	190	0.744929411	0.778930151	0.778930151
1	191	0.490137268	0.566147775	0.493368152
1	192	0.554644054	0.757298638	0.767637583
1	193	0.666124996	0.737547308	0.737547308
1	194	0.810646439	0.778527155	0.778527155
1	195	0.599829059	0.520415631	0.480450492
1	196	0.496733275	0.347156994	0.281210019
1	197	0.402835825	0.493845847	0.493845847
1	198	0.413786978	0.586018574	0.586018574
1	199	0.339145194	0.517113152	0.63684525
1	200	0.386523318	0.669786902	0.726411135
1	201	0.523508124	0.657759489	0.684410282
1	202	0.749755892	0.519352913	0.513143987
1	203	0.672091382	0.611238448	0.587755642
1	204	0.385131805	0.59308081	0.583768427
1	205	0.555394224	0.713345668	0.713345668
1	206	0.443086702	0.61298466	0.61298466
1	207	0.548851166	0.624214489	0.636804914
1	208	0.68212337	0.783421808	0.779628575
1	209	0.585548359	0.625422131	0.625422131
1	210	0.491553832	0.448990648	0.581998849
1	211	0.708059705	0.598801468	0.576278897
1	212	0.647400524	0.53413815	0.594232936
1	213	0.400958298	0.588559795	0.553734774
1	214	0.534082941	0.588229611	0.585322625
1	215	0.467273458	0.539656789	0.572338989
1	216	0.110976602	0.389905464	0.266441675
1	217	0.339103337	0.662321015	0.491363085
1	218	0.485805117	0.651832258	0.651832258
1	219	0.474649282	0.812949057	0.812949057
1	220	0.513301129	0.615472161	0.615472161
1	221	0.371327286	0.677102393	0.677648566
1	222	0.44115513	0.822857921	0.827811528
1	223	0.17043838	0.599687979	0.599687979
1	224	0.408594619	0.747118681	0.747118681
1	225	0.448541153	0.77333071	0.785532406
1	226	0.452881186	0.531541106	0.528765443
1	227	0.386441134	0.439218795	0.467131961
1	228	0.483003909	0.499116223	0.511983427
1	229	0.695083623	0.634083007	0.634083007
1	230	0.476993713	0.681649518	0.733155007
1	231	0.346363951	0.545486112	0.612438871
1	232	0.305673969	0.568688044	0.616362954
1	233	0.596418052	0.831620456	0.847993536
1	234	0.320711069	0.643211524	0.728115595
1	235	0.677574071	0.824934305	0.782439787
1	236	0.315457984	0.641927968	0.610500403
1	237	0.462435413	0.542424284	0.556665804
1	238	0.595464137	0.660708724	0.732630106
1	239	0.611982028	0.66382241	0.693087961
1	240	0.480135144	0.752511222	0.762016009
1	241	0.632137092	0.679431191	0.679431191
1	242	0.429071283	0.635302595	0.635302595
1	243	0.505413168	0.588464134	0.644588079
1	244	0.509528039	0.647170937	0.731451549
1	245	0.510038698	0.800068629	0.839099098
1	246	0.433923482	0.699085605	0.696803778
1	247	0.443534966	0.700631075	0.67074555
1	248	0.469757117	0.743492175	0.746317937
1	249	0.386662616	0.660479417	0.650513733
1	250	0.496103025	0.619359563	0.598954802
1	251	0.489006711	0.667404735	0.677422261
1	252	0.363619887	0.568451153	0.620395101
1	253	0.441200751	0.543006828	0.563875406
1	254	0.67688791	0.729161265	0.799647768
1	255	0.563422352	0.374353207	0.385133193
1	256	0.28416305	0.442464294	0.442464294
1	257	0.184283627	0.504973099	0.450127263
1	258	0.736897322	0.6911132	0.653853057
1	259	0.435760431	0.708367833	0.565384173
1	260	0.623387665	0.617583597	0.648632767
1	261	0.582739373	0.680908292	0.68794281
1	262	0.598058358	0.5883055	0.5883055
1	263	0.500785558	0.516702533	0.411747301
1	264	0.396184992	0.696619816	0.629214197
1	265	0.436470891	0.589413182	0.643648983
1	266	0.684582292	0.636824103	0.742439298
1	267	0.397797304	0.676666684	0.724638758
1	268	0.214142482	0.642206996	0.679653608
1	269	0.448206321	0.651185722	0.663343166
1	270	0.3140856	0.698168175	0.810919447
1	271	0.481896839	0.699224863	0.714311455
1	272	0.727932273	0.824655688	0.824655688
1	273	0.542970981	0.782820292	0.805615806
1	274	0.486679543	0.616984236	0.585734735
1	275	0.474413106	0.727067992	0.540359096
1	276	0.63186137	0.733316808	0.733316808
1	277	0.46726899	0.627783322	0.627783322
1	278	0.319827341	0.567844797	0.628640235
1	279	0.505273444	0.593116365	0.672393628
1	280	0.40048966	0.669081862	0.683885608
1	281	0.445079245	0.770457201	0.773657306
1	282	0.454309841	0.738762087	0.728595948
1	283	0.47991402	0.633461963	0.734935273
1	284	0.388929324	0.601030455	0.703578432
1	285	0.41738317	0.615540428	0.634948335
1	286	0.451570924	0.528753991	0.577914512
1	287	0.342412644	0.445199343	0.457654381
1	288	0.714006897	0.72305585	0.663716818
1	289	0.592775399	0.606731243	0.614710408
1	290	0.702279027	0.746331631	0.799233362
1	291	0.690846664	0.905418121	0.927007947
1	292	0.657233958	0.851334421	0.875008378
1	293	0.629791336	0.69719661	0.730130308
1	294	0.486117357	0.784929886	0.781955093
1	295	0.491451538	0.755108653	0.736932998
1	296	0.543261167	0.76315444	0.784903808
1	297	0.533328938	0.723417663	0.809519943
1	298	0.708179321	0.756206977	0.80266541
1	299	0.68753776	0.76786905	0.749022712
1	300	0.45423573	0.621148524	0.540594668
2	1	0.251628915	0.211598361	0.211598361
2	2	0.32860589	0.514308875	0.659864538
2	3	0.014477604	nan	-0.180194012
2	4	-0.074856582	nan	-0.461653093
2	5	0.557209711	0.277624313	0.277624313
2	6	-0.044452718	nan	-0.026780178
2	7	0.088887931	nan	-0.332507182
2	8	-0.430192034	nan	-0.260189637
2	9	0.234047627	nan	0.118592881
2	10	0.155813629	nan	-0.353005613
2	11	0.203409176	0.268338771	0.256594116
2	12	0.324530263	0.576375718	0.59841841
2	13	0.506717776	0.656149853	0.531584332
2	14	0.552334499	0.629195787	0.604932908
2	15	0.539470775	0.624866843	0.584405466
2	16	0.513346771	0.43126099	0.43126099
2	17	0.783247069	0.543147296	0.666114173
2	18	0.253461988	nan	-0.068362602
2	19	0.090608205	nan	-0.383565213
2	20	0.039736994	nan	-0.068997681
2	21	0.64428933	0.511925949	0.546631058
2	22	0.76231877	0.518566587	0.55847508
2	23	0.480238377	0.070054464	0.070054464
2	24	0.259025118	0.115513838	0.115513838
2	25	0.188892678	0.14897194	0.14897194
2	26	0.087240303	0.001291113	0.001291113
2	27	0.118593125	0.554700634	0.554700634
2	28	0.531295027	0.335814714	0.335814714
2	29	0.061634254	0.247506826	0.249372282
2	30	0.521616497	0.641654053	0.644997945
2	31	-0.157130842	0.459412868	0.448428666
2	32	-0.364534186	0.187098701	0.187098701
2	33	0.331804233	0.140155117	0.140155117
2	34	0.762599078	0.213383343	0.276690046
2	35	-0.112185412	nan	-0.10409405
2	36	-0.21226577	nan	-0.12162595
2	37	0.274938023	nan	0.061032403
2	38	0.113122325	nan	-0.312760678
2	39	-0.136305885	0.258134986	0.230919281
2	40	0.72769832	0.700683996	0.721950223
2	41	0.113014359	nan	0.426795693
2	42	0.089207499	nan	0.303663469
2	43	0.693675954	0.385058202	0.347194966
2	44	0.570853416	0.438652034	0.435072248
2	45	0.813909849	0.705812407	0.705812407
2	46	0.657985503	0.535673139	0.356011288
2	47	0.736262304	0.388418485	0.406376696
2	48	0.581759682	-0.133150378	0.210038481
2	49	0.579642253	-0.02900566	0.125653223
2	50	-0.00798826	0.466685477	0.466685477
2	51	0.075554559	0.387267048	0.387267048
2	52	0.402093971	nan	0.039114444
2	53	-0.126799432	nan	-0.674651116
2	54	0.324106551	nan	0.21177025
2	55	0.576710503	0.502705689	0.502705689
2	56	0.492223299	-0.223592928	-0.262400096
2	57	0.298477814	-0.109291076	-0.057639073
2	58	0.794115728	0.147058264	0.147058264
2	59	0.519091628	0.230532	0.230532
2	60	0.037184174	nan	-0.015968819
2	61	-0.120851081	nan	-0.197641072
2	62	-0.200331935	0.086296743	-0.056705086
2	63	0.225420975	0.081214609	-0.004876135
2	64	0.660880515	0.366220466	0.252192621
2	65	0.359543865	0.536633093	0.536633093
2	66	0.68818915	0.491727854	0.491727854
2	67	0.765588687	0.374453847	0.374453847
2	68	0.502582166	0.217210271	0.217210271
2	69	0.440180085	0.216908592	0.216908592
2	70	0.619296983	0.535578525	0.535578525
2	71	0.601698492	0.148363511	0.148363511
2	72	0.723877163	0.457902389	0.457902389
2	73	0.612170487	0.274218661	0.274218661
2	74	0.699381168	0.49308414	0.524329139
2	75	0.480125086	0.14635056	0.151619442
2	76	0.450873837	0.47613385	0.47613385
2	77	0.279022514	-0.10582862	-0.10582862
2	78	0.348304018	-0.024076164	-0.024076164
2	79	0.615437211	0.507633129	0.507633129
2	80	0.724365871	0.513229201	0.002003527
2	81	0.634942195	0.569551239	-0.146595612
2	82	0.730131565	0.424369066	0.433901374
2	83	0.52488674	0.543704111	0.543704111
2	84	0.72790009	0.295902822	0.295902822
2	85	0.180535898	-0.090007327	-0.090007327
2	86	0.23896195	0.049281206	0.049281206
2	87	0.385301356	0.420517649	0.420517649
2	88	0.400612066	0.310772939	0.310772939
2	89	0.498584227	0.423668312	0.423668312
2	90	0.660059673	0.122853127	0.122853127
2	91	0.628492967	0.499684296	0.491929912
2	92	0.646581323	0.225782932	0.278214213
2	93	0.269370421	-0.121969069	-0.121969069
2	94	0.151741091	-0.168559351	-0.168559351
2	95	0.036397531	nan	-0.179221089
2	96	0.044286047	nan	0.248055288
2	97	0.585370699	0.477324904	0.477324904
2	98	0.447804019	0.59240113	0.59240113
2	99	0.571600375	0.546467948	0.546467948
2	100	0.716815906	0.59382037	0.59382037
2	101	0.485220972	0.298241459	0.298241459
2	102	0.64072561	0.146247621	0.146247621
2	103	0.644911645	0.359088516	0.359088516
2	104	0.568592708	0.662851971	0.662851971
2	105	0.716868074	0.417297241	0.417297241
2	106	0.258894645	0.559949077	0.559949077
2	107	0.105215368	0.433031678	0.433031678
2	108	0.76611838	0.442311041	0.442311041
2	109	0.484298054	0.62176832	0.62176832
2	110	0.54124737	0.271649235	0.271649235
2	111	0.87996264	0.205164741	0.154626042
2	112	0.675227906	0.179317555	0.405726119
2	113	0.30942787	0.455037393	0.286765647
2	114	0.310503848	0.41490716	0.250556913
2	115	0.573629851	0.6745036	0.6745036
2	116	0.588352876	0.344722701	0.298014744
2	117	0.473487713	0.443481968	0.121475668
2	118	0.643572394	0.604708653	0.604708653
2	119	0.64846169	0.726667407	0.726667407
2	120	0.589202443	0.626444419	0.626444419
2	121	0.802582324	0.787045425	0.787045425
2	122	0.627455493	0.473188783	0.473188783
2	123	0.581489683	0.31553813	-0.370026266
2	124	0.675765387	0.64009644	-0.073509706
2	125	0.61504716	0.78231093	0.78231093
2	126	0.530647791	0.556135375	0.556135375
2	127	0.194515804	0.639295281	0.639295281
2	128	0.499288481	0.750790179	0.750790179
2	129	0.44027321	0.560900577	0.560900577
2	130	0.711510696	0.329936891	0.329936891
2	131	0.67778515	0.663624069	0.656712892
2	132	0.799180352	0.808825206	0.815822807
2	133	0.777824643	0.546009458	0.546009458
2	134	0.705299173	0.499069175	0.499069175
2	135	0.470777351	0.783509336	0.783509336
2	136	0.679988744	0.687897978	0.687897978
2	137	0.797205142	0.604389036	0.604389036
2	138	0.662110456	0.664465922	0.664465922
2	139	0.470099742	0.640221808	0.640221808
2	140	0.290752857	0.674096785	0.674096785
2	141	-0.112953807	0.52700916	0.086643319
2	142	0.832320216	0.635779986	0.872685228
2	143	0.427654269	0.737347949	0.087368795
2	144	0.622349296	0.569012156	0.569012156
2	145	0.581938896	0.684009672	0.684009672
2	146	0.74876946	0.610899421	0.610899421
2	147	0.601831002	0.735727779	0.735727779
2	148	0.662199442	0.682904137	0.682904137
2	149	0.094151577	0.531059085	-0.031130756
2	150	0.254410119	0.209498744	-0.32807287
2	151	0.729470851	0.36332555	0.36332555
2	152	0.679968522	0.641398327	0.626872552
2	153	0.464404636	0.455545196	0.408380264
2	154	0.556666558	0.607426224	0.607426224
2	155	0.54414777	0.687380738	0.79883347
2	156	0.707129938	0.671879235	0.66423889
2	157	0.803775896	0.667677832	0.662727422
2	158	0.639759368	0.760505254	0.743216126
2	159	0.409739533	0.632514733	0.419087862
2	160	0.297256742	0.482442159	0.626421396
2	161	0.424422889	0.352448333	0.521745747
2	162	0.582219433	0.366774677	0.431908336
2	163	0.576553939	0.589069907	0.589962767
2	164	0.393361349	0.50336017	0.5050029
2	165	0.433992116	0.695179644	0.695179644
2	166	0.517805622	0.805474854	0.805474854
2	167	0.640481955	0.810332193	0.812913065
2	168	0.751376823	0.671965099	0.668822667
2	169	0.588944791	0.751548767	0.716073171
2	170	0.701373733	0.711987697	0.705465161
2	171	0.802255879	0.703463728	0.5427163
2	172	0.823836014	0.529611106	0.518553401
2	173	0.572185828	0.71846676	0.705545665
2	174	0.692634607	0.536374087	0.536374087
2	175	0.411818587	0.528097669	0.57577028
2	176	0.68841115	0.678862235	0.737665652
2	177	0.427907475	0.655803644	0.655803644
2	178	0.744044343	0.728425019	0.728425019
2	179	0.550752923	0.766032626	0.766032626
2	180	0.600865533	0.341683249	0.345173079
2	181	0.738830755	0.37876718	0.383352903
2	182	0.017153169	0.803958662	0.803958662
2	183	0.446914933	0.369462978	0.369462978
2	184	0.799914223	0.582941806	0.499694008
2	185	0.797528532	0.695100077	0.718820652
2	186	0.720726448	0.787796526	0.788317421
2	187	0.851063263	0.760216861	0.705770452
2	188	0.80616859	0.783958216	0.759210065
2	189	0.562885946	0.714046701	0.69370621
2	190	0.57587704	0.564045017	0.579273891
2	191	0.437038404	0.661481226	0.661481226
2	192	0.27134987	0.239635947	0.304979085
2	193	0.65979894	0.654651353	0.750851563
2	194	0.799977842	0.737609641	0.764180314
2	195	0.681210776	0.722784404	0.73893866
2	196	0.671724405	0.733377811	0.758527564
2	197	0.55154398	0.668771656	0.617783498
2	198	0.43327064	0.554435746	0.46610067
2	199	0.531756424	0.637083337	0.620068893
2	200	0.593336833	0.863510081	0.83355707
2	201	0.464064739	0.665268302	0.637617144
2	202	0.378444127	0.551917979	0.653682479
2	203	0.420627749	0.662122825	0.658371112
2	204	0.674828609	0.69674191	0.64703671
2	205	0.694016952	0.796300332	0.796300332
2	206	0.638374174	0.898024253	0.884624116
2	207	0.627426132	0.284626666	0.26846292
2	208	0.660514069	0.438268337	0.438268337
2	209	0.497438689	0.166373839	0.433010326
2	210	0.266607353	0.216822998	0.479416155
2	211	0.469342852	0.703945607	0.717371715
2	212	0.577501712	0.670678271	0.648429933
2	213	0.658693236	0.36953083	0.36953083
2	214	0.389253616	0.238262106	0.238262106
2	215	0.473103769	0.63206237	0.578638754
2	216	0.63170856	0.660094889	0.670138239
2	217	0.578739772	0.545848805	0.525109954
2	218	0.456833735	0.764769866	0.766708322
2	219	0.631639629	0.801469417	0.801469417
2	220	0.720398764	0.848903907	0.848903907
2	221	0.565428247	0.627719491	0.627719491
2	222	0.794275653	0.619056291	0.619056291
2	223	0.61463375	0.704912365	0.718069006
2	224	0.573515441	0.776357739	0.814227837
2	225	0.590253363	0.636791972	0.74285277
2	226	0.444130827	0.324417512	0.311031685
2	227	0.581858172	0.74692543	0.74692543
2	228	0.404989659	0.726993137	0.726993137
2	229	0.638304302	0.595459794	0.595459794
2	230	0.731513507	0.709553072	0.730634033
2	231	0.222517368	0.708403123	0.710866154
2	232	0.298769699	0.633681128	0.633830731
2	233	0.308084846	0.726580189	0.726330444
2	234	0.474658874	0.623629331	0.623629331
2	235	0.306473479	0.614977331	0.518928895
2	236	0.671364019	0.625536925	0.504001069
2	237	0.719482773	0.726120169	0.726120169
2	238	0.541881351	0.552250828	0.53884892
2	239	0.046667686	0.614205771	0.6453578
2	240	0.137153813	0.790741513	0.377727612
2	241	0.542770191	0.657171511	0.240582878
2	242	0.459920618	0.559058343	0.568038015
2	243	0.566693142	0.602980552	0.583274142
2	244	0.66574192	0.644277358	0.629448446
2	245	0.761158724	0.806214019	0.830635198
2	246	0.088098621	0.328703122	0.215722425
2	247	0.05870427	0.517476288	0.517476288
2	248	0.342580292	0.65073691	0.240663411
2	249	0.409127954	0.529787713	0.254263171
2	250	0.649517585	0.812980416	0.936909565
2	251	0.725461413	0.662066157	0.824250512
2	252	0.681400912	0.619013259	0.658789793
2	253	0.823659614	0.431850635	0.25064571
2	254	0.413527845	0.851168926	0.753403183
2	255	0.442434988	0.558806087	0.522062437
2	256	0.634176825	0.778424013	0.749131436
2	257	0.454897888	0.53445758	-0.146127775
2	258	0.261869688	0.610365469	-0.435785889
2	259	0.232424568	0.788986171	0.643300696
2	260	0.434365862	0.488856983	0.536528556
2	261	0.348230811	0.78647331	0.78647331
2	262	0.497684975	0.518087868	0.760220607
2	263	0.829717769	0.517434977	0.780561565
2	264	0.678343083	0.704327533	0.440546342
2	265	0.723818342	0.775613759	0.347400848
2	266	0.590982116	0.816777084	0.875739609
2	267	0.571971345	0.675159932	0.71560287
2	268	0.808156267	0.579197474	0.739062795
2	269	0.722636413	0.775651089	0.793927126
2	270	0.69855216	0.715856026	0.695197396
2	271	0.818892151	0.443777661	0.660776332
2	272	0.675844328	0.713493232	0.649464683
2	273	0.644802301	0.54710746	0.661930695
2	274	0.723721286	0.523654148	0.602594068
2	275	0.734726467	0.480897904	0.496131838
2	276	0.79608468	0.359760741	0.009997598
2	277	0.852783715	0.435244366	0.518726252
2	278	-0.263065033	0.379215267	-0.147134405
2	279	0.334895654	0.781069947	0.787977251
2	280	0.536200262	0.539870862	0.460672562
2	281	0.632425577	0.673389141	0.817027376
2	282	0.752137594	0.789267908	0.842823358
2	283	0.573106783	0.666667206	0.69384884
2	284	0.477685862	0.420129458	0.480318948
2	285	0.613238982	0.595992767	0.762359616
2	286	0.643460136	0.758913234	0.363868199
2	287	0.759746897	0.72972775	0.679220574
2	288	0.656216356	0.807775073	-0.212228153
2	289	0.54122416	0.754917858	-0.422633595
2	290	0.63716152	0.709878729	-0.133545144
2	291	0.631089389	0.421893037	0.338918189
2	292	0.397618818	0.686077445	0.645245297
2	293	0.565477244	0.669958376	0.664080661
2	294	0.815307425	0.671537401	0.738778158
2	295	0.669042297	0.654734563	0.700678894
2	296	0.469435543	0.646438377	0.018788522
2	297	0.711691037	0.363144717	0.144187617
2	298	0.686073903	0.762365019	0.761940549
2	299	0.502065488	0.447583108	0.763542893
2	300	0.751281643	0.3964643	0.818474231
3	1	nan	nan	nan
3	2	nan	nan	nan
3	3	nan	nan	nan
3	4	nan	nan	nan
3	5	0.472723694	0.293265504	0.293265504
3	6	0.010031242	0.049265551	0.041121597
3	7	-0.041528786	-0.161707561	-0.152498391
3	8	0.475996128	0.468002138	0.494947815
3	9	0.292214097	-0.256491539	-0.226884664
3	10	0.146432114	0.050162866	0.050162866
3	11	0.312130047	0.142586416	0.21480594
3	12	0.67843224	0.420081722	0.450050601
3	13	0.085567323	0.454165181	0.454165181
3	14	0.100734404	nan	0.107174848
3	15	-0.030953696	nan	0.013033329
3	16	0.60589039	0.404543051	0.406350677
3	17	-0.075716748	0.176959874	0.184152721
3	18	0.049270732	0.204493269	0.137277661
3	19	0.231496173	0.031061335	0.078054293
3	20	0.26105748	0.356069536	0.356069536
3	21	-0.233693901	0.084642095	0.046785376
3	22	0.160066531	0.131601361	0.111366016
3	23	0.359645502	0.205108261	0.205108261
3	24	0.450348948	-0.095690098	-0.230990701
3	25	0.554552803	-0.164163589	0.011775973
3	26	-0.407742348	0.16739492	0.452144116
3	27	-0.533452725	0.192196197	0.39199321
3	28	0.609375389	0.397078612	0.332737138
3	29	0.739174144	0.530621902	0.530621902
3	30	0.707051383	0.631376752	0.631376752
3	31	0.742753312	0.373330962	0.373330962
3	32	0.277013445	-0.057233649	-0.057233649
3	33	0.352404307	-0.190700872	-0.190700872
3	34	0.665786101	0.142094999	0.148198657
3	35	0.854824555	0.101740775	0.082809283
3	36	0.392612183	-0.291132361	-0.28293623
3	37	0.186172652	-0.268524277	-0.047869343
3	38	0.487206717	0.329789527	0.373551298
3	39	0.323320969	0.019766262	0.135791095
3	40	0.707378576	0.167770015	0.17983299
3	41	0.80585621	0.386525083	0.386525083
3	42	0.701741304	0.211176059	0.211176059
3	43	0.623843745	0.458870603	0.458870603
3	44	0.731270718	0.483862117	0.47362635
3	45	0.465545911	0.208118287	0.253688616
3	46	0.572825586	0.059220656	0.373323777
3	47	0.578197726	0.333835367	0.154661137
3	48	0.496824455	0.06718312	0.11913086
3	49	0.598115679	0.129804483	0.281383164
3	50	0.663249896	0.528275649	0.528275649
3	51	0.584303016	0.295377076	0.274078736
3	52	0.695047137	0.192007845	0.279533062
3	53	0.635314594	-0.03317384	-0.03317384
3	54	0.372412088	0.313122182	0.313122182
3	55	0.761509791	0.472223078	0.448782234
3	56	0.489066512	0.481998813	0.396039536
3	57	0.7302253	0.066065926	0.066065926
3	58	0.141778667	nan	0.182927905
3	59	0.214559337	nan	-0.083389792
3	60	0.651149368	0.011245525	0.363297359
3	61	0.510146189	0.144913827	0.042374077
3	62	0.742114268	0.454200961	0.454200961
3	63	0.629199745	0.451341157	0.451341157
3	64	0.123719976	nan	-0.297707962
3	65	-0.075512139	nan	-0.259062659
3	66	-0.193513952	nan	-0.27059189
3	67	0.756610221	0.384034769	0.384034769
3	68	0.674101666	0.570814133	0.570814133
3	69	0.790776864	0.557335069	0.557335069
3	70	0.492680709	0.374233485	0.374233485
3	71	0.625620311	0.142636346	0.142636346
3	72	0.68691868	0.311545923	0.311545923
3	73	0.663230594	0.391391966	0.39697291
3	74	0.43971674	0.527047547	0.469089479
3	75	0.669474903	0.431664554	0.431664554
3	76	0.665271218	0.572865984	0.572865984
3	77	0.287937048	0.570092579	0.570092579
3	78	0.616731475	0.090051294	-0.048013689
3	79	0.59595437	0.242016898	-0.182945242
3	80	0.762049938	0.159685152	0.159685152
3	81	0.777934034	0.168050739	0.168050739
3	82	0.63709206	0.478157733	0.478157733
3	83	0.79179393	0.506693196	0.506693196
3	84	0.700187856	0.062326061	0.062326061
3	85	0.606254593	0.568557859	0.568557859
3	86	0.461610828	0.638263298	0.471399329
3	87	0.027443417	0.063866698	0.102944557
3	88	0.148858414	-0.26327041	-0.26327041
3	89	0.80741048	0.555322502	0.555322502
3	90	0.558345052	0.484162302	0.484162302
3	91	0.574609398	0.334965949	0.334965949
3	92	0.580689183	0.502842228	0.502842228
3	93	0.039561751	-0.348271445	-0.08026288
3	94	0.243966976	-0.046304206	-0.093189451
3	95	0.454133077	0.180906399	0.180906399
3	96	0.529491353	0.35344586	0.35344586
3	97	0.050251625	0.578380991	0.578380991
3	98	0.297431177	0.828759208	0.828759208
3	99	0.702805942	0.476343374	0.476343374
3	100	0.682699892	0.517092057	0.250994142
3	101	0.482506024	0.433477022	0.208181753
3	102	-0.112046897	nan	-0.208958788
3	103	0.365340655	nan	-0.508359826
3	104	0.78222856	0.444946807	0.443401394
3	105	0.712599868	0.345101363	0.332330361
3	106	0.760997092	0.602192959	0.602192959
3	107	0.526143599	0.31600032	0.265155815
3	108	0.660417921	0.118272176	0.358456249
3	109	0.76914129	0.37936511	0.37936511
3	110	0.221959858	0.3436825	0.3436825
3	111	0.534093614	0.30431318	0.30431318
3	112	0.647302762	0.806121355	0.806121355
3	113	0.708729845	0.453124071	0.453124071
3	114	0.825390207	0.468498005	0.468498005
3	115	0.843297228	0.536088212	0.536088212
3	116	0.835325746	0.4334019	0.4334019
3	117	0.730077242	0.442440336	0.442440336
3	118	0.71049207	0.625126564	0.625126564
3	119	0.581070573	0.648518543	0.648518543
3	120	0.514517479	0.225204934	0.225204934
3	121	0.558404219	0.478614237	0.478614237
3	122	0.677991238	0.401600204	0.401600204
3	123	0.547682309	0.390694664	0.390694664
3	124	0.616046417	0.554630394	0.554630394
3	125	0.736567351	0.717679943	0.717679943
3	126	0.43928586	0.398888922	0.398888922
3	127	0.22138412	0.338502879	0.258704992
3	128	0.432757826	0.635108526	-0.081885904
3	129	0.72033493	0.430861447	0.430861447
3	130	0.81973041	0.527675574	0.527675574
3	131	0.667632122	0.606353743	0.606353743
3	132	0.629131159	0.403183429	0.403183429
3	133	0.604432105	0.527767189	0.527767189
3	134	0.650563863	0.700356313	0.700356313
3	135	0.673055923	0.499146868	0.499146868
3	136	0.540739422	0.324924956	0.324924956
3	137	0.318637424	0.423450241	0.169901236
3	138	0.239208953	0.692610485	0.179101045
3	139	0.632224058	0.793813077	0.7869053
3	140	0.734583254	0.632436902	0.556876769
3	141	0.535286795	0.447032737	-0.076128203
3	142	0.350044052	0.630344745	0.387962949
3	143	0.358517551	-0.078786752	0.355476652
3	144	0.167819671	0.37767895	0.009073568
3	145	0.520184711	0.726593398	0.726593398
3	146	0.639736473	0.479581384	0.052524786
3	147	0.325592867	0.289779642	0.223217444
3	148	0.379618297	0.380867187	0.103752869
3	149	0.350134452	0.294958416	0.07777344
3	150	0.52414774	0.556783023	0.083894956
3	151	0.426646701	0.703429365	-0.037249755
3	152	0.55899595	0.548216865	0.548216865
3	153	0.62515153	0.395123761	0.395123761
3	154	0.80292727	0.579306975	0.584863274
3	155	0.63154452	0.649646594	0.659841566
3	156	0.789918922	0.512631944	0.512631944
3	157	0.827541522	0.744870844	0.744870844
3	158	0.505256551	0.688533472	0.688533472
3	159	0.585585323	0.555571264	0.555571264
3	160	0.436500134	0.604126315	0.604126315
3	161	0.010887472	0.730395012	0.285943117
3	162	0.812223179	0.801606576	0.868366269
3	163	0.286115399	0.693997668	0.249951736
3	164	0.295879917	0.715748402	0.513634906
3	165	0.390507941	0.668779498	0.514955832
3	166	0.642827963	0.59010263	0.590631144
3	167	0.5218552	0.740889746	0.740907759
3	168	0.755189239	0.602978232	0.602978232
3	169	0.63354789	0.594429497	0.586511107
3	170	0.399709094	0.682952988	0.688729293
3	171	0.35657837	0.51813052	0.51813052
3	172	0.716447772	0.836742654	0.836742654
3	173	0.784338892	0.608102123	0.608102123
3	174	0.803110474	0.667021388	0.667021388
3	175	0.902306381	0.839215164	0.839215164
3	176	0.725038716	0.779379116	0.779379116
3	177	0.358259833	0.646492626	0.646492626
3	178	0.533242252	0.629709262	0.71416214
3	179	0.378608382	0.707247857	0.626915242
3	180	0.358436536	0.720516692	0.590795629
3	181	0.780321577	0.731220643	0.714283574
3	182	0.513683855	0.465947773	-0.311596166
3	183	0.773838002	0.647389167	0.266760425
3	184	0.798703491	0.716653571	0.564054249
3	185	0.482330895	0.722969953	0.674224216
3	186	0.799156639	0.77886803	0.77886803
3	187	0.346214748	0.657522956	0.657522956
3	188	0.208332746	0.756073477	0.776868122
3	189	0.493849494	0.628570975	0.635850005
3	190	0.56459207	0.577335961	0.57802876
3	191	0.43368891	0.818340379	0.772943168
3	192	0.699420759	0.722804687	0.722804687
3	193	0.567359594	0.691491672	0.691491672
3	194	0.552008089	0.636905913	0.636905913
3	195	0.83438752	0.547606999	0.547606999
3	196	0.373065523	0.57442478	0.672946108
3	197	0.159554839	0.630101464	0.706671084
3	198	0.800687403	0.492541753	0.492541753
3	199	0.421415961	0.799842362	0.799842362
3	200	0.551543636	0.778109264	0.830521221
3	201	0.801160326	0.625021163	0.653005815
3	202	0.152612588	0.413168262	0.41395875
3	203	0.630208581	0.700302748	0.700302748
3	204	0.546640333	0.603792559	0.603792559
3	205	0.555402543	0.419273468	0.419273468
3	206	0.676138813	0.697139477	0.697139477
3	207	0.509805287	0.738897837	0.738897837
3	208	0.536845806	0.662330005	0.662330005
3	209	0.738910206	0.565708291	0.565708291
3	210	0.151905259	0.597919234	0.522264069
3	211	0.046838738	0.442088693	0.528937843
3	212	0.526836565	0.780347154	0.780347154
3	213	0.805111009	0.813579828	0.813579828
3	214	0.620047305	0.736779635	0.736779635
3	215	0.598455488	0.626245085	0.626245085
3	216	0.735069983	0.720376118	0.720376118
3	217	0.696673509	0.72321557	0.72321557
3	218	0.296323404	0.797386046	0.80929069
3	219	0.427504335	0.753460525	0.781222617
3	220	0.732247848	0.865867484	0.865867484
3	221	0.699928639	0.827822631	0.827822631
3	222	0.597073472	0.699909854	0.699909854
3	223	0.476358596	0.707766801	0.707766801
3	224	0.701276714	0.797363289	0.797363289
3	225	0.619009123	0.835504266	0.813127319
3	226	0.097935424	0.786164793	0.63106916
3	227	-0.136129204	0.787085116	0.696935131
3	228	-0.056770987	0.664931101	0.788293076
3	229	0.715360467	0.591982827	0.595947573
3	230	0.401765335	0.591615043	0.613292432
3	231	0.139400416	0.580149532	0.478413371
3	232	0.375672832	0.814470283	0.798429007
3	233	0.520096492	0.748297899	0.271801639
3	234	0.866587463	0.659759955	0.509959902
3	235	0.125975943	0.444716722	0.23089525
3	236	0.0776291	0.152194766	0.122854558
3	237	0.824636525	0.429955919	0.298534822
3	238	-0.177416755	0.416640707	0.166204093
3	239	0.308365113	0.746059225	0.842444439
3	240	0.847008141	0.750798148	0.823918049
3	241	0.861416399	0.846004657	0.861303766
3	242	0.252169412	0.737016112	0.761489665
3	243	0.760544832	0.744644856	0.744644856
3	244	0.173201986	0.457723155	0.742221184
3	245	0.745871657	0.633361069	0.863964168
3	246	0.756239946	0.641411012	0.860887265
3	247	0.841051726	0.780025714	0.875064162
3	248	0.297278986	0.654829264	0.734719511
3	249	0.521712848	0.801642291	0.817998159
3	250	0.628529563	0.603817417	0.511028239
3	251	0.257409847	0.654020678	0.501588063
3	252	0.862646809	0.867691757	0.936758488
3	253	0.706557503	0.869872037	0.842888789
3	254	0.458469278	0.720179916	0.815122265
3	255	0.254284531	0.772833786	0.769361938
3	256	0.424041307	0.838563538	0.737122141
3	257	0.305016738	0.793105461	0.729403534
3	258	0.631322201	0.771086704	0.852482366
3	259	0.759483244	0.854827682	0.912699249
3	260	0.490549156	0.54146951	0.677547571
3	261	-0.411371513	0.581141873	0.614168792
3	262	-0.298013681	0.736436368	0.824113162
3	263	0.942819185	0.805686503	0.890792165
3	264	0.931860944	0.64495729	0.890217575
3	265	0.119330371	0.632957609	0.726830758
3	266	0.284928782	0.77648878	0.819748569
3	267	0.632786385	0.666039064	-0.044068264
3	268	0.627705781	0.782397786	-0.030158553
3	269	0.132069908	0.779838823	0.80396045
3	270	-0.035217827	0.734937113	0.763468024
3	271	0.8719311	0.675289397	0.833372944
3	272	0.7806557	0.850788471	0.763072104
3	273	0.868012642	0.719858754	0.776318007
3	274	0.823668517	0.861901098	0.941655769
3	275	0.79565377	0.765771758	0.928005335
3	276	0.771671398	0.831626953	0.932798523
3	277	0.783947836	0.780784209	0.867035435
3	278	0.617138523	0.468269607	0.132524146
3	279	0.825664326	0.641491083	0.390854986
3	280	0.835961754	0.659664891	0.812591906
3	281	0.818498432	0.878938406	0.920332561
3	282	0.56862988	0.737002937	0.771000435
3	283	0.871329177	0.705514948	0.608687188
3	284	0.777443817	0.651723465	0.554826373
3	285	0.906508631	0.799673282	0.881810581
3	286	0.787572597	0.783271458	0.850685898
3	287	0.830673604	0.782005295	0.902879124
3	288	0.899993626	0.842570634	0.914966511
3	289	0.821555326	0.649348433	0.291940945
3	290	0.870606333	0.645673045	0.44647572
3	291	0.693337568	0.708435422	0.862005361
3	292	0.673411063	0.82896472	0.70831426
3	293	0.512395426	0.563900564	0.603113037
3	294	0.761411255	0.710312626	0.836620719
3	295	0.873664383	0.754050879	0.91266674
3	296	0.836294094	0.831324185	0.922516558
3	297	0.823304332	0.786675286	0.928199122
3	298	0.880207273	0.698554122	0.816959386
3	299	0.863409754	0.618166484	0.757142542
3	300	0.784525236	0.48680984	0.836593187
4	1	0.11742458	0.260578861	0.300710333
4	2	0.46709101	0.586093791	0.586093791
4	3	0.050660349	0.287193566	0.171518094
4	4	0.082571407	0.370020744	0.371443674
4	5	0.317383476	nan	-0.182638198
4	6	0.203000355	nan	-0.147730006
4	7	-0.137446644	nan	0.113763867
4	8	-0.210600835	nan	-0.078069
4	9	-0.184740355	-0.202696589	-0.177664615
4	10	-0.242152954	-0.212279836	0.030718401
4	11	-0.071425003	0.131891583	0.173087164
4	12	-0.072568165	0.389089904	0.389089904
4	13	0.152374568	-0.060557617	-0.025393433
4	14	nan	nan	nan
4	15	nan	nan	nan
4	16	0.694623726	0.352516794	0.369242963
4	17	nan	nan	nan
4	18	nan	nan	nan
4	19	nan	nan	nan
4	20	0.550725396	0.181484262	0.37062032
4	21	0.363917378	-0.236902171	0.060094144
4	22	0.102098013	0.125319426	0.095038054
4	23	0.688455638	0.662333494	0.662333494
4	24	0.303436901	0.595018323	0.601482449
4	25	0.600314754	0.504551851	0.778484816
4	26	nan	nan	nan
4	27	nan	nan	nan
4	28	0.677819867	0.381356764	0.381356764
4	29	0.409024195	0.128922175	0.128922175
4	30	-0.304831945	nan	-0.267469423
4	31	-0.089040203	nan	-0.022666282
4	32	0.179049799	0.400968666	-0.083354751
4	33	0.001863007	-0.029786362	0.03788194
4	34	0.589213003	0.179078972	0.224496989
4	35	0.63086299	0.388405332	0.240820318
4	36	0.404074542	0.47881971	0.474856528
4	37	0.091337125	nan	-0.277746792
4	38	-0.090115839	nan	0.418999372
4	39	0.218693051	nan	-0.151251893
4	40	0.390530405	0.206384485	0.206384485
4	41	0.204417137	0.09388403	0.09388403
4	42	-0.14412692	nan	0.17905464
4	43	-0.107517209	nan	0.15087666
4	44	0.520507682	0.196724215	0.223333503
4	45	0.66828263	0.462797461	0.344851665
4	46	0.452206076	0.623121148	0.678482119
4	47	0.430731512	0.355875063	0.367541245
4	48	nan	nan	nan
4	49	nan	nan	nan
4	50	0.614511952	0.087078251	0.235355436
4	51	-0.167381526	-0.17347897	-0.067619586
4	52	0.039535221	nan	0.131908503
4	53	-0.257587004	nan	-0.403180884
4	54	-0.477797725	nan	-0.005832126
4	55	0.702815538	0.301978897	0.301978897
4	56	0.573023207	0.224481548	0.224481548
4	57	0.652725963	0.390283459	0.390283459
4	58	0.541986188	0.321184925	0.42622468
4	59	0.555618797	0.347549306	0.377826075
4	60	0.549606271	0.446270681	0.446270681
4	61	0.322998009	0.306829644	0.306829644
4	62	0.629328288	0.258305809	0.258305809
4	63	0.284907178	0.357939322	0.357939322
4	64	0.42165825	0.29705047	0.29705047
4	65	0.45453236	-0.004876172	-0.004876172
4	66	0.41834478	0.067730977	0.067730977
4	67	0.33018575	0.205279667	0.205279667
4	68	0.10055251	0.240086343	0.240086343
4	69	0.688628964	0.261731202	0.261731202
4	70	0.343208457	0.47081396	0.47081396
4	71	0.406062364	0.549303415	0.549303415
4	72	0.496482023	0.575183778	0.129820624
4	73	0.241277783	0.654723444	0.30659578
4	74	0.705555072	0.545035318	0.545035318
4	75	0.790919298	0.493803893	0.493803893
4	76	0.704475693	0.258828172	0.258828172
4	77	0.42898398	0.372179656	0.372179656
4	78	nan	nan	nan
4	79	nan	nan	nan
4	80	0.41989788	0.28333914	0.307254822
4	81	0.598087391	0.574833929	0.583113501
4	82	0.236631162	0.48120345	0.48120345
4	83	-0.247235406	0.153059008	0.134131449
4	84	-0.142997108	0.005702232	-0.111862899
4	85	0.304108148	0.111978563	0.111978563
4	86	0.235992214	0.162378383	0.162378383
4	87	0.698330818	0.283104917	0.283104917
4	88	0.401717065	0.219538058	0.219538058
4	89	0.595473473	0.328643641	0.328643641
4	90	0.622467372	0.314981777	0.314981777
4	91	0.201148137	0.380000416	0.204241295
4	92	0.241019543	-0.049195443	-0.003960794
4	93	0.281990855	-0.17446897	-0.17446897
4	94	0.218154063	0.122978936	0.122978936
4	95	0.728987216	0.414159477	0.414159477
4	96	0.676028543	0.335020198	0.335020198
4	97	0.572611084	0.175530545	0.175530545
4	98	0.753790192	0.630544581	0.630544581
4	99	0.732943469	0.459742308	0.459742308
4	100	0.627449335	0.407540662	0.407540662
4	101	0.435998474	0.217517231	0.217517231
4	102	0.232995905	0.346126745	0.346126745
4	103	0.510770362	0.22640546	0.22640546
4	104	0.645343127	0.068351059	0.068351059
4	105	nan	nan	nan
4	106	nan	nan	nan
4	107	0.584579254	0.431006292	0.431006292
4	108	0.564379654	0.55885276	0.55885276
4	109	0.383568563	0.371738305	0.371738305
4	110	0.509331393	0.391128612	0.391128612
4	111	0.5873809	0.422215673	0.422215673
4	112	0.471126333	0.388894376	0.388894376
4	113	0.682890305	0.205727833	0.205727833
4	114	0.635355856	0.578503475	0.578503475
4	115	0.552142059	0.245808653	0.245808653
4	116	0.331980115	0.156097648	0.008166542
4	117	0.249073892	0.471504374	0.449276466
4	118	0.532176485	0.356280221	0.356280221
4	119	0.594211548	0.593908204	0.593908204
4	120	0.786069193	0.384622738	0.384622738
4	121	0.749096331	0.207897821	0.207897821
4	122	0.594306214	0.562646287	0.562646287
4	123	0.433490763	0.475398239	0.475398239
4	124	0.719728006	0.729839637	0.729839637
4	125	0.691258305	0.352110173	0.352110173
4	126	0.719419427	0.287442182	0.287442182
4	127	0.495366486	0.484038803	0.484038803
4	128	0.564286778	0.494258565	0.494258565
4	129	0.51268152	0.274193212	0.274193212
4	130	0.606660655	0.261830568	0.261830568
4	131	0.797559605	0.606097485	0.606097485
4	132	0.394279883	0.68708357	0.68708357
4	133	0.400648017	0.411896918	0.411896918
4	134	0.339262217	0.702652924	0.702652924
4	135	0.370802322	0.230560941	0.230560941
4	136	0.649352675	0.332410954	0.332410954
4	137	0.753691716	0.653136729	0.653136729
4	138	0.819017778	0.555885041	0.555885041
4	139	0.395840212	0.676987963	0.676987963
4	140	0.33366806	0.281823198	0.099633704
4	141	0.585164202	0.435447242	-0.135197701
4	142	0.703413364	0.470267825	0.470267825
4	143	0.507953828	0.298400083	0.298400083
4	144	0.777566566	0.482944663	0.482944663
4	145	0.622184984	0.47965543	0.47965543
4	146	0.638635874	0.708255859	0.708255859
4	147	0.582598465	0.58885106	0.58885106
4	148	0.71845852	0.619736866	0.619736866
4	149	0.677730175	0.580836624	0.580836624
4	150	0.657033227	0.598138306	0.598138306
4	151	0.664996179	0.431608356	0.431608356
4	152	0.742146336	0.357886513	0.357886513
4	153	0.673857911	0.457519445	0.457519445
4	154	0.675683889	0.402118846	0.402118846
4	155	0.609376792	0.645202879	0.645202879
4	156	0.598954531	0.723724703	0.723724703
4	157	0.577036332	0.43230252	0.43230252
4	158	0.679258308	0.051592178	0.051592178
4	159	0.500776736	0.379785107	0.379785107
4	160	0.59045777	0.384839955	0.384839955
4	161	0.664753316	0.469149954	0.469149954
4	162	0.810176202	0.660758082	0.660758082
4	163	0.778137458	0.780864284	0.780864284
4	164	0.664963239	0.435360238	0.435360238
4	165	0.466580293	0.302233984	0.302233984
4	166	0.33990898	0.280164516	0.280164516
4	167	0.396822218	0.404521502	0.404521502
4	168	0.552841192	0.552077343	0.552077343
4	169	0.598177105	0.716373598	0.716373598
4	170	0.571282068	0.502800582	0.502800582
4	171	0.697208003	0.27384656	0.27384656
4	172	0.678491032	0.640187878	0.640187878
4	173	0.593803853	0.55571252	0.55571252
4	174	0.515922481	0.717157893	0.717157893
4	175	0.705584934	0.498587426	0.498587426
4	176	0.699949411	0.627749819	0.627749819
4	177	0.462522146	0.422921299	0.422921299
4	178	0.678440721	0.39168706	0.39168706
4	179	0.608497145	0.465030118	0.465030118
4	180	0.513852572	0.503370888	0.503370888
4	181	0.520862223	0.757108821	0.757108821
4	182	0.665620149	0.551136376	0.551136376
4	183	0.626210242	0.492760162	0.492760162
4	184	0.43051269	0.681622583	0.681622583
4	185	0.64075589	0.474829968	0.474829968
4	186	0.815413873	0.443324821	0.443324821
4	187	0.803314207	0.728828343	0.728828343
4	188	0.502062502	0.574120001	0.574120001
4	189	0.695951586	0.640667251	0.640667251
4	190	0.704312796	0.367969771	0.367969771
4	191	0.501580941	0.588884039	0.588884039
4	192	0.626410634	0.374394488	0.35804794
4	193	0.795597613	0.51372594	0.585983392
4	194	0.844037236	0.65711472	0.65711472
4	195	0.761704755	0.560713112	0.557946559
4	196	0.758632145	0.43028152	0.420806227
4	197	0.732969096	0.17423146	0.17423146
4	198	0.336019524	0.430196845	0.061242969
4	199	0.384201194	0.299751757	0.08359986
4	200	0.678314205	0.70950566	0.70950566
4	201	0.720993131	0.505619565	0.505619565
4	202	0.614544918	0.420649156	0.420649156
4	203	0.863603282	0.609382562	0.609382562
4	204	0.637749531	0.266712319	0.266712319
4	205	0.523018856	0.581534283	0.581534283
4	206	0.329147536	0.517486488	0.517486488
4	207	0.740230903	0.701537695	0.701537695
4	208	0.639744434	0.608198211	0.608198211
4	209	0.504085654	0.660888643	0.660888643
4	210	0.552115689	0.448249452	0.448249452
4	211	0.625581071	0.667359181	0.667359181
4	212	0.534535296	0.566803016	0.566803016
4	213	0.740970251	0.308846624	0.308846624
4	214	0.497950834	0.576356158	0.576356158
4	215	0.527815135	0.543430855	0.543430855
4	216	0.54669693	0.335659075	0.335659075
4	217	0.613795083	0.50062094	0.50062094
4	218	0.61290146	0.502825556	0.502825556
4	219	0.49980689	0.427638398	0.427638398
4	220	0.607535049	0.652438829	0.652438829
4	221	0.62040921	0.462961063	0.462961063
4	222	0.785040001	0.233670275	0.233670275
4	223	0.639939102	0.377285159	0.377285159
4	224	0.718740262	0.602660231	0.602660231
4	225	0.691382159	0.622834249	0.622834249
4	226	0.679973562	0.221840889	0.221840889
4	227	0.590639762	0.527486127	0.527486127
4	228	0.543357343	0.554545464	0.554545464
4	229	0.70988826	0.608396991	0.608396991
4	230	0.863859115	0.704592554	0.704592554
4	231	0.804875129	0.717983371	0.717983371
4	232	0.77845239	0.685554092	0.725469685
4	233	0.488970318	0.706117228	0.721835434
4	234	0.695318063	-0.027038534	-0.027038534
4	235	0.734176291	0.34675718	0.34675718
4	236	0.440110524	0.45356928	0.45356928
4	237	0.493285905	0.708727987	0.708727987
4	238	0.699588159	0.617138087	0.617138087
4	239	0.298664356	0.574470235	0.574470235
4	240	0.727993042	0.654442278	0.654442278
4	241	0.533592982	0.484344492	0.484344492
4	242	0.576594256	0.367255425	0.367255425
4	243	0.528129727	0.372738327	0.600892603
4	244	0.624858189	0.605578485	0.618014705
4	245	0.700528292	0.750855057	0.750855057
4	246	0.501016278	0.492369887	0.492369887
4	247	0.525871045	0.547287606	0.547287606
4	248	0.65743011	0.541604023	0.541604023
4	249	0.740406493	0.466854302	0.466854302
4	250	0.752976724	0.12926816	0.12926816
4	251	0.103221991	0.030410981	0.030410981
4	252	0.403907859	0.477355928	0.477355928
4	253	0.624413847	0.54175517	0.54175517
4	254	0.727871374	0.435792789	0.435792789
4	255	0.606949412	0.659440496	0.659440496
4	256	0.556090352	0.734933742	0.734933742
4	257	0.650320824	0.405904853	0.405904853
4	258	0.463241815	0.245329719	0.245329719
4	259	0.60300423	0.373592196	0.373592196
4	260	0.74996784	0.587074842	0.587074842
4	261	0.754293238	0.677436369	0.677436369
4	262	0.410613058	0.794559257	0.794559257
4	263	0.539781078	0.593955447	0.593955447
4	264	0.542423061	0.553496731	0.553496731
4	265	0.549667977	0.782155125	0.782155125
4	266	0.481486472	0.693364002	0.693364002
4	267	0.635561965	0.525983381	0.549387771
4	268	0.545069975	0.279820072	0.254787617
4	269	0.655897954	0.695655331	0.695655331
4	270	0.661527596	0.682281848	0.682281848
4	271	0.550763038	0.729537498	0.668941667
4	272	0.477893747	0.624774074	0.57158865
4	273	0.634523852	0.617141824	0.617141824
4	274	0.401123482	0.597212886	0.597212886
4	275	0.48627207	0.220592572	0.220592572
4	276	0.702180611	0.288103764	0.288103764
4	277	0.644631885	0.661958392	0.661958392
4	278	0.333958368	0.642246394	0.642246394
4	279	0.154566414	0.542743075	0.542743075
4	280	0.457822702	0.511632318	0.511632318
4	281	0.494939523	0.563736884	0.563736884
4	282	0.626898781	0.559575384	0.559575384
4	283	0.615447343	0.747664539	0.747664539
4	284	0.421508641	0.468247901	0.468247901
4	285	0.689113333	0.26844923	0.26844923
4	286	0.723869449	0.131957836	0.131957836
4	287	0.785425038	0.828363728	0.828363728
4	288	0.320019463	0.713871648	0.713871648
4	289	0.306458094	0.691710703	0.691710703
4	290	0.776412869	0.459004657	0.459004657
4	291	0.618581939	0.585867123	0.585867123
4	292	0.597522407	0.691390244	0.691390244
4	293	0.609873008	0.624104654	0.624104654
4	294	0.611018554	0.677651669	0.677651669
4	295	0.576556217	0.712879255	0.712879255
4	296	0.552042105	0.680962014	0.680962014
4	297	0.622265659	0.598840655	0.598840655
4	298	0.604445261	0.659262518	0.659262518
4	299	0.724557893	0.573365313	0.573365313
4	300	0.717991809	0.552855925	0.552855925
