# Supplementary material for: Meta-reinforcement learning via orbitofrontal cortex
Source: Nat Neurosci. 2023 Nov 13;26(12):2182–91. doi: 10.1038/s41593-023-01485-3 (PMC10689244; doi:10.1038/s41593-023-01485-3)
Supplement: Supplementary file 9 — Numerical source data files for figures. [file 41593_2023_1485_MOESM9_ESM.zip › source_data_fig7/fig7eBottom.csv]

mouse	population_id	policy_angle	ddQ_angle	dsQ_angle	dQch_angle
RH365	0	44.4193924	89.24917596	86.86304432	96.81694649
RH365	0	45.93691246	76.68691629	81.98999061	80.92344415
RH365	0	71.99071418	76.23946201	93.95452863	89.73877194
RH365	0	55.48546287	73.08684649	83.21813139	80.7532713
RH365	0	41.0652695	87.02719776	89.45030306	86.34854439
RH365	0	44.99435548	91.23377991	85.05862715	90.90711295
RH365	0	54.43439827	86.01707706	83.19965151	90.66101102
RH365	0	50.09872316	80.02939334	86.26604331	96.03783156
RH365	0	72.59955081	83.12345815	87.20042186	95.70807531
RH365	0	32.37466395	80.95867832	87.51255017	86.15042631
RH365	0	27.06658992	75.66916621	85.71851951	80.38987856
RH365	0	24.48450861	84.81782754	80.59087426	90.74248102
RH365	0	22.67740575	79.57275772	91.64208016	84.50938499
RH365	0	42.33419899	89.15388731	79.42577469	75.00546079
RH365	0	38.88780067	78.60764171	77.17858262	76.80356329
RH365	0	28.74514163	74.19952153	76.7848169	79.25913298
RH365	0	37.359187	88.85145059	81.34830897	86.62176935
RH365	0	36.88506598	82.90920304	78.03621704	84.28098937
RH365	0	29.56173252	87.4017282	88.62607772	83.77749043
RH365	0	25.08910695	80.00270782	77.30390125	87.54554056
RH365	0	20.90250477	86.47214628	83.54243527	92.31942274
RH365	0	19.69988986	89.66724204	87.50998195	82.82618609
RH365	0	51.61339962	89.26420671	80.21728164	90.79824169
RH365	0	54.42389073	85.21728253	84.50558026	90.95216832
RH365	0	7.118744229	93.02064381	91.12781491	97.00299037
RH365	0	34.63820414	80.16225548	89.11345216	83.97198647
RH365	0	43.24775427	81.13187215	82.6343701	83.52225431
RH365	1	25.96426559	90.41468867	89.74563687	95.07916787
RH365	1	16.73562767	52.94318814	82.69227972	89.3920732
RH365	1	55.34235226	73.80626031	74.94103014	93.21978627
RH365	1	79.69005897	67.71232854	78.66500199	104.4115691
RH365	1	50.21702107	57.19103349	85.50076749	76.76754767
RH365	1	101.1015578	61.65128256	68.54307127	86.85771038
RH365	1	38.73944187	71.07993987	77.67044166	99.69209619
RH365	1	17.76852327	75.86759182	76.04553627	85.42288533
RH365	1	32.44054451	62.53451236	73.89998748	89.17724386
RH365	1	50.71708467	64.21182973	75.11084102	91.90251928
RH365	1	47.04098122	79.49908605	78.38608497	73.28034512
RH365	1	22.85758142	79.39747265	71.83062472	65.58953504
RH365	1	26.64014287	83.87077044	81.4679728	79.05494265
RH365	1	22.76679432	79.50525715	78.03604233	84.1322245
RH365	1	21.92097152	68.35681221	68.08003637	74.50738799
RH365	1	16.53077726	63.91817093	64.61353699	66.44694494
RH365	1	13.91587226	81.44163567	69.11118721	74.90533037
RH365	1	15.98641977	73.70054918	68.61760823	74.55332462
RH365	1	27.92894106	75.56540794	78.29488206	84.87405917
RH365	1	21.69705268	69.64843862	77.16262197	85.97326882
RH365	1	32.09254187	75.73595995	72.59564402	76.7037757
RH365	1	29.26663186	86.08465386	66.45878319	69.95987788
RH365	1	32.57840598	91.6986198	97.41064991	87.54409534
RH365	1	52.69472502	86.58875991	94.50793566	90.322527
RH365	1	33.84986822	76.74817035	85.70956431	80.50866902
RH365	1	16.97324513	77.23765985	74.26582822	69.38513267
RH365	1	41.86742715	81.72466899	72.22670165	74.8498922
RH365	1	105.7757802	84.41838365	81.77224865	84.53908401
RH353	2	22.16196176	59.97559295	75.14894881	102.8473816
RH353	2	42.20364035	57.43682013	74.90678809	79.8469592
RH353	2	93.0440469	60.70560547	78.50308829	87.89410583
RH353	2	73.74951813	85.96640571	74.73452001	87.46439115
RH353	2	111.5114448	96.45985418	86.02159646	99.82680242
RH353	2	79.68517936	87.24855174	82.64605586	89.06716951
RH353	2	36.01517374	74.02531924	82.8693564	87.76851288
RH353	2	37.87284997	62.07181604	53.65227371	54.73450012
RH353	2	16.22144374	54.05541062	71.01123985	66.11019451
RH353	2	24.56631853	62.15945237	67.9540716	62.85797093
RH353	2	21.55863022	50.66889516	72.53941983	72.94163501
RH353	2	14.04744753	73.14133345	79.53243372	74.51994013
RH353	2	20.67693162	57.40765988	65.4516096	65.78568705
RH353	2	16.34941493	84.77241863	88.1058534	88.33387863
RH353	2	58.15379142	84.11729911	78.84567587	73.49088506
RH353	2	77.05656744	65.19675599	80.41578861	85.53254916
RH353	2	47.65529926	65.01058716	66.94076019	82.28087451
RH353	2	21.41625584	52.58733701	64.91842924	68.39863216
RH353	2	11.89741152	78.42870129	68.66949656	77.84973311
RH353	2	21.76832828	71.07761264	59.40115447	73.6258175
RH353	3	31.62865587	81.7855017	91.7365832	94.1856076
RH353	3	15.95343713	83.28552473	84.38727393	89.97448556
RH353	3	26.44049554	84.63108017	83.59919504	96.21612414
RH353	3	81.94477945	74.49953628	71.76312328	80.36389412
RH353	3	66.51607713	76.11919543	79.72388751	88.85481877
RH353	3	88.55430426	75.95132147	85.58945111	84.63189441
RH353	3	22.49394828	61.04969382	66.15005295	68.76697297
RH353	3	25.70250437	54.40625056	71.28355865	66.65772719
RH353	3	34.9201421	53.65624997	55.10063734	75.74304747
RH353	3	41.27174839	47.89331925	60.6654836	72.75558463
RH353	3	24.27449567	66.06400957	85.34973646	83.31331817
RH353	3	26.91997072	66.32495728	75.22560797	79.97957986
RH353	3	10.38159233	49.11038821	64.0765366	68.02948203
RH353	3	22.32621734	56.17711422	54.86504126	42.32668671
RH353	3	30.1511396	61.35652037	56.65325068	72.38701126
RH353	3	29.1323392	61.74825765	65.27872805	71.0866752
RH353	3	28.11918252	85.36559687	85.08882971	102.2798826
RH353	3	24.14094691	62.04858583	83.47734996	89.46392424
RH353	3	28.65818971	45.23181095	56.27699026	57.40149772
RH353	3	31.64504947	43.73155574	60.25830176	61.21801684
RH353	3	16.57237137	52.3194543	58.73257648	63.31583566
RH353	3	18.57021651	55.09954431	55.62292988	57.05938883
RH374	4	70.38738881	78.09529768	73.65260871	90.56511605
RH374	4	106.4956067	76.59576826	76.18535981	87.38362007
RH374	4	32.37087131	86.43404047	79.674422	91.53972001
RH374	4	17.74345251	85.5111693	82.40272515	81.19751536
RH374	4	19.6309626	75.34567801	81.96719067	79.7584328
RH374	4	16.59609527	91.02608936	91.56580704	86.61408868
RH374	4	24.22445491	90.13961482	84.61625093	86.91642733
RH374	4	27.73221348	80.96121169	80.06023654	91.64420098
RH374	4	25.53567119	84.1013695	74.45479411	87.81236513
RH374	4	9.702948837	85.28713999	75.70517682	74.27099852
RH374	4	16.35974591	85.93456451	85.08040084	87.07869956
RH374	4	29.92629653	84.4534964	81.632013	93.11772048
RH374	4	29.65612126	80.79649425	78.52851444	78.62202851
RH374	4	45.98884409	90.31051987	77.89153148	78.39724852
RH374	4	29.50419825	78.2248239	83.38024749	89.52371849
RH374	4	25.88126747	76.593254	80.20503481	93.75479329
RH374	4	36.42271279	73.47020533	71.64916779	80.7800647
RH374	4	26.24569221	79.47523949	79.64028966	90.2749673
RH374	4	22.76861592	84.24879385	77.44813612	86.95496621
RH374	4	20.56073421	84.43544416	83.14160412	82.96645587
RH374	4	15.63139039	83.35329435	70.73036064	72.63885595
RH374	4	9.984392781	78.8638205	68.75271216	71.75048421
RH374	4	13.38642512	88.4057553	74.10151559	72.56080617
RH374	4	20.93032643	78.33701089	89.59614362	80.20044152
RH374	4	7.809977993	65.26627151	72.42750238	75.48618518
RH374	4	11.80434036	78.80112618	70.73692199	80.50847053
RH374	4	17.47401928	54.55536007	59.24358908	57.62874551
RH374	4	24.97015528	72.00565185	73.29403863	80.50355088
RH374	4	29.77245765	73.24368934	86.98090096	90.14998593
RH374	4	40.92223778	70.22115871	72.90369582	83.23449484
RH374	4	55.59096138	74.58209944	68.72425813	84.212684
RH374	5	71.83680858	99.83821083	91.2733417	91.13830508
RH374	5	67.50320031	95.62205127	87.81709108	84.44159015
RH374	5	17.02090846	78.50713458	70.15689919	74.10088376
RH374	5	26.59550278	62.98336006	61.87507456	67.10335352
RH374	5	32.8067354	63.34158407	64.98904739	68.56730177
RH374	5	22.20876166	63.98763647	74.66596533	75.64499343
RH374	5	12.96078315	80.91824043	73.46514088	79.31718648
RH374	5	18.93435044	76.56019932	69.15951215	79.71744966
RH374	5	29.62592715	59.86103317	58.47692376	54.27271517
RH374	5	18.73017734	61.59729196	52.73511459	50.55262931
RH374	5	24.65081655	85.30434129	70.80548342	68.16970704
RH374	5	46.37721911	68.18307748	75.75114225	83.18927305
RH374	5	23.35677384	74.73412612	67.50623208	79.58254017
RH374	5	30.19778623	82.8112549	75.01020822	73.94460578
RH374	5	19.7528556	81.18576827	77.7703424	88.49778883
RH374	5	28.8505637	61.74973647	64.20853138	66.43707823
RH374	5	27.86562097	68.96337529	53.26836633	63.56679992
RH374	5	16.18785685	59.09221894	59.4048968	57.72374822
RH374	5	22.45814384	64.65538145	72.64489696	70.46856413
RH374	5	25.0305295	70.48605648	68.20453066	78.30664635
RH374	5	23.4089466	56.93743472	51.4719332	58.25734784
RH374	5	15.7762196	50.14265952	49.0772444	61.73076352
RH374	5	21.05438755	74.53239423	68.02731656	73.62101915
RH374	5	30.09335212	65.07125287	53.25766601	73.03822482
RH374	5	30.46315088	46.38314188	45.76521924	64.5926183
RH374	5	29.95889891	63.76131746	45.91152042	50.20029327
RH374	5	21.38323845	50.6739743	58.11945615	59.12142415
RH374	5	15.9437558	56.4826271	62.43233177	51.61655626
RH374	5	40.70003418	71.03761522	54.61037172	58.65301919
RH374	5	33.55388467	73.1721161	69.14029019	74.47006733
RH374	5	22.85029336	66.79019381	66.11454167	73.62240242
RH375	6	101.7898945	76.67096287	83.19904223	94.89524758
RH375	6	53.8254325	87.80173922	92.43067172	83.60058842
RH375	6	63.62362084	90.04341906	88.22421154	84.23089746
RH375	6	46.03032404	82.97116235	91.75073865	87.17758374
RH375	6	38.37587111	93.47132582	97.36683069	87.53858188
RH375	6	37.1878983	84.7195594	80.99480179	80.64401524
RH375	6	25.32596486	78.00587961	73.30668582	79.23669599
RH375	6	15.30358323	73.82525141	71.21852486	72.93972983
RH375	6	46.28005222	84.81977207	81.90511141	78.84951402
RH375	6	24.14213	80.32639278	71.74461557	74.07403938
RH375	6	18.60493944	79.60053096	88.00608436	88.2943454
RH375	6	30.15130588	85.03971354	86.16659903	86.9683343
RH375	6	30.86152843	84.94459664	95.77997124	92.55788901
RH375	6	9.179572727	87.18534548	86.96676729	87.51018186
RH375	6	29.83344804	77.44706437	90.05179119	84.22622554
RH375	6	11.16908093	83.56734348	84.92581613	78.52057723
RH375	6	14.9077848	82.53602344	74.33186357	72.09333952
RH375	6	16.62316797	97.21008634	83.54649765	82.63023364
RH375	6	14.43180038	82.79783451	82.36593531	83.83424028
RH375	7	132.0433395	62.77895212	81.88039398	90.49985166
RH375	7	37.34989759	68.58746786	78.47572917	80.5675816
RH375	7	39.34683184	72.44234226	78.45450753	81.69524511
RH375	7	52.69464143	82.3207917	81.79856181	75.06910418
RH375	7	51.01919851	83.76059154	88.8486338	82.09434247
RH375	7	27.55391548	89.07421439	80.24996916	76.05559587
RH375	7	24.96718141	69.54439101	60.5517895	61.09251042
RH375	7	52.76903327	89.6283666	77.18824102	84.33063186
RH375	7	28.32098798	85.33911444	82.48113648	81.17827762
RH375	7	26.42819743	76.69465748	80.68851182	94.51568625
RH375	7	14.9246444	70.42317559	78.45854527	78.76442544
RH375	7	24.322485	85.52389103	59.93437387	63.61321788
RH375	7	25.89623329	79.23655606	69.12210739	76.91251576
RH375	7	13.39700689	59.67121492	75.25546586	83.20102375
RH375	7	28.27745325	68.7220511	78.74593278	84.14214907
RH375	7	29.36510739	74.01507794	66.13088284	73.3166652
RH456	8	35.74353566	84.70106696	79.24094124	85.47937937
RH456	8	43.09776183	85.85516076	78.37509519	99.64234045
RH456	8	46.55023623	81.02396682	82.56818646	90.97800471
RH456	8	54.61486709	81.61894582	79.78679484	90.37741957
RH456	8	104.4264494	86.55285543	86.06466713	90.60442085
RH456	8	53.51195104	93.59274497	93.2041456	81.52777343
RH456	8	87.58189876	86.30873405	77.2367168	84.16826847
RH456	8	53.09358753	78.81181954	80.3744187	89.79094542
RH456	8	44.59151487	81.71265914	82.06433218	84.74568772
RH456	8	38.11442704	90.35340136	88.69005357	86.61860641
RH456	8	51.0493034	95.43745763	91.73291694	86.2416072
RH456	8	23.33908891	70.73750931	68.33223754	75.69366665
RH456	8	37.64231534	81.32392668	79.41281256	79.97144158
RH456	8	9.343209137	70.54430559	69.76178203	66.56864668
RH456	8	28.98857306	71.72184884	59.67306358	62.02764601
RH456	8	30.90385158	75.72946145	64.08730464	72.29400393
RH456	8	18.20273301	82.11896489	79.18459428	84.38842823
RH456	8	13.82793232	69.84762047	66.26504343	65.35423092
RH456	8	53.47078838	85.2362566	88.94685503	89.06441742
RH456	8	60.21723104	88.56035433	85.48165734	84.70219975
RH456	9	45.11446492	78.13867123	85.6008221	95.79475786
RH456	9	27.53892696	81.1343669	85.74412955	89.08421696
RH456	9	124.6140028	81.30749564	89.84607192	81.52039945
RH456	9	85.44674156	99.76338208	75.42144843	85.13900742
RH456	9	85.81113412	80.00752267	86.87344575	84.67707844
RH456	9	69.47014255	84.75202742	87.99061139	84.60277427
RH456	9	44.11390843	77.43261387	79.48298238	61.1948953
RH456	9	81.40744517	79.96710224	76.51466294	80.99117262
RH456	9	53.77572396	96.42356492	83.01131441	78.76452816
RH456	9	27.35544977	75.67803151	63.58527557	76.47223155
RH456	9	32.49274181	75.08508012	76.73202417	73.665172
RH456	9	27.53709577	68.67926417	72.62523632	80.22803228
RH456	9	45.65164536	76.89881668	75.64738834	77.0042659
RH456	9	30.45052971	66.36114334	61.43422205	79.0187514
RH456	9	6.2864651	72.47749344	70.93390542	72.1328816
RH456	9	12.89790038	65.12226563	77.1951845	82.37790901
RH456	9	19.93532516	58.16186534	58.7624878	56.76863982
RH456	9	11.89551061	56.56005914	68.31324972	73.99003491
RH456	9	11.0420566	69.98656762	68.87365955	70.446633
RH456	9	47.15435151	75.05447899	78.93012924	78.83311243
RH456	9	49.02089481	80.66540829	89.22419729	77.73453251
RH445	10	50.43004752	71.14629018	88.70866286	97.28348346
RH445	10	38.77307035	73.85404917	92.00546921	91.78302777
RH445	10	151.5144415	75.02965485	88.97160854	83.45916503
RH445	10	79.1781997	71.24059755	85.03666499	92.1574568
RH445	10	101.19381	76.79118542	76.9468997	93.56618463
RH445	10	86.15053456	62.32193055	80.95607886	97.92507606
RH445	10	51.90173245	76.36607465	74.27650774	84.52688934
RH445	10	61.30842551	82.9708999	78.98439968	81.63278126
RH445	10	83.09859334	91.69887379	93.78118417	83.21287705
RH445	10	38.40101489	66.11840273	86.07130023	82.33753696
RH445	10	44.51325398	75.68380335	80.89276154	89.51094138
RH445	10	39.94793527	63.06323415	76.47391122	77.79976694
RH445	10	28.67960909	62.22905712	77.23285811	79.46042311
RH445	10	13.42305754	64.34263231	81.23606403	82.12700744
RH445	10	46.24686839	83.90698823	81.18235995	86.63974635
RH445	10	45.37806184	67.47824341	82.43944206	80.86508459
RH445	10	37.58676712	64.07919345	73.31982004	69.03783287
RH445	10	29.94531558	72.08514078	86.91716459	78.21481043
RH445	10	6.953470225	79.35370454	73.32772627	73.68001035
RH445	10	56.47510016	71.76272707	92.43254645	77.14285298
RH445	11	94.42042311	73.82945316	76.98159395	87.46812393
RH445	11	82.04131513	74.18129441	99.44205257	82.86130837
RH445	11	75.9645175	79.28746559	72.92692699	85.58224607
RH445	11	33.24981812	77.57698926	91.08700211	74.15278104
RH445	11	47.77182971	66.68524199	75.32633458	75.71637227
RH445	11	58.32192224	77.74408081	79.25538479	83.68616758
RH445	11	41.33317811	78.68399864	88.02504215	101.2768729
RH445	11	68.43840915	76.85044161	78.62438534	86.46072359
RH445	11	65.11502746	82.25349108	88.25189227	89.09409243
RH445	11	47.24133271	74.19501988	72.73702464	83.51467414
RH445	11	38.87681815	77.0990869	78.76433835	79.31128969
RH445	11	34.46041707	91.03485759	84.46732314	89.23590363
RH445	11	18.09408855	88.9617763	94.79615467	93.34649482
RH445	11	14.48241354	65.2457027	70.76189738	66.59158596
RH445	11	34.62033852	76.00140664	82.22101009	78.53817447
RH445	11	24.00084225	66.65784621	73.58730821	83.13047424
RH445	11	56.09103397	73.62188412	65.06697638	75.00282496
RH445	11	18.00942269	83.69233774	82.12063674	84.59397238
RH445	11	38.75325718	77.12301392	79.92367487	75.23550662
RH445	11	56.96748191	69.0263014	82.11612143	78.72901021
RH445	11	60.85768975	93.70376243	90.97524462	83.00657993
RH445	11	83.87403247	84.7926389	84.97873106	84.12046848
RH377	12	31.8302805	48.2225324	77.23653517	82.48847229
RH377	12	73.19112134	54.64234774	82.25980269	75.55276239
RH377	12	36.88019574	49.49950587	86.81184632	79.29676269
RH377	12	78.07167149	56.87500616	73.29035589	76.07469908
RH377	12	22.35294756	59.3004751	77.81092956	81.58206169
RH377	12	42.89751834	59.70814601	76.85723772	81.55917775
RH377	12	17.22920249	52.57027789	64.75795411	79.08563798
RH377	12	18.75486785	61.87271591	57.01271286	75.49846124
RH377	12	22.95876719	52.76312921	64.39591295	78.46117775
RH377	12	11.38386146	52.12458412	61.85598379	72.48033206
RH377	12	25.90900398	60.68700106	63.67253141	70.02683233
RH377	12	26.19111326	67.1968408	75.74200436	75.92452591
RH377	12	30.91296347	66.77864109	69.08212799	70.05440044
RH377	12	35.7177521	59.64717961	59.53094197	71.72781695
RH377	12	28.62860259	61.39331885	58.23088706	55.17373326
RH377	12	20.23720809	58.28630577	76.26841789	80.06882798
RH377	12	32.93884942	63.44101188	75.19289647	75.42131112
RH377	12	11.00258952	60.14866066	83.57356742	81.59367176
RH377	12	37.16379784	63.52109628	71.17914126	81.68781833
RH377	12	22.0708935	55.0241715	64.64876836	71.80571709
RH377	12	26.69797384	82.27753179	90.59700612	90.61340106
RH377	12	28.53129891	72.17868585	83.11284444	82.50955671
RH377	12	31.37779632	45.05833785	40.56525083	42.59527706
RH377	12	23.36771931	66.8217226	57.2462155	73.27299546
RH377	12	29.27957006	61.99590536	73.15763681	93.1093057
RH377	12	13.9988677	51.74071233	64.87005715	72.02202742
RH377	12	31.50138851	62.07581039	65.76845702	92.63939497
RH377	12	47.02696587	65.12957559	69.07319702	83.37301111
RH377	12	24.63232294	49.82167761	49.87201886	61.47233997
RH377	12	24.81437637	63.07594208	61.01135996	82.35273433
RH377	12	34.82389926	54.62994684	73.43227242	79.73247491
RH377	12	26.20535007	54.21986564	65.68055567	71.91161598
RH377	12	10.04813437	54.60645898	60.59063702	65.17197667
RH377	12	16.47451547	57.09739152	68.62292305	71.32651607
RH377	12	16.72924265	78.81593003	92.17806833	81.89492435
RH377	12	29.34765867	88.23090499	72.03150233	73.56808724
RH377	12	23.80109788	54.40096963	66.82545119	75.97434067
RH377	12	38.83613949	57.26100282	78.80243924	81.69191023
RH377	12	54.76981939	55.13233147	70.24910851	80.73460956
RH377	12	40.13459501	53.54508237	60.697432	60.95786085
RH377	13	20.18456255	65.51462263	64.8906928	82.12989348
RH377	13	26.48530173	74.98799251	64.63396721	74.40877981
RH377	13	91.81212365	62.00208852	51.12781454	77.95480564
RH377	13	95.53805719	51.45641739	50.81276361	65.84496194
RH377	13	62.22784942	49.61112342	48.12127388	89.70066365
RH377	13	38.53454965	93.96716651	80.37286734	91.01786548
RH377	13	11.74759733	98.23743646	80.13245141	94.8567929
RH377	13	23.00281221	60.20574529	52.30866135	76.75276109
RH377	13	25.7696975	58.42087388	44.07913246	58.64775839
RH377	13	10.99262487	60.34744173	40.3516028	65.68497608
RH377	13	31.64233091	55.27883815	53.23467617	71.25895761
RH377	13	43.1074329	63.24795834	75.32129661	89.59901761
RH377	13	12.09714736	66.82660446	67.06757005	80.95462752
RH377	13	11.18054736	61.82303997	66.37274234	64.84687779
RH377	13	15.60233857	58.36613935	76.00349631	76.34123671
RH377	13	22.41326748	56.83817456	63.59933484	83.65339698
RH377	13	12.06477496	60.03911129	60.86259399	79.11007726
RH377	13	23.58469801	55.32139922	67.82840049	82.22392373
RH377	13	15.71730168	47.51775572	60.36461179	58.27043269
RH377	13	20.36216901	50.68355254	57.04167236	61.27579089
RH377	13	28.85093233	52.5776846	51.17139771	63.74832922
RH377	13	33.95392414	47.88609251	46.23572364	46.76133255
RH377	13	13.64560625	59.72831152	46.99340744	63.52383657
RH377	13	33.2084747	72.90399203	75.43571124	81.51089042
RH377	13	59.38762945	62.25873061	70.34119566	77.88791437
RH377	13	55.85906399	56.93576251	74.81978733	76.26551077
RH377	13	68.72867907	59.83126426	62.14346093	93.89449573
RH377	13	34.39548895	54.1219512	50.33111792	51.8926361
RH377	13	28.81674223	66.81710338	75.29615564	81.61015669
RH377	13	25.85339302	46.24387574	48.94170092	62.31625739
RH377	13	29.70528142	65.88369307	52.0910672	67.60972263
RH377	13	33.84832751	62.65643574	48.17040761	73.39748596
RH377	13	37.6048637	51.27132927	56.63820291	59.97506461
RH377	13	29.42349712	64.53704276	45.59529201	53.92927131
RH377	13	38.91853989	56.72622111	42.53296436	61.39377003
RH377	13	40.89844794	54.25677832	56.62775058	76.91141782
RH377	13	43.15662122	51.38682458	48.93413963	74.82213186
RH377	13	16.0415471	52.58899671	47.22972336	62.9315274
RH377	13	18.37900911	49.74075288	49.43253793	68.81674143
RH377	13	28.86603212	40.77344432	51.93963484	81.42988697
RH377	13	22.68288125	39.95742499	43.68893621	41.42080803
