# Supplementary material for: Meta-reinforcement learning via orbitofrontal cortex
Source: Nat Neurosci. 2023 Nov 13;26(12):2182–91. doi: 10.1038/s41593-023-01485-3 (PMC10689244; doi:10.1038/s41593-023-01485-3)
Supplement: Supplementary file 9 — Numerical source data files for figures. [file 41593_2023_1485_MOESM9_ESM.zip › source_data_fig7/fig7eTop.csv]

sim_id	angle_ddQ	angle_dQch	angle_dsQ	policy_angle
0	77.08141279	79.99877355	80.30422518	76.47166633
0	95.75117152	89.33563441	89.75803529	80.7317088
0	59.03273493	58.69747856	58.69747856	109.6324676
0	70.28166395	92.23793197	92.23793197	81.06850412
0	65.51040082	nan	85.8493799	147.9604451
0	88.02577113	nan	112.4365935	72.44581354
0	49.82492868	60.22433424	54.58615346	120.6331891
0	43.50312408	54.24830621	48.98915361	99.03616048
0	nan	nan	nan	49.8042011
0	nan	nan	nan	115.96677
0	102.6159004	nan	75.30010916	54.63668024
0	42.25450992	70.69944852	58.36937057	24.8407984
0	44.60732536	47.42770635	47.42770635	97.07395289
0	86.81124163	nan	84.91602412	103.8673184
0	84.11136339	nan	72.0741389	103.7901081
0	78.15640095	78.90635927	78.90635927	87.24814814
0	nan	nan	nan	78.14729051
0	nan	nan	nan	142.3215149
0	65.25634857	79.38840582	79.38840582	56.09998824
0	104.3206347	74.3007242	74.3007242	64.62097446
0	70.20752144	71.68332864	71.68332864	87.46109619
0	80.93425898	79.44343552	79.44343552	113.2627557
0	61.00577578	79.79252325	79.79252325	73.7974721
0	76.99060807	80.35406468	80.35406468	76.20302224
0	94.06454496	95.1251659	91.91736115	139.8826197
0	80.25691853	97.40395775	103.3448293	103.1325204
0	42.23614374	62.38078669	62.38078669	114.2087321
0	50.73666245	85.58613463	85.58613463	71.17994093
0	67.15756883	78.54050594	78.54050594	82.62300402
0	67.20930544	96.95675565	96.95675565	97.8291036
0	65.98188252	75.90117126	75.90117126	78.32132548
0	78.94535849	88.62417503	91.56815589	164.8409288
0	85.75314493	83.50966591	90.70222685	25.95027973
0	61.25013254	69.50916499	57.95196458	35.40847616
0	70.4725905	99.04469561	98.73344777	93.28288684
0	72.74033243	87.42681638	87.42681638	89.86306981
0	nan	nan	nan	40.16586135
0	nan	nan	nan	55.2882758
0	98.21759779	105.9560164	104.1992998	86.06755099
0	79.3998754	113.2956887	113.4016293	90.63088252
0	64.46637264	67.65578407	67.65578407	83.28820581
0	46.9388718	66.65572457	66.65572457	119.2470399
0	44.31475268	70.94726896	70.94726896	57.71998377
0	54.01384553	85.34075638	85.34075638	106.7633303
0	85.79460281	95.61674572	95.61674572	118.9636252
0	100.9885863	nan	79.16835356	60.1851504
0	109.1923524	nan	108.2338552	92.34619161
0	62.99367217	72.75978231	72.75978231	64.5623164
0	64.73420603	71.48728544	71.46795003	77.49761374
0	59.22978206	65.21799657	65.3120016	85.34411277
0	52.39571065	70.56442777	67.51635269	69.56909633
0	68.70053401	83.97411924	84.5672278	89.67688559
0	68.77083792	92.02867207	92.36431462	126.7753051
0	54.90688265	90.22981824	90.22981824	46.44839785
0	47.15066501	85.02062877	85.02062877	65.59095027
0	56.02880707	57.96411263	57.96411263	82.14276095
0	47.2843741	75.81888376	75.81888376	92.98157184
0	63.30019322	98.85500233	98.37529897	81.22698544
0	75.73773432	68.32037961	66.47181122	102.9771708
0	76.1377631	63.36630093	76.74080383	49.49896652
0	60.1151975	68.59253888	60.33528123	68.34019376
0	64.52075393	79.58059911	75.61895309	57.55096161
0	76.22330184	72.43890311	72.43890311	93.49584872
0	69.00528861	71.31642922	71.31642922	90.28598516
0	49.22661147	77.75792863	77.75792863	59.15191234
0	53.56322058	69.97867214	69.97867214	34.58841396
0	54.40127448	60.56720486	60.56720486	52.37554237
0	56.22185899	86.01761614	86.01761614	45.26696564
0	70.42165563	92.02206921	84.58670242	40.89940176
0	57.4949813	87.0780331	90.94185845	59.66451628
0	62.46898362	76.39975997	76.39975997	70.05657957
0	69.99448876	81.80027794	80.58521888	51.05916747
0	80.73207072	76.01717999	78.51150601	81.43302034
0	45.49197294	74.29738732	74.29738732	53.84383018
0	55.70537836	75.46145094	75.46145094	85.46970584
0	73.65134997	64.02657922	66.12325442	105.9464834
0	83.30078365	67.78483111	70.77751198	125.5671913
0	85.62639332	77.52529321	88.13055698	91.7711357
0	50.57147019	71.99713275	76.47000452	66.21965181
0	71.7286572	82.28350279	82.28350279	77.90774221
0	94.1752496	83.5220225	86.59642292	88.49906391
0	81.48775575	86.81885932	88.55870129	90.92199535
0	49.52919396	73.14148609	73.14148609	30.21929527
0	50.51696826	74.25641989	87.77603417	50.36988692
0	67.65555145	97.86929163	70.75937325	41.201142
0	51.55246229	61.49236489	67.20237606	40.79756804
0	60.27412502	74.95972855	64.71198168	70.31152979
0	60.69046836	75.77852669	75.77852669	67.10972491
0	57.96282421	70.78480271	70.78480271	91.34899997
0	77.66132575	90.64228352	90.64228352	58.07932912
0	81.61123635	100.8241026	100.8241026	52.85326465
0	69.6306431	73.6996391	73.6996391	91.06093954
0	66.71939125	82.01943563	82.01943563	76.91345254
0	71.30744236	82.36328444	82.36328444	35.54978102
0	48.58216699	56.77181848	56.77181848	31.43756189
0	59.35064726	100.6708957	100.0092281	32.97119151
0	79.67633077	107.7754971	106.0129494	59.0319215
0	92.49109382	58.73099391	58.73099391	72.27167583
0	53.76318942	105.9166287	105.9166287	55.08741793
0	57.12834833	97.41505325	97.41505325	82.62578803
0	104.5220044	75.38869304	75.38869304	75.27615136
0	106.9180118	82.43325468	82.75334161	65.63935628
0	52.78824244	68.28217138	68.58448985	41.70308925
0	54.11607309	77.24368633	77.24368633	38.46028839
0	58.27005674	68.30908515	68.30908515	48.59741488
0	74.07079896	72.71901116	72.71901116	62.68069853
0	64.2103859	74.28729996	93.05634883	63.31965427
0	84.58228256	82.5883445	84.45792692	54.47634021
0	78.14412869	71.80441773	71.80441773	65.73930632
0	65.65908871	88.05844556	88.05844556	72.43043949
0	61.861773	94.46782486	107.0949304	61.32740125
0	59.59182845	71.92693115	77.05495383	26.32745481
0	71.29901926	58.04873292	58.04873292	49.67066736
0	78.93998265	62.60912398	62.60912398	39.62947362
0	57.65041083	52.41063403	52.41063403	35.75643316
0	77.23047018	79.01883265	80.67113438	40.30218676
0	59.45963173	90.54961834	84.08416563	39.06316024
0	77.0351729	92.61341784	93.35826421	51.49201514
0	72.87712298	66.10817034	66.10817034	26.75610523
0	59.85516659	68.33821237	68.33821237	49.38065501
0	74.76361749	83.03692944	83.03692944	22.42928039
0	55.71740359	87.9198747	91.79991025	27.18297585
0	72.73363431	66.40213577	77.32106963	25.97054344
0	64.81477647	61.43765942	61.43765942	32.3311766
0	71.58136738	57.65944164	57.65944164	43.11880654
0	65.55579811	78.64191277	78.64191277	33.92832886
0	69.34441134	80.10671884	78.82395841	27.38097816
0	101.0585466	72.07299008	71.9991865	36.76044794
0	66.49319497	80.38431804	80.49740141	37.3429744
0	46.23243606	75.62949585	55.83435431	30.31464514
0	56.65786175	83.48256716	89.62679061	23.49561723
0	78.13965918	59.74183145	59.75593881	28.89254421
0	66.38202316	97.96081025	90.75544778	34.78942577
0	79.90771094	79.45022475	86.14393456	48.26187965
0	78.17788608	72.69165513	72.69165513	30.23217673
0	63.62660521	64.21502058	64.21502058	20.6578797
0	62.35504126	73.01817589	73.01817589	42.69201073
0	39.04462562	68.55652619	68.55652619	26.09518986
0	63.24650024	75.36590178	73.66770404	33.66437748
0	56.8478278	49.94770696	52.54285858	31.59805076
0	69.24596841	62.93232912	62.93232912	30.55938311
0	69.24220801	65.83808849	65.83808849	76.06143934
0	83.40445539	61.05707299	61.05707299	61.66004471
0	87.61756991	59.23035668	59.23035668	35.59899686
0	64.27867841	70.13363617	70.13363617	34.37447632
0	67.6205933	80.09008072	80.09008072	37.95494088
0	64.95571676	91.86250438	91.86250438	52.50192956
0	72.07448521	66.88924304	66.88924304	45.04851454
0	52.98624697	59.11493975	59.11493975	27.6436673
0	62.39963416	69.08994172	69.08994172	11.62465616
0	57.38932917	57.33533539	57.33533539	35.30228184
0	60.22831086	65.86131521	68.90806295	29.61635603
0	62.46811699	64.96468249	59.79918743	14.24175259
0	62.60711856	45.51241367	47.92588642	21.51946666
0	88.80813753	63.38464978	80.65427577	39.34403223
0	96.26089177	81.13812352	80.21146858	28.29412881
0	55.27196679	83.32371257	87.83216329	16.98485723
0	48.60237681	57.60738824	68.30890484	19.32091446
0	59.51742608	66.63923893	80.51673647	11.81501488
0	71.66386042	69.32381695	68.28655849	26.68944956
0	70.18468579	66.16405768	68.84759866	31.14177282
0	70.5402518	76.71256618	79.9271993	45.31309734
0	61.40717073	79.67509566	80.47418045	23.91905552
0	64.15974079	68.95009783	68.95009783	24.27301429
0	49.46822776	56.12345686	65.05393323	31.0096938
0	38.73981351	38.85609643	33.09065682	18.45631812
0	39.61663782	59.87312344	49.15819826	18.29335267
0	62.64906038	59.39987238	80.10668181	57.10648475
0	55.26664578	70.6673294	77.38902716	35.12323974
0	64.17305828	70.73194385	68.73619307	23.95845787
0	60.34360164	51.58121732	53.19352387	30.15773171
0	42.14403137	44.74489518	41.18279307	25.31816541
0	50.02255458	45.59516128	50.46990433	16.05012264
0	62.67337239	87.74242896	82.57210587	25.47783372
0	59.56063253	68.7633437	71.41603845	18.98923024
0	68.01946462	77.41710415	77.2471491	14.44472074
0	53.72915607	42.95447814	42.95447814	30.94444023
0	70.3119588	50.73516277	50.73516277	19.1300554
0	77.35108896	67.6860992	78.15723268	33.47184658
0	66.13538907	75.26841137	77.46942935	26.64192723
0	70.65944859	65.18159435	67.83304905	38.77831129
0	58.65130566	63.95370629	50.75382795	19.0905979
0	77.89676971	77.17040808	70.67808542	44.57291913
0	76.69261734	63.91420126	63.91420126	25.27161231
0	77.3420809	77.09837824	78.51418757	26.348358
0	94.34061802	65.60240791	81.92208817	32.78340435
0	65.42826851	61.64619418	60.31335582	26.42204544
0	69.4651168	63.49207608	61.77745262	29.92665828
0	97.41397307	60.58409395	60.58409395	15.94452135
0	73.67013338	50.23417116	50.03135648	25.61017208
0	80.66293558	52.32274328	60.61617149	26.73833016
0	44.82780813	41.75752342	41.0816709	21.81122666
0	53.81846123	51.71580383	39.26136348	31.02166706
0	60.06044147	48.92463704	50.25487865	26.46499217
0	33.757421	49.30473788	47.07087898	23.02454579
0	67.29494189	60.30009874	69.60892948	42.4716335
0	46.74541514	66.33014709	63.14947099	38.46305418
0	72.6044621	82.63130498	70.87469585	21.87644944
0	63.77135749	65.140281	66.96571435	19.52279394
0	71.8322995	73.16114147	75.89662817	29.37920299
0	72.868098	54.93530335	55.89976517	32.58140992
0	59.21385665	60.61183598	62.00009769	16.52791837
0	56.21070648	54.97210946	61.92336737	22.42917554
0	81.68920289	61.6298872	68.85264531	30.04782156
0	74.0685607	64.26333	53.43317583	31.4133012
0	49.8292623	71.24372208	73.87031429	23.06783634
0	60.58396668	63.39162793	64.00991582	26.45371011
0	49.06029845	39.79844402	36.69117183	29.08563013
0	52.06931261	38.55453646	44.74238926	15.44322029
0	57.28255869	63.47108188	62.12284961	15.4892251
0	41.29473577	57.64362964	57.64362964	9.644664438
0	47.57635216	61.23439379	64.10349113	11.45356481
0	55.61559094	47.23919473	68.75850193	30.97812481
0	44.04564405	49.41590435	51.21007406	16.33482669
0	37.34488401	50.62944333	36.04358848	13.4359014
0	47.46786656	46.07090877	51.53766063	34.65421148
0	49.47187376	41.3967706	80.22374001	27.77229333
0	42.83713186	39.75513763	75.06640651	23.44314558
0	35.86059188	49.2158635	47.01248398	31.65770546
0	34.0102719	40.97508968	42.37362649	30.76248132
0	51.33623891	37.70250698	46.81354183	20.8904988
0	65.8974216	47.56325704	58.13696112	33.57100927
0	62.45176259	55.12517853	58.000607	31.32400498
0	60.56482185	52.25628042	54.51952629	29.93555668
0	60.62330543	55.60800012	50.1557331	30.89740462
0	57.82122788	49.64989161	49.57419439	27.20514835
0	34.69767561	44.4292449	42.83316257	23.78757743
0	36.75675226	28.91765555	33.92802551	18.10558194
0	43.76581118	49.90749539	27.99388001	10.98369681
0	57.50727595	46.28163797	50.48418776	24.2939089
0	58.69791909	56.09952553	51.88647553	18.91197206
0	67.36242986	62.93070022	56.80503476	18.42186541
0	48.97177623	59.18966098	43.08543236	25.69232565
0	34.15728582	38.31138734	38.31205713	8.488422036
0	44.63392382	42.55631658	35.97541816	11.02070124
0	51.39663688	45.9942884	37.40278625	27.76314598
0	38.91691069	44.90879276	31.6750319	17.61586688
0	46.58019239	44.19703323	35.68315279	22.25279019
0	37.17509945	48.31170749	36.68896292	18.88805201
0	45.10684427	57.26074467	44.77392936	19.68985274
0	52.03514876	45.32480241	57.69309446	30.80466168
0	45.545886	33.80001607	33.58082222	13.44582117
0	52.2504835	43.63626794	32.9095744	31.0226639
0	59.37408141	47.3141283	39.09774715	26.77299256
0	64.98762341	56.14950489	61.27556595	32.67239946
0	87.63609498	54.78285396	64.90920642	23.02417734
0	86.24915903	40.60554709	47.19402032	22.56422643
0	61.71608255	45.34155373	49.05250066	21.60677694
0	43.91742127	47.21079251	38.05931557	26.82657397
0	43.74672929	46.97134938	41.18540338	8.633872755
0	37.07673838	38.83151355	39.75905565	16.03345503
0	45.40423967	46.4698099	41.49126557	30.76060302
0	55.11185467	44.72036207	71.10238669	28.05334878
0	58.23701744	37.88302015	65.58523734	31.98585629
0	55.52287922	39.2340252	32.99321381	41.04806762
0	46.1542597	38.33286916	33.93276808	35.60917805
0	46.7292141	33.03555114	35.09566249	17.84155975
0	50.54413594	59.98381689	53.31846191	16.82215778
0	61.08012753	51.12512651	52.2936026	21.59058764
0	66.68822955	48.1050607	49.7031147	19.88043356
0	53.39128314	53.38698944	46.25797049	19.63796549
0	61.59813326	38.14466231	38.71117019	9.277820386
0	47.07335771	39.2944411	69.86263823	13.97768475
0	46.7590264	30.74482269	58.44548389	20.07569457
0	43.53451841	34.25074963	46.45981105	22.24263206
0	37.66337051	50.34676346	42.8349019	29.4235915
0	41.93026297	44.93963138	56.03973585	39.38193955
0	54.17806035	40.54034285	78.18486076	47.30477382
0	48.13499849	39.2882571	36.82285307	7.885988782
0	51.92840426	38.49642219	29.0187167	20.40041376
0	50.34540069	44.34930391	29.91092047	17.06829824
0	52.78889571	52.70697251	37.10428537	14.39809174
0	46.82160145	41.31914168	33.06335698	22.80170391
0	43.40094896	40.18877757	37.30721817	22.08847898
0	47.93560973	49.30474817	40.5945965	24.01714389
0	50.61141159	47.59014401	43.73606352	23.68478615
0	57.41753049	47.08287987	38.13926556	17.353404
0	62.18492913	41.22596772	31.73283535	14.3866719
0	42.14712552	43.08784103	42.77176483	10.40815526
0	44.74781338	36.83485873	41.17546684	10.20642432
0	47.13366522	35.64195874	30.26335121	16.72793928
0	43.33555746	38.34589989	37.24051085	34.14116324
0	40.84652154	35.89929293	28.78208292	43.11780077
0	46.81188071	42.19010064	41.06046861	37.11340296
0	48.95477648	36.99505855	37.28683643	14.88430993
0	62.2695298	46.68873609	37.25718566	16.73177862
0	61.04562132	53.82527832	45.81993981	19.91819391
0	75.31901488	54.43729717	50.82285151	27.95101561
0	67.530318	62.71175239	59.29015801	33.76557089
0	46.94578196	51.56165313	41.0086833	22.1503161
0	43.9289208	27.08215968	44.10082445	18.72973934
0	35.95609543	33.03530391	37.16582175	24.92479796
0	41.97028631	37.46486607	27.39861737	18.4267388
0	40.78201417	49.11732287	51.37666586	10.48949992
0	56.14228525	46.70312618	56.403001	33.84203752
0	61.40521732	39.940399	31.35445733	13.71545942
0	48.68482541	39.2391322	38.41502471	26.00764264
0	47.93133926	48.7535043	44.99669907	35.4914124
0	53.03512368	37.20553312	41.10516672	19.15524334
0	52.9595155	42.23746666	41.58639137	17.38411413
1	77.54234356	nan	80.44201642	59.02881188
1	77.49422622	nan	111.230877	42.44721261
1	54.64180017	79.36727749	79.36727749	70.00654023
1	66.94498564	72.89159065	72.89159065	96.08273168
1	62.63094094	66.67966541	65.41301714	133.2477586
1	48.831822	57.37946031	57.62728748	54.58938695
1	101.3361371	nan	79.61484668	67.85950911
1	83.58555515	nan	98.44711005	46.94554996
1	87.9781685	105.4038923	93.62409874	69.66192466
1	82.2259848	103.7272937	103.7272937	31.73030273
1	80.24099821	61.24735355	68.14357695	37.87374961
1	60.47769053	65.47257973	73.08921452	123.5510337
1	85.12041321	nan	84.9884274	70.33961137
1	nan	nan	nan	75.72804198
1	nan	nan	nan	125.8091313
1	75.30692542	103.9879589	103.3770953	80.19877121
1	60.83678351	67.81318762	67.81318762	82.51221851
1	49.381732	59.04327762	59.04327762	92.07894718
1	66.68693584	86.86447167	85.57251254	61.00296913
1	90.59840625	nan	70.40260129	91.43055322
1	85.08463759	nan	101.7987553	34.44131451
1	73.71631979	90.74344323	91.73981144	138.2477979
1	73.93270306	70.81886687	67.08508695	73.71168656
1	56.88657634	77.58551261	77.58551261	109.9348694
1	nan	nan	nan	105.1104923
1	nan	nan	nan	135.4671958
1	64.55747488	49.84791244	52.70429377	96.5242255
1	73.72003051	56.90757262	52.69430375	78.59523391
1	44.61882011	67.89919824	65.93438133	115.9905675
1	52.64065266	77.99790171	77.99790171	71.22277072
1	nan	nan	nan	66.69100974
1	nan	nan	nan	95.91128802
1	49.34925898	65.23345641	65.23345641	73.17953255
1	49.96666445	57.87905102	57.87905102	112.08271
1	46.95679277	89.83255926	89.83255926	63.76666839
1	46.07419773	88.50104668	88.50104668	53.59685141
1	49.86265487	46.13844469	46.13844469	97.19114983
1	41.577058	59.39872206	59.39872206	131.7865292
1	nan	nan	nan	126.3083733
1	nan	nan	nan	89.29979233
1	81.96896733	nan	85.37526629	77.48834267
1	55.64449201	67.9987398	65.94574603	121.7437982
1	77.21791819	94.26929611	94.26929611	84.79969496
1	91.27693869	92.30481384	92.30481384	102.9104831
1	69.09844157	105.0947357	105.0947357	91.08098411
1	38.41555764	79.85155915	78.43317258	94.73816744
1	58.09928568	53.07056673	54.17298401	109.4478376
1	51.0904224	56.64180189	53.3346809	86.10606083
1	35.32738017	61.51223719	59.5433772	123.3229519
1	38.88961827	75.36448253	79.4889458	129.0857073
1	64.71613439	90.65566082	90.54650092	123.2998269
1	45.81487715	65.62051551	65.62051551	96.10025066
1	55.93590775	70.65409688	70.65409688	33.82480257
1	43.42555176	52.5153443	69.13174696	58.84780389
1	41.14267277	63.24121856	69.44666581	81.98197768
1	74.79683357	nan	89.52128291	63.63489559
1	71.89879207	nan	101.2991276	85.48384606
1	57.09801094	50.88100077	50.88100077	79.77809949
1	82.88170035	89.86422747	89.86422747	75.72038835
1	81.22053891	83.31078676	83.71842924	66.70892742
1	46.18681204	62.60312438	74.85315829	115.5270955
1	58.17883236	76.03112315	72.90252583	32.79779329
1	45.66675861	97.7031906	101.1619376	97.0962935
1	56.94687909	83.74342894	78.08039551	83.99825738
1	91.50138172	97.04868403	97.04868403	116.5358976
1	63.72938474	75.052395	75.052395	130.6130196
1	75.13791834	76.33307875	82.23656872	40.20140074
1	54.73294523	88.03837722	111.8951057	119.4239007
1	59.69377715	63.71585141	63.71585141	112.1115409
1	92.68549009	79.95926029	79.95926029	93.02022478
1	80.47686288	87.99562568	87.99562568	31.01439254
1	52.88652659	67.31059712	67.31059712	70.53917283
1	65.35351373	61.69888862	61.69888862	74.60910441
1	41.96135479	53.37815932	53.37815932	81.51842613
1	55.5345371	68.90229538	68.90229538	31.92917425
1	95.22668112	nan	96.62501796	115.9762765
1	84.47841911	nan	104.7597894	112.0692721
1	62.59395802	58.0149045	58.0149045	70.98951439
1	77.09776148	105.7514944	105.7514944	106.4655806
1	65.77227932	82.53900417	82.53900417	34.09786203
1	93.96492493	106.0609654	106.3908843	32.99756672
1	76.4565148	90.8837699	90.13856271	95.33798941
1	52.27448165	63.35014202	63.35014202	80.95839981
1	72.93139339	100.3412427	100.3412427	25.75504938
1	73.38138935	98.79517109	98.79517109	93.60845459
1	43.99105448	68.99058636	68.99058636	44.97307968
1	71.25143501	75.00647235	77.38405533	108.0953912
1	62.11647113	85.56867695	88.49121275	79.19526604
1	48.67078023	51.02339637	51.02339637	43.39893184
1	55.93461445	68.56080751	68.56080751	68.08334718
1	63.70686937	77.42563922	87.06732222	21.11315108
1	62.35353866	49.11418138	87.56619945	60.13014203
1	42.56869858	64.05213415	64.05213415	34.53055911
1	61.34638192	61.15891524	61.15891524	24.26670398
1	43.57678848	70.54923385	70.54923385	47.1857148
1	52.05134336	63.08503953	63.08503953	108.1334114
1	65.03245366	82.91709106	82.91709106	102.8913383
1	55.67378087	81.50035526	81.50035526	82.9985224
1	52.50044969	79.49422709	79.49422709	58.21211325
1	49.79351987	63.2296409	63.2296409	56.55194791
1	65.69527527	73.05717195	73.05717195	62.28165908
1	52.00592515	59.55692136	59.55692136	87.53905662
1	48.49530023	53.05995005	53.05995005	54.8286984
1	52.42820411	79.54531209	79.54531209	70.02217675
1	52.34836457	47.63090112	47.63090112	60.01393487
1	74.51678422	87.94846453	87.94846453	43.05269444
1	59.39140966	84.98360637	84.98360637	87.13438439
1	53.58662189	61.74021798	61.74021798	31.05788124
1	48.89885791	57.58932794	57.58932794	89.19198214
1	48.13448089	47.73146105	47.73146105	87.19564397
1	53.58233816	54.35152442	87.93544153	57.70767512
1	69.42720581	63.62605092	68.25006959	45.71538057
1	52.13725821	57.37407434	57.37407434	28.31237284
1	43.85939792	52.82740588	52.82740588	42.06548811
1	48.44876645	56.57661387	83.63744372	23.6453635
1	58.7377447	53.26652598	88.34854923	42.03732891
1	53.85274809	42.54874139	42.54874139	26.50043836
1	58.58965647	55.16271087	55.16271087	30.17303319
1	45.97539066	51.5228542	51.5228542	63.25411647
1	54.79193095	61.08819166	61.08819166	57.25544492
1	50.94612546	59.76197254	59.76197254	45.70764813
1	40.09578997	56.0380902	56.0380902	30.8025451
1	47.97005998	65.32036288	65.32036288	11.14427937
1	35.48379472	59.70706947	61.95274534	20.50846011
1	51.12003541	53.53469774	61.86903359	43.10107369
1	58.6788758	72.42475793	84.87660869	53.03470499
1	42.57496465	60.07112953	60.07112953	24.53866703
1	45.58099957	54.88006109	54.88006109	44.65744204
1	56.73521225	43.29041618	43.29041618	30.18672882
1	56.16310214	45.67774338	45.67774338	10.70307314
1	53.63077556	55.74182464	55.74182464	18.35414379
1	50.99671901	66.27408212	66.27408212	23.59947185
1	55.00639211	44.13903075	44.13903075	42.35377337
1	50.70422339	40.20050254	40.20050254	34.85241053
1	41.50749271	41.4472823	41.4472823	32.09243863
1	52.75095426	41.33366337	41.33366337	40.73137239
1	51.73831844	56.66560308	56.66560308	37.16697817
1	45.31872352	53.58001768	53.58001768	22.90333654
1	39.7487201	56.72001682	56.72001682	44.18772066
1	44.9241557	38.36834996	38.36834996	47.66898267
1	47.97174406	41.27057248	50.42686905	42.40241727
1	42.58671245	56.44573867	55.2054255	40.51745397
1	41.83425914	57.11627064	57.11627064	17.94856273
1	64.42585697	58.00885523	73.06397868	22.60039163
1	65.56498727	62.14390888	75.98390047	25.92405379
1	49.38830579	46.3941134	46.3941134	20.4892447
1	47.46303019	54.1809769	50.5486491	24.4797096
1	37.75700971	31.64782319	29.70610674	43.94778615
1	42.66611923	41.36669029	41.36669029	30.89959838
1	51.9389989	44.79108197	44.79108197	15.36692412
1	50.64478076	41.53527452	41.53527452	19.37554702
1	52.68267759	42.04535809	42.04535809	43.79634875
1	44.7281315	50.02215455	50.02215455	36.85662382
1	43.63379726	50.56536124	50.56536124	23.30884947
1	64.04925852	62.15813678	92.5906096	38.82834066
1	68.58610668	53.06217612	89.97431207	34.67117257
1	54.82107631	31.39657504	31.39657504	30.12240877
1	50.21962601	46.56894903	46.56894903	14.0148117
1	54.86180484	55.23098675	55.23098675	17.25385787
1	53.00017726	48.035002	48.035002	21.03041701
1	48.56295138	42.46627989	42.46627989	33.99818746
1	57.14476584	51.973587	51.973587	16.58864233
1	48.30172467	49.58616191	49.58616191	30.2649262
1	54.3079961	58.64813453	58.64813453	27.29662882
1	49.97276969	48.22757183	48.22757183	28.43760046
1	63.56785491	70.95030917	76.1966929	22.62954671
1	63.63210856	60.53854942	75.95551726	22.09856668
1	48.57525723	49.20451329	49.20451329	26.83216889
1	44.9157312	43.39213743	43.39213743	20.03572576
1	43.84764572	49.00950916	49.00950916	16.7072444
1	46.1755441	48.65020633	48.65020633	18.19246808
1	51.12950139	41.97853541	41.97853541	48.07958273
1	44.23900138	58.96453108	58.77055136	30.92092052
1	51.92737628	75.43637912	73.46546223	21.59142219
1	68.56240168	56.30648223	55.93954926	26.17578876
1	58.3180359	59.69166079	61.17883731	20.02885398
1	58.31278026	59.46465269	65.31193633	31.20042485
1	45.84226764	31.76831909	31.76831909	37.06405807
1	49.43872621	46.82143503	47.97699237	31.58901915
1	52.49691551	57.4311665	52.39381324	35.26306274
1	60.32638064	67.41299741	67.20419732	38.13345748
1	64.99646146	60.97462255	62.3456171	13.17562453
1	41.18932022	44.75246601	44.75246601	6.148855204
1	58.06348563	57.66540147	57.66540147	25.13269782
1	52.48333233	41.43330793	41.43330793	18.5434862
1	48.32822526	43.42904358	40.49709368	14.41940958
1	40.05911361	40.25475913	40.29223478	32.44998856
1	49.58787067	38.36795315	38.36795315	22.95940294
1	39.84572938	33.24209065	33.24209065	13.47006897
1	41.84696376	38.83727482	38.83727482	9.796577935
1	60.6503958	55.51796716	60.4377981	19.68367566
1	56.31379842	40.7733729	39.85778271	31.5949759
1	48.23131004	42.47709915	42.47709915	19.81427647
1	35.84086158	38.87407979	38.87407979	12.53709239
1	53.1423441	58.63986466	61.28517148	19.23143066
1	60.21589048	69.68647754	73.66756428	16.21931597
1	66.24442027	60.40632708	60.40632708	12.4059828
1	65.55705011	54.12501975	54.12501975	14.91148183
1	70.17519678	58.86119409	50.44302207	17.62793615
1	67.26165768	47.94938008	43.4136354	10.80512371
1	58.43213491	48.87077826	46.81075317	26.94895146
1	41.43076307	58.71114383	59.12652301	11.24858323
1	47.77131543	52.32089525	54.002097	18.50982395
1	67.34807687	53.62406204	54.28396743	16.45608537
1	56.26212778	44.49221583	44.49221583	23.84106586
1	63.69900868	52.19437236	52.19437236	17.00615805
1	56.71176621	51.37544379	50.44601953	28.30247672
1	46.99020569	38.42505054	38.77341932	25.28666315
1	54.15826148	51.28682251	51.28682251	20.62374375
1	60.5572383	63.32105661	54.40874585	22.99916347
1	44.9227339	53.21589274	54.81075658	3.764028607
1	49.65410199	57.71451828	53.54203089	28.18720601
1	66.36190003	53.94512663	56.37638672	35.93497952
1	57.7182599	53.96852358	54.17421473	21.85848725
1	62.14254414	57.33972197	55.08650787	34.81935197
1	83.62838458	67.05138275	74.547365	26.98173483
1	70.17774607	48.52287226	60.5697874	27.27132072
1	60.93476501	49.32011089	49.32011089	31.46319412
1	61.66348274	35.61492886	35.61492886	4.845202934
1	59.11603243	52.01376365	52.01376365	25.75559161
1	68.20250226	47.38237335	47.33983417	24.7466359
1	63.82239378	34.62808559	34.12541907	30.27156987
1	80.18669165	53.15244594	53.15244594	23.72897989
1	65.88341851	41.65859825	41.65859825	24.40047056
1	63.34987569	39.34606687	38.23005388	9.842038772
1	63.07131135	57.89035957	58.0779213	37.23401465
1	67.26676323	63.94595222	62.15171359	27.77518176
1	61.11822348	60.05845299	59.20396467	21.91901747
1	45.9661187	50.64799402	50.64799402	19.88085441
1	61.51075997	47.02732297	42.84845431	12.0275416
1	69.73492135	56.94211092	52.23394112	16.63494855
1	72.20128391	55.34121031	51.94897815	17.46672499
1	53.38621207	33.73444036	32.0058986	22.63507237
1	71.29406721	49.96828625	43.27135054	14.12205037
1	47.34563795	34.41816859	38.51549396	17.37930088
1	71.61153594	50.0642661	52.37430582	12.91017734
1	62.45562777	57.15117666	56.17447195	12.05541727
1	53.45427352	48.64605349	42.8926593	16.69861555
1	52.26704512	48.40795282	46.12495244	23.69343404
1	61.30577117	41.19162155	40.35775139	29.66838339
1	50.79203009	47.20078969	47.20078969	23.87156162
1	64.59136415	50.55756901	50.55756901	34.47733959
1	59.64121681	53.95190594	49.86520191	34.06783833
1	59.36760221	49.67135928	42.99177902	24.24278795
1	59.33359254	36.86334351	32.95489151	29.96150241
1	64.28318686	45.64631211	45.82887016	41.01220992
1	63.67035562	45.52234283	47.87536716	20.52745528
1	61.98146837	41.97024884	41.72757503	23.45655173
1	67.25300368	48.66355389	49.41965363	16.45723226
1	60.25748859	51.73061858	53.20492252	8.703787728
1	60.72468356	48.13292436	47.35746363	18.09531449
1	68.67732714	55.35770958	51.65500739	26.99844509
1	63.8194811	57.11143779	55.67576614	25.34063868
1	47.39907059	43.18387408	36.90352015	24.60528251
1	55.7071918	68.01565725	67.3479907	14.18310954
1	73.49117344	63.7387812	63.7387812	11.83786343
1	79.38063083	59.67043339	63.24815071	30.50825582
1	42.53221859	46.28170695	49.16726024	20.12338278
1	64.16630884	44.89772757	55.57102679	30.98579254
1	51.43605606	51.86011013	49.5614025	22.70062986
1	54.35655292	47.08533897	46.53251575	23.38836343
1	53.26903599	53.96314668	53.96314668	10.84860588
1	59.94801427	58.88867727	65.68535511	8.076609812
1	66.66010051	45.84356341	51.00782883	27.45406934
1	64.12107403	53.88462311	49.93554371	27.32632921
1	46.79723436	50.44459353	42.060377	3.430639288
1	66.55945066	47.41628811	43.56119494	21.0516694
1	77.63477651	50.04341279	47.18341934	25.01367877
1	63.37133853	49.36894001	48.44465719	28.89734352
1	71.69437887	45.71977942	35.81413866	23.531628
1	61.19063902	45.63515231	44.41320118	17.19520362
1	43.28667185	34.44640114	34.44640114	10.5495707
1	57.11388365	38.48047102	36.33023097	13.35765453
1	60.87742981	51.90375966	54.14508735	32.1112238
1	61.67885568	43.35884663	57.29191261	32.25110464
1	50.81241505	42.83482071	42.83482071	19.02544546
1	62.14283372	51.11323128	51.11323128	30.18438105
1	71.34751649	55.39992679	51.05012737	16.51833758
1	59.65049414	53.62153181	47.74792394	19.50779991
1	66.39120692	48.00375803	46.85197055	13.21507397
1	63.57159107	39.60503709	39.31654261	18.17276746
1	62.979463	42.37392909	43.23118375	19.2983661
1	61.32021332	50.69399571	42.69825299	25.46100072
1	67.11210478	53.05626575	45.28518815	10.25985164
1	65.33051401	52.00880073	50.5838473	20.77992592
1	63.15548246	58.0786944	54.69600616	9.212299458
1	69.97606629	63.5639066	62.76414774	21.87714141
1	44.43813025	43.69264316	48.41604166	15.05470886
1	53.64579274	52.64647599	52.06911898	26.72656547
1	45.38986214	41.72639618	36.94304392	11.46304907
1	46.30283289	25.12034401	22.02688926	9.698108494
1	48.91074169	31.64289368	28.95403281	8.630746822
1	50.96527067	45.79748188	43.10268069	11.04745898
1	60.91429542	38.28580596	38.56006789	18.36921122
1	60.56396829	40.96513547	42.52919471	16.91381029
1	57.09408225	40.25691887	38.28821748	8.229824372
1	57.76934509	43.6626253	35.950945	11.69207208
1	44.9130277	40.86905518	36.61461057	18.37175692
1	46.56448414	39.83708482	41.494207	29.50037848
1	62.98422946	51.59994564	57.27587036	34.62983154
2	75.42607609	77.78396326	77.78396326	121.6354849
2	70.81581949	59.04872959	48.71045749	133.1211693
2	89.17046542	nan	100.3810606	149.8577898
2	94.29298187	nan	117.4938301	90.1119546
2	56.13695052	73.88153266	73.88153266	70.42612743
2	92.54779272	nan	91.53457464	123.9688586
2	84.9003662	nan	109.4210221	60.37067293
2	115.4797477	nan	105.0813148	122.4241798
2	76.46450971	nan	83.18909928	91.82750733
2	81.0360129	nan	110.6712624	110.2163088
2	78.26361047	74.43456207	75.13193545	64.7809626
2	71.06288143	54.80396841	53.24329158	61.95530837
2	59.55455132	48.99310447	57.88743563	104.4588888
2	56.4726828	51.00918595	52.77598584	107.3894025
2	57.35238051	51.32758524	54.239	24.04467527
2	59.11298527	64.45238759	64.45238759	111.84778
2	38.44115704	57.10185298	48.23214141	80.58644655
2	75.31753018	nan	93.91994591	121.2304086
2	84.80140236	nan	112.5546958	78.61874963
2	87.72263836	nan	93.95641939	93.08228752
2	49.8875872	59.2077984	56.86380492	104.0531255
2	40.3309558	58.76384996	56.04959518	52.43048394
2	61.29902802	85.98288457	85.98288457	97.23275291
2	74.98777603	83.36673671	83.36673671	70.99014531
2	79.11183081	81.43264629	81.43264629	37.81204557
2	84.99513652	89.92602467	89.92602467	105.9353888
2	83.1890852	56.30990235	56.30990235	104.9503158
2	57.90700357	70.37791212	70.37791212	47.11839891
2	86.46637773	75.66997213	75.55962981	107.4939392
2	58.55925451	50.08473104	49.83447862	101.6790812
2	99.04039909	62.65077258	63.35708662	106.3765197
2	111.3789186	79.21648408	79.21648408	119.2331588
2	70.62167826	81.94317772	81.94317772	122.5093002
2	40.30613429	77.67930111	73.93724477	105.2899639
2	96.44131041	nan	95.97497343	91.52839955
2	102.2551653	nan	96.98595005	108.2475229
2	74.04167923	nan	86.50092627	41.5044983
2	83.50466453	nan	108.2256808	46.19049793
2	97.83413969	75.04057244	76.6488003	69.61932502
2	43.30621843	45.51809313	43.7842699	52.22696142
2	83.51089049	nan	64.73562206	101.6304834
2	84.88198328	nan	72.32222696	126.9835773
2	46.07819846	67.35264647	69.68415766	67.13277053
2	55.1902415	63.98209281	64.21010879	67.52452099
2	35.52028758	45.10478537	45.10478537	79.39541175
2	48.85358383	57.61042643	69.14456337	85.85600477
2	42.58601294	67.14387137	66.02257321	118.9059768
2	54.42559532	97.65167876	77.87539266	58.84839913
2	54.57461543	91.66213505	82.78151983	42.42259963
2	90.45769847	62.18064213	62.18064213	96.35186237
2	85.66691338	67.21544633	67.21544633	70.6264468
2	66.29085187	nan	87.75833557	63.1840345
2	97.28468259	nan	132.4270632	108.8539514
2	71.08854558	nan	77.7738864	82.86635972
2	54.780492	59.82083104	59.82083104	59.24810197
2	60.51318239	102.9201511	105.2125232	77.27937861
2	72.63379998	96.27445084	93.30430696	64.60543507
2	37.42818648	81.54351308	81.54351308	89.94864024
2	58.72866062	76.6716052	76.6716052	55.19145241
2	87.86901249	nan	90.91498481	86.0553866
2	96.94122342	nan	101.3990491	40.29471017
2	101.5563704	85.0494032	93.25070581	91.82940178
2	76.97236575	85.34161508	90.27938305	98.7561136
2	48.63293952	68.51728844	75.39270175	105.9945329
2	68.92781416	57.54526829	57.54526829	28.04602585
2	46.51306518	60.54578819	60.54578819	95.13226044
2	40.04060732	68.00943875	68.00943875	61.51123508
2	59.82901769	77.45476855	77.45476855	114.720662
2	63.88462818	77.47247568	77.47247568	92.53272726
2	51.73518542	57.61684594	57.61684594	80.27689756
2	53.0083597	81.46789845	81.46789845	62.115712
2	43.62447902	62.74816487	62.74816487	68.58246368
2	52.25339072	74.08454314	74.08454314	89.47930265
2	45.62262393	60.45650451	58.37690782	94.63657013
2	61.30642812	81.58450505	81.27921271	71.01649037
2	63.20023777	61.56679939	61.56679939	52.84173926
2	73.79812603	96.07490901	96.07490901	41.17001056
2	69.61638369	91.37959589	91.37959589	65.48181222
2	52.01630435	59.49369811	59.49369811	24.65139915
2	43.58387867	59.12083441	89.88520626	78.8082146
2	50.58430269	55.28106178	98.4296885	36.22170282
2	43.10257527	64.88926611	64.28459284	100.028424
2	58.33938107	57.06384848	57.06384848	110.0337469
2	43.28936113	72.78831759	72.78831759	48.51185184
2	79.59902411	95.1640286	95.1640286	82.37276894
2	76.17471808	87.17525071	87.17525071	87.9389148
2	67.33754993	65.13272685	65.13272685	62.21592825
2	66.38355272	71.89418245	71.89418245	66.50883102
2	60.09362265	64.933599	64.933599	46.82259151
2	48.69557606	82.94320659	82.94320659	28.71147724
2	51.06097629	60.02088462	60.53249177	52.01005233
2	49.71565859	76.95107833	73.84634775	41.97263575
2	74.37319334	97.0057568	97.0057568	51.16287306
2	81.27216115	99.70406726	99.70406726	67.7017382
2	87.91411433	nan	100.3243938	80.33191593
2	87.46176625	nan	75.63753603	46.19136784
2	54.17081751	61.48916744	61.48916744	43.88572879
2	63.39712088	53.67241457	53.67241457	94.67798167
2	55.13809966	56.87496475	56.87496475	77.56256602
2	44.20778242	53.57141545	53.57141545	72.05353988
2	60.97304908	72.64798837	72.64798837	62.87944054
2	50.15405227	81.59046719	81.59046719	51.01811553
2	49.84094879	68.95577077	68.95577077	57.1248109
2	55.34785079	48.48225524	48.48225524	57.88512726
2	44.20349548	65.3359318	65.3359318	50.15096414
2	74.99551558	55.94772388	55.94772388	30.47440555
2	83.96042504	64.33988754	64.33988754	19.26130419
2	39.99340912	63.74857212	63.74857212	25.69899399
2	61.03350694	51.5546181	51.5546181	25.40143969
2	57.23140683	74.23757048	74.23757048	80.82182539
2	28.36214301	78.16085701	81.10489143	46.8746429
2	47.52814908	79.66998815	66.06336248	51.96630754
2	71.97524532	62.93265984	73.33558128	27.30959743
2	71.91040265	65.48652995	75.48953012	62.60058625
2	54.99626384	47.58438629	47.58438629	67.00235353
2	53.9597898	69.83513066	72.66159698	53.55367226
2	61.73906926	63.67374364	83.02272477	34.73792032
2	49.94127732	52.79212035	52.79212035	53.89742507
2	49.57427995	43.39226626	43.39226626	59.14809625
2	53.89956848	51.21171735	51.21171735	34.58392434
2	36.6225915	38.08974715	38.08974715	21.57400593
2	51.13735808	61.75851279	61.75851279	42.58769087
2	54.44461263	71.60669676	111.7172372	52.91208837
2	47.48638486	50.2009888	94.21559835	21.23524003
2	52.04465289	38.52734832	38.52734832	27.05787359
2	57.95076608	56.21104775	56.21104775	48.74455452
2	78.78356037	50.26070954	50.26070954	54.14829216
2	60.04706256	41.34112797	41.34112797	47.21082291
2	63.87868569	55.88189848	55.88189848	52.95258716
2	44.64203697	70.73505492	70.73505492	34.58303665
2	47.32919162	48.42314589	48.95034157	59.08666402
2	36.94809709	36.01869079	35.33119939	41.24100684
2	38.93816898	56.90632649	56.90632649	31.64719397
2	45.14628115	60.06156381	60.06156381	42.37177811
2	61.91523208	38.41698048	38.41698048	42.91527251
2	47.15723652	46.5360549	46.5360549	46.25135592
2	37.13596416	52.81510983	52.81510983	38.87220304
2	48.53897254	48.3586346	48.3586346	33.65920684
2	61.95922877	50.19163887	50.19163887	34.79580051
2	73.09696613	47.61595043	47.61595043	34.77528503
2	96.48561778	58.19640232	85.02947123	17.84350193
2	33.66217676	50.52214137	29.22780427	6.715949376
2	64.68121401	42.49401111	84.98774625	36.12157614
2	51.5121038	55.31863089	55.31863089	32.42702209
2	54.41296989	46.84222683	46.84222683	35.30702394
2	41.51610318	52.3454346	52.3454346	23.02261194
2	52.99885361	42.63125172	42.63125172	25.99050751
2	48.53216878	46.92899848	46.92899848	7.666412818
2	84.59751013	57.92295913	91.78394915	19.09048504
2	75.26136522	77.907021	109.1518482	35.97539488
2	43.15794802	68.69542954	68.69542954	23.74664395
2	47.1588167	50.10383155	51.18023983	27.49137593
2	62.32830205	62.89998144	65.89687394	31.26984617
2	56.17441996	52.59636605	52.59636605	32.25071313
2	57.03355558	46.57687243	36.98114907	25.62029033
2	44.99812359	47.78772873	48.37603841	40.12191706
2	36.50779812	48.11190921	48.49178532	35.88270914
2	50.22612151	40.49123973	41.99389435	35.25929191
2	65.81152629	50.76410036	65.22298619	46.20495727
2	72.70708907	61.15497487	51.21340966	22.86355244
2	64.88586038	69.36286058	58.55057424	32.00835989
2	54.3932024	68.48315973	64.41127096	24.66297501
2	54.79147169	53.90896625	53.84563393	32.23479949
2	66.83618526	59.77744286	59.66845515	14.75637164
2	64.27882201	45.95846577	45.95846577	23.77211609
2	58.81482829	36.34386055	36.34386055	34.75652653
2	50.1722329	35.87159972	35.61846995	34.92550128
2	41.2902163	47.78108617	48.02373738	31.14568996
2	53.91783694	41.27528448	44.26878138	19.80673656
2	45.46267705	44.60312916	45.13286401	18.28395912
2	36.65393389	45.29443577	57.13125873	25.61713185
2	34.52934221	58.02081742	58.76473359	27.0071252
2	55.09720873	44.07196202	45.1263556	23.86177144
2	46.16097563	57.5628533	57.5628533	28.32736852
2	65.68087309	58.12298815	54.84640675	27.14986481
2	46.49553114	47.24520211	42.46705725	12.41184633
2	64.66516362	49.01938537	49.01938537	26.48394574
2	41.92291922	43.24548019	43.24548019	13.7217019
2	56.58131804	40.00105329	40.00105329	24.10488156
2	53.06808796	70.0205401	69.80763847	29.9828041
2	42.36809114	67.74266016	67.45847551	33.8024759
2	89.01714763	36.49019296	36.49019296	24.80128631
2	63.45407911	68.31749845	68.31749845	23.90357581
2	36.87808799	54.34227927	60.02024217	22.35404633
2	37.10526154	45.96480742	44.04280311	16.10016227
2	43.88551004	38.01993242	37.97145131	18.33179611
2	31.67249528	40.51668038	45.10817863	13.62712895
2	36.27673624	38.37557162	40.60539163	11.93444211
2	55.74438394	44.43487277	46.07579167	33.85819872
2	54.83892501	55.66399818	54.60051184	33.52281273
2	64.08492824	48.5870624	48.5870624	36.25060055
2	74.25539223	76.13494535	72.24309437	39.88127324
2	48.71545936	49.10678103	41.33580317	22.67800582
2	36.87201349	42.47181025	40.1658759	24.37613395
2	47.06167007	43.71515289	42.35891604	31.44834559
2	47.79970487	42.82967958	40.6654374	32.90670551
2	56.52699895	48.02766872	51.84554623	17.93467876
2	64.32469702	56.32814084	62.21852121	18.50856375
2	57.87579368	50.42532648	51.67883445	22.08054245
2	53.6058407	30.28699099	33.53411195	35.97622332
2	62.35028965	48.2970879	50.38563544	23.50275136
2	67.76265843	56.50130587	49.18017613	8.963894198
2	65.12577378	48.53802689	48.82423746	18.18897097
2	47.55915787	45.83381204	49.68144668	21.63348398
2	46.05106736	37.22175165	37.22175165	15.90851122
2	50.32930771	26.10043268	27.79469967	7.437275581
2	51.13951852	73.46346607	74.42717789	9.359191126
2	48.66090959	64.00655369	64.00655369	20.83846439
2	60.16931079	80.42294715	64.34124473	24.52779658
2	74.53751613	77.4774994	61.35272287	22.00465127
2	62.00835191	45.25557593	44.16209145	8.94000527
2	54.72498245	47.88056432	49.57667015	17.44503072
2	48.79971245	68.3133147	68.3133147	20.33799836
2	67.09193484	76.21600885	76.21600885	25.16350866
2	61.76404173	50.79755512	54.6451433	32.94140387
2	50.82371022	48.69289001	47.92226496	15.82470397
2	54.63804639	56.91731292	58.3243544	21.10815325
2	62.81701786	40.11347738	39.94078774	17.48592952
2	50.82880472	36.72934864	36.72934864	4.402424243
2	43.91258708	31.90734838	31.90734838	12.95078711
2	55.5679652	51.11792959	51.11792959	16.37504215
2	37.41310732	51.75274742	51.75274742	9.128567407
2	52.07468725	45.1775354	44.10471671	13.68201204
2	55.00426619	39.07170748	35.48891641	19.18155735
2	53.82501035	50.44698125	42.0250018	23.36846989
2	63.63225724	71.06971111	71.87858442	25.51597351
2	54.41865702	41.67525354	41.67525354	25.43565565
2	66.10952085	43.36509314	43.36509314	23.54358216
2	50.3345085	53.45458329	53.45458329	13.41728494
2	42.98657282	44.80143637	43.06042639	18.44271086
2	77.1430667	44.89486291	44.69456822	15.16434166
2	72.61627664	50.67776531	50.66668416	17.84181668
2	72.05614774	43.39953987	43.42036208	13.68669563
2	61.66285835	51.41834548	51.41834548	18.51383475
2	72.15316611	52.04972686	58.73956874	11.13149332
2	47.82757209	51.27839285	59.73493647	20.49279705
2	43.98820631	43.43788738	43.43788738	34.13469138
2	57.1881974	56.47843337	57.39468582	16.55512278
2	87.32516702	52.10576716	49.80749265	31.97710865
2	82.11681705	37.74513884	67.80700342	24.32968025
2	57.12758237	48.91548874	76.07905514	11.26118416
2	62.61801475	56.00929914	55.38647642	8.987854202
2	55.48005107	52.91633644	54.31884062	8.659283668
2	48.26073135	49.88848414	50.99055839	24.6383403
2	40.43354483	36.27233697	33.83595645	14.03069626
2	84.94576844	70.80992085	77.54208615	17.51305201
2	86.63455821	58.83688236	58.83688236	13.06203292
2	69.96584241	49.40281522	76.07430128	16.2937766
2	65.84993399	58.00888745	75.27007103	11.84506886
2	49.49476032	35.61184328	20.46112881	10.71485802
2	43.49275449	48.54235933	34.48742187	22.69756842
2	47.04678752	51.75588681	48.79235927	25.4193586
2	34.54716892	64.41493648	75.48427472	31.71613923
2	65.57335799	31.66096323	41.11396166	29.28862404
2	63.74065355	56.02672912	58.52930238	25.05665603
2	50.64104218	38.88349483	41.48480391	17.42289488
2	62.94163566	57.69286671	98.40259162	14.71532805
2	74.81896824	52.38406653	115.8353117	22.03489484
2	76.56014168	37.90913169	49.96161324	15.98991038
2	64.25505047	60.73451796	57.55236618	13.44973795
2	69.62085828	38.14285251	38.14285251	20.01857083
2	60.153043	58.79592338	40.51635006	20.38593838
2	33.93024307	58.83964845	38.68797947	17.74998531
2	47.28569897	45.22475792	63.86125493	29.90958137
2	43.62936358	39.13928878	69.67157845	19.11681904
2	53.77326684	35.23654322	28.86737067	13.49284251
2	55.11219164	47.53342896	44.30737168	18.15899944
2	36.08381711	54.60588301	42.34835883	33.87172736
2	43.72742128	39.1359001	37.44596288	24.63972511
2	45.68904131	44.28660241	45.95705083	20.46491293
2	35.02595289	63.65483966	48.64089281	23.1598067
2	47.48024849	44.48015022	49.49874656	21.24980937
2	49.8491457	56.83120195	48.55271469	18.39030641
2	43.63742237	58.42231472	52.94408911	23.11574478
2	42.71589201	61.25593805	60.25558728	20.27538675
2	37.24217323	68.91449697	89.42717028	21.88414254
2	31.48425506	64.19915571	58.75315026	11.05293221
2	105.2520084	67.71491706	98.46089747	22.20366902
2	70.43380714	38.64135658	38.00311781	24.85136295
2	57.57465311	57.32515173	62.56948479	9.943903455
2	50.77069525	47.67081765	35.21167971	5.599613777
2	41.22411629	37.88285107	32.56052879	19.41560143
2	55.0328434	48.18964368	46.06444449	9.48070344
2	61.4656292	65.15723899	61.29376489	14.46299804
2	52.17592729	53.41656341	40.32733963	15.8110909
2	49.94968029	40.63151555	68.66205366	22.92815857
2	40.55811006	43.1364248	47.21723407	10.8925858
2	48.98805499	36.12088384	102.2529598	20.27854517
2	57.23298837	40.98180711	115.0009693	17.96611396
2	50.41951466	44.77495076	97.67450101	13.90960902
2	50.86945852	65.04583937	70.18902201	18.53556624
2	66.57059658	46.67959885	49.81593052	16.42889145
2	55.56456146	47.93614765	48.38816519	21.87026203
2	35.38222928	47.81416666	42.37256291	27.9524402
2	48.00680818	49.10047382	45.51850286	27.92782664
2	62.00233733	49.7263941	88.92343367	21.06999586
2	44.62733015	68.70655004	81.70976126	12.26702759
2	46.67987783	40.32686135	40.36442762	25.1872396
2	59.86325406	63.41127594	40.22246504	25.89592271
2	41.29847995	66.64266994	35.06765121	34.52609234
3	nan	nan	nan	83.93504233
3	nan	nan	nan	155.5005695
3	nan	nan	nan	65.76710566
3	nan	nan	nan	71.71360344
3	61.78875686	72.94644151	72.94644151	73.2349366
3	89.42524255	87.1761488	87.6432415	69.24243862
3	92.38010866	99.30602308	98.77173983	41.34825686
3	61.57577236	62.09531102	60.33369073	107.9913452
3	73.00944262	104.8619839	103.113728	55.64058121
3	81.57978143	87.12467277	87.12467277	36.2898588
3	71.81235601	81.80246126	77.59585754	93.19641398
3	47.27874613	65.16025292	63.2530695	96.1921736
3	85.09135104	62.98876663	62.98876663	69.81453326
3	84.21853772	nan	83.84751659	131.3378784
3	91.77379947	nan	89.25322409	85.93666998
3	52.70705905	66.13750445	66.02420477	84.8407645
3	94.34240604	79.80726913	79.3882618	113.2176636
3	87.17585157	78.20016286	82.10965334	155.1386914
3	76.61482627	88.22003027	85.52326483	118.9334547
3	74.86718148	69.140992	69.140992	117.2693357
3	103.5146452	85.14455575	87.31841654	8.120878185
3	80.78924204	82.43786136	83.60593362	110.8965674
3	68.92157332	78.16416339	78.16416339	125.9283879
3	63.23392573	95.49104047	103.3554055	130.0798436
3	56.3200815	99.44864909	89.32527087	91.88686292
3	114.0630913	80.3636114	63.11866837	69.81206612
3	122.2390398	78.91902046	66.92142027	101.3550729
3	52.45564677	66.60432503	70.56500693	83.8538344
3	42.33888722	57.95251611	57.95251611	102.9926065
3	45.00448868	50.84823003	50.84823003	119.04651
3	42.03351332	68.0788064	68.0788064	133.7059532
3	73.91796165	93.28103949	93.28103949	112.8057834
3	69.36555601	100.9936891	100.9936891	98.39681347
3	48.25733879	81.83090698	81.47744953	92.78294492
3	31.25964227	84.16057913	85.24993818	71.57194392
3	66.88286497	106.925761	106.4355265	75.66634769
3	79.27049178	105.5764716	92.74375985	65.48629859
3	60.84284809	70.74399885	68.0651975	91.07968428
3	71.13611763	88.86740284	82.19563243	105.4905141
3	44.97797268	80.34181174	79.6399679	68.09464387
3	36.30697465	67.26154802	67.26154802	110.1052659
3	45.43312348	77.80871878	77.80871878	101.2010031
3	51.40262835	62.68574646	62.68574646	48.05063917
3	43.00697112	61.06205169	61.73005055	82.86132463
3	62.25444181	77.98789821	75.30410662	151.0205207
3	55.05250159	86.60491989	68.07925013	137.9225075
3	54.67612015	70.49826722	81.10285613	119.5452389
3	60.20987094	86.14778918	83.1580553	49.79592205
3	53.26493801	82.54170574	73.6572264	84.93231352
3	48.45179813	58.11097873	58.11097873	95.96526861
3	54.24623348	72.81985013	74.09287962	93.99458536
3	45.96902648	78.93001704	73.76766165	63.84051634
3	50.55667878	91.90106982	91.90106982	66.36496079
3	68.13554586	71.7525112	71.7525112	109.2548387
3	40.4025209	61.82130161	63.33441987	73.98385563
3	60.72075545	61.18397081	66.66917696	95.89915793
3	43.09471489	86.21194224	86.21194224	94.55184309
3	81.84921685	nan	79.45965135	60.81423418
3	77.61032412	nan	94.783438	62.68274639
3	49.37168458	89.3556653	68.69716325	128.0921947
3	59.3264322	81.66771086	87.57141708	42.98857107
3	42.08816846	62.98646557	62.98646557	60.42174547
3	51.00889421	63.17023619	63.17023619	50.77579497
3	82.89315798	nan	107.3199899	34.84397695
3	94.33064918	nan	105.0144509	116.4953059
3	101.1579259	nan	105.6994908	64.60461231
3	40.83373307	67.41616942	67.41616942	87.11039921
3	47.61557175	55.19298275	55.19298275	18.15523915
3	37.74182997	56.12830039	56.12830039	27.48666219
3	60.48307038	68.02305456	68.02305456	58.53148252
3	51.27226885	81.79957095	81.79957095	42.37876231
3	46.61331212	71.84758029	71.84758029	34.23274804
3	48.45327586	66.95886065	66.61092363	81.34968127
3	63.91419057	58.19381432	62.02479116	84.81458052
3	47.97344948	64.42675664	64.42675664	31.66938167
3	48.2968641	55.04967768	55.04967768	39.44748356
3	73.2655097	55.24331817	55.24331817	43.5690065
3	51.92215964	84.83344201	92.75203979	52.41840132
3	53.41930307	75.99439006	100.5413591	87.9943863
3	40.35474934	80.81137819	80.81137819	73.88934704
3	38.92819523	80.32549578	80.32549578	63.37152343
3	50.4246781	61.43485034	61.43485034	39.12034966
3	37.64652552	59.55618485	59.55618485	36.87011615
3	45.55792237	86.42666372	86.42666372	31.65923763
3	52.6808244	55.35027804	55.35027804	52.52546689
3	62.50889978	50.33756045	61.87483158	24.3478576
3	88.4274106	86.33821551	84.09124341	49.24564472
3	81.4392242	105.2642056	105.2642056	57.85875976
3	36.15630562	56.2670692	56.2670692	44.01687186
3	56.05857584	61.04239673	61.04239673	56.70613465
3	54.92771728	70.42953266	70.42953266	48.9730634
3	54.50096925	59.81178087	59.81178087	88.61780022
3	87.73268692	110.3816254	94.60367625	127.9865373
3	75.87920654	92.65398457	95.34712069	83.04610991
3	62.99083123	79.57744055	79.57744055	28.39570102
3	58.02890595	69.30177526	69.30177526	42.9269644
3	87.11958085	54.66324943	54.66324943	33.16144461
3	72.69662117	34.02851117	34.02851117	51.17174616
3	45.3474391	61.55314695	61.55314695	45.53265555
3	46.94501594	58.86260622	75.46365181	47.32853751
3	61.15079731	64.31157602	77.98418043	39.85317482
3	96.4333237	nan	102.0613416	85.01726166
3	68.57145132	nan	120.5546402	69.27216694
3	38.53492441	63.58006445	63.6788943	72.54600794
3	44.55315662	69.81201652	70.58971992	51.23730349
3	40.4478217	52.97288126	52.97288126	56.46184904
3	58.25473828	71.57878722	74.62378842	38.07268083
3	48.66824635	83.20760459	68.99458078	64.70120991
3	39.72316004	67.70563831	67.70563831	21.59440343
3	77.17582897	69.89860857	69.89860857	51.99393402
3	57.7175366	72.28315204	72.28315204	50.53841667
3	49.66145098	36.28131	36.28131	50.35155756
3	44.86833427	63.05570155	63.05570155	56.51005901
3	34.37192774	62.06315709	62.06315709	25.79647757
3	32.51004563	57.58225858	57.58225858	37.05746968
3	33.35022762	64.31635218	64.31635218	9.779283471
3	43.10713005	63.74031189	63.74031189	48.46988873
3	44.72503438	51.30852247	51.30852247	35.6065259
3	54.47412367	49.5700007	49.5700007	53.52118577
3	59.03479191	76.9850707	76.9850707	49.23552609
3	56.05448945	61.40506528	61.40506528	33.21159903
3	47.31312994	66.32174685	66.32174685	26.28493628
3	56.79184546	67.00226969	67.00226969	57.11065591
3	51.97200581	56.31473896	56.31473896	49.12409151
3	42.56017837	44.1367371	44.1367371	19.89566228
3	63.9416749	66.49126199	66.49126199	28.72758686
3	77.20965797	70.21431243	75.00676519	26.2672032
3	64.35729355	50.57196588	94.69697579	32.82927083
3	43.91786021	64.47775785	64.47775785	20.47791676
3	34.94218415	58.15146315	58.15146315	34.10399872
3	48.11542716	52.67368077	52.67368077	35.64941533
3	51.01394995	66.22265856	66.22265856	37.68104968
3	52.81201238	58.14528343	58.14528343	19.79153296
3	49.41587175	45.54440199	45.54440199	21.79085288
3	47.69663719	60.0564267	60.0564267	33.63201778
3	57.26601127	71.03897145	71.03897145	38.56047601
3	71.41945791	64.9473919	80.21792322	31.22055696
3	76.16014315	46.16289176	79.6825974	25.98173534
3	50.78559925	37.45670892	38.10275979	23.6718141
3	42.72798664	50.76985752	56.15992051	47.25241663
3	57.63663679	63.4465338	94.36604891	36.25823924
3	69.50999046	50.92443821	67.17219261	15.71969796
3	68.99081839	94.51883163	69.17733987	17.58927675
3	80.33892576	67.81001462	89.48011574	14.83255688
3	58.65535762	43.39843833	43.39843833	23.3437703
3	50.22782826	61.34193488	86.98916595	43.81914168
3	70.99850248	73.15523605	77.10192045	56.27817642
3	67.68995888	67.61259146	84.04468121	38.17051468
3	69.50446098	72.84495616	85.53940562	22.53081926
3	58.38911278	56.16638698	85.18751647	17.22186696
3	64.7450612	45.29720589	92.1347476	29.04158344
3	56.01361058	56.75523175	56.75523175	47.18758063
3	51.30668979	66.72630708	66.72630708	61.72604927
3	36.58944764	54.59818633	54.20666843	27.69831025
3	50.83583343	49.48503814	48.7122092	40.79636141
3	37.82206472	59.16069819	59.16069819	30.52190975
3	34.15298505	41.85199338	41.85199338	18.17657965
3	59.65161575	46.48586767	46.48586767	39.81136816
3	54.15564887	56.24992897	56.24992897	40.96292644
3	64.11921181	52.83400165	52.83400165	43.57292441
3	89.37618146	43.08048051	73.38476853	42.10005337
3	35.68628578	36.71620592	29.73065912	25.63189716
3	73.3744671	46.05260197	75.52534381	26.90575198
3	72.78969145	44.29543296	59.09374621	29.70814048
3	67.01389131	48.02706436	59.00549721	27.05986532
3	49.99698171	53.83570851	53.79819114	28.08604436
3	58.5432229	42.19273651	42.19119982	14.64070677
3	40.9580922	52.91650309	52.91650309	13.64601975
3	50.68763282	53.52802709	54.09018535	24.75605666
3	66.4400062	46.92516689	46.47039459	37.49795745
3	69.10978995	58.7930662	58.7930662	33.13583944
3	44.23802465	33.20226633	33.20226633	26.31918511
3	38.34042485	52.54759975	52.54759975	33.025565
3	36.57183424	48.16241171	48.16241171	19.54998495
3	25.5370935	32.94266451	32.94266451	20.26477153
3	43.52793136	38.79623706	38.79623706	14.35557207
3	69.00663521	49.72232008	49.72232008	16.3341849
3	57.77521638	50.97132431	44.42542445	30.90404717
3	67.75249076	44.98856772	51.17710042	27.39149807
3	68.99579065	43.90284402	53.78651123	31.06036112
3	38.70997192	43.01117731	44.41548379	24.33832977
3	59.09047746	62.22842244	108.1554492	18.56501393
3	39.30019967	49.65495575	74.52841619	8.105176642
3	36.99352741	44.22112031	55.6633576	21.58930252
3	61.16225258	43.6997672	47.60606492	14.62201939
3	36.95035737	38.84295014	38.84295014	22.54867309
3	69.74403386	48.8887682	48.8887682	24.21390789
3	77.9753352	40.88074356	39.02528872	21.985946
3	60.40608674	51.05522981	50.51694369	18.34770457
3	55.62603129	54.73661438	54.68798478	30.71504098
3	64.29810349	35.08099726	39.38107657	24.7198777
3	45.6194501	43.71347127	43.71347127	17.9355065
3	55.43369328	46.25169606	46.25169606	19.20394777
3	56.4951144	50.43851378	50.43851378	28.78917712
3	33.44788368	56.79700254	56.79700254	28.05407297
3	68.09519928	54.94064088	47.70514389	18.70645792
3	80.81894156	50.94239127	45.03529302	23.63535183
3	36.80420528	60.49221901	60.49221901	24.3405329
3	65.07598469	36.88494837	36.88494837	19.58866368
3	56.52702258	38.91221406	33.84768276	13.37453634
3	36.75895135	51.3162592	49.23138733	16.17152554
3	81.22163966	65.59598394	65.54623889	30.45842662
3	50.93448709	45.54870148	45.54870148	13.71983348
3	56.86317033	52.85799466	52.85799466	21.55984653
3	56.26155461	65.21127301	65.21127301	34.00068167
3	47.45735188	45.80204799	45.80204799	45.34503152
3	59.3491391	42.36238738	42.36238738	32.26526584
3	57.53082375	48.52218478	48.52218478	29.72929143
3	42.3613356	55.54850926	55.54850926	16.76327725
3	81.2626447	53.27898136	58.51575636	14.38599163
3	87.31535573	63.76277589	58.06628277	15.62946257
3	58.20803762	38.70762852	38.70762852	17.92099238
3	36.37902258	35.55282044	35.55282044	31.26282435
3	51.680411	42.54219241	42.54219241	13.57235703
3	53.24063995	51.22636813	51.22636813	10.44045456
3	42.68687013	43.91445787	43.91445787	29.85271252
3	45.83927532	43.67939401	43.67939401	21.37847129
3	72.76308855	37.11879186	35.97331233	15.71264077
3	64.69071705	41.10896496	38.62734625	18.72845334
3	42.92482846	30.01809131	30.01809131	21.05697649
3	45.57872099	34.12428504	34.12428504	20.70157783
3	53.33941318	45.58022795	45.58022795	19.55106725
3	61.55215502	44.94649463	44.94649463	22.08598455
3	45.47047509	37.12095243	37.12095243	27.36077962
3	51.75618858	33.33161766	35.59738596	33.88878674
3	84.37970463	38.17146391	50.87095265	24.69151944
3	97.82392137	38.08606066	45.81837661	17.53306067
3	93.25448774	48.32296016	37.97371828	27.68094621
3	44.32725146	53.70215777	53.41978802	37.55363712
3	66.31141542	53.72829947	52.17205015	20.89510076
3	81.98684762	54.5389394	61.41817205	31.67593481
3	67.93409593	35.46498167	37.01965563	31.04272376
3	58.66127578	41.55684899	74.22849696	31.52449886
3	29.93552995	48.71843186	59.33884115	27.32650903
3	82.76288128	63.59478387	76.65021545	37.30186847
3	85.54770077	81.24586206	82.94312399	34.96040821
3	34.44834221	64.53523735	72.63037762	30.54392672
3	100.2193291	65.37731782	80.4328102	40.50690235
3	72.03926782	41.74984082	32.60084628	24.46017992
3	32.11226581	41.34043668	34.5210491	25.11898737
3	30.52401003	32.22026315	30.5367137	20.37917073
3	75.39407597	42.52214942	40.40429994	33.44428551
3	40.48774735	41.8713962	41.8713962	25.75891528
3	80.02595826	62.75971584	42.07902832	6.746321651
3	41.7659776	50.7014663	30.23536358	16.87021761
3	40.86616822	50.10288422	30.58364867	21.47857401
3	32.74865349	38.73707015	28.94742991	17.51641409
3	72.70575418	49.09329492	42.7164795	25.21284904
3	58.55278376	36.712783	35.115099	27.31288906
3	51.05828051	52.85620798	59.26765545	19.32862104
3	75.08357305	49.15456575	59.89487886	18.11013199
3	30.38492183	29.80849526	20.48587647	11.71086846
3	45.0444899	29.55622724	32.55356231	20.21059232
3	62.71162317	43.93066335	35.40054707	15.30266426
3	75.26880563	39.39095315	39.70337406	14.68501864
3	64.91000364	33.01125778	42.51316024	10.58106652
3	72.2408291	37.52332388	43.16358651	17.88374694
3	50.85226036	39.54842556	31.51729949	11.89561272
3	40.58133705	31.25929696	24.11892575	14.96402119
3	60.62331763	57.21626912	47.34770243	32.81769232
3	114.2910202	54.46910393	52.10845195	15.62251739
3	107.3383392	42.57127295	34.50131769	13.84089619
3	19.46947699	36.32339323	27.02704062	27.61418201
3	21.27321442	49.83752673	27.0994	13.14053792
3	83.146542	50.73133181	43.37864085	28.68868917
3	73.44540842	39.05979383	34.94036752	21.41442434
3	50.74400252	48.23791099	92.52574347	22.75917716
3	51.11893868	38.51935825	91.72821985	21.70964533
3	82.41077921	38.75417942	36.49002069	10.18945905
3	92.0182502	42.69809747	40.22910748	24.28066697
3	29.31617281	47.52337243	33.55320384	24.15229168
3	38.67935005	31.70246838	40.2642185	16.59769469
3	29.77148938	43.95717988	39.07531905	19.52593289
3	34.54626933	30.46928716	19.6684934	25.83537472
3	37.28295042	40.02430004	21.87401231	21.38712124
3	39.49578294	33.73377006	21.1246573	15.71975831
3	38.37652958	38.66756694	29.88405569	15.72246085
3	51.89252597	62.07796851	82.3845225	39.78375521
3	34.34409835	50.09690416	66.99229043	23.1571551
3	33.28388419	48.72567949	35.65005384	27.00650305
3	35.06523768	28.48543202	23.02525141	20.19311267
3	55.3452617	42.52326628	39.55618773	18.33306883
3	29.38653231	45.12883902	52.50536149	17.64571678
3	38.9728741	49.32832988	56.30124335	30.62409968
3	24.97275702	36.90108558	28.13845	36.22869478
3	38.040758	38.43890929	31.71365001	24.94677676
3	33.83200432	38.55545322	25.46086549	32.07195762
3	25.84277059	32.58742393	23.79902838	33.86408711
3	34.75920774	49.50750551	73.02580667	26.35916808
3	29.47082409	49.78384313	63.48220636	22.8008992
3	46.10510954	44.89224088	30.45750408	15.03974897
3	47.66911868	34.00746391	44.90207613	19.84031286
3	59.17648002	55.67402074	52.90682065	21.68773682
3	40.41123055	44.73964289	33.21502235	17.47780839
3	29.11270219	41.05749338	24.12348351	25.25910263
3	33.24917042	33.76499491	22.70319663	21.8700334
3	34.58304871	38.12411171	21.84419106	9.64916598
3	28.33262325	45.68888422	35.21843521	10.88496696
3	30.29838694	51.81763533	40.78706581	28.22150398
3	38.32321029	60.86888358	33.21790198	30.87825698
4	83.25650905	74.89558754	72.49972765	115.8580402
4	62.15436724	54.11970106	54.11970106	92.60847351
4	87.0961328	73.30998675	80.123904	104.7434636
4	85.26361432	68.28310337	68.19532005	61.07733976
4	71.49523783	nan	100.5234653	91.75646758
4	78.28753328	nan	98.49539993	64.87184958
4	97.90012138	nan	83.46766805	72.10790382
4	102.157565	nan	94.47758037	124.731247
4	100.6459949	101.6946927	100.2337597	126.7997868
4	104.0136443	102.25599	88.23968834	99.83596763
4	94.0958388	82.42108663	80.03263794	72.94317057
4	94.16150755	67.10211758	67.10211758	97.47257163
4	81.23543861	93.47182009	91.45509295	92.65962503
4	nan	nan	nan	40.75979171
4	nan	nan	nan	119.2149507
4	46.00275938	69.35866904	68.33106354	102.3240117
4	nan	nan	nan	84.07286027
4	nan	nan	nan	158.068018
4	nan	nan	nan	51.36904506
4	56.58320761	79.54377417	68.24612087	121.937711
4	68.65902853	103.7037758	86.55478344	53.44914498
4	84.14000377	82.80079742	84.54648992	127.1820665
4	46.49201679	48.52191798	48.52191798	85.82928264
4	72.33585119	53.4860617	53.02385584	110.3021316
4	53.1075564	59.69839223	38.87794484	56.94094455
4	nan	nan	nan	75.15557923
4	nan	nan	nan	80.03093371
4	47.32648627	67.58225091	67.58225091	103.1610704
4	65.85644904	82.59268663	82.59268663	93.29342695
4	107.7480536	nan	105.5137381	123.5428154
4	95.10839309	nan	91.29879351	103.3355419
4	79.68558181	66.36125154	94.78142326	128.9097483
4	89.89325748	91.70688526	87.82900526	65.4046172
4	53.8988196	79.68388285	77.02669891	139.8609363
4	50.88617887	67.14468915	76.06503873	79.18225187
4	66.16685384	61.39165622	61.64999098	33.76591576
4	84.7594644	nan	106.1257721	52.89408957
4	95.17027126	nan	65.22857021	136.0906753
4	77.36771879	nan	98.69948256	122.6390153
4	67.01249323	78.08944252	78.08944252	97.313944
4	78.20461904	84.61290765	84.61290765	86.85914517
4	98.28672433	nan	79.6852999	61.44489058
4	96.17221322	nan	81.32226631	140.0201732
4	58.63368803	78.65453495	77.09509851	73.70917059
4	48.06534467	62.43222963	69.82725891	48.61578193
4	63.11468814	51.45558283	47.27485599	74.09363857
4	64.48600733	69.15291552	68.43594083	74.74640508
4	nan	nan	nan	75.47526387
4	nan	nan	nan	66.12893384
4	52.08353357	85.00445687	76.38742456	46.95352786
4	99.63561017	99.99015572	93.87727545	136.1559853
4	87.73420816	nan	82.42010863	85.49225316
4	104.9269315	nan	113.7771821	53.21201792
4	118.5416665	nan	90.33415811	68.28657712
4	45.34666625	72.4235009	72.4235009	73.1996255
4	55.0386866	77.0276068	77.0276068	48.87958281
4	49.2525555	67.02786182	67.02786182	38.94621715
4	57.18105011	71.26540076	64.77179367	95.2112936
4	56.24665341	69.66250719	67.80091042	103.142268
4	56.65999428	63.49533475	63.49533475	91.32264945
4	71.155671	72.13172642	72.13172642	110.1278681
4	50.99941777	75.03044141	75.03044141	113.8151517
4	73.44669978	69.02630343	69.02630343	123.0997253
4	65.0606759	72.71946663	72.71946663	116.9582185
4	62.96515052	90.27938521	90.27938521	91.12760598
4	65.26986942	86.11632763	86.11632763	113.2462749
4	70.71994985	78.154129	78.154129	112.9634295
4	84.22901269	76.10836355	76.10836355	104.2348287
4	46.47832274	74.82718961	74.82718961	86.89668266
4	69.92752838	61.91285458	61.91285458	112.7922836
4	66.04228251	56.68076256	56.68076256	102.0914881
4	60.23247582	54.88749667	82.54077302	148.6410116
4	76.03803161	49.10131669	72.14580434	65.97552993
4	45.1255951	56.97292286	56.97292286	77.39976156
4	37.7284955	60.40909141	60.40909141	49.09560535
4	45.21279834	74.99945864	74.99945864	103.481435
4	64.59690175	68.14989471	68.14989471	34.38313293
4	nan	nan	nan	57.96853589
4	nan	nan	nan	72.61504909
4	65.17185963	73.54040343	72.10612903	56.21196164
4	53.26696042	54.91199705	54.33017098	50.10883982
4	76.31220628	61.23596921	61.23596921	61.00687626
4	104.3139779	81.19575762	82.2916012	60.16374758
4	98.2213133	89.67328438	96.4227147	65.45510966
4	72.29548401	83.57061633	83.57061633	59.51919155
4	76.34988239	80.65502689	80.65502689	64.67263853
4	45.70676179	73.5543964	73.5543964	117.1376278
4	66.31443553	77.31809764	77.31809764	67.86465005
4	53.45360773	70.81352934	70.81352934	60.06824598
4	51.50346024	71.64028633	71.64028633	60.88664941
4	78.39589302	67.66629156	78.21491121	40.6723246
4	76.05327759	92.81982943	90.22693738	79.63169759
4	73.62093886	100.0477569	100.0477569	94.68642096
4	77.39936467	82.93594319	82.93594319	139.8215814
4	43.19844416	65.53360408	65.53360408	97.0201502
4	47.46592652	70.42623383	70.42623383	29.32954611
4	55.06749399	79.89046596	79.89046596	113.6831846
4	41.08022861	50.90968784	50.90968784	98.35708031
4	42.86627364	62.62951966	62.62951966	114.5810468
4	51.13781121	65.94956359	65.94956359	65.37076169
4	64.15115465	77.43675028	77.43675028	32.92382477
4	76.52648236	69.74940835	69.74940835	41.64996393
4	59.28484317	76.91446199	76.91446199	92.12233551
4	49.80859319	86.08071699	86.08071699	59.41681287
4	nan	nan	nan	82.02432661
4	nan	nan	nan	75.6181954
4	54.22672818	64.46856108	64.46856108	60.1986207
4	55.64077552	56.02350447	56.02350447	53.86201848
4	67.4450964	68.17713695	68.17713695	62.62129501
4	59.38069556	66.97525685	66.97525685	44.13083108
4	54.02863165	65.0254486	65.0254486	82.26726978
4	61.89256587	67.11427825	67.11427825	52.5795019
4	46.93008337	78.12789099	78.12789099	82.43788186
4	50.55361737	54.65464623	54.65464623	44.58397564
4	56.4859084	75.77037238	75.77037238	66.68477867
4	70.61099547	81.01953823	89.53208641	65.92927657
4	75.57728332	61.8680069	63.30272779	70.13753038
4	57.84737053	69.12807341	69.12807341	97.35006402
4	53.54355445	53.56516048	53.56516048	51.49084822
4	38.18032604	67.3796786	67.3796786	67.03067077
4	41.48784014	78.00081245	78.00081245	52.42682509
4	53.53681057	55.76099563	55.76099563	51.35299167
4	64.31070242	61.6147175	61.6147175	72.32409248
4	43.96797135	43.12704803	43.12704803	75.80213872
4	46.27020263	69.38356283	69.38356283	67.90623552
4	43.99343199	73.29511498	73.29511498	56.26926671
4	60.30608024	61.05048345	61.05048345	53.24386504
4	55.64722148	60.37912888	60.37912888	44.59878578
4	59.15738988	74.08605935	74.08605935	18.17903113
4	52.65156372	74.82129065	74.82129065	69.77398834
4	37.10231037	52.69214254	52.69214254	67.84602242
4	66.77893025	46.60031074	46.60031074	53.71135939
4	66.38130459	65.67594796	65.67594796	30.34109211
4	70.1680693	45.3597621	45.3597621	42.56710865
4	68.23489295	76.66990109	76.66990109	51.80236378
4	49.50718588	70.58482394	70.58482394	23.12524711
4	41.08881427	49.22148261	49.22148261	21.63710016
4	35.0134099	56.22830411	56.22830411	43.81097699
4	66.68161374	47.39128215	47.39128215	38.62408161
4	70.5084363	73.63095093	84.28192209	43.25619541
4	54.18540901	64.18624401	97.77005213	39.50719617
4	45.29849576	61.94831696	61.94831696	41.25800096
4	59.47236889	72.63846629	72.63846629	71.42386319
4	38.96169067	61.12210014	61.12210014	40.22820447
4	51.52413026	61.33709998	61.33709998	27.29913666
4	50.30982487	44.90681618	44.90681618	44.04876574
4	54.36648689	53.92448174	53.92448174	34.90666793
4	44.07264076	51.70307839	51.70307839	12.20877327
4	47.33347549	54.49059217	54.49059217	32.0792627
4	48.92599963	53.26332035	53.26332035	27.2489304
4	48.31796772	64.43032614	64.43032614	25.82768343
4	42.08542717	69.02954387	69.02954387	72.85815648
4	47.6344769	62.77284271	62.77284271	41.16399775
4	47.49271932	66.28929524	66.28929524	18.87573192
4	52.45554543	49.81911166	49.81911166	29.26744028
4	53.20494193	43.63713867	43.63713867	22.64366465
4	54.75763715	64.38622719	64.38622719	27.80365292
4	47.2142882	87.04267303	87.04267303	28.87704881
4	59.94859823	67.67962769	67.67962769	37.19140284
4	53.81050032	67.36619516	67.36619516	36.47241387
4	48.33659677	62.02086767	62.02086767	13.52419977
4	35.88684956	48.64228588	48.64228588	13.97805451
4	38.90964224	38.66022328	38.66022328	31.19654988
4	48.32049473	64.19178139	64.19178139	39.64437593
4	62.18745606	72.40816909	72.40816909	37.2910173
4	70.12867124	73.72997623	73.72997623	28.12305485
4	66.62033032	66.13885451	66.13885451	34.02821762
4	56.43785018	56.49035556	56.49035556	19.83557702
4	53.26054634	44.24411609	44.24411609	25.56914611
4	55.16032331	59.81454134	59.81454134	9.217307099
4	45.79657127	74.10671153	74.10671153	20.09453101
4	47.27416079	50.1941695	50.1941695	19.52497317
4	53.57259161	56.24019459	56.24019459	27.35564313
4	58.94086512	44.17967343	44.17967343	8.068384946
4	45.12318063	60.09341125	60.09341125	36.32088042
4	45.57705464	51.11569731	51.11569731	28.21085267
4	62.45002289	64.9808408	64.9808408	12.77918838
4	47.27808465	66.940486	66.940486	26.78786358
4	52.51908406	62.28782874	62.28782874	19.73540178
4	59.07920988	59.77673214	59.77673214	31.91372164
4	58.60989447	40.79002334	40.79002334	18.27776101
4	48.2700809	56.55499191	56.55499191	42.07828326
4	51.22892878	60.47783895	60.47783895	19.02295175
4	64.49989886	47.02943214	47.02943214	21.29691727
4	50.15179258	61.65172014	61.65172014	24.64204954
4	35.37169473	63.68378901	63.68378901	36.75191394
4	36.55223847	43.21174034	43.21174034	35.33483104
4	59.86345187	54.96197141	54.96197141	25.63635686
4	45.89690513	50.15840728	50.15840728	25.85443667
4	45.22594739	68.40953781	68.40953781	22.58668871
4	59.89535056	53.92214384	53.92214384	26.38482121
4	51.21420072	68.01310653	69.01963834	28.38348924
4	37.28826181	59.08766698	54.12750742	33.11522588
4	32.43107002	48.91980558	48.91980558	28.51227525
4	40.3852833	55.89487147	56.08609273	39.20625875
4	40.65624127	64.51457258	65.11450157	29.12728199
4	42.86411521	79.96606307	79.96606307	10.04538615
4	70.36545341	64.51994693	86.4888391	44.41647473
4	67.40584167	72.55730632	85.2044838	17.1034587
4	47.28795088	44.80529127	44.80529127	26.9026089
4	43.86346382	59.62751086	59.62751086	8.752300914
4	52.08113932	65.12442178	65.12442178	18.16287669
4	30.276401	52.45512842	52.45512842	17.63000901
4	50.37578836	74.53127608	74.53127608	5.97690501
4	58.46503088	54.44147155	54.44147155	9.599378558
4	70.78295743	58.83619942	58.83619942	16.4633568
4	42.24891135	45.44949592	45.44949592	19.36915534
4	50.2272348	52.54066437	52.54066437	24.40698314
4	59.72932519	48.63231895	48.63231895	28.1660208
4	56.48772051	63.36857403	63.36857403	16.29861759
4	51.27515079	48.13642914	48.13642914	22.25315966
4	57.68759815	55.47241016	55.47241016	9.899184725
4	42.18586826	72.01026355	72.01026355	18.8949223
4	60.13547941	54.8053398	54.8053398	14.13348963
4	58.14204921	57.08250112	57.08250112	12.46398985
4	56.85929766	70.38737909	70.38737909	12.90930636
4	52.13557907	59.9589104	59.9589104	15.36373748
4	52.20040558	59.81288597	59.81288597	26.60268378
4	60.01277526	64.68221997	64.68221997	32.98720372
4	52.58851639	49.27426748	49.27426748	31.1909727
4	51.65397671	62.42165483	62.42165483	21.02857944
4	38.275622	76.48674702	76.48674702	14.67621707
4	50.21272136	67.83437979	67.83437979	20.73900041
4	44.0494282	52.93933885	52.93933885	16.62770641
4	46.26038142	51.47659698	51.47659698	17.1762612
4	47.15842288	77.18281971	77.18281971	24.74181599
4	53.79757919	58.16424062	58.16424062	13.7825621
4	57.08751845	56.32058682	56.32058682	24.62075148
4	44.77417542	52.52631499	52.52631499	31.7375506
4	30.24731468	45.20336346	45.20336346	19.07943639
4	36.40180241	44.11176621	44.11176621	6.555566674
4	38.88090469	46.72080103	43.49206589	28.56860152
4	60.72707396	45.08012596	43.79377406	36.92662745
4	45.94743186	91.54938273	91.54938273	22.44328987
4	42.76234049	69.71090246	69.71090246	12.94258572
4	63.88906681	63.0270831	63.0270831	14.61762139
4	60.44321566	44.86848511	44.86848511	19.72533089
4	45.60602872	51.89255768	51.89255768	19.99416319
4	72.62260108	54.93745911	54.93745911	32.97804004
4	43.28159348	49.12262596	49.12262596	29.35577571
4	57.75145888	61.03046575	61.03046575	17.69887361
4	54.78864447	68.45354853	68.45354853	14.10029674
4	58.1208251	68.11540355	53.06614759	25.67112848
4	51.32822036	52.72951928	51.82869781	29.6822061
4	45.53059567	41.33550006	41.33550006	23.12054438
4	59.93274077	60.50353324	60.50353324	24.62718205
4	58.27309988	56.81887032	56.81887032	23.64237787
4	48.89582841	57.20710145	57.20710145	23.45947981
4	42.23394592	62.16970453	62.16970453	15.7213751
4	41.15110698	82.57269583	82.57269583	11.58178644
4	84.07526249	88.25731044	88.25731044	16.31717118
4	66.17729392	61.48714455	61.48714455	19.94644706
4	51.3608217	57.19679902	57.19679902	30.32822188
4	43.29176062	64.16424898	64.16424898	19.40757854
4	52.63074908	48.74278424	48.74278424	7.952553421
4	56.21415162	42.69838234	42.69838234	6.947905112
4	49.43420501	66.05215771	66.05215771	20.80742257
4	62.40350545	75.79868008	75.79868008	16.00338076
4	52.91463585	68.06267134	68.06267134	12.47365314
4	41.41240779	54.05029627	54.05029627	24.83345246
4	41.03634727	47.35636473	47.35636473	13.87435187
4	65.75664802	37.38635382	37.38635382	10.9841592
4	57.3312629	53.56179592	53.56179592	23.66524563
4	57.15126007	56.39276438	56.39276438	15.9349776
4	56.6557622	38.5416777	38.5416777	7.584672001
4	61.21746907	46.10300778	46.10300778	19.79264264
4	50.53832318	58.26553238	56.67497837	10.22428648
4	56.97055437	73.75053365	75.23899918	9.223888299
4	49.01222734	45.92053837	45.92053837	19.06472994
4	48.58351975	46.97778691	46.97778691	15.77663132
4	56.58062367	43.1523651	48.01456539	31.65535891
4	61.45207054	51.33439299	55.13891842	24.91275124
4	50.61532159	51.89228559	51.89228559	8.53089893
4	66.35156842	53.32945496	53.32945496	23.35750756
4	60.90415138	77.25616002	77.25616002	24.58566661
4	45.3977824	73.25553483	73.25553483	10.77099568
4	49.86191891	48.5505975	48.5505975	14.89804077
4	70.49079073	50.04046787	50.04046787	15.19264241
4	81.10834943	57.1294322	57.1294322	5.253970803
4	62.75330053	59.22738111	59.22738111	16.2460609
4	60.33423751	55.68537581	55.68537581	17.22838253
4	51.17831096	55.97356218	55.97356218	4.248733007
4	52.01556781	41.61152397	41.61152397	8.541489921
4	65.070129	62.07937603	62.07937603	16.99472417
4	46.4400376	74.42799218	74.42799218	16.83558762
4	43.62511962	82.41725715	82.41725715	10.20131645
4	38.23999386	34.06898167	34.06898167	14.42866456
4	71.33589808	44.44919722	44.44919722	13.08620682
4	72.15409213	46.23432112	46.23432112	13.67848878
4	39.06669571	62.67710152	62.67710152	20.45900345
4	51.78734606	54.13572808	54.13572808	12.94306438
4	53.30734155	46.25974027	46.25974027	9.123793283
4	52.41967879	51.38349844	51.38349844	15.2651496
4	52.33681245	47.33959243	47.33959243	8.456857605
4	54.79131201	44.53033504	44.53033504	20.12573971
4	56.49277697	47.08113598	47.08113598	11.41737549
4	51.51822569	53.21308931	53.21308931	13.99135908
4	52.81106616	48.75634753	48.75634753	17.80522693
4	43.5679178	55.01476577	55.01476577	10.47285102
4	44.11107164	56.43683716	56.43683716	13.01731154
