# Supplementary material for: Meta-reinforcement learning via orbitofrontal cortex
Source: Nat Neurosci. 2023 Nov 13;26(12):2182–91. doi: 10.1038/s41593-023-01485-3 (PMC10689244; doi:10.1038/s41593-023-01485-3)
Supplement: Supplementary file 10 — Numerical source data files for figures. [file 41593_2023_1485_MOESM10_ESM.zip › source_data_edf1/edf1.csv]

mouse	session	alarm_rate	miss_rate	num_choice_trials	reaction_time
RH365	1	0.091767881	0.09851552	600	279.3265
RH365	2	0.045454545	0.176767677	308	327.514
RH365	3	0.143742255	0.032218092	665	249.921
RH365	4	0.106575964	0.034013605	758	258.5745
RH365	5	0.090909091	0.062937063	726	297.9235
RH365	6	0.104696673	0.066536204	847	250.585
RH365	7	0.091666667	0.039583333	417	290.9125
RH365	8	0.069767442	0.029375765	736	281.348
RH365	9	0.090261283	0.022565321	747	262.168
RH365	10	0.050209205	0.106694561	403	327.923
RH365	11	0.028888889	0.124444444	381	334.348
RH365	12	0.226986129	0.056746532	568	291.6685
RH365	13	0.26873385	0.040482343	802	264.999
RH365	14	0.223091977	0.142857143	324	303.665
RH365	15	0.133784928	0.090601185	916	282.0845
RH365	16	0.104347826	0.185093168	572	305.582
RH365	17	0.106153846	0.153846154	481	309.833
RH365	18	0.178489703	0.04805492	338	245.4105
RH365	19	0.105882353	0.094117647	544	307.17
RH365	20	0.208443272	0.084432718	536	243.999
RH365	21	0.125	0.074728261	589	246.077
RH365	22	0.106699752	0.096774194	321	321.9045
RH365	23	0.160116448	0.184861718	450	289.09
RH365	24	0.142056075	0.173831776	366	297.332
RH365	25	0.104508197	0.092213115	392	312.999
RH365	26	0.091511936	0.149867374	572	292.26
RH365	27	0.152793615	0.115165336	642	220.244
RH365	28	0.15565032	0.012793177	390	222.749
RH365	29	0.222764228	0.021138211	465	203.905
RH365	30	0.2092257	0.049423394	450	198.171
RH365	31	0.104761905	0.077380952	687	206.833
RH365	32	0.126394052	0.037174721	450	201.332
RH365	33	0.116666667	0.075641026	630	203.741
RH365	34	0.091651543	0.072595281	921	196.65
RH365	35	0.120104439	0.031331593	650	212.004
RH365	36	0.050179211	0.134408602	455	235.166
RH365	37	0.096904441	0.043068641	639	217.649
RH365	38	0.093069307	0.289108911	312	305.665
RH365	39	0.151969981	0.04315197	429	206.824
RH365	40	0.170520231	0.049132948	270	228.16
RH353	1	0.113557358	0.062572422	711	295.004
RH353	2	0.168780488	0.022439024	829	236.5855
RH353	3	0.070857143	0.112	715	282.999
RH353	4	0.130049261	0.107389163	774	266.651
RH353	5	0.182089552	0.046766169	775	259.832
RH353	6	0.09252218	0.152091255	596	285.832
RH353	7	0.194444444	0.05026455	571	270.172
RH353	8	0.227316141	0.035339064	772	258.0905
RH353	9	0.155218555	0.036574487	906	250.483
RH353	10	0.143468951	0.027837259	774	236.083
RH353	11	0.125177809	0.075391181	562	266.175
RH353	12	0.136934673	0.033919598	660	265.7595
RH353	13	0.144945189	0.06455542	649	252.332
RH353	14	0.13840399	0.043640898	656	247.5875
RH353	15	0.147627417	0.043936731	460	249.257
RH353	16	0.153729072	0.03348554	534	252.09
RH353	17	0.109865471	0.067264574	734	257.666
RH353	18	0.178515008	0.011058452	513	248.666
RH353	19	0.20738975	0.041716329	630	261.9155
RH353	20	0.110754414	0.083467095	502	252.014
RH353	21	0.173076923	0.025240385	667	248.682
RH353	22	0.12012012	0.072072072	538	273.572
RH353	23	0.158974359	0.111538462	569	271.681
RH353	24	0.201535509	0.080614203	374	191.332
RH353	25	0.147808359	0.034658512	802	199.333
RH353	26	0.211243612	0.017035775	453	184.181
RH353	27	0.123287671	0.037671233	245	196.999
RH353	28	0.17232376	0.045691906	599	211.666
RH353	29	0.107921929	0.071182549	715	207.171
RH353	30	0.1616	0.0208	511	205.163
RH353	31	0.108614232	0.013108614	469	196.182
RH353	32	0.212454212	0.013431013	634	184.0825
RH353	33	0.19138756	0.078947368	305	312.4985
RH353	34	0.22815534	0.063106796	292	311.0905
RH353	35	0.336666667	0.071111111	533	289.499
RH353	36	0.173761946	0.189400521	733	291.332
RH353	37	0.274463007	0.057279236	280	296.7485
RH353	38	0.207756233	0.231301939	405	334.332
RH353	39	0.278165503	0.119641077	604	299.999
RH353	40	0.233396584	0.036053131	385	287.8325
RH374	1	0.024896266	0.269709544	340	395.165
RH374	2	0.102898551	0.136231884	525	264.666
RH374	3	0.0702836	0.087546239	683	272.4985
RH374	4	0.110766046	0.051759834	809	242.848
RH374	5	0.092643052	0.107629428	587	289.649
RH374	6	0.04400607	0.103186646	562	336.003
RH374	7	0.062821833	0.10607621	807	252.015
RH374	8	0.033950617	0.174382716	513	345.165
RH374	9	0.044733045	0.193362193	528	360.173
RH374	10	0.049065421	0.21728972	628	370.49
RH374	11	0.045356371	0.3174946	295	408.492
RH374	12	0.035984848	0.223484848	391	409.5895
RH374	13	0.051428571	0.208571429	259	363.166
RH374	14	0.101485149	0.180693069	290	356.649
RH374	15	0.074175824	0.217032967	258	322.34
RH374	16	0.052132701	0.075829384	552	379.998
RH374	17	0.080314961	0.091338583	526	384.165
RH374	18	0.049079755	0.085889571	423	338.4985
RH374	19	0.058951965	0.056768559	405	363.498
RH374	20	0.046656299	0.220839813	471	317.816
RH374	21	0.067692308	0.061538462	566	335.2485
RH374	22	0.057356608	0.326683292	494	315.993
RH374	23	0.129032258	0.147177419	359	318.165
RH374	24	0.063694268	0.291719745	506	352.9235
RH374	25	0.114081996	0.058823529	464	306.915
RH374	26	0.109677419	0.029032258	534	238.2495
RH374	27	0.096459096	0.085470085	670	256.1655
RH374	28	0.088404133	0.071182549	732	202.333
RH374	29	0.066176471	0.098529412	568	262.1575
RH374	30	0.057539683	0.089285714	430	312.749
RH374	31	0.029182879	0.093385214	451	346.998
RH374	32	0.143589744	0.03974359	637	232.817
RH374	33	0.073806078	0.030390738	619	284.181
RH374	34	0.129509713	0.070305273	865	228.499
RH374	35	0.195897436	0.037948718	747	225.316
RH374	36	0.19382716	0.02345679	634	210.927
RH374	37	0.145178765	0.015167931	775	212.172
RH374	38	0.093503937	0.028543307	892	211.333
RH374	39	0.100334448	0.046822742	765	213.332
RH374	40	0.100257069	0.044987147	665	218.326
RH375	1	0.220385675	0.082644628	253	494.497
RH375	2	0.066666667	0.106976744	533	488.993
RH375	3	0.123481781	0.085020243	391	471.493
RH375	4	0.133239832	0.183730715	487	584.75
RH375	5	0.272727273	0.197860963	198	470.5125
RH375	6	0.243351064	0.073138298	514	437.2525
RH375	7	0.109869646	0.143389199	401	529
RH375	8	0.201639344	0.162295082	388	409.754
RH375	9	0.083841463	0.268292683	425	621.9985
RH375	10	0.04789272	0.38697318	295	500.493
RH375	11	0.14756447	0.180515759	469	488.005
RH375	12	0.044776119	0.482587065	190	633
RH375	13	0.111428571	0.16	255	377.493
RH375	14	0.109126984	0.158730159	369	373.25
RH375	15	0.157055215	0.206134969	519	439.994
RH375	16	0.118232044	0.103867403	704	410.985
RH375	17	0.117100372	0.17472119	381	418.992
RH375	18	0.04950495	0.272277228	137	446.2445
RH375	19	0.115	0.2	137	445.754
RH375	20	0.067398119	0.269592476	423	426.7435
RH375	21	0.115303983	0.236897275	309	414.007
RH375	22	0.041800643	0.397106109	349	648.516
RH375	23	0.074265976	0.183074266	430	423.999
RH375	24	0.02393617	0.372340426	227	421
RH375	25	0.135135135	0.224662162	379	340.75
RH375	26	0.090243902	0.17804878	300	389
RH375	27	0.078823529	0.227058824	590	496.5
RH375	28	0.183115339	0.152199762	559	470.5
RH375	29	0.124633431	0.112903226	520	450.5
RH375	30	0.095238095	0.333333333	168	426.5
RH375	31	0.103641457	0.259103641	455	486
RH375	32	0.14379085	0.161220044	319	380.5035
RH375	33	0.11875	0.26875	196	475.5
RH375	34	0.141122914	0.077389985	515	397.995
RH375	35	0.16359447	0.119815668	311	345
RH375	36	0.118020305	0.197969543	539	416.507
RH375	37	0.104651163	0.131229236	460	391
RH375	38	0.164794007	0.146067416	368	410
RH375	39	0.12654321	0.081790123	513	415.004
RH375	40	0.09962406	0.184210526	381	430.25
RH456	1	0.124293785	0.114877589	404	338.662
RH456	2	0.103448276	0.088669951	328	322.498
RH456	3	0.135294118	0.176470588	234	292.665
RH456	4	0.210720887	0.086876155	380	404.9955
RH456	5	0.135435993	0.309833024	299	499.907
RH456	6	0.297142857	0.117142857	205	412.7435
RH456	7	0.265432099	0.083333333	422	294.754
RH456	8	0.456375839	0.043624161	149	356.2565
RH456	9	0.230072464	0.072463768	385	327.499
RH456	10	0.298597194	0.056112224	322	259.749
RH456	11	0.176056338	0.11971831	300	363.9125
RH456	12	0.280632411	0.015810277	178	277.3315
RH456	13	0.243362832	0.057522124	158	283.15
RH456	14	0.289808917	0.02866242	214	309.514
RH456	15	0.233830846	0.034825871	147	285.8245
RH456	16	0.212209302	0.200581395	202	288.09
RH456	17	0.17539267	0.222513089	230	320.415
RH456	18	0.166666667	0.280701754	126	360.838
RH456	19	0.225352113	0.186228482	376	246.015
RH456	20	0.242718447	0.061488673	430	190.166
RH456	21	0.267307692	0.019230769	371	206.015
RH456	22	0.183462532	0.059431525	293	215.171
RH456	23	0.177383592	0.028824834	358	233.015
RH456	24	0.116666667	0.075757576	533	243.257
RH456	25	0.175539568	0.086330935	513	207.333
RH456	26	0.076923077	0.317948718	236	235.999
RH456	27	0.177065767	0.139966273	405	178.499
RH456	28	0.18875502	0.040160643	576	194.514
RH456	29	0.172597865	0.090747331	414	230.8245
RH456	30	0.205298013	0.029801325	462	211.832
RH456	31	0.19123506	0.059760956	376	253.655
RH456	32	0.108262108	0.113960114	273	264.498
RH456	33	0.202272727	0.045454545	331	244.837
RH456	34	0.137123746	0.197324415	398	264.087
RH456	35	0.154471545	0.035230352	299	231.416
RH456	36	0.165898618	0.101382488	318	232.51
RH456	37	0.232911392	0.02278481	294	178.9995
RH456	38	0.138832998	0.040241449	408	208.832
RH456	39	0.292168675	0.024096386	227	277.682
RH456	40	0.155251142	0.068493151	340	299.983
RH445	1	0.081761006	0.113207547	384	348.505
RH445	2	0.157989228	0.041292639	446	325.257
RH445	3	0.125944584	0.201511335	267	471.2505
RH445	4	0.218340611	0.163755459	283	348.997
RH445	5	0.148450245	0.215334421	390	372.748
RH445	6	0.177235772	0.104065041	442	412.248
RH445	7	0.182608696	0.032608696	361	392.5
RH445	8	0.131048387	0.147177419	358	432.2495
RH445	9	0.146171694	0.051044084	346	405.7535
RH445	10	0.083526682	0.099767981	352	353.4975
RH445	11	0.112179487	0.057692308	259	377.257
RH445	12	0.148984199	0.108352144	329	416.9935
RH445	13	0.12	0.056	309	371.504
RH445	14	0.124087591	0.138686131	303	453.006
RH445	15	0.063670412	0.082397004	228	507.249
RH445	16	0.122807018	0.197994987	271	472
RH445	17	0.127413127	0.378378378	128	541.246
RH445	18	0.143835616	0.270547945	171	489.998
RH445	19	0.209195402	0.082758621	308	491.485
RH445	20	0.19047619	0.038961039	356	452.507
RH445	21	0.163461538	0.067307692	400	453.748
RH445	22	0.185915493	0.084507042	259	464.9985
RH445	23	0.109689214	0.109689214	427	510.485
RH445	24	0.136801541	0.078998073	407	468.2515
RH445	25	0.181818182	0.138636364	299	514
RH445	26	0.174887892	0.038116592	351	464
RH445	27	0.148619958	0.078556263	364	514.5
RH445	28	0.173719376	0.064587973	342	464.25
RH445	29	0.185676393	0.045092838	290	461.7425
RH445	30	0.181081081	0.097297297	267	450.997
RH445	31	0.140461216	0.117400419	354	413.5
RH445	32	0.142	0.2	329	499.25
RH445	33	0.222811671	0.076923077	264	500.25
RH445	34	0.248120301	0.102756892	259	543
RH445	35	0.18372093	0.172093023	277	627.505
RH445	36	0.211538462	0.206730769	242	540
RH445	37	0.203921569	0.182352941	313	570.501
RH445	38	0.249382716	0.113580247	258	547.5
RH445	39	0.212713936	0.102689487	280	591.75
RH445	40	0.209213052	0.117082534	351	524
RH377	1	0.212464589	0.050047214	781	205.15
RH377	2	0.248941575	0.036409822	844	215.999
RH377	3	0.234750462	0.047134935	777	220.483
RH377	4	0.227483751	0.061281337	766	240.999
RH377	5	0.244505495	0.034798535	787	215.182
RH377	6	0.138278388	0.037545788	900	210.507
RH377	7	0.108242304	0.005958292	892	198.0145
RH377	8	0.078794902	0.048667439	753	194.15
RH377	9	0.125935162	0.052369077	659	222.326
RH377	10	0.149448345	0.043129388	805	216.666
RH377	11	0.161947905	0.041902605	703	203.166
RH377	12	0.262276786	0.092633929	578	217.999
RH377	13	0.184801382	0.029360967	910	207.666
RH377	14	0.144680851	0.087659574	902	218.0875
RH377	15	0.142081448	0.067873303	873	205.166
RH377	16	0.081176471	0.105882353	691	203.6625
RH377	17	0.097968937	0.040621266	721	202.999
RH377	18	0.203655352	0.041775457	578	206.845
RH377	19	0.146990741	0.023148148	717	200.65
RH377	20	0.151543499	0.036482694	868	191.499
RH377	21	0.234875445	0.014234875	844	195.3325
RH377	22	0.146176186	0.068731849	811	199.666
RH377	23	0.264091858	0.043841336	663	192.8325
RH377	24	0.24182243	0.017523364	634	182.6705
RH377	25	0.259295499	0.045988258	710	181.332
RH377	26	0.330097087	0.020631068	535	199.832
RH377	27	0.284178187	0.030721966	446	199.999
RH377	28	0.16091954	0.048850575	550	183.8325
RH377	29	0.294527363	0.080597015	628	182.666
RH377	30	0.218446602	0.095873786	565	181.181
RH377	31	0.206278027	0.050822123	497	174.666
RH377	32	0.140127389	0.035031847	518	175.931
RH377	33	0.168719212	0.040640394	642	178.666
RH377	34	0.203106332	0.125448029	562	174.504
RH377	35	0.156097561	0.076422764	472	228.423
RH377	36	0.186602871	0.10430622	741	185.999
RH377	37	0.163021869	0.045725646	398	189
RH377	38	0.124513619	0.089494163	404	183.825
RH377	39	0.215976331	0.125739645	445	184.999
RH377	40	0.161812298	0.09600863	688	188.666
