# Supplementary material for: Meta-reinforcement learning via orbitofrontal cortex
Source: Nat Neurosci. 2023 Nov 13;26(12):2182–91. doi: 10.1038/s41593-023-01485-3 (PMC10689244; doi:10.1038/s41593-023-01485-3)
Supplement: Supplementary file 11 — Numerical source data files for figures. [file 41593_2023_1485_MOESM11_ESM.zip › source_data_edf2/edf2abcBottom.csv]

mouse	session	trials	reward_rate	p_choosing_high	optimality
RH365	1	1	0.5	0.333333333	0.4559375
RH365	1	2	0.166666667	0	0.1765625
RH365	1	3	0.5	0.666666667	0.627771464
RH365	1	4	0	0.166666667	0.283958333
RH365	1	5	0	0	0.166
RH365	1	6	0.333333333	0.166666667	0.273085698
RH365	1	7	0.5	0.5	0.575644727
RH365	1	8	0.333333333	0	0.1915625
RH365	1	9	0.333333333	0.333333333	0.360729167
RH365	1	10	0.333333333	0.333333333	0.442168767
RH365	1	11	0.166666667	0	0.185625
RH365	1	12	0.166666667	0	0.1375
RH365	1	13	0.333333333	0.333333333	0.432550667
RH365	1	14	0.5	0	0.1675
RH365	1	15	0.666666667	0.5	0.517636558
RH365	1	16	0.333333333	0.333333333	0.463738905
RH365	1	17	0.166666667	0	0.185625
RH365	1	18	0.5	0.333333333	0.426833322
RH365	1	19	0.333333333	0.333333333	0.416153581
RH365	1	20	0.333333333	0.166666667	0.308958333
RH365	1	21	0.5	0.5	0.535183058
RH365	1	22	0.333333333	0.333333333	0.443596354
RH365	1	23	0.333333333	0.333333333	0.399791667
RH365	1	24	0.333333333	0.333333333	0.364533854
RH365	1	25	0.166666667	0.166666667	0.309700521
RH365	1	26	0.5	0.666666667	0.700157961
RH365	1	27	0.166666667	0.333333333	0.394533854
RH365	1	28	0.166666667	0.166666667	0.313395833
RH365	1	29	0.333333333	0	0.1525
RH365	1	30	0.833333333	0.833333333	0.788690138
RH365	2	1	0.5	0.75	0.585627461
RH365	2	2	0.5	0.5	0.488952246
RH365	2	3	0.5	0.5	0.4484375
RH365	2	4	0.5	0.25	0.3844125
RH365	2	5	0.5	0.25	0.3234375
RH365	2	6	0.75	0.5	0.5458775
RH365	2	7	0.25	0	0.19609375
RH365	2	8	0.666666667	0.666666667	0.635942708
RH365	2	9	0.333333333	0.333333333	0.467401042
RH365	2	10	0.333333333	0.333333333	0.397916667
RH365	2	11	0	0	0.198125
RH365	2	12	0.333333333	0.333333333	0.389276042
RH365	2	13	0.666666667	0.333333333	0.437401042
RH365	2	14	1	0.666666667	0.696551333
RH365	2	15	0.666666667	0.333333333	0.427916667
RH365	2	16	0	0.333333333	0.397916667
RH365	2	17	0.666666667	0.666666667	0.676583333
RH365	2	18	0	0	0.228125
RH365	2	19	0	0	0.15
RH365	2	20	0.666666667	0.666666667	0.686697786
RH365	2	21	0.333333333	0.333333333	0.48615612
RH365	2	22	0.333333333	0	0.198125
RH365	2	23	0.333333333	0.333333333	0.389276042
RH365	2	24	0.666666667	0.666666667	0.728867708
RH365	2	25	0.666666667	0	0.228125
RH365	2	26	1	1	0.835734375
RH365	2	27	0.333333333	0.333333333	0.344791667
RH365	2	28	1	0	0.237828125
RH365	2	29	0.666666667	1	0.867734375
RH365	2	30	0.666666667	0.666666667	0.481458333
RH365	3	1	0.666666667	0.333333333	0.4781875
RH365	3	2	0.166666667	0.333333333	0.41272374
RH365	3	3	0.5	0.5	0.543802167
RH365	3	4	0.166666667	0.166666667	0.259895833
RH365	3	5	0.333333333	0.333333333	0.340471354
RH365	3	6	0.833333333	0.5	0.491707052
RH365	3	7	0.5	0.5	0.646899063
RH365	3	8	0.333333333	0.166666667	0.282395833
RH365	3	9	0.166666667	0.333333333	0.404533854
RH365	3	10	0.166666667	0.333333333	0.384229167
RH365	3	11	0.666666667	0.333333333	0.400533854
RH365	3	12	0.5	0.333333333	0.444544032
RH365	3	13	0.166666667	0	0.1765625
RH365	3	14	0.333333333	0.5	0.5064625
RH365	3	15	0.5	0.333333333	0.470468833
RH365	3	16	0.5	0.166666667	0.310032391
RH365	3	17	0.5	0.333333333	0.420533854
RH365	3	18	0.833333333	0.833333333	0.749496354
RH365	3	19	0.666666667	0.333333333	0.367291667
RH365	3	20	0.666666667	0.666666667	0.592200521
RH365	3	21	0.5	0.333333333	0.406118854
RH365	3	22	0.666666667	0.666666667	0.691372396
RH365	3	23	0.666666667	0.5	0.4746875
RH365	3	24	0.833333333	0.5	0.5606875
RH365	3	25	0.333333333	0.333333333	0.414791667
RH365	3	26	0.6	0.4	0.439565625
RH365	3	27	0.2	0.2	0.320440625
RH365	3	28	0.4	0.6	0.52288
RH365	3	29	0.2	0.2	0.393576875
RH365	3	30	0.6	0.8	0.652693672
RH365	4	1	0.285714286	0.428571429	0.37495
RH365	4	2	0.428571429	0.428571429	0.438046908
RH365	4	3	0.285714286	0.428571429	0.444564286
RH365	4	4	0.428571429	0.428571429	0.471949929
RH365	4	5	0.142857143	0	0.208535714
RH365	4	6	0.571428571	0.428571429	0.436743304
RH365	4	7	0.428571429	0.142857143	0.324072857
RH365	4	8	0.714285714	0.714285714	0.671600708
RH365	4	9	0.285714286	0	0.230446429
RH365	4	10	0.285714286	0.142857143	0.248571429
RH365	4	11	0.428571429	0.285714286	0.360808036
RH365	4	12	0.285714286	0.285714286	0.414735714
RH365	4	13	0.142857143	0	0.168571429
RH365	4	14	0.571428571	0.428571429	0.494726267
RH365	4	15	0.428571429	0.428571429	0.536287514
RH365	4	16	0.285714286	0.285714286	0.417081335
RH365	4	17	0.428571429	0.571428571	0.542511161
RH365	4	18	0.285714286	0.285714286	0.443368304
RH365	4	19	0.285714286	0.285714286	0.337457589
RH365	4	20	0.428571429	0.285714286	0.354339286
RH365	4	21	0.857142857	0.714285714	0.724812835
RH365	4	22	0.428571429	0.428571429	0.479017857
RH365	4	23	0.142857143	0.142857143	0.264783482
RH365	4	24	0.285714286	0.571428571	0.508171875
RH365	4	25	0.285714286	0.142857143	0.356721429
RH365	4	26	0.142857143	0.285714286	0.32
RH365	4	27	0.428571429	0.428571429	0.445906045
RH365	4	28	0.714285714	0.428571429	0.560163337
RH365	4	29	0.142857143	0.285714286	0.365254788
RH365	4	30	0.428571429	0.571428571	0.528796875
RH365	5	1	0.571428571	0.428571429	0.421910714
RH365	5	2	0.571428571	0.428571429	0.445067857
RH365	5	3	0.428571429	0.428571429	0.4094226
RH365	5	4	0.428571429	0.285714286	0.460928516
RH365	5	5	0.142857143	0.142857143	0.254196429
RH365	5	6	0.428571429	0.142857143	0.266029018
RH365	5	7	0.857142857	0.857142857	0.752829885
RH365	5	8	0.142857143	0.142857143	0.393001339
RH365	5	9	0.714285714	0.714285714	0.624017857
RH365	5	10	0.428571429	0.285714286	0.394732143
RH365	5	11	0.142857143	0.428571429	0.457107143
RH365	5	12	0.285714286	0.285714286	0.255714286
RH365	5	13	0.428571429	0.142857143	0.337566964
RH365	5	14	0.714285714	0.571428571	0.571307143
RH365	5	15	0.714285714	0.714285714	0.590042529
RH365	5	16	0.571428571	0.571428571	0.552033482
RH365	5	17	0.142857143	0.142857143	0.334447768
RH365	5	18	0.285714286	0.285714286	0.354821429
RH365	5	19	0.142857143	0.142857143	0.278886161
RH365	5	20	0.428571429	0.714285714	0.644907764
RH365	5	21	0.571428571	0.285714286	0.335408482
RH365	5	22	0.571428571	0.714285714	0.647942049
RH365	5	23	0.571428571	0.285714286	0.425785658
RH365	5	24	0.428571429	0.714285714	0.653316908
RH365	5	25	0.285714286	0.571428571	0.46125
RH365	5	26	0.428571429	0.428571429	0.485245536
RH365	5	27	0.142857143	0.142857143	0.33345
RH365	5	28	0.428571429	0.428571429	0.483404018
RH365	5	29	0.428571429	0.428571429	0.508042355
RH365	5	30	0.428571429	0.428571429	0.494017857
RH353	1	1	0.666666667	0.333333333	0.544487918
RH353	1	2	0.333333333	0.333333333	0.444791667
RH353	1	3	0.333333333	0	0.18
RH353	1	4	0.333333333	0.333333333	0.409728008
RH353	1	5	0	0	0.198125
RH353	1	6	0.666666667	0.333333333	0.349791667
RH353	1	7	0.5	0.5	0.6545675
RH353	1	8	0.5	0.5	0.4821875
RH353	1	9	0.5	0.5	0.5796875
RH353	1	10	0	0	0.1825
RH353	1	11	0	0	0.1375
RH353	1	12	0	0	0.1375
RH353	1	13	0.5	0.5	0.537909673
RH353	1	14	0	0	0.2096875
RH353	1	15	0.5	0.5	0.585452
RH353	1	16	1	0	0.1825
RH353	1	17	1	1	0.89454668
RH353	1	18	0.5	0	0.2546875
RH353	1	19	0	0.5	0.4371875
RH353	1	20	1	0.5	0.6276875
RH353	1	21	1	0.5	0.4821875
RH353	1	22	0.5	0.5	0.5796875
RH353	1	23	0.5	0.5	0.3875
RH353	1	24	0	0	0.223
RH353	1	25	0.5	0	0.1375
RH353	1	26	1	0.5	0.5555
RH353	1	27	0.5	0.5	0.589257095
RH353	1	28	0.5	0.5	0.5796875
RH353	1	29	0.5	0.5	0.4821875
RH353	1	30	0.5	0.5	0.5796875
RH353	2	1	0.625	0.5	0.394559688
RH353	2	2	0.5	0.375	0.429980453
RH353	2	3	0.25	0.375	0.36371875
RH353	2	4	0.25	0.25	0.399206482
RH353	2	5	0.25	0.125	0.278578135
RH353	2	6	0.5	0.5	0.469185547
RH353	2	7	0.375	0.25	0.328447266
RH353	2	8	0.625	0.375	0.505265622
RH353	2	9	0.25	0.125	0.246171875
RH353	2	10	0.625	0.625	0.646058215
RH353	2	11	0.125	0.125	0.233046875
RH353	2	12	0.25	0.25	0.355435547
RH353	2	13	0.5	0.375	0.441111149
RH353	2	14	0.375	0.375	0.44058175
RH353	2	15	0.5	0.25	0.357986149
RH353	2	16	0.625	0.5	0.490825391
RH353	2	17	0.5	0.25	0.364675452
RH353	2	18	0.5	0.5	0.528565625
RH353	2	19	0.375	0.125	0.29285542
RH353	2	20	0.625	0.625	0.602378625
RH353	2	21	0.375	0.375	0.35921875
RH353	2	22	0.125	0.125	0.302357422
RH353	2	23	0.375	0.375	0.405900391
RH353	2	24	0.375	0.375	0.415342075
RH353	2	25	0.125	0.125	0.267857422
RH353	2	26	0.125	0.125	0.255649293
RH353	2	27	0.375	0.25	0.364546875
RH353	2	28	0.125	0.125	0.25676167
RH353	2	29	0.375	0.375	0.449763391
RH353	2	30	0.5	0.125	0.25296875
RH353	3	1	0.36	0.41	0.342601708
RH353	3	2	0.366834171	0.422110553	0.347458296
RH353	3	3	0.363636364	0.414141414	0.344203035
RH353	3	4	0.370558376	0.416243655	0.346105715
RH353	3	5	0.37755102	0.423469388	0.351922958
RH353	3	6	0.384615385	0.415384615	0.346464179
RH353	3	7	0.386597938	0.422680412	0.351777783
RH353	3	8	0.378238342	0.414507772	0.346276874
RH353	3	9	0.385416667	0.421875	0.352113603
RH353	3	10	0.387434555	0.418848168	0.351231344
RH353	3	11	0.4	0.436842105	0.366206499
RH353	3	12	0.402116402	0.428571429	0.361975194
RH353	3	13	0.404255319	0.441489362	0.3699611
RH353	3	14	0.406417112	0.438502674	0.371214234
RH353	3	15	0.397849462	0.435483871	0.365928804
RH353	3	16	0.405405405	0.443243243	0.375082949
RH353	3	17	0.407608696	0.434782609	0.369517449
RH353	3	18	0.404371585	0.43715847	0.372001151
RH353	3	19	0.406593407	0.43956044	0.373906066
RH353	3	20	0.408839779	0.436464088	0.373459589
RH353	3	21	0.411111111	0.444444444	0.3801535
RH353	3	22	0.411111111	0.438888889	0.376727805
RH353	3	23	0.416666667	0.444444444	0.382690925
RH353	3	24	0.4	0.433333333	0.374505583
RH353	3	25	0.405555556	0.433333333	0.374977805
RH353	3	26	0.411111111	0.444444444	0.384952048
RH353	3	27	0.4	0.433333333	0.377775413
RH353	3	28	0.405555556	0.438888889	0.381275413
RH353	3	29	0.405555556	0.433333333	0.378383052
RH353	3	30	0.411111111	0.438888889	0.382685135
RH353	4	1	0.6	0.6	0.446192751
RH353	4	2	0.2	0	0.20575
RH353	4	3	0.4	0.4	0.44744
RH353	4	4	0.2	0.4	0.391565625
RH353	4	5	0.4	0.2	0.347893672
RH353	4	6	0	0	0.158875
RH353	4	7	0.4	0.2	0.249875
RH353	4	8	0	0	0.158875
RH353	4	9	0.2	0.4	0.4290558
RH353	4	10	0.4	0.4	0.4380558
RH353	4	11	0.6	0.2	0.346108848
RH353	4	12	0.4	0.6	0.491565625
RH353	4	13	0.4	0.2	0.396771875
RH353	4	14	0.2	0.4	0.415875
RH353	4	15	0.2	0	0.176875
RH353	4	16	0.4	0.4	0.4452
RH353	4	17	0.4	0.4	0.469729494
RH353	4	18	0.2	0.2	0.33575
RH353	4	19	0.2	0.2	0.267875
RH353	4	20	0.2	0	0.158875
RH353	4	21	0.2	0.2	0.284818672
RH353	4	22	0.4	0.4	0.343565625
RH353	4	23	0.4	0.2	0.389523875
RH353	4	24	0.2	0.4	0.38775
RH353	4	25	0.25	0	0.2096875
RH353	4	26	0.5	0.5	0.49634375
RH353	4	27	0.5	0.25	0.375550781
RH353	4	28	0.5	0.5	0.5084375
RH353	4	29	0.25	0.5	0.39734375
RH353	4	30	0	0	0.239464844
RH353	5	1	0.322580645	0.35483871	0.279057004
RH353	5	2	0.333333333	0.333333333	0.279921404
RH353	5	3	0.344827586	0.344827586	0.284595418
RH353	5	4	0.357142857	0.357142857	0.29475954
RH353	5	5	0.407407407	0.407407407	0.334346684
RH353	5	6	0.384615385	0.384615385	0.319045641
RH353	5	7	0.4	0.4	0.317754923
RH353	5	8	0.375	0.375	0.308286378
RH353	5	9	0.391304348	0.391304348	0.312942171
RH353	5	10	0.409090909	0.409090909	0.325886276
RH353	5	11	0.428571429	0.428571429	0.317966426
RH353	5	12	0.45	0.35	0.297038966
RH353	5	13	0.368421053	0.368421053	0.294068155
RH353	5	14	0.444444444	0.444444444	0.350284615
RH353	5	15	0.411764706	0.411764706	0.337157055
RH353	5	16	0.4375	0.375	0.288217225
RH353	5	17	0.466666667	0.4	0.307431706
RH353	5	18	0.5	0.5	0.3935598
RH353	5	19	0.384615385	0.384615385	0.292972882
RH353	5	20	0.5	0.416666667	0.333930138
RH353	5	21	0.454545455	0.454545455	0.379456588
RH353	5	22	0.4	0.5	0.388302247
RH353	5	23	0.444444444	0.555555556	0.393738608
RH353	5	24	0.75	0.75	0.547455934
RH353	5	25	0.571428571	0.428571429	0.381368248
RH353	5	26	0.833333333	0.833333333	0.592867188
RH353	5	27	0.8	0.6	0.490440625
RH353	5	28	0.75	0.75	0.48109375
RH353	5	29	0.666666667	0.333333333	0.314791667
RH353	5	30	0.5	0.5	0.4371875
RH374	1	1	0.333333333	0.333333333	0.2825
RH374	1	2	0.666666667	0	0.198125
RH374	1	3	0.333333333	0	0.15
RH374	1	4	0.333333333	0	0.15
RH374	1	5	0.333333333	0.333333333	0.40803112
RH374	1	6	0	0	0.198125
RH374	1	7	0.333333333	0	0.15
RH374	1	8	0.666666667	0.666666667	0.689079434
RH374	1	9	0	0	0.228125
RH374	1	10	0.333333333	0.333333333	0.424938548
RH374	1	11	0.333333333	0.333333333	0.437401042
RH374	1	12	0	0	0.198125
RH374	1	13	0.333333333	0.333333333	0.349791667
RH374	1	14	0.333333333	0	0.198125
RH374	1	15	0.666666667	0.333333333	0.416939782
RH374	1	16	0.333333333	0.333333333	0.437401042
RH374	1	17	0	0	0.198125
RH374	1	18	0.333333333	0.666666667	0.649756714
RH374	1	19	0.333333333	0	0.228125
RH374	1	20	0.333333333	0.666666667	0.596458333
RH374	1	21	0.333333333	0	0.228125
RH374	1	22	0.666666667	0.666666667	0.596458333
RH374	1	23	1	0	0.2546875
RH374	1	24	1	1	0.8071875
RH374	1	25	0.5	0	0.2546875
RH374	1	26	0.5	1	0.8071875
RH374	1	27	0.5	0.5	0.3575
RH374	1	28	1	0.5	0.639242188
RH374	1	29	0.5	0.5	0.4821875
RH374	1	30	0	0	0.2096875
RH374	2	1	0.393939394	0.464646465	0.361130747
RH374	2	2	0.363636364	0.444444444	0.347566827
RH374	2	3	0.363636364	0.454545455	0.352712029
RH374	2	4	0.373737374	0.464646465	0.361156473
RH374	2	5	0.353535354	0.444444444	0.344602654
RH374	2	6	0.363636364	0.454545455	0.352712029
RH374	2	7	0.363636364	0.444444444	0.344890059
RH374	2	8	0.373737374	0.464646465	0.361544352
RH374	2	9	0.353535354	0.444444444	0.34579915
RH374	2	10	0.383838384	0.474747475	0.369787408
RH374	2	11	0.363636364	0.454545455	0.35718504
RH374	2	12	0.353535354	0.444444444	0.344890059
RH374	2	13	0.363636364	0.454545455	0.352712029
RH374	2	14	0.373737374	0.454545455	0.353722382
RH374	2	15	0.363636364	0.444444444	0.34579915
RH374	2	16	0.373737374	0.454545455	0.353908525
RH374	2	17	0.393939394	0.464646465	0.362352969
RH374	2	18	0.383838384	0.474747475	0.365501355
RH374	2	19	0.393939394	0.464646465	0.358652531
RH374	2	20	0.387755102	0.469387755	0.359818629
RH374	2	21	0.37755102	0.459183673	0.357874853
RH374	2	22	0.387755102	0.469387755	0.362267608
RH374	2	23	0.37755102	0.469387755	0.359818629
RH374	2	24	0.37755102	0.459183673	0.356461486
RH374	2	25	0.387755102	0.469387755	0.362267608
RH374	2	26	0.397959184	0.479591837	0.371928664
RH374	2	27	0.397959184	0.489795918	0.376999751
RH374	2	28	0.387755102	0.489795918	0.374251026
RH374	2	29	0.397959184	0.5	0.376283482
RH374	2	30	0.408163265	0.5	0.375007972
RH374	3	1	0.421875	0.484375	0.373112781
RH374	3	2	0.375	0.484375	0.376730285
RH374	3	3	0.390625	0.484375	0.375398645
RH374	3	4	0.421875	0.5	0.387151172
RH374	3	5	0.40625	0.484375	0.380417224
RH374	3	6	0.375	0.5	0.385759265
RH374	3	7	0.390625	0.5	0.388463576
RH374	3	8	0.421875	0.5	0.399387452
RH374	3	9	0.375	0.5	0.39501698
RH374	3	10	0.40625	0.515625	0.408708345
RH374	3	11	0.375	0.46875	0.374749402
RH374	3	12	0.380952381	0.492063492	0.38530098
RH374	3	13	0.396825397	0.507936508	0.395217144
RH374	3	14	0.380952381	0.492063492	0.388699541
RH374	3	15	0.380952381	0.492063492	0.392188841
RH374	3	16	0.412698413	0.507936508	0.409609942
RH374	3	17	0.380952381	0.476190476	0.385250355
RH374	3	18	0.396825397	0.492063492	0.396803182
RH374	3	19	0.412698413	0.492063492	0.402557895
RH374	3	20	0.412698413	0.507936508	0.40654599
RH374	3	21	0.396825397	0.46031746	0.384472831
RH374	3	22	0.380952381	0.492063492	0.402369905
RH374	3	23	0.396825397	0.507936508	0.416132868
RH374	3	24	0.412698413	0.507936508	0.418476545
RH374	3	25	0.365079365	0.476190476	0.395484984
RH374	3	26	0.412698413	0.492063492	0.417513848
RH374	3	27	0.412698413	0.523809524	0.425559879
RH374	3	28	0.428571429	0.507936508	0.426929162
RH374	3	29	0.412698413	0.492063492	0.42023101
RH374	3	30	0.396825397	0.507936508	0.42163181
RH374	4	1	0.5	0.5	0.472636883
RH374	4	2	0.5	0.2	0.326446744
RH374	4	3	0.5	0.4	0.4692725
RH374	4	4	0.4	0.1	0.2199375
RH374	4	5	0.4	0.2	0.31604
RH374	4	6	0.2	0.1	0.235581935
RH374	4	7	0.3	0.3	0.394728919
RH374	4	8	0.7	0.5	0.560099772
RH374	4	9	0.4	0.2	0.28475
RH374	4	10	0.6	0.4	0.470736937
RH374	4	11	0.3	0.2	0.3317525
RH374	4	12	0.4	0.3	0.397569648
RH374	4	13	0.3	0.2	0.321157813
RH374	4	14	0.444444444	0.444444444	0.470318707
RH374	4	15	0.555555556	0.222222222	0.290980903
RH374	4	16	0.333333333	0.222222222	0.340631944
RH374	4	17	0.111111111	0.222222222	0.248819444
RH374	4	18	0.555555556	0.444444444	0.478339682
RH374	4	19	0.444444444	0.333333333	0.38976215
RH374	4	20	0.444444444	0.555555556	0.560945236
RH374	4	21	0.444444444	0.222222222	0.317586111
RH374	4	22	0.666666667	0.666666667	0.623030519
RH374	4	23	0.555555556	0.555555556	0.47495215
RH374	4	24	0.666666667	0.444444444	0.449014931
RH374	4	25	0.777777778	0.444444444	0.459623264
RH374	4	26	0.444444444	0.555555556	0.508559444
RH374	4	27	0.555555556	0.333333333	0.465401042
RH374	4	28	0.666666667	0.777777778	0.67913754
RH374	4	29	0.555555556	0.444444444	0.438680556
RH374	4	30	0.777777778	0.777777778	0.589930556
RH374	5	1	0.428571429	0.142857143	0.362866504
RH374	5	2	0.142857143	0.142857143	0.281121071
RH374	5	3	0.714285714	0.428571429	0.455620571
RH374	5	4	0.285714286	0.428571429	0.474013626
RH374	5	5	0.571428571	0.428571429	0.542641749
RH374	5	6	0.285714286	0.714285714	0.485535714
RH374	5	7	0.428571429	0.142857143	0.296176339
RH374	5	8	0.285714286	0.285714286	0.385874944
RH374	5	9	0.857142857	0.857142857	0.682113036
RH374	5	10	0.142857143	0.428571429	0.379964286
RH374	5	11	0.571428571	0.428571429	0.576421946
RH374	5	12	0.571428571	0.714285714	0.583303571
RH374	5	13	0.428571429	0.714285714	0.594602623
RH374	5	14	0.428571429	0.571428571	0.522642857
RH374	5	15	0.428571429	0.428571429	0.412589286
RH374	5	16	0.428571429	0.571428571	0.477589286
RH374	5	17	0.714285714	0.428571429	0.356339286
RH374	5	18	0.714285714	0.714285714	0.535742049
RH374	5	19	0.571428571	0.428571429	0.408017801
RH374	5	20	0.142857143	0.428571429	0.335714286
RH374	5	21	0.285714286	0.571428571	0.566790245
RH374	5	22	0.142857143	0.571428571	0.440625
RH374	5	23	0.428571429	0.428571429	0.617027477
RH374	5	24	0.428571429	0.714285714	0.548565437
RH374	5	25	0.285714286	0.857142857	0.559689732
RH374	5	26	0.285714286	0.428571429	0.432446373
RH374	5	27	0.857142857	0.571428571	0.488187
RH374	5	28	0.428571429	0.428571429	0.427126429
RH374	5	29	0.714285714	0.714285714	0.516988463
RH374	5	30	0.571428571	0.571428571	0.474964286
RH375	1	1	0.333333333	0.333333333	0.3528
RH375	1	2	0.333333333	0.333333333	0.42015971
RH375	1	3	0.333333333	0.333333333	0.440973438
RH375	1	4	0.666666667	0	0.198125
RH375	1	5	0.666666667	0.666666667	0.589067708
RH375	1	6	0	0	0.24625
RH375	1	7	0.333333333	0	0.15
RH375	1	8	1	0.666666667	0.688729908
RH375	1	9	0.333333333	0.333333333	0.48615612
RH375	1	10	0.333333333	0.333333333	0.397916667
RH375	1	11	0.666666667	0.666666667	0.466458333
RH375	1	12	0.666666667	0	0.285953125
RH375	1	13	0	0	0.15
RH375	1	14	0.666666667	0.666666667	0.628552083
RH375	1	15	0.333333333	0	0.24625
RH375	1	16	0.333333333	0.333333333	0.349791667
RH375	1	17	0.666666667	0.666666667	0.73731366
RH375	1	18	0.666666667	0	0.228125
RH375	1	19	0.333333333	0.666666667	0.589067708
RH375	1	20	0.5	0	0.2096875
RH375	1	21	0.5	0.5	0.5747
RH375	1	22	0.5	0	0.1825
RH375	1	23	0	0	0.1375
RH375	1	24	0.5	0.5	0.5555
RH375	1	25	0	0	0.1825
RH375	1	26	0	0	0.1375
RH375	1	27	1	1	0.966704257
RH375	1	28	0	0	0.2546875
RH375	1	29	1	0.5	0.4371875
RH375	1	30	0.5	1	0.7305
RH375	2	1	0.5	0.333333333	0.363421229
RH375	2	2	0	0.5	0.504196875
RH375	2	3	0	0.166666667	0.323958333
RH375	2	4	0.333333333	0.166666667	0.291833333
RH375	2	5	0.5	0.5	0.550403697
RH375	2	6	0	0.166666667	0.32057806
RH375	2	7	0	0.166666667	0.195833333
RH375	2	8	0.333333333	0.166666667	0.316999761
RH375	2	9	0.333333333	0.166666667	0.29057806
RH375	2	10	0.333333333	0.166666667	0.281200521
RH375	2	11	0.333333333	0.333333333	0.410775667
RH375	2	12	0.333333333	0.333333333	0.476180207
RH375	2	13	0.333333333	0.333333333	0.420607912
RH375	2	14	0.166666667	0.166666667	0.308958333
RH375	2	15	0.166666667	0	0.1525
RH375	2	16	0.5	0.333333333	0.394303224
RH375	2	17	0.166666667	0.166666667	0.325879833
RH375	2	18	0.333333333	0	0.1525
RH375	2	19	0.5	0.5	0.535752365
RH375	2	20	0.166666667	0.166666667	0.32057806
RH375	2	21	0.166666667	0.166666667	0.284895833
RH375	2	22	0.333333333	0.333333333	0.422120545
RH375	2	23	0.5	0.5	0.565267188
RH375	2	24	0.5	0.166666667	0.314895833
RH375	2	25	0.5	0.5	0.509511867
RH375	2	26	0.333333333	0.333333333	0.488354167
RH375	2	27	0.333333333	0.333333333	0.367291667
RH375	2	28	0.5	0.5	0.578025
RH375	2	29	0.666666667	0.166666667	0.282395833
RH375	2	30	0	0	0.1615625
RH375	3	1	0.2	0.4	0.417840625
RH375	3	2	0.2	0.2	0.3497815
RH375	3	3	0.4	0.2	0.267875
RH375	3	4	0.2	0.2	0.306875
RH375	3	5	0.6	0.2	0.302818672
RH375	3	6	0.2	0.2	0.3380558
RH375	3	7	0.4	0.2	0.267875
RH375	3	8	0.6	0.2	0.319038869
RH375	3	9	0.4	0.4	0.456702
RH375	3	10	0.4	0.2	0.29675
RH375	3	11	0.75	0.5	0.58103375
RH375	3	12	0.5	0.25	0.361957031
RH375	3	13	0.25	0	0.17359375
RH375	3	14	0.5	0.5	0.48086709
RH375	3	15	0.5	0.5	0.47969375
RH375	3	16	0.25	0.25	0.2475
RH375	3	17	0.5	0.5	0.41
RH375	3	18	0.75	0.5	0.688818347
RH375	3	19	0.25	0.5	0.39734375
RH375	3	20	0.75	0.25	0.424464844
RH375	3	21	0.75	0.75	0.63094375
RH375	3	22	0.25	0.5	0.469707031
RH375	3	23	0.25	0.5	0.44609375
RH375	3	24	0.5	0.5	0.609281152
RH375	3	25	0.25	0.25	0.38109375
RH375	3	26	0.25	0.25	0.339457031
RH375	3	27	0.25	0.5	0.434
RH375	3	28	0.25	0.5	0.4565
RH375	3	29	0.5	0.25	0.435437402
RH375	3	30	0.75	0.5	0.465878547
RH375	4	1	0.666666667	0.333333333	0.409877188
RH375	4	2	0.333333333	0.166666667	0.31158875
RH375	4	3	0.666666667	0.5	0.497153385
RH375	4	4	0.5	0.333333333	0.47580056
RH375	4	5	0	0	0.1765625
RH375	4	6	0.333333333	0.5	0.480367187
RH375	4	7	0.333333333	0.166666667	0.346358333
RH375	4	8	0.166666667	0.166666667	0.285969891
RH375	4	9	0.333333333	0.5	0.5739561
RH375	4	10	0.333333333	0.333333333	0.411411393
RH375	4	11	0.333333333	0	0.185625
RH375	4	12	0.5	0.333333333	0.376729167
RH375	4	13	0.166666667	0.5	0.4249
RH375	4	14	0.833333333	0.833333333	0.708543646
RH375	4	15	0.333333333	0.166666667	0.344249935
RH375	4	16	0.5	0.5	0.4887725
RH375	4	17	0.5	0.5	0.6180875
RH375	4	18	0.5	0.5	0.4821875
RH375	4	19	0.666666667	0.5	0.490625
RH375	4	20	0.666666667	0.333333333	0.450643229
RH375	4	21	0.5	0.5	0.542867188
RH375	4	22	0.666666667	0.5	0.534429688
RH375	4	23	0.333333333	0.666666667	0.581458333
RH375	4	24	0.333333333	0.5	0.527039063
RH375	4	25	0.833333333	0.666666667	0.551458333
RH375	4	26	0.5	0.333333333	0.465246354
RH375	4	27	0.5	0.5	0.5321875
RH375	4	28	0.333333333	0.666666667	0.493958333
RH375	4	29	0.166666667	0.166666667	0.312872396
RH375	4	30	0.833333333	0.666666667	0.665568333
RH375	5	1	0.333333333	0.333333333	0.4625
RH375	5	2	0.333333333	0	0.198125
RH375	5	3	1	0.333333333	0.400685381
RH375	5	4	0.333333333	0.333333333	0.437401042
RH375	5	5	0	0.5	0.3125
RH375	5	6	1	1	0.760452
RH375	5	7	0	0	0.363374805
RH375	5	8	0.5	0.5	0.4371875
RH375	5	9	0.5	0.5	0.3125
RH375	5	10	1	1	0.7497
RH375	5	11	0.5	0.5	0.3575
RH375	5	12	0.5	0.5	0.3125
RH375	5	13	0	0.5	0.3125
RH375	5	14	0.5	0	0.419938834
RH375	5	15	0.5	0.5	0.4371875
RH375	5	16	0.5	1	0.760452
RH375	5	17	0.5	0.5	0.3575
RH375	5	18	0.5	0.5	0.3125
RH375	5	19	0.5	0.5	0.3125
RH375	5	20	0.5	0.5	0.3125
RH375	5	21	0.5	0.5	0.3125
RH375	5	22	0.5	0	0.442699538
RH375	5	23	0.5	0.5	0.4371875
RH375	5	24	0	0.5	0.3125
RH375	5	25	0	0	0.269242188
RH375	5	26	0	0.5	0.4371875
RH375	5	27	0.5	0	0.2096875
RH375	5	28	1	1	0.887179111
RH375	5	29	0.5	0.5	0.3575
RH375	5	30	0.5	0.5	0.3125
RH456	1	1	1	0.5	0.51203125
RH456	1	2	0.5	0.75	0.59318375
RH456	1	3	0.5	0	0.261964844
RH456	1	4	0.5	0.5	0.4371875
RH456	1	5	0.5	0.25	0.4186875
RH456	1	6	0	0	0.16
RH456	1	7	0.25	0.5	0.501957031
RH456	1	8	0	0	0.19609375
RH456	1	9	0.25	0.25	0.28734375
RH456	1	10	0.25	0	0.17359375
RH456	1	11	0.25	0	0.1375
RH456	1	12	0.75	0.75	0.74499916
RH456	1	13	0.5	0.25	0.28359375
RH456	1	14	0.25	0.25	0.428369416
RH456	1	15	0.5	0.5	0.489300781
RH456	1	16	0.5	0	0.2096875
RH456	1	17	0.25	0.25	0.28734375
RH456	1	18	0.5	0.5	0.577026781
RH456	1	19	0.25	0.25	0.3459375
RH456	1	20	0	0	0.17359375
RH456	1	21	0.75	0.25	0.3465
RH456	1	22	1	1	0.860316531
RH456	1	23	0.25	0	0.2749375
RH456	1	24	0.75	0.5	0.47234375
RH456	1	25	0.5	0.5	0.584550781
RH456	1	26	0.75	0.25	0.3459375
RH456	1	27	0.5	0.5	0.56759375
RH456	1	28	0.5	0.25	0.361957031
RH456	1	29	0.75	0.75	0.723050781
RH456	1	30	0.75	0.5	0.4709375
RH456	2	1	0.307692308	0.230769231	0.251974154
RH456	2	2	0.307692308	0.307692308	0.328552738
RH456	2	3	0.307692308	0.307692308	0.338128
RH456	2	4	0.230769231	0.230769231	0.269212308
RH456	2	5	0.230769231	0.307692308	0.341212308
RH456	2	6	0.230769231	0.307692308	0.355827692
RH456	2	7	0.384615385	0.384615385	0.426603832
RH456	2	8	0.384615385	0.384615385	0.439241154
RH456	2	9	0.538461538	0.384615385	0.398153846
RH456	2	10	0.307692308	0.384615385	0.419
RH456	2	11	0.307692308	0.384615385	0.421622566
RH456	2	12	0.384615385	0.384615385	0.430567308
RH456	2	13	0.384615385	0.384615385	0.4329191
RH456	2	14	0.384615385	0.307692308	0.373644231
RH456	2	15	0.461538462	0.461538462	0.486391797
RH456	2	16	0.538461538	0.384615385	0.412105769
RH456	2	17	0.461538462	0.615384615	0.58211166
RH456	2	18	0.461538462	0.461538462	0.452182692
RH456	2	19	0.384615385	0.384615385	0.442066106
RH456	2	20	0.384615385	0.384615385	0.437951923
RH456	2	21	0.538461538	0.384615385	0.433769231
RH456	2	22	0.538461538	0.538461538	0.51746872
RH456	2	23	0.461538462	0.461538462	0.484805258
RH456	2	24	0.538461538	0.538461538	0.521365385
RH456	2	25	0.461538462	0.461538462	0.449413462
RH456	2	26	0.615384615	0.538461538	0.514323317
RH456	2	27	0.538461538	0.461538462	0.478980769
RH456	2	28	0.538461538	0.461538462	0.452875
RH456	2	29	0.615384615	0.538461538	0.483692308
RH456	2	30	0.692307692	0.615384615	0.522153846
RH456	3	1	0	0	0.1375
RH456	3	2	0	0	0.1375
RH456	3	3	0.5	0	0.1375
RH456	3	4	0.5	0.5	0.527092012
RH456	3	5	0	0	0.2096875
RH456	3	6	0	0	0.1375
RH456	3	7	0.5	0	0.1375
RH456	3	8	1	0.5	0.52454668
RH456	3	9	0	0	0.2096875
RH456	3	10	0.5	0	0.1375
RH456	3	11	0	0	0.1375
RH456	3	12	0.5	0.5	0.52454668
RH456	3	13	0.5	0.5	0.659685895
RH456	3	14	0.5	0.5	0.3875
RH456	3	15	0	0	0.223
RH456	3	16	0	0	0.1375
RH456	3	17	0.5	0	0.1375
RH456	3	18	0	0	0.1375
RH456	3	19	0	0	0.1375
RH456	3	20	0	0	0.1375
RH456	3	21	0.5	0.5	0.5866808
RH456	3	22	0.5	0	0.1825
RH456	3	23	0.5	0.5	0.549861133
RH456	3	24	1	0.5	0.6276875
RH456	3	25	0.5	0.5	0.4821875
RH456	3	26	0	0.5	0.5796875
RH456	3	27	0	0	0.1825
RH456	3	28	0	0	0.1375
RH456	3	29	1	0.5	0.5555
RH456	3	30	0.5	1	0.787909673
RH456	4	1	0.4	0.4	0.4477
RH456	4	2	0.4	0.4	0.4383875
RH456	4	3	0.4	0.4	0.472191641
RH456	4	4	0	0.2	0.29675
RH456	4	5	0.4	0.2	0.326075
RH456	4	6	0.4	0.2	0.23
RH456	4	7	0.2	0.2	0.319018672
RH456	4	8	0.4	0.4	0.354818672
RH456	4	9	0.5	0.25	0.448464844
RH456	4	10	0.25	0.25	0.2625
RH456	4	11	0.75	0.25	0.359707031
RH456	4	12	0.75	0.5	0.592051554
RH456	4	13	0.5	0.5	0.4484375
RH456	4	14	0.25	0.25	0.26775
RH456	4	15	1	0.75	0.790268125
RH456	4	16	0.25	0.25	0.3684375
RH456	4	17	0.25	0.5	0.41
RH456	4	18	0.5	0.25	0.2475
RH456	4	19	0.5	0.5	0.4436
RH456	4	20	0.5	0.75	0.656704836
RH456	4	21	0.5	0.5	0.46859375
RH456	4	22	0.75	0.25	0.486219417
RH456	4	23	0.5	0.75	0.591800781
RH456	4	24	0.5	0.5	0.51284375
RH456	4	25	0.75	0.5	0.4325
RH456	4	26	0.25	0.25	0.429894434
RH456	4	27	0.75	0.5	0.5324375
RH456	4	28	0.75	0.25	0.2475
RH456	4	29	1	1	0.808057031
RH456	4	30	0.75	0.25	0.411531152
RH456	5	1	0.666666667	0.333333333	0.531652021
RH456	5	2	0.333333333	0.333333333	0.454008051
RH456	5	3	0.666666667	0	0.198125
RH456	5	4	0.666666667	0.666666667	0.680742708
RH456	5	5	0.333333333	0	0.228125
RH456	5	6	0	0	0.15
RH456	5	7	0	0	0.15
RH456	5	8	0.333333333	0	0.15
RH456	5	9	0.333333333	0.333333333	0.423181413
RH456	5	10	1	0.666666667	0.767931063
RH456	5	11	0.333333333	0	0.228125
RH456	5	12	0.666666667	0.666666667	0.635942708
RH456	5	13	0	0	0.228125
RH456	5	14	0.666666667	0.666666667	0.607822786
RH456	5	15	0.666666667	0.333333333	0.314791667
RH456	5	16	0.666666667	0.666666667	0.729086458
RH456	5	17	0.333333333	0.333333333	0.427916667
RH456	5	18	0	0	0.198125
RH456	5	19	0.333333333	0	0.15
RH456	5	20	1	1	0.938773828
RH456	5	21	0.333333333	0.333333333	0.344791667
RH456	5	22	0.666666667	0.333333333	0.484494792
RH456	5	23	0.666666667	0.666666667	0.619067708
RH456	5	24	0.666666667	0.333333333	0.492916667
RH456	5	25	0	0.666666667	0.516458333
RH456	5	26	0.333333333	0.666666667	0.604067708
RH456	5	27	0.666666667	0.333333333	0.364791667
RH456	5	28	0.333333333	0.666666667	0.555942708
RH456	5	29	0.666666667	0.333333333	0.560254042
RH456	5	30	0.333333333	0.666666667	0.644583333
RH445	1	1	0.5	0.5	0.48015625
RH445	1	2	0.5	0	0.2096875
RH445	1	3	0.25	0.25	0.28734375
RH445	1	4	0	0	0.17359375
RH445	1	5	0	0	0.1375
RH445	1	6	0.25	0.25	0.362025632
RH445	1	7	0.25	0	0.16
RH445	1	8	0	0	0.1375
RH445	1	9	0.25	0.25	0.340878547
RH445	1	10	0	0	0.17359375
RH445	1	11	0	0	0.15
RH445	1	12	0.333333333	0.333333333	0.424907422
RH445	1	13	0.666666667	0	0.198125
RH445	1	14	0.666666667	0.666666667	0.716938887
RH445	1	15	0.333333333	0	0.228125
RH445	1	16	0	0	0.15
RH445	1	17	0	0	0.15
RH445	1	18	0	0	0.15
RH445	1	19	0.333333333	0.333333333	0.423181413
RH445	1	20	0	0	0.198125
RH445	1	21	0.333333333	0.333333333	0.349791667
RH445	1	22	0.333333333	0.333333333	0.497906547
RH445	1	23	0	0	0.18
RH445	1	24	0.666666667	0.666666667	0.66408114
RH445	1	25	0	0	0.24625
RH445	1	26	0.333333333	0.333333333	0.441466667
RH445	1	27	0.666666667	0.333333333	0.419276042
RH445	1	28	0.333333333	0	0.198125
RH445	1	29	0	0	0.15
RH445	1	30	0	0	0.15
RH445	2	1	0.4	0.4	0.352
RH445	2	2	0.4	0.4	0.447851875
RH445	2	3	0.2	0.2	0.324875
RH445	2	4	0.4	0.2	0.3152
RH445	2	5	0.2	0.4	0.373565625
RH445	2	6	0.4	0	0.193075
RH445	2	7	0.2	0.2	0.278
RH445	2	8	0.4	0.4	0.470746425
RH445	2	9	0.6	0.2	0.3560558
RH445	2	10	0	0	0.148
RH445	2	11	0.4	0.4	0.448445625
RH445	2	12	0.4	0.2	0.344075
RH445	2	13	0.2	0.2	0.267875
RH445	2	14	0	0	0.158875
RH445	2	15	0.4	0	0.13
RH445	2	16	0.8	0.6	0.626397625
RH445	2	17	0.2	0	0.194875
RH445	2	18	0.2	0.2	0.249875
RH445	2	19	0.2	0.2	0.326075
RH445	2	20	0.4	0.4	0.492996583
RH445	2	21	0.25	0.25	0.375550781
RH445	2	22	0.5	0.5	0.56759375
RH445	2	23	0.25	0.25	0.33234375
RH445	2	24	0.25	0	0.17359375
RH445	2	25	0.75	0.75	0.696548586
RH445	2	26	0.25	0	0.2321875
RH445	2	27	0.75	0.75	0.6221875
RH445	2	28	0.5	0.25	0.4561635
RH445	2	29	0.25	0.25	0.30984375
RH445	2	30	0.75	0.25	0.353050781
RH445	3	1	1	0.666666667	0.745310444
RH445	3	2	0.666666667	0.333333333	0.492916667
RH445	3	3	0	0	0.18
RH445	3	4	0	0	0.15
RH445	3	5	0.333333333	0	0.15
RH445	3	6	0.333333333	0.333333333	0.416939782
RH445	3	7	0	0	0.198125
RH445	3	8	0.333333333	0.333333333	0.448634667
RH445	3	9	0.333333333	0	0.18
RH445	3	10	0.666666667	0	0.15
RH445	3	11	0.333333333	0.333333333	0.428666667
RH445	3	12	0	0	0.18
RH445	3	13	0	0	0.1375
RH445	3	14	0.5	0.5	0.5555
RH445	3	15	0	0	0.1825
RH445	3	16	0	0.5	0.5075
RH445	3	17	0.5	0	0.1825
RH445	3	18	0	0	0.1375
RH445	3	19	1	1	0.967999242
RH445	3	20	0	0	0.2546875
RH445	3	21	0	0	0.1375
RH445	3	22	0	0	0.1375
RH445	3	23	0	0	0.1375
RH445	3	24	0	0	0.1375
RH445	3	25	0.5	0.5	0.585452
RH445	3	26	0	0	0.1825
RH445	3	27	0	0	0.1375
RH445	3	28	0	0	0.1375
RH445	3	29	0	0	0.1375
RH445	3	30	0.5	0.5	0.549861133
RH445	4	1	0.333333333	1	0.76953687
RH445	4	2	0.333333333	0	0.169791667
RH445	4	3	0.666666667	0.666666667	0.596458333
RH445	4	4	1	0.666666667	0.535942708
RH445	4	5	0	0	0.139791667
RH445	4	6	0.333333333	0.333333333	0.349791667
RH445	4	7	0	0	0.091666667
RH445	4	8	0.333333333	0.666666667	0.646284453
RH445	4	9	0.333333333	0.333333333	0.467401042
RH445	4	10	0	0	0.091666667
RH445	4	11	0	0	0.091666667
RH445	4	12	0.666666667	0.666666667	0.641164453
RH445	4	13	0.333333333	0.333333333	0.48615612
RH445	4	14	0	0	0.091666667
RH445	4	15	0.333333333	0.333333333	0.330942708
RH445	4	16	0.333333333	0	0.139791667
RH445	4	17	0.666666667	0.666666667	0.588045
RH445	4	18	0.333333333	0.333333333	0.238333333
RH445	4	19	0	0	0.269242188
RH445	4	20	1	0.5	0.5555
RH445	4	21	0	0.5	0.541414062
RH445	4	22	0.5	0.5	0.5796875
RH445	4	23	0	0	0.1825
RH445	4	24	0.5	0	0.1375
RH445	4	25	0.5	0	0.1375
RH445	4	26	0.5	0.5	0.5747
RH445	4	27	0.5	0.5	0.589257095
RH445	4	28	0.5	0.5	0.5796875
RH445	4	29	0.5	0.5	0.3875
RH445	4	30	1	0	0.223
RH445	5	1	0	0	0.15
RH445	5	2	0.666666667	0.333333333	0.41112
RH445	5	3	0.666666667	0.333333333	0.430685381
RH445	5	4	0	0	0.198125
RH445	5	5	0.333333333	0.333333333	0.428666667
RH445	5	6	0	0	0.18
RH445	5	7	0.333333333	0.333333333	0.396666667
RH445	5	8	0.333333333	0.333333333	0.446939782
RH445	5	9	0.333333333	0	0.198125
RH445	5	10	0	0	0.15
RH445	5	11	0.333333333	0.333333333	0.441466667
RH445	5	12	0	0	0.18
RH445	5	13	0.666666667	0.333333333	0.396666667
RH445	5	14	0	0	0.18
RH445	5	15	0	0	0.15
RH445	5	16	0.666666667	0.333333333	0.428666667
RH445	5	17	0.333333333	0.333333333	0.454589681
RH445	5	18	0	0	0.198125
RH445	5	19	0.666666667	0.333333333	0.428666667
RH445	5	20	0.333333333	0.333333333	0.454999908
RH445	5	21	0.333333333	0.333333333	0.444791667
RH445	5	22	0	0	0.18
RH445	5	23	1	0.666666667	0.635942708
RH445	5	24	0	0.333333333	0.364791667
RH445	5	25	0.333333333	0.333333333	0.406791667
RH445	5	26	0.333333333	0.333333333	0.444791667
RH445	5	27	0.666666667	0.666666667	0.654596765
RH445	5	28	0	0.666666667	0.561458333
RH445	5	29	0.333333333	0.333333333	0.404494792
RH445	5	30	0.666666667	0.666666667	0.516458333
RH377	1	1	0.333333333	0.555555556	0.465016991
RH377	1	2	0.444444444	0.333333333	0.360608681
RH377	1	3	0.444444444	0.222222222	0.343512153
RH377	1	4	0.222222222	0.333333333	0.391208955
RH377	1	5	0.333333333	0.111111111	0.257638889
RH377	1	6	0.333333333	0.333333333	0.394803151
RH377	1	7	0.333333333	0.222222222	0.297808778
RH377	1	8	0.111111111	0	0.172609375
RH377	1	9	0.555555556	0.333333333	0.414064372
RH377	1	10	0.222222222	0.111111111	0.249133681
RH377	1	11	0.333333333	0.222222222	0.32057715
RH377	1	12	0.444444444	0.444444444	0.504411081
RH377	1	13	0.111111111	0.111111111	0.208263889
RH377	1	14	0.333333333	0.333333333	0.413731293
RH377	1	15	0.5	0.375	0.38996875
RH377	1	16	0.375	0.25	0.40913484
RH377	1	17	0.5	0.5	0.518869134
RH377	1	18	0.375	0.5	0.451296875
RH377	1	19	0.25	0.125	0.337091094
RH377	1	20	0.125	0.125	0.223671875
RH377	1	21	0.5	0.5	0.49181167
RH377	1	22	0.375	0.375	0.513933365
RH377	1	23	0.375	0.375	0.39668875
RH377	1	24	0.375	0.5	0.430478516
RH377	1	25	0.5	0.375	0.358796875
RH377	1	26	0.625	0.5	0.526494178
RH377	1	27	0.625	0.375	0.486449178
RH377	1	28	0.75	0.5	0.489775391
RH377	1	29	0.375	0.375	0.429572266
RH377	1	30	0.75	0.5	0.554429189
RH377	2	1	0.636363636	0.272727273	0.472906534
RH377	2	2	0.363636364	0.272727273	0.409439267
RH377	2	3	0.454545455	0.272727273	0.378026719
RH377	2	4	0.272727273	0.181818182	0.297102273
RH377	2	5	0.090909091	0.090909091	0.229488636
RH377	2	6	0.545454545	0.363636364	0.443395284
RH377	2	7	0.181818182	0.090909091	0.243836648
RH377	2	8	0.454545455	0.454545455	0.499425468
RH377	2	9	0.636363636	0.454545455	0.502092171
RH377	2	10	0.181818182	0.090909091	0.27474858
RH377	2	11	0.545454545	0.454545455	0.446364406
RH377	2	12	0.272727273	0.272727273	0.372395739
RH377	2	13	0.181818182	0.181818182	0.32014858
RH377	2	14	0.272727273	0.181818182	0.297591818
RH377	2	15	0.545454545	0.454545455	0.53308623
RH377	2	16	0.454545455	0.272727273	0.403429031
RH377	2	17	0.636363636	0.636363636	0.596147124
RH377	2	18	0.454545455	0.090909091	0.296055398
RH377	2	19	0.545454545	0.545454545	0.529692578
RH377	2	20	0.181818182	0.090909091	0.280144851
RH377	2	21	0.363636364	0.272727273	0.3175
RH377	2	22	0.636363636	0.636363636	0.654301588
RH377	2	23	0.545454545	0.454545455	0.438865909
RH377	2	24	0.363636364	0.545454545	0.52897294
RH377	2	25	0.454545455	0.272727273	0.429190341
RH377	2	26	0.454545455	0.272727273	0.359431818
RH377	2	27	0.545454545	0.363636364	0.451087557
RH377	2	28	0.272727273	0.454545455	0.508771894
RH377	2	29	0.363636364	0.545454545	0.483597213
RH377	2	30	0.363636364	0.272727273	0.419249432
RH377	3	1	0.2	0.7	0.464873438
RH377	3	2	0.3	0.2	0.353525
RH377	3	3	0.3	0	0.180948438
RH377	3	4	0.2	0.2	0.296978813
RH377	3	5	0.4	0.3	0.340722813
RH377	3	6	0.5	0.4	0.463937521
RH377	3	7	0.2	0.2	0.3420029
RH377	3	8	0.1	0.1	0.2019375
RH377	3	9	0.3	0.1	0.2382
RH377	3	10	0.6	0.2	0.323930563
RH377	3	11	0.4	0.4	0.484425205
RH377	3	12	0.5	0.2	0.333019435
RH377	3	13	0.6	0.5	0.534429424
RH377	3	14	0.6	0.2	0.349615851
RH377	3	15	0.3	0.3	0.347720313
RH377	3	16	0.4	0.3	0.3835135
RH377	3	17	0.4	0.3	0.404676836
RH377	3	18	0.4	0.2	0.326784336
RH377	3	19	0.5	0.3	0.389666419
RH377	3	20	0.5	0.5	0.516600312
RH377	3	21	0.3	0.4	0.36294
RH377	3	22	0.4	0.1	0.303532734
RH377	3	23	0.4	0.4	0.4805775
RH377	3	24	0.8	0.5	0.524165621
RH377	3	25	0.5	0.6	0.562257813
RH377	3	26	0.6	0.6	0.572115361
RH377	3	27	0.4	0.3	0.4049125
RH377	3	28	0.5	0.5	0.485220313
RH377	3	29	0.4	0.3	0.377940625
RH377	3	30	0.5	0.7	0.671594435
RH377	4	1	0.555555556	0.333333333	0.475000192
RH377	4	2	0.222222222	0.111111111	0.257638889
RH377	4	3	0.555555556	0.333333333	0.398203125
RH377	4	4	0.555555556	0.333333333	0.374447917
RH377	4	5	0.333333333	0.222222222	0.366000009
RH377	4	6	0.444444444	0.333333333	0.429915793
RH377	4	7	0.333333333	0.222222222	0.342718313
RH377	4	8	0.444444444	0.222222222	0.334486111
RH377	4	9	0.333333333	0.222222222	0.324535483
RH377	4	10	0.444444444	0.444444444	0.511365465
RH377	4	11	0.333333333	0.444444444	0.499738812
RH377	4	12	0.333333333	0.333333333	0.333578125
RH377	4	13	0.555555556	0.444444444	0.428255556
RH377	4	14	0.444444444	0.444444444	0.502219748
RH377	4	15	0.333333333	0.333333333	0.473660439
RH377	4	16	0.666666667	0.555555556	0.538861111
RH377	4	17	0.555555556	0.222222222	0.344730903
RH377	4	18	0.444444444	0.444444444	0.419305556
RH377	4	19	0.555555556	0.333333333	0.404777618
RH377	4	20	0.375	0.25	0.401532422
RH377	4	21	0.625	0.75	0.640083936
RH377	4	22	0.125	0.125	0.3348125
RH377	4	23	0.25	0.5	0.50231375
RH377	4	24	0.625	0.5	0.508525391
RH377	4	25	0.375	0.5	0.543994092
RH377	4	26	0.5	0.5	0.441640625
RH377	4	27	0.75	0.375	0.497378125
RH377	4	28	0.125	0.25	0.34546875
RH377	4	29	0.625	0.625	0.542439274
RH377	4	30	0.5	0.5	0.534162061
RH377	5	1	0.181818182	0.181818182	0.268848011
RH377	5	2	0.545454545	0.363636364	0.384703858
RH377	5	3	0.272727273	0.090909091	0.27093267
RH377	5	4	0.363636364	0.272727273	0.323325284
RH377	5	5	0.2	0.1	0.261136241
RH377	5	6	0.3	0.3	0.406635137
RH377	5	7	0.5	0.3	0.403367957
RH377	5	8	0.5	0.4	0.422874736
RH377	5	9	0.3	0.2	0.299695273
RH377	5	10	0.5	0.4	0.46760625
RH377	5	11	0.6	0.4	0.464262286
RH377	5	12	0.5	0.3	0.422410712
RH377	5	13	0.4	0.2	0.3179375
RH377	5	14	0.6	0.7	0.642856172
RH377	5	15	0.4	0.4	0.396784336
RH377	5	16	0.3	0.2	0.353713438
RH377	5	17	0.6	0.5	0.505320313
RH377	5	18	0.4	0.4	0.457733813
RH377	5	19	0.5	0.5	0.464072227
RH377	5	20	0.5	0.6	0.509019435
RH377	5	21	0.4	0.5	0.496961797
RH377	5	22	0.5	0.3	0.464246843
RH377	5	23	0.3	0.5	0.4458125
RH377	5	24	0.5	0.6	0.564066271
RH377	5	25	0.4	0.3	0.343765
RH377	5	26	0.5	0.6	0.60020725
RH377	5	27	0.3	0.4	0.440503125
RH377	5	28	0.8	0.8	0.625657813
RH377	5	29	0.7	0.3	0.469748704
RH377	5	30	0.7	0.7	0.6470775
RH365	15	1	0.5	0.416666667	0.352043229
RH365	15	2	0.583333333	0.666666667	0.57185749
RH365	15	3	0.416666667	0.166666667	0.329858378
RH365	15	4	0.25	0.416666667	0.445981444
RH365	15	5	0.416666667	0.333333333	0.39798776
RH365	15	6	0.583333333	0.333333333	0.427694239
RH365	15	7	0.416666667	0.416666667	0.409008927
RH365	15	8	0.416666667	0.416666667	0.430275521
RH365	15	9	0.416666667	0.5	0.45141125
RH365	15	10	0.666666667	0.5	0.432735751
RH365	15	11	0.25	0.416666667	0.315833333
RH365	15	12	0.583333333	0.666666667	0.627405197
RH365	15	13	0.583333333	0.583333333	0.553026547
RH365	15	14	0.166666667	0.416666667	0.392895833
RH365	15	15	0.5	0.416666667	0.371810677
RH365	15	16	0.583333333	0.5	0.50939853
RH365	15	17	0.416666667	0.5	0.460449058
RH365	15	18	0.727272727	0.727272727	0.499165395
RH365	15	19	0.272727273	0.454545455	0.462151247
RH365	15	20	0.363636364	0.454545455	0.477180362
RH365	15	21	0.090909091	0.454545455	0.408653492
RH365	15	22	0.636363636	0.727272727	0.639326871
RH365	15	23	0.545454545	0.636363636	0.575994767
RH365	15	24	0.727272727	0.727272727	0.540694091
RH365	15	25	0.272727273	0.818181818	0.552215909
RH365	15	26	0.545454545	0.545454545	0.517261158
RH365	15	27	0.545454545	0.727272727	0.553159091
RH365	15	28	0.454545455	0.545454545	0.470915928
RH365	15	29	0.818181818	0.636363636	0.631862099
RH365	15	30	0.454545455	0.636363636	0.562667821
RH365	16	1	0.285714286	0.285714286	0.345
RH365	16	2	0.428571429	0.142857143	0.293466286
RH365	16	3	0.428571429	0.428571429	0.387446029
RH365	16	4	0.5	0	0.220187435
RH365	16	5	0.166666667	0.166666667	0.220729167
RH365	16	6	0.333333333	0.333333333	0.3185
RH365	16	7	0.5	0.666666667	0.558177266
RH365	16	8	0.333333333	0.333333333	0.381700754
RH365	16	9	0.333333333	0.5	0.417395833
RH365	16	10	0.333333333	0.5	0.401304688
RH365	16	11	0.833333333	0.833333333	0.587666667
RH365	16	12	0.333333333	0.333333333	0.398399846
RH365	16	13	0.666666667	0.666666667	0.539886434
RH365	16	14	0.333333333	0.5	0.344895833
RH365	16	15	0.166666667	0.5	0.320833333
RH365	16	16	0.5	0.5	0.420682227
RH365	16	17	0.333333333	0.333333333	0.2625
RH365	16	18	0.333333333	0.333333333	0.373446867
RH365	16	19	0.666666667	0.333333333	0.497961143
RH365	16	20	0.166666667	0.666666667	0.58620306
RH365	16	21	0.166666667	0.5	0.3740625
RH365	16	22	0.5	0.666666667	0.557205509
RH365	16	23	0.166666667	0.5	0.375833333
RH365	16	24	0.5	0.833333333	0.573229167
RH365	16	25	0.166666667	0.666666667	0.404166667
RH365	16	26	0.5	0.833333333	0.61498654
RH365	16	27	0.333333333	0.333333333	0.50241238
RH365	16	28	0.5	0.5	0.403958333
RH365	16	29	0.333333333	0.833333333	0.569533854
RH365	16	30	0.333333333	0.333333333	0.412898694
RH365	17	1	0	0	0.2245
RH365	17	2	0.2	0.2	0.273416852
RH365	17	3	0.8	0.4	0.499272555
RH365	17	4	0.2	0.6	0.486600404
RH365	17	5	0.4	0.2	0.2684
RH365	17	6	0.4	0.4	0.348
RH365	17	7	0.2	0.4	0.378163869
RH365	17	8	0.6	0.6	0.551755
RH365	17	9	0.2	0.4	0.318
RH365	17	10	0.4	0.2	0.342975533
RH365	17	11	0.4	0.4	0.349875
RH365	17	12	0.4	0.6	0.47488
RH365	17	13	0.6	0.4	0.463399713
RH365	17	14	0	0.2	0.258875
RH365	17	15	0.4	0.4	0.487347183
RH365	17	16	0.6	0.2	0.228875
RH365	17	17	0.4	0.4	0.319875
RH365	17	18	0.4	0.4	0.403755
RH365	17	19	0.4	0.4	0.438438686
RH365	17	20	0.2	0.2	0.258875
RH365	17	21	0.4	0.6	0.493440625
RH365	17	22	0.4	0.8	0.549979028
RH365	17	23	0.2	0.6	0.452696875
RH365	17	24	0.6	0.4	0.43841562
RH365	17	25	0.4	0.2	0.288563686
RH365	17	26	0.2	0.4	0.3672
RH365	17	27	0.8	0.8	0.65488
RH365	17	28	0	0.4	0.336
RH365	17	29	0.2	0	0.280720041
RH365	17	30	0.4	0.4	0.412577838
RH365	18	1	0.25	0.25	0.19375
RH365	18	2	0.25	0.25	0.2375
RH365	18	3	0.75	0.5	0.437704836
RH365	18	4	0.25	0.25	0.35939
RH365	18	5	0.25	0.25	0.363371094
RH365	18	6	0	0.25	0.2375
RH365	18	7	0.333333333	0	0.148666667
RH365	18	8	0.333333333	0.333333333	0.338333333
RH365	18	9	0.333333333	0.333333333	0.454999999
RH365	18	10	0.333333333	0.333333333	0.338333333
RH365	18	11	0.666666667	0.666666667	0.533272593
RH365	18	12	0.333333333	0.333333333	0.306458333
RH365	18	13	0.333333333	0	0.172966667
RH365	18	14	0.666666667	0.333333333	0.338333333
RH365	18	15	0.333333333	0.333333333	0.258333333
RH365	18	16	0.333333333	0.333333333	0.258333333
RH365	18	17	0.666666667	0.666666667	0.590802838
RH365	18	18	0.333333333	0.666666667	0.433333333
RH365	18	19	0.333333333	0.333333333	0.389519667
RH365	18	20	0	0	0.091666667
RH365	18	21	0	0	0.091666667
RH365	18	22	0.333333333	0.333333333	0.383133333
RH365	18	23	0.666666667	0.333333333	0.396622692
RH365	18	24	0.666666667	0.666666667	0.711731449
RH365	18	25	0.333333333	0.333333333	0.258333333
RH365	18	26	0	0	0.148666667
RH365	18	27	0.666666667	0.666666667	0.635942708
RH365	18	28	0	0.666666667	0.433333333
RH365	18	29	0	0.666666667	0.433333333
RH365	18	30	0.333333333	0.333333333	0.258333333
RH365	19	1	0.142857143	0.285714286	0.3487825
RH365	19	2	0.142857143	0.142857143	0.213482143
RH365	19	3	0.285714286	0.285714286	0.278482143
RH365	19	4	0.428571429	0.285714286	0.355120424
RH365	19	5	0.285714286	0.428571429	0.455853994
RH365	19	6	0.285714286	0.428571429	0.383940193
RH365	19	7	0.285714286	0.142857143	0.362328972
RH365	19	8	0.142857143	0	0.155714286
RH365	19	9	0.571428571	0.428571429	0.479190505
RH365	19	10	0.714285714	0.571428571	0.605264541
RH365	19	11	0.333333333	0.333333333	0.373291667
RH365	19	12	0.833333333	0.666666667	0.522138021
RH365	19	13	0.5	0.5	0.406414062
RH365	19	14	0.166666667	0.166666667	0.275918333
RH365	19	15	0.166666667	0.5	0.4425
RH365	19	16	0.5	0.333333333	0.377969738
RH365	19	17	0.5	0.666666667	0.574227264
RH365	19	18	0.833333333	0.833333333	0.570830537
RH365	19	19	0.166666667	0.5	0.404085
RH365	19	20	0.333333333	0.5	0.462791602
RH365	19	21	0.333333333	0.166666667	0.309636405
RH365	19	22	0.666666667	0.833333333	0.709433854
RH365	19	23	0.333333333	0.5	0.437929919
RH365	19	24	0.833333333	0.833333333	0.584166667
RH365	19	25	0.666666667	0.833333333	0.643527484
RH365	19	26	0.5	0.166666667	0.378221405
RH365	19	27	0.666666667	0.666666667	0.647614583
RH365	19	28	0.5	0.666666667	0.525895833
RH365	19	29	0.5	0.833333333	0.597033854
RH365	19	30	0.333333333	0.333333333	0.404170768
RH365	20	1	0.285714286	0.142857143	0.192857143
RH365	20	2	0.571428571	0.428571429	0.546878141
RH365	20	3	0.285714286	0.428571429	0.390136886
RH365	20	4	0.428571429	0	0.225551339
RH365	20	5	0.285714286	0	0.142857143
RH365	20	6	0.428571429	0.428571429	0.476138409
RH365	20	7	0.285714286	0.285714286	0.284910714
RH365	20	8	0.571428571	0.285714286	0.344394286
RH365	20	9	0.714285714	0.428571429	0.440278965
RH365	20	10	0.428571429	0.428571429	0.392043743
RH365	20	11	0.571428571	0.428571429	0.387551339
RH365	20	12	0.714285714	0.571428571	0.536933571
RH365	20	13	0.571428571	0.428571429	0.546824491
RH365	20	14	0.428571429	0.285714286	0.419662143
RH365	20	15	0.428571429	0.428571429	0.406160714
RH365	20	16	0.285714286	0.571428571	0.585503571
RH365	20	17	0.285714286	0.428571429	0.370557143
RH365	20	18	0.428571429	0.571428571	0.508338909
RH365	20	19	0.428571429	0.428571429	0.532357087
RH365	20	20	0.571428571	0.285714286	0.32993
RH365	20	21	0.428571429	0.428571429	0.499354911
RH365	20	22	0.571428571	0.428571429	0.546952749
RH365	20	23	0.428571429	0.428571429	0.419017857
RH365	20	24	0.142857143	0.428571429	0.370535714
RH365	20	25	0.571428571	0.571428571	0.524237143
RH365	20	26	0.285714286	0.428571429	0.476329103
RH365	20	27	0.285714286	0.285714286	0.284910714
RH365	20	28	1	1	0.810941245
RH365	20	29	1	1	0.5625
RH365	20	30	0.833333333	0.666666667	0.452833333
RH365	21	1	0.375	0.25	0.435
RH365	21	2	0.625	0.375	0.415376953
RH365	21	3	0.375	0.25	0.261796875
RH365	21	4	0.625	0.25	0.413681734
RH365	21	5	0.625	0.5	0.541998019
RH365	21	6	0.25	0.5	0.35
RH365	21	7	0.125	0.625	0.4545
RH365	21	8	0.375	0.375	0.398914274
RH365	21	9	0.625	0.625	0.565454722
RH365	21	10	0.375	0.375	0.513353715
RH365	21	11	0	0.375	0.30625
RH365	21	12	0.625	0.75	0.669414531
RH365	21	13	0.625	0.5	0.471217871
RH365	21	14	0.125	0.25	0.279310547
RH365	21	15	0.5	0.375	0.519182764
RH365	21	16	0.428571429	0.428571429	0.410767857
RH365	21	17	0.571428571	0.571428571	0.42487048
RH365	21	18	0.714285714	0.714285714	0.582325571
RH365	21	19	0.571428571	0.714285714	0.512974192
RH365	21	20	0.714285714	1	0.643975446
RH365	21	21	0.285714286	0.285714286	0.443065654
RH365	21	22	0.571428571	0.714285714	0.54125
RH365	21	23	0.428571429	0.428571429	0.492879623
RH365	21	24	0.428571429	0.571428571	0.4392
RH365	21	25	0.285714286	0.571428571	0.385714286
RH365	21	26	0.285714286	0.714285714	0.496299051
RH365	21	27	0.714285714	0.571428571	0.399128571
RH365	21	28	0.285714286	0.428571429	0.394982524
RH365	21	29	0.571428571	0.714285714	0.550792034
RH365	21	30	0.571428571	0.714285714	0.59192193
RH365	22	1	0.25	0.5	0.400838125
RH365	22	2	0.25	0.5	0.35
RH365	22	3	0.5	0.5	0.544386844
RH365	22	4	0.5	0.25	0.323475
RH365	22	5	0.25	0.5	0.4475
RH365	22	6	0.25	0.25	0.323475
RH365	22	7	0.5	0.5	0.462704836
RH365	22	8	0.25	0.25	0.29859375
RH365	22	9	0.25	0.5	0.41234375
RH365	22	10	1	1	0.708320146
RH365	22	11	0.333333333	1	0.55
RH365	22	12	0.666666667	0.666666667	0.521161458
RH365	22	13	0.666666667	0.666666667	0.664064476
RH365	22	14	0.666666667	0.333333333	0.58169052
RH365	22	15	0.333333333	0.666666667	0.466458333
RH365	22	16	0.333333333	0.333333333	0.314791667
RH365	22	17	0.333333333	0.666666667	0.761841536
RH365	22	18	0	1	0.633125
RH365	22	19	1	0.666666667	0.440333333
RH365	22	20	1	0.333333333	0.354494792
RH365	22	21	0.666666667	0.666666667	0.466458333
RH365	22	22	0.333333333	0.666666667	0.383333333
RH365	22	23	1	0.666666667	0.383333333
RH365	22	24	0.333333333	0.333333333	0.470133025
RH365	22	25	0.666666667	0.666666667	0.566120533
RH365	22	26	0.666666667	0.333333333	0.486566734
RH365	22	27	0.666666667	1	0.774489453
RH365	22	28	0.333333333	0.666666667	0.464633333
RH365	22	29	0.333333333	0.666666667	0.383333333
RH365	22	30	0.333333333	0.666666667	0.665916536
RH365	23	1	0.423076923	0.576923077	0.41408774
RH365	23	2	0.423076923	0.653846154	0.45011274
RH365	23	3	0.384615385	0.653846154	0.446953623
RH365	23	4	0.423076923	0.653846154	0.433103966
RH365	23	5	0.384615385	0.653846154	0.416935697
RH365	23	6	0.384615385	0.615384615	0.421233759
RH365	23	7	0.36	0.6	0.392638125
RH365	23	8	0.4	0.6	0.411228525
RH365	23	9	0.36	0.52	0.362238125
RH365	23	10	0.4	0.52	0.373670899
RH365	23	11	0.4	0.52	0.372078125
RH365	23	12	0.375	0.541666667	0.37358138
RH365	23	13	0.434782609	0.47826087	0.356666423
RH365	23	14	0.409090909	0.454545455	0.348175142
RH365	23	15	0.380952381	0.476190476	0.35150372
RH365	23	16	0.3	0.4	0.310328906
RH365	23	17	0.315789474	0.368421053	0.333859354
RH365	23	18	0.277777778	0.388888889	0.329497396
RH365	23	19	0.294117647	0.352941176	0.28336489
RH365	23	20	0.4375	0.5	0.404887601
RH365	23	21	0.333333333	0.4	0.336771875
RH365	23	22	0.285714286	0.5	0.375982143
RH365	23	23	0.230769231	0.384615385	0.311057692
RH365	23	24	0.166666667	0.416666667	0.332895833
RH365	23	25	0.181818182	0.181818182	0.259524916
RH365	23	26	0.5	0.4	0.360975
RH365	23	27	0.222222222	0.333333333	0.25
RH365	23	28	0.125	0.125	0.216810547
RH365	23	29	0.428571429	0.428571429	0.362767857
RH365	23	30	0.333333333	0	0.237865571
RH365	24	1	0	0	0.1375
RH365	24	2	0.25	0.25	0.3265
RH365	24	3	0.75	0.75	0.671037894
RH365	24	4	0.25	0.25	0.29025
RH365	24	5	0	0	0.203371094
RH365	24	6	0	0	0.1375
RH365	24	7	0.25	0	0.1375
RH365	24	8	0.75	0.75	0.759403465
RH365	24	9	0.5	0.5	0.38609375
RH365	24	10	0.75	0.5	0.35
RH365	24	11	0.75	0.5	0.35
RH365	24	12	0.5	0.5	0.35
RH365	24	13	0.5	0.5	0.35
RH365	24	14	0.5	0.5	0.35
RH365	24	15	0.5	0.5	0.35
RH365	24	16	0.5	0.5	0.35
RH365	24	17	0	0.5	0.35
RH365	24	18	0	0.5	0.35
RH365	24	19	0.25	0.75	0.574999893
RH365	24	20	0.5	1	0.681217019
RH365	24	21	0.5	0.75	0.48025
RH365	24	22	0.5	0.5	0.542294377
RH365	24	23	0.5	0.5	0.553518245
RH365	24	24	0.75	0.75	0.4975
RH365	24	25	0.25	0.5	0.335
RH365	24	26	0.5	0.75	0.4975
RH365	24	27	0.75	0.5	0.502599769
RH365	24	28	0.75	0.75	0.49984375
RH365	24	29	0	0.5	0.38609375
RH365	24	30	1	1	0.724817536
RH365	25	1	0.6	0.2	0.575561641
RH365	25	2	0.4	0.6	0.496
RH365	25	3	0.4	0.4	0.4442625
RH365	25	4	0.4	0.4	0.37875
RH365	25	5	0.6	0.6	0.419875
RH365	25	6	0.6	0.6	0.527576875
RH365	25	7	0.2	0.2	0.2917118
RH365	25	8	0.4	0.2	0.350349922
RH365	25	9	0.2	0.2	0.23
RH365	25	10	0.4	0.4	0.467929494
RH365	25	11	0.4	0.2	0.228875
RH365	25	12	0.2	0.6	0.5463808
RH365	25	13	0.4	0.2	0.381915547
RH365	25	14	0.4	0.6	0.467875
RH365	25	15	0.8	0.8	0.5372
RH365	25	16	0.4	0.6	0.566896798
RH365	25	17	0.5	0.5	0.41759375
RH365	25	18	0.5	0.5	0.561425051
RH365	25	19	0	0.25	0.328371094
RH365	25	20	0.5	0.5	0.54869375
RH365	25	21	0.75	0	0.19609375
RH365	25	22	0.5	0.5	0.5315
RH365	25	23	0.5	0.75	0.566957031
RH365	25	24	0	0.25	0.3105
RH365	25	25	0.75	0.75	0.615602128
RH365	25	26	0.25	0.75	0.649437402
RH365	25	27	0.5	0.25	0.418464844
RH365	25	28	0.75	0.5	0.5084375
RH365	25	29	0.75	0.5	0.4565
RH365	25	30	0.75	0.5	0.35
RH365	26	1	0.25	0.125	0.232566078
RH365	26	2	0.375	0.25	0.277742188
RH365	26	3	0.25	0.25	0.24375
RH365	26	4	0.5	0.5	0.566036978
RH365	26	5	0.625	0.375	0.412843426
RH365	26	6	0.5	0.5	0.457172333
RH365	26	7	0.125	0.125	0.262719922
RH365	26	8	0.375	0.25	0.337857422
RH365	26	9	0.375	0.375	0.418995391
RH365	26	10	0.375	0.375	0.30625
RH365	26	11	0.875	0.5	0.40301167
RH365	26	12	0.375	0.375	0.431751401
RH365	26	13	0.625	0.5	0.422421875
RH365	26	14	0.625	0.75	0.554986893
RH365	26	15	0.75	0.75	0.573634629
RH365	26	16	1	1	0.659285661
RH365	26	17	0.571428571	0.857142857	0.52993
RH365	26	18	0.428571429	0.857142857	0.579069196
RH365	26	19	0.285714286	0.714285714	0.470557143
RH365	26	20	0.285714286	0.714285714	0.5302433
RH365	26	21	0.428571429	0.571428571	0.535539667
RH365	26	22	0.571428571	0.571428571	0.432857143
RH365	26	23	0.571428571	0.857142857	0.593975446
RH365	26	24	0.714285714	0.857142857	0.507142857
RH365	26	25	0.428571429	0.714285714	0.494783482
RH365	26	26	0.428571429	0.428571429	0.418744729
RH365	26	27	0.285714286	0.571428571	0.416832589
RH365	26	28	0.571428571	0.714285714	0.584365571
RH365	26	29	0.428571429	0.714285714	0.435714286
RH365	26	30	0.714285714	0.857142857	0.625991048
RH365	27	1	0.428571429	0.428571429	0.367130143
RH365	27	2	0.428571429	0.428571429	0.387836304
RH365	27	3	0.571428571	0.714285714	0.5587648
RH365	27	4	0.714285714	0.714285714	0.607557455
RH365	27	5	0.285714286	0.142857143	0.337608516
RH365	27	6	0.428571429	0.428571429	0.506329103
RH365	27	7	0.428571429	0.571428571	0.455142857
RH365	27	8	0.285714286	0.285714286	0.347783482
RH365	27	9	0.571428571	0.714285714	0.616416101
RH365	27	10	0.857142857	0.714285714	0.620179624
RH365	27	11	0.714285714	0.714285714	0.435714286
RH365	27	12	0.571428571	0.571428571	0.544461998
RH365	27	13	0.428571429	0.571428571	0.490514766
RH365	27	14	0.571428571	0.714285714	0.607235222
RH365	27	15	0.428571429	1	0.653352623
RH365	27	16	0.571428571	0.571428571	0.453555
RH365	27	17	0.285714286	0.714285714	0.47
RH365	27	18	0.857142857	0.571428571	0.573617153
RH365	27	19	0.714285714	0.714285714	0.555013337
RH365	27	20	0.714285714	0.714285714	0.578628439
RH365	27	21	0.285714286	0.714285714	0.457142857
RH365	27	22	0.428571429	0.571428571	0.61197244
RH365	27	23	0.285714286	0.857142857	0.575714286
RH365	27	24	0.285714286	0.714285714	0.448571429
RH365	27	25	0.571428571	0.714285714	0.543107087
RH365	27	26	0.571428571	0.714285714	0.484196429
RH365	27	27	0.428571429	0.714285714	0.512053571
RH365	27	28	0.571428571	0.571428571	0.662953751
RH365	27	29	0.428571429	0.428571429	0.409350443
RH365	27	30	0.428571429	0.571428571	0.412285714
RH365	28	1	0.09375	0.15625	0.121343801
RH365	28	2	0.129032258	0.129032258	0.150675372
RH365	28	3	0.066666667	0.1	0.102157385
RH365	28	4	0.172413793	0.172413793	0.15284654
RH365	28	5	0.142857143	0.142857143	0.121954341
RH365	28	6	0.074074074	0.111111111	0.119933553
RH365	28	7	0.153846154	0.153846154	0.146566213
RH365	28	8	0.08	0.12	0.115381741
RH365	28	9	0.041666667	0.083333333	0.088307262
RH365	28	10	0.173913043	0.217391304	0.183095375
RH365	28	11	0.136363636	0.181818182	0.134971558
RH365	28	12	0.142857143	0.142857143	0.130403984
RH365	28	13	0.15	0.15	0.140913714
RH365	28	14	0.105263158	0.157894737	0.122368383
RH365	28	15	0.166666667	0.222222222	0.215294611
RH365	28	16	0.176470588	0.235294118	0.189338193
RH365	28	17	0.125	0.3125	0.214023393
RH365	28	18	0.066666667	0.133333333	0.175117244
RH365	28	19	0.285714286	0.357142857	0.27955352
RH365	28	20	0.307692308	0.307692308	0.228413406
RH365	28	21	0.25	0.166666667	0.200790305
RH365	28	22	0.272727273	0.272727273	0.234034025
RH365	28	23	0.3	0.5	0.393509264
RH365	28	24	0.111111111	0.333333333	0.297609295
RH365	28	25	0.375	0.5	0.447232332
RH365	28	26	0.285714286	0.571428571	0.403571326
RH365	28	27	0.333333333	0.666666667	0.423804687
RH365	28	28	0.4	0.4	0.288875
RH365	28	29	0.25	0.75	0.47484375
RH365	28	30	0	0.333333333	0.559419734
RH365	29	1	0.333333333	0.333333333	0.361950521
RH365	29	2	0.5	0	0.2536875
RH365	29	3	0.166666667	0.333333333	0.357033854
RH365	29	4	0	0.166666667	0.332169
RH365	29	5	0.5	0.5	0.549698233
RH365	29	6	0.5	0.5	0.468804688
RH365	29	7	0.333333333	0.5	0.547728927
RH365	29	8	0.166666667	0	0.2050625
RH365	29	9	0.333333333	0.333333333	0.380471354
RH365	29	10	0.5	0.5	0.488142227
RH365	29	11	0.333333333	0.333333333	0.323080729
RH365	29	12	0.333333333	0.666666667	0.527355833
RH365	29	13	0.833333333	0.5	0.627156466
RH365	29	14	0.833333333	0.666666667	0.551458333
RH365	29	15	0.166666667	0.5	0.4347125
RH365	29	16	0.833333333	0.5	0.621808789
RH365	29	17	0.333333333	0.5	0.4175
RH365	29	18	0.833333333	0.333333333	0.294166667
RH365	29	19	0.833333333	0.833333333	0.670848893
RH365	29	20	0.5	0.666666667	0.435833333
RH365	29	21	0.5	0.666666667	0.529747396
RH365	29	22	0.5	0.833333333	0.66927039
RH365	29	23	0.5	0.5	0.4131475
RH365	29	24	0.5	0.666666667	0.460833333
RH365	29	25	1	1	0.686204688
RH365	29	26	0.333333333	0.5	0.451489
RH365	29	27	0.5	0.833333333	0.560729167
RH365	29	28	0.5	0.5	0.4732125
RH365	29	29	0.833333333	0.5	0.727018408
RH365	29	30	0.666666667	0.833333333	0.585729167
RH365	30	1	0.333333333	0.166666667	0.285833333
RH365	30	2	0.333333333	0.5	0.447166667
RH365	30	3	0.666666667	0.666666667	0.50790835
RH365	30	4	0.333333333	0.166666667	0.365159344
RH365	30	5	0.666666667	0.333333333	0.435718945
RH365	30	6	0.5	0.5	0.469804687
RH365	30	7	0.166666667	0.333333333	0.269166667
RH365	30	8	0.166666667	0.333333333	0.385480729
RH365	30	9	0.333333333	0.166666667	0.363765055
RH365	30	10	0.166666667	0.166666667	0.195833333
RH365	30	11	0.666666667	0.5	0.454804687
RH365	30	12	0.333333333	0.5	0.3375
RH365	30	13	0.333333333	0.333333333	0.352969738
RH365	30	14	0.333333333	0.5	0.415757373
RH365	30	15	0.333333333	0.333333333	0.421437143
RH365	30	16	0.666666667	0.666666667	0.502395833
RH365	30	17	0.5	0.666666667	0.485969891
RH365	30	18	0.5	0.666666667	0.511561382
RH365	30	19	0.666666667	0.5	0.389085
RH365	30	20	0.166666667	0.333333333	0.483222874
RH365	30	21	0.666666667	0.5	0.545012534
RH365	30	22	0.666666667	0.666666667	0.566969891
RH365	30	23	0.833333333	0.833333333	0.544166667
RH365	30	24	0.833333333	0.5	0.451291602
RH365	30	25	0.333333333	0.333333333	0.364458268
RH365	30	26	0.333333333	0.666666667	0.523700521
RH365	30	27	0.666666667	0.5	0.488882373
RH365	30	28	0.5	0.833333333	0.610689167
RH365	30	29	0.666666667	0.666666667	0.61793901
RH365	30	30	0.166666667	0.666666667	0.529747396
RH365	31	1	0.444444444	0.333333333	0.482544807
RH365	31	2	0.222222222	0.333333333	0.312996382
RH365	31	3	0.333333333	0.333333333	0.402969489
RH365	31	4	0.555555556	0.555555556	0.449647778
RH365	31	5	0.222222222	0.222222222	0.274501111
RH365	31	6	0.555555556	0.444444444	0.451953082
RH365	31	7	0.333333333	0.555555556	0.415111111
RH365	31	8	0.222222222	0.333333333	0.331609375
RH365	31	9	0.555555556	0.555555556	0.489707595
RH365	31	10	0.666666667	0.555555556	0.420486111
RH365	31	11	0.444444444	0.444444444	0.422603802
RH365	31	12	0.555555556	0.555555556	0.484321404
RH365	31	13	0.111111111	0.555555556	0.377777778
RH365	31	14	0.666666667	0.888888889	0.65276778
RH365	31	15	0.333333333	0.777777778	0.488263889
RH365	31	16	0.555555556	0.888888889	0.538819444
RH365	31	17	0.444444444	0.666666667	0.520155923
RH365	31	18	0.333333333	0.666666667	0.636754713
RH365	31	19	0.555555556	0.777777778	0.568589889
RH365	31	20	0.555555556	0.777777778	0.535385373
RH365	31	21	0.666666667	0.888888889	0.538819444
RH365	31	22	0.777777778	0.666666667	0.523051582
RH365	31	23	0.444444444	0.666666667	0.416666667
RH365	31	24	0.777777778	1	0.688859125
RH365	31	25	0.555555556	0.888888889	0.521111111
RH365	31	26	0.555555556	0.777777778	0.542047038
RH365	31	27	0.777777778	0.888888889	0.537777778
RH365	31	28	0.333333333	0.777777778	0.540044342
RH365	31	29	0.555555556	0.777777778	0.524214889
RH365	31	30	0.333333333	0.888888889	0.537777778
RH365	32	1	0.333333333	0.5	0.3375
RH365	32	2	0.5	0.5	0.482016667
RH365	32	3	0.166666667	0.666666667	0.48120144
RH365	32	4	0.5	0.833333333	0.560166667
RH365	32	5	0.5	0.833333333	0.504166667
RH365	32	6	0.333333333	0.333333333	0.374901667
RH365	32	7	0.333333333	0.333333333	0.254166667
RH365	32	8	0.333333333	0.333333333	0.254166667
RH365	32	9	0.666666667	0.333333333	0.467263616
RH365	32	10	0.166666667	0.166666667	0.210833333
RH365	32	11	0.5	0.5	0.438804688
RH365	32	12	0.833333333	0.5	0.4529561
RH365	32	13	0.666666667	0.5	0.67414013
RH365	32	14	0.5	0.333333333	0.379533854
RH365	32	15	0.333333333	0.5	0.4185
RH365	32	16	0.666666667	0.833333333	0.630848893
RH365	32	17	0.333333333	0.666666667	0.435833333
RH365	32	18	0.5	0.666666667	0.529747396
RH365	32	19	0.5	0.833333333	0.581419032
RH365	32	20	0.666666667	0.833333333	0.589533854
RH365	32	21	0.666666667	0.833333333	0.504166667
RH365	32	22	0.6	0.8	0.552696875
RH365	32	23	0.4	1	0.619875
RH365	32	24	0.6	1	0.57
RH365	32	25	1	0.6	0.598152973
RH365	32	26	0.6	0.6	0.596596696
RH365	32	27	0.4	0.8	0.5672
RH365	32	28	0.2	0.6	0.418
RH365	32	29	0.2	0.8	0.548
RH365	32	30	1	0.6	0.75518328
RH365	33	1	0.410714286	0.517857143	0.345100995
RH365	33	2	0.428571429	0.571428571	0.388293322
RH365	33	3	0.446428571	0.607142857	0.400961545
RH365	33	4	0.410714286	0.553571429	0.368762943
RH365	33	5	0.428571429	0.553571429	0.375787497
RH365	33	6	0.464285714	0.589285714	0.392272151
RH365	33	7	0.464285714	0.607142857	0.413613815
RH365	33	8	0.5	0.642857143	0.421026319
RH365	33	9	0.482142857	0.642857143	0.416478345
RH365	33	10	0.517857143	0.660714286	0.439592162
RH365	33	11	0.482142857	0.625	0.404481414
RH365	33	12	0.517857143	0.607142857	0.412094364
RH365	33	13	0.5	0.625	0.413706861
RH365	33	14	0.535714286	0.625	0.423636015
RH365	33	15	0.553571429	0.625	0.425319811
RH365	33	16	0.607142857	0.660714286	0.453440437
RH365	33	17	0.571428571	0.678571429	0.439610878
RH365	33	18	0.571428571	0.678571429	0.451982636
RH365	33	19	0.553571429	0.696428571	0.45478945
RH365	33	20	0.589285714	0.714285714	0.475648423
RH365	33	21	0.589285714	0.732142857	0.48242631
RH365	33	22	0.589285714	0.732142857	0.484525959
RH365	33	23	0.589285714	0.696428571	0.480812968
RH365	33	24	0.607142857	0.732142857	0.488900401
RH365	33	25	0.571428571	0.732142857	0.49029971
RH365	33	26	0.571428571	0.75	0.497885613
RH365	33	27	0.589285714	0.767857143	0.514684714
RH365	33	28	0.589285714	0.767857143	0.497705375
RH365	33	29	0.571428571	0.767857143	0.50598802
RH365	33	30	0.625	0.785714286	0.510919661
RH365	34	1	0.307692308	0.153846154	0.345421755
RH365	34	2	0.307692308	0.307692308	0.310072655
RH365	34	3	0.307692308	0.230769231	0.273107212
RH365	34	4	0.384615385	0.307692308	0.347760492
RH365	34	5	0.615384615	0.769230769	0.657959611
RH365	34	6	0.384615385	0.461538462	0.448021029
RH365	34	7	0.538461538	0.307692308	0.310344952
RH365	34	8	0.230769231	0.307692308	0.314146154
RH365	34	9	0.75	0.666666667	0.557594727
RH365	34	10	0.416666667	0.75	0.49498
RH365	34	11	0.75	0.75	0.565001301
RH365	34	12	0.666666667	0.75	0.49453125
RH365	34	13	0.5	0.583333333	0.489860702
RH365	34	14	0.5	0.666666667	0.496756508
RH365	34	15	0.416666667	0.583333333	0.487373419
RH365	34	16	0.416666667	0.583333333	0.462229948
RH365	34	17	0.666666667	0.583333333	0.524640243
RH365	34	18	0.333333333	0.75	0.49878125
RH365	34	19	0.583333333	0.666666667	0.589370914
RH365	34	20	0.416666667	0.583333333	0.450304167
RH365	34	21	0.5	0.666666667	0.480942708
RH365	34	22	0.5	0.666666667	0.519525028
RH365	34	23	0.333333333	0.916666667	0.658471615
RH365	34	24	0.5	0.75	0.48878125
RH365	34	25	0.5	0.833333333	0.55656901
RH365	34	26	0.666666667	0.916666667	0.551485677
RH365	34	27	0.666666667	0.916666667	0.574625833
RH365	34	28	0.666666667	0.666666667	0.591778794
RH365	34	29	0.666666667	0.666666667	0.570574284
RH365	34	30	0.416666667	0.833333333	0.55481901
RH365	35	1	0.222222222	0.333333333	0.313191696
RH365	35	2	0.333333333	0.444444444	0.394780444
RH365	35	3	0.444444444	0.333333333	0.40896756
RH365	35	4	0.333333333	0.333333333	0.351236068
RH365	35	5	0.333333333	0.333333333	0.283333333
RH365	35	6	0.555555556	0.666666667	0.554209582
RH365	35	7	0.555555556	0.777777778	0.516211556
RH365	35	8	0.444444444	0.555555556	0.417053819
RH365	35	9	0.333333333	0.555555556	0.440975292
RH365	35	10	0.222222222	0.555555556	0.361111111
RH365	35	11	0.555555556	0.666666667	0.534664193
RH365	35	12	0.333333333	0.555555556	0.426243267
RH365	35	13	0.555555556	0.666666667	0.459973333
RH365	35	14	0.666666667	0.555555556	0.520488692
RH365	35	15	0.111111111	0.666666667	0.46
RH365	35	16	0.222222222	0.666666667	0.433333333
RH365	35	17	0.444444444	0.333333333	0.347156667
RH365	35	18	0.666666667	0.666666667	0.520091038
RH365	35	19	0.777777778	0.666666667	0.416666667
RH365	35	20	0.555555556	0.777777778	0.516666659
RH365	35	21	0.75	0.625	0.579769778
RH365	35	22	0.5	0.625	0.436171875
RH365	35	23	0.375	0.75	0.48625
RH365	35	24	0.375	0.875	0.559371279
RH365	35	25	0.375	0.75	0.538921327
RH365	35	26	0.625	0.75	0.4375
RH365	35	27	0.5	0.75	0.583117156
RH365	35	28	0.5	0.75	0.51741808
RH365	35	29	0.5	0.875	0.545978516
RH365	35	30	0.75	1	0.6045
RH365	36	1	0.166666667	0.5	0.431395833
RH365	36	2	0.666666667	0.333333333	0.383766825
RH365	36	3	0.5	0.666666667	0.549958333
RH365	36	4	0.333333333	0.166666667	0.430574974
RH365	36	5	0.833333333	0.5	0.420625
RH365	36	6	0.333333333	0.5	0.3375
RH365	36	7	0.5	0.666666667	0.487278816
RH365	36	8	0.333333333	0.333333333	0.391043268
RH365	36	9	1	0.833333333	0.687403032
RH365	36	10	0.833333333	0.833333333	0.504166667
RH365	36	11	1	1	0.633182227
RH365	36	12	0.666666667	0.833333333	0.528229167
RH365	36	13	0.333333333	0.5	0.522077373
RH365	36	14	0.833333333	0.666666667	0.678382486
RH365	36	15	0.5	0.833333333	0.519166667
RH365	36	16	0.5	0.5	0.534828125
RH365	36	17	0.666666667	0.666666667	0.493958333
RH365	36	18	0.833333333	0.833333333	0.535166667
RH365	36	19	0.333333333	0.833333333	0.479166667
RH365	36	20	0.666666667	0.833333333	0.479166667
RH365	36	21	0.5	0.166666667	0.532920056
RH365	36	22	0.666666667	0.833333333	0.693275667
RH365	36	23	0.666666667	0.666666667	0.521200521
RH365	36	24	0.666666667	0.5	0.429386927
RH365	36	25	0.5	0.5	0.41815
RH365	36	26	0.166666667	0.666666667	0.46651556
RH365	36	27	0.333333333	0.666666667	0.395833333
RH365	36	28	0.5	0.333333333	0.417227007
RH365	36	29	0.5	0.833333333	0.627251667
RH365	36	30	0.5	0.5	0.3765625
RH365	37	1	0.222222222	0.111111111	0.291936575
RH365	37	2	0.555555556	0.444444444	0.404745226
RH365	37	3	0.222222222	0.666666667	0.485247075
RH365	37	4	0.555555556	0.555555556	0.453189957
RH365	37	5	0.444444444	0.555555556	0.462279519
RH365	37	6	0.111111111	0.333333333	0.320056667
RH365	37	7	0.444444444	0.111111111	0.337927417
RH365	37	8	0.222222222	0.333333333	0.327799372
RH365	37	9	0.555555556	0.666666667	0.539589333
RH365	37	10	0.333333333	0.555555556	0.461493249
RH365	37	11	0.555555556	0.444444444	0.46311429
RH365	37	12	0.777777778	0.555555556	0.471987688
RH365	37	13	0.444444444	0.777777778	0.524133681
RH365	37	14	0.444444444	0.444444444	0.375939889
RH365	37	15	0.555555556	0.444444444	0.288888889
RH365	37	16	0.555555556	0.555555556	0.482901245
RH365	37	17	0.444444444	0.555555556	0.476011134
RH365	37	18	0.555555556	0.777777778	0.557463641
RH365	37	19	0.375	0.75	0.595097708
RH365	37	20	0.25	0.625	0.45118875
RH365	37	21	0.5	0.75	0.562716016
RH365	37	22	0.625	0.625	0.534649178
RH365	37	23	0.375	0.75	0.506171875
RH365	37	24	0.5	0.75	0.62539633
RH365	37	25	0.5	0.5	0.406735625
RH365	37	26	0.125	0.5	0.35
RH365	37	27	0.5	0.625	0.534831545
RH365	37	28	0.625	0.875	0.59747
RH365	37	29	0.25	0.875	0.51875
RH365	37	30	0.5	0.625	0.4365
RH365	38	1	0.25	0	0.1125
RH365	38	2	0	0	0.1125
RH365	38	3	0.25	0.25	0.325836
RH365	38	4	0.25	0.25	0.2375
RH365	38	5	0.25	0.25	0.2375
RH365	38	6	0.25	0	0.173475
RH365	38	7	0.75	0.75	0.773067914
RH365	38	8	0.75	0.75	0.41875
RH365	38	9	0.75	0.5	0.397121094
RH365	38	10	0.5	0.5	0.33125
RH365	38	11	0	0.5	0.33125
RH365	38	12	0.25	0	0.239925051
RH365	38	13	0	0	0.1125
RH365	38	14	0.25	0.25	0.291957031
RH365	38	15	0.75	0.75	0.629859846
RH365	38	16	0.75	0.75	0.4125
RH365	38	17	1	1	0.659628547
RH365	38	18	0.75	0.75	0.546687402
RH365	38	19	0.5	1	0.60609375
RH365	38	20	0.5	0.75	0.4125
RH365	38	21	0.5	0.5	0.390871094
RH365	38	22	0.25	0.25	0.317383197
RH365	38	23	0.75	0.75	0.564457031
RH365	38	24	0.25	0.75	0.4125
RH365	38	25	0.5	0.5	0.33025
RH365	38	26	0.5	0.5	0.57074587
RH365	38	27	0.75	0.75	0.47484375
RH365	38	28	0.5	0.5	0.452425051
RH365	38	29	0.25	0.5	0.325
RH365	38	30	0.25	0.25	0.530245469
RH365	39	1	0.666666667	0.5	0.493908333
RH365	39	2	0.666666667	0.5	0.403125
RH365	39	3	0.5	0.166666667	0.248395833
RH365	39	4	0.2	0.4	0.348
RH365	39	5	0.2	0.6	0.443565625
RH365	39	6	0.4	0.4	0.328875
RH365	39	7	0.2	0.2	0.24878
RH365	39	8	0.2	0.2	0.2
RH365	39	9	0.2	0.4	0.354818672
RH365	39	10	0.2	0.4	0.27
RH365	39	11	0.8	0.8	0.627946496
RH365	39	12	0.4	0.8	0.47
RH365	39	13	0.6	0.8	0.47
RH365	39	14	0.4	0.8	0.47
RH365	39	15	0.6	0.8	0.692975516
RH365	39	16	0.6	0.6	0.4737118
RH365	39	17	0.6	0.6	0.4
RH365	39	18	0.4	0.8	0.554818672
RH365	39	19	0.8	1	0.64488
RH365	39	20	0.6	1	0.57
RH365	39	21	0.4	1	0.57
RH365	39	22	0.4	0.8	0.563906558
RH365	39	23	0.4	1	0.618
RH365	39	24	0.4	1	0.57
RH365	39	25	0.4	0.6	0.598425409
RH365	39	26	0.2	0.4	0.442939596
RH365	39	27	0.8	0.6	0.680987449
RH365	39	28	0.2	0.6	0.502818672
RH365	39	29	0.6	0.8	0.543565625
RH365	39	30	0.6	0.4	0.411571875
RH365	40	1	0	0.333333333	0.266666667
RH365	40	2	0.666666667	1	0.795773547
RH365	40	3	0.666666667	0.333333333	0.597561012
RH365	40	4	0.333333333	0.333333333	0.406791667
RH365	40	5	0	0.333333333	0.266666667
RH365	40	6	0.666666667	0.333333333	0.266666667
RH365	40	7	0	0.333333333	0.266666667
RH365	40	8	0.333333333	0.333333333	0.266666667
RH365	40	9	0	0.333333333	0.266666667
RH365	40	10	0.666666667	0.333333333	0.266666667
RH365	40	11	1	0.666666667	0.541256348
RH365	40	12	0	0.666666667	0.383333333
RH365	40	13	0.666666667	0.666666667	0.383333333
RH365	40	14	0.666666667	0.333333333	0.38724987
RH365	40	15	0.333333333	0.333333333	0.266666667
RH365	40	16	0.333333333	0.333333333	0.266666667
RH365	40	17	0.666666667	0.666666667	0.566665772
RH365	40	18	1	1	0.700273115
RH365	40	19	0.666666667	1	0.55
RH365	40	20	0.666666667	1	0.55
RH365	40	21	0.666666667	1	0.55
RH365	40	22	1	1	0.55
RH365	40	23	0.666666667	1	0.55
RH365	40	24	0.666666667	1	0.55
RH365	40	25	1	1	0.55
RH365	40	26	0.333333333	1	0.55
RH365	40	27	0.666666667	0.666666667	0.578729801
RH365	40	28	0.666666667	1	0.63
RH365	40	29	1	0.666666667	0.706091097
RH365	40	30	0.333333333	0.666666667	0.433333333
RH365	41	1	0.666666667	0.666666667	0.5235162
RH365	41	2	0.333333333	0.666666667	0.531697875
RH365	41	3	0.666666667	0	0.285953125
RH365	41	4	0.333333333	0.333333333	0.428666667
RH365	41	5	0	0.333333333	0.316666667
RH365	41	6	0.333333333	0	0.207
RH365	41	7	0.333333333	0.333333333	0.416939782
RH365	41	8	0.333333333	0.666666667	0.537838063
RH365	41	9	0.666666667	1	0.6748
RH365	41	10	0.666666667	1	0.55
RH365	41	11	1	1	0.55
RH365	41	12	0.666666667	1	0.55
RH365	41	13	0.666666667	0	0.611362623
RH365	41	14	1	1	0.79625
RH365	41	15	0.333333333	1	0.55
RH365	41	16	1	1	0.55
RH365	41	17	0.333333333	0.666666667	0.464633333
RH365	41	18	0.333333333	0.666666667	0.383333333
RH365	41	19	0.666666667	0.666666667	0.383333333
RH365	41	20	1	0.666666667	0.746425889
RH365	41	21	0.333333333	1	0.633125
RH365	41	22	1	0.666666667	0.649318079
RH365	41	23	0.333333333	0.666666667	0.433333333
RH365	41	24	0.666666667	0.666666667	0.433333333
RH365	41	25	1	1	0.691364453
RH365	41	26	0.666666667	1	0.55
RH365	41	27	0.333333333	1	0.55
RH365	41	28	0.666666667	0.666666667	0.636799692
RH365	41	29	0.666666667	0.666666667	0.433333333
RH365	41	30	0.333333333	1	0.672609375
RH365	42	1	0.2	0.2	0.2
RH365	42	2	0.4	0.8	0.64682979
RH365	42	3	0.4	0.2	0.264875
RH365	42	4	0.4	0	0.274095826
RH365	42	5	0.6	0.4	0.440765625
RH365	42	6	0.75	0.5	0.35
RH365	42	7	0.5	0.75	0.54352334
RH365	42	8	0.25	0.5	0.373475
RH365	42	9	0	0.5	0.3125
RH365	42	10	0.25	0.5	0.3125
RH365	42	11	0.5	0	0.389424024
RH365	42	12	0.5	0.25	0.35994
RH365	42	13	0.75	0.25	0.339457031
RH365	42	14	0.75	0.5	0.55211709
RH365	42	15	0.75	1	0.724842072
RH365	42	16	1	1	0.5625
RH365	42	17	0.5	1	0.5625
RH365	42	18	0.5	0.75	0.5148775
RH365	42	19	0.25	0.5	0.477425051
RH365	42	20	0.75	0.75	0.748768801
RH365	42	21	0.5	0.75	0.5734375
RH365	42	22	0.75	0.75	0.475
RH365	42	23	0.5	0.75	0.475
RH365	42	24	0.75	0.5	0.477937402
RH365	42	25	0.75	0.5	0.726235687
RH365	42	26	0.75	0.75	0.4975
RH365	42	27	0.5	0.5	0.415871094
RH365	42	28	0.25	0.25	0.352937402
RH365	42	29	0.75	0.75	0.591800781
RH365	42	30	1	1	0.661476
RH365	43	1	0.2	0.2	0.2
RH365	43	2	0.4	0.2	0.2
RH365	43	3	0.6	0.6	0.524388411
RH365	43	4	0.4	0.6	0.467591596
RH365	43	5	0.6	0.4	0.449007275
RH365	43	6	0.6	0.6	0.419875
RH365	43	7	0.2	0.2	0.263075
RH365	43	8	0.4	0.6	0.467875
RH365	43	9	1	1	0.7271328
RH365	43	10	0.4	0.6	0.406
RH365	43	11	0.6	0.6	0.520349922
RH365	43	12	0.6	0.6	0.4852
RH365	43	13	0.8	0.6	0.637515814
RH365	43	14	0.2	0.6	0.47875
RH365	43	15	0.4	0.4	0.462561558
RH365	43	16	0.4	0.6	0.418
RH365	43	17	0.4	0.6	0.37
RH365	43	18	0.8	0.8	0.54967232
RH365	43	19	0.8	1	0.647952
RH365	43	20	0.8	1	0.57
RH365	43	21	0.4	0.8	0.51878
RH365	43	22	0.4	0.8	0.47
RH365	43	23	0.4	0.8	0.47
RH365	43	24	0.4	0.8	0.647395902
RH365	43	25	0.8	0.8	0.60234062
RH365	43	26	0.8	1	0.618
RH365	43	27	0.6	0.8	0.488
RH365	43	28	0.6	0.6	0.41878
RH365	43	29	0.8	1	0.6852
RH365	43	30	0.4	0.8	0.488
RH365	44	1	0.5	0.5	0.35
RH365	44	2	0.75	0.5	0.35
RH365	44	3	0.75	0.5	0.35
RH365	44	4	0	0.5	0.35
RH365	44	5	0.25	0.25	0.44055216
RH365	44	6	0	0.25	0.225
RH365	44	7	0.75	0.5	0.759722751
RH365	44	8	0.25	0.25	0.2475
RH365	44	9	0	0.5	0.41
RH365	44	10	0.5	0	0.250437402
RH365	44	11	0.25	0.25	0.3225
RH365	44	12	0.75	0.75	0.690714707
RH365	44	13	0.25	0.75	0.475
RH365	44	14	1	1	0.675204836
RH365	44	15	0.5	0.75	0.498475
RH365	44	16	0.5	0.75	0.4375
RH365	44	17	0.5	0.75	0.4375
RH365	44	18	0.25	0.5	0.460704607
RH365	44	19	0.5	0	0.418244647
RH365	44	20	0.75	0.5	0.540933031
RH365	44	21	0.5	0.5	0.4565
RH365	44	22	1	1	0.72852334
RH365	44	23	0.25	1	0.5625
RH365	44	24	0.5	0.75	0.585704607
RH365	44	25	0.5	0.75	0.475
RH365	44	26	0.25	0.75	0.475
RH365	44	27	0.5	1	0.66852334
RH365	44	28	0.75	0.75	0.616219417
RH365	44	29	0.5	0.75	0.475
RH365	44	30	0.75	0.75	0.475
RH365	45	1	0.5	0.166666667	0.24376
RH365	45	2	0.5	0.666666667	0.599484015
RH365	45	3	0.333333333	0.666666667	0.490478617
RH365	45	4	0.333333333	0.166666667	0.292309896
RH365	45	5	0.666666667	0.5	0.485141885
RH365	45	6	0.666666667	0.166666667	0.309636405
RH365	45	7	0.333333333	0.166666667	0.220833333
RH365	45	8	0.5	0.5	0.502596558
RH365	45	9	0.5	0.833333333	0.637248893
RH365	45	10	0.5	0.5	0.455476563
RH365	45	11	0.166666667	0.5	0.3875
RH365	45	12	0.5	0.666666667	0.639354993
RH365	45	13	0.666666667	0.5	0.487989
RH365	45	14	0.666666667	0.666666667	0.462395833
RH365	45	15	0.5	0.833333333	0.556419032
RH365	45	16	0.333333333	1	0.6249
RH365	45	17	0.5	0.333333333	0.544907365
RH365	45	18	0.5	0.333333333	0.436053593
RH365	45	19	0.333333333	0.5	0.423804687
RH365	45	20	0.333333333	0.5	0.470085
RH365	45	21	0.5	0.5	0.471414063
RH365	45	22	0.166666667	0.666666667	0.487395833
RH365	45	23	0.666666667	0.666666667	0.539740707
RH365	45	24	0	0.5	0.406414062
RH365	45	25	1	0.5	0.582232028
RH365	45	26	0.333333333	0.5	0.428125
RH365	45	27	1	0.833333333	0.599849544
RH365	45	28	0.833333333	0.666666667	0.464747396
RH365	45	29	0.666666667	0.5	0.389085
RH365	45	30	0.166666667	0.5	0.3375
RH365	46	1	0	0.166666667	0.1535
RH365	46	2	0	0	0.22
RH365	46	3	0.666666667	0.5	0.552355367
RH365	46	4	0.5	0.333333333	0.294166667
RH365	46	5	0.166666667	0.333333333	0.279166667
RH365	46	6	0.333333333	0.5	0.416529239
RH365	46	7	0.833333333	0.666666667	0.591251267
RH365	46	8	0.833333333	0.666666667	0.509855833
RH365	46	9	0.166666667	0.833333333	0.520729167
RH365	46	10	0.666666667	0.666666667	0.444895833
RH365	46	11	0.5	0.666666667	0.420833333
RH365	46	12	0.166666667	0.5	0.456646278
RH365	46	13	0.833333333	0.666666667	0.787171881
RH365	46	14	0.666666667	0.833333333	0.520729167
RH365	46	15	0.166666667	0.5	0.409914062
RH365	46	16	0.333333333	0.833333333	0.560729167
RH365	46	17	0.5	0.833333333	0.479166667
RH365	46	18	0.5	1	0.628484
RH365	46	19	0.5	0.666666667	0.584053345
[truncated: 7,811 more rows]
