# Supplementary material for: Meta-reinforcement learning via orbitofrontal cortex
Source: Nat Neurosci. 2023 Nov 13;26(12):2182–91. doi: 10.1038/s41593-023-01485-3 (PMC10689244; doi:10.1038/s41593-023-01485-3)
Supplement: Supplementary file 11 — Numerical source data files for figures. [file 41593_2023_1485_MOESM11_ESM.zip › source_data_edf2/edf2abcTop.csv]

ann_id	session	trials	reward_rate	p_choosing_high	optimality
0	1	1	0.428571429	1	0.593579995
0	2	1	0.571428571	0.714285714	0.563894196
0	3	1	0.142857143	0.857142857	0.541532584
0	4	1	0.333333333	0	0.310000006
0	5	1	0.666666667	0.833333333	0.644533338
0	6	1	0.333333333	0.666666667	0.439166665
0	7	1	0.5	0.666666667	0.676794003
0	8	1	0.833333333	0.666666667	0.583110516
0	9	1	0.428571429	0.714285714	0.688834667
0	10	1	0.571428571	0.571428571	0.565045273
0	11	1	0.666666667	0.5	0.497866672
0	12	1	0.571428571	0.428571429	0.657392798
0	13	1	0.285714286	0.428571429	0.545446434
0	14	1	0.166666667	0.666666667	0.524772107
0	15	1	0.166666667	0.666666667	0.510833337
0	16	1	0.428571429	0.571428571	0.376160708
0	17	1	0.428571429	0.571428571	0.534562493
0	18	1	0.571428571	0.857142857	0.662436158
0	19	1	0.571428571	0.285714286	0.561307051
0	20	1	0.857142857	0.571428571	0.638455192
0	21	1	0.571428571	0.714285714	0.582498152
0	22	1	0.714285714	0.857142857	0.509817851
0	23	1	0.666666667	0.833333333	0.537492676
0	24	1	0.714285714	0.428571429	0.634840037
0	25	1	0.571428571	0.285714286	0.403660714
0	26	1	0.428571429	0.714285714	0.725850587
0	27	1	0.857142857	0.571428571	0.418243303
0	28	1	0.714285714	0.428571429	0.502204022
0	29	1	0.285714286	0.142857143	0.353732139
0	30	1	0.333333333	0.333333333	0.477166673
0	31	1	0.285714286	0.428571429	0.292857133
0	32	1	0.857142857	0.428571429	0.56868287
0	33	1	0.571428571	0.428571429	0.547223144
0	34	1	0.714285714	0.571428571	0.646525137
0	35	1	0.571428571	0.428571429	0.658892866
0	36	1	0.571428571	0.428571429	0.6059375
0	37	1	0.428571429	0.428571429	0.416408475
0	38	1	0.285714286	0.428571429	0.468083321
0	39	1	0.571428571	0.428571429	0.53892536
0	40	1	0.714285714	0.714285714	0.647572152
0	41	1	0.428571429	0.142857143	0.518454294
0	42	1	0.428571429	0.285714286	0.440428576
0	43	1	0.714285714	0.714285714	0.549646421
0	44	1	0.666666667	0.666666667	0.450712494
0	45	1	0.857142857	0.428571429	0.489942853
0	46	1	0.285714286	0.571428571	0.555160707
0	47	1	0.428571429	0.571428571	0.555113827
0	48	1	0.571428571	0.428571429	0.523737584
0	49	1	0.833333333	0.5	0.60919053
0	50	1	0.571428571	0.571428571	0.595909289
0	51	1	0.142857143	0.428571429	0.40840057
0	52	1	1	0.714285714	0.603110711
0	53	1	0.428571429	0.714285714	0.552303571
0	54	1	1	0.571428571	0.733678862
0	55	1	0.333333333	0.5	0.427499999
0	56	1	0.571428571	0.571428571	0.407386161
0	57	1	0.571428571	0.428571429	0.447478928
0	58	1	0.571428571	0.285714286	0.607249502
0	59	1	0.285714286	0.714285714	0.704144532
0	60	1	0.285714286	0.428571429	0.333964283
0	61	1	0.428571429	0.285714286	0.600760718
0	62	1	0.666666667	0.5	0.532229171
0	63	1	0.142857143	0.428571429	0.628122779
0	64	1	0.571428571	0.285714286	0.443000004
0	65	1	0.571428571	0.571428571	0.417790006
0	66	1	0.571428571	0.571428571	0.525975176
0	67	1	0.571428571	0.571428571	0.595671432
0	68	1	0.833333333	0.833333333	0.588745169
0	69	1	0.857142857	0.428571429	0.550440714
0	70	1	0.857142857	0.571428571	0.508479909
0	71	1	0.714285714	0.428571429	0.490892853
0	72	1	0.142857143	0	0.342122767
0	73	1	0.714285714	0.428571429	0.649442495
0	74	1	0.166666667	0.5	0.591851566
0	75	1	0.571428571	0.428571429	0.43696072
0	76	1	0.571428571	0.571428571	0.499314642
0	77	1	0.666666667	0.333333333	0.484430535
0	78	1	0.5	0.333333333	0.652280022
0	79	1	0.857142857	0.857142857	0.655457591
0	80	1	0.428571429	0.571428571	0.436250004
0	81	1	0.571428571	0.571428571	0.447678557
0	82	1	0.5	0.333333333	0.508130013
0	83	1	0.714285714	0.142857143	0.593265632
0	84	1	0.428571429	0.714285714	0.684832591
0	85	1	0.571428571	0.571428571	0.490164286
0	86	1	0.428571429	0.571428571	0.607518946
0	87	1	0.857142857	0.428571429	0.598428575
0	88	1	0.428571429	0.714285714	0.624432931
0	89	1	0.428571429	0.285714286	0.365168716
0	90	1	0.142857143	0.428571429	0.344410709
0	91	1	0.833333333	0.833333333	0.601989576
0	92	1	0.5	0.333333333	0.398617191
0	93	1	0.166666667	0.333333333	0.269999993
0	94	1	0.5	0.166666667	0.491333339
0	95	1	0.428571429	0.428571429	0.503772158
0	96	1	0.428571429	0.714285714	0.494383573
0	97	1	0.285714286	0.142857143	0.49151786
0	98	1	1	0.333333333	0.589062502
0	99	1	0.285714286	0.285714286	0.467419648
0	100	1	0.428571429	0.714285714	0.614118303
0	1	2	0.571428571	0.285714286	0.5014933
0	2	2	0.285714286	0.571428571	0.610517852
0	3	2	0.571428571	0.285714286	0.420692858
0	4	2	0.5	0.666666667	0.614149701
0	5	2	0.666666667	0.166666667	0.554583337
0	6	2	0.5	0.666666667	0.598234677
0	7	2	0.833333333	0.166666667	0.588590342
0	8	2	0.5	0.666666667	0.582475004
0	9	2	0.571428571	0.428571429	0.473446427
0	10	2	0.714285714	0.714285714	0.692458211
0	11	2	0.333333333	0.666666667	0.462395833
0	12	2	0.285714286	0.571428571	0.447053564
0	13	2	0.571428571	0.285714286	0.451313834
0	14	2	0.666666667	0.666666667	0.518603133
0	15	2	0.666666667	0.5	0.481850006
0	16	2	0.571428571	0.571428571	0.548127764
0	17	2	0.571428571	0.285714286	0.567929466
0	18	2	0.666666667	0.833333333	0.568229169
0	19	2	0.428571429	0.571428571	0.482846673
0	20	2	0.428571429	0.714285714	0.504033473
0	21	2	0.714285714	0.571428571	0.540544137
0	22	2	1	0.428571429	0.612107109
0	23	2	0.833333333	0.5	0.536899994
0	24	2	0.857142857	1	0.698848209
0	25	2	0.714285714	0.857142857	0.739338497
0	26	2	0.714285714	0.571428571	0.542624991
0	27	2	0.142857143	0.428571429	0.327142853
0	28	2	0.285714286	0.428571429	0.394625001
0	29	2	0.714285714	0.428571429	0.568124858
0	30	2	0.5	0.5	0.577921857
0	31	2	0.428571429	0.428571429	0.292857133
0	32	2	0.428571429	0.285714286	0.393944195
0	33	2	0.571428571	0.428571429	0.395187503
0	34	2	0.714285714	0.857142857	0.57705357
0	35	2	0.285714286	0.428571429	0.391964288
0	36	2	0.428571429	0.285714286	0.365537937
0	37	2	0.428571429	0.428571429	0.475941639
0	38	2	0.571428571	0.714285714	0.668163122
0	39	2	0.571428571	0.428571429	0.446350532
0	40	2	0.428571429	0.428571429	0.597061991
0	41	2	0.142857143	0.285714286	0.291681522
0	42	2	0.285714286	0.571428571	0.586645528
0	43	2	0.571428571	0.714285714	0.686372947
0	44	2	0.333333333	0.666666667	0.395833326
0	45	2	0	0.428571429	0.423872852
0	46	2	0.571428571	0.571428571	0.594544142
0	47	2	0.428571429	0.571428571	0.649409015
0	48	2	0.571428571	0.571428571	0.509091509
0	49	2	0.833333333	0.666666667	0.696152499
0	50	2	0.714285714	0.428571429	0.617536791
0	51	2	0.166666667	0.333333333	0.310729159
0	52	2	0.285714286	0.285714286	0.427779017
0	53	2	0.571428571	0.714285714	0.55030357
0	54	2	0.571428571	0.571428571	0.527357139
0	55	2	0.5	0.5	0.443697903
0	56	2	0.428571429	0.571428571	0.675023765
0	57	2	0.571428571	0.857142857	0.737273155
0	58	2	0.571428571	0.714285714	0.544473211
0	59	2	0.142857143	0.428571429	0.376964288
0	60	2	0.714285714	0.428571429	0.504701281
0	61	2	0.428571429	0.142857143	0.340392861
0	62	2	0.5	0.666666667	0.559975005
0	63	2	0.571428571	0.285714286	0.497176339
0	64	2	0.857142857	0.857142857	0.656604909
0	65	2	0.142857143	0.142857143	0.298011154
0	66	2	0.285714286	0.571428571	0.5534308
0	67	2	0.285714286	0.571428571	0.412767851
0	68	2	0.333333333	0.666666667	0.537958343
0	69	2	0.428571429	0.714285714	0.621083921
0	70	2	0.428571429	0.428571429	0.437321421
0	71	2	0.714285714	0.285714286	0.514195717
0	72	2	0.571428571	0.714285714	0.61267017
0	73	2	0.571428571	0.571428571	0.561002762
0	74	2	0.833333333	0.666666667	0.559975005
0	75	2	0.166666667	0.5	0.400643226
0	76	2	0.428571429	0.571428571	0.520261994
0	77	2	0.5	0.333333333	0.552641665
0	78	2	0.5	0.5	0.543669783
0	79	2	0.428571429	0.285714286	0.451725446
0	80	2	0.285714286	0.428571429	0.507060892
0	81	2	0.571428571	0.571428571	0.502164282
0	82	2	0.666666667	0.666666667	0.611924289
0	83	2	0.428571429	0.571428571	0.501233481
0	84	2	0.428571429	0.571428571	0.462589285
0	85	2	0.571428571	0.714285714	0.497622858
0	86	2	0.428571429	0.285714286	0.330462047
0	87	2	0.714285714	0.428571429	0.730182529
0	88	2	0.428571429	0.428571429	0.653912052
0	89	2	0.714285714	0.571428571	0.577935266
0	90	2	0.428571429	0.714285714	0.63107428
0	91	2	0.666666667	0.333333333	0.572033864
0	92	2	0.333333333	0.666666667	0.584336291
0	93	2	0.5	0.333333333	0.351745831
0	94	2	0.666666667	0.5	0.58470417
0	95	2	0.5	0.333333333	0.388748948
0	96	2	0.571428571	0.428571429	0.512762059
0	97	2	0.5	0.333333333	0.480166675
0	98	2	0.5	0.833333333	0.632955835
0	99	2	0.142857143	0.285714286	0.35959534
0	100	2	0	0.285714286	0.380766964
0	1	3	0.428571429	0.285714286	0.414488882
0	2	3	0.666666667	0.666666667	0.653648523
0	3	3	0.285714286	0.285714286	0.4008
0	4	3	0	0.5	0.352499996
0	5	3	0.5	0.166666667	0.377218007
0	6	3	0.5	0.333333333	0.442770868
0	7	3	0.5	0.333333333	0.395471354
0	8	3	0.333333333	0.833333333	0.663691666
0	9	3	0.285714286	0.142857143	0.339933218
0	10	3	0.428571429	0.571428571	0.46505357
0	11	3	0.666666667	0.333333333	0.598244673
0	12	3	0.285714286	0.428571429	0.504792214
0	13	3	0.428571429	0.571428571	0.486261159
0	14	3	0.333333333	0.666666667	0.557486714
0	15	3	0.666666667	0.5	0.654509182
0	16	3	0.285714286	0.428571429	0.485693581
0	17	3	0.714285714	0.714285714	0.660621869
0	18	3	0.666666667	0.5	0.434914066
0	19	3	0.142857143	0.142857143	0.254732138
0	20	3	0.166666667	0.666666667	0.520747393
0	21	3	0.714285714	0.428571429	0.473674103
0	22	3	0.428571429	0.428571429	0.449754297
0	23	3	0	0.166666667	0.392575521
0	24	3	0.428571429	0.714285714	0.469196425
0	25	3	0.5	0.5	0.510412493
0	26	3	0.714285714	0.714285714	0.686986789
0	27	3	0.285714286	0.428571429	0.31428571
0	28	3	0.714285714	0.428571429	0.455634652
0	29	3	0.428571429	0.714285714	0.632598752
0	30	3	0.166666667	0.5	0.468629175
0	31	3	0.857142857	0.714285714	0.859543832
0	32	3	0.571428571	0.714285714	0.629736156
0	33	3	0.142857143	0.142857143	0.297964282
0	34	3	0.428571429	0.571428571	0.502458479
0	35	3	0.714285714	0.428571429	0.605844727
0	36	3	0.428571429	0.285714286	0.429321438
0	37	3	0.571428571	0.428571429	0.512656696
0	38	3	0.857142857	0.714285714	0.556914284
0	39	3	0.428571429	0.571428571	0.419999999
0	40	3	0.571428571	1	0.710678566
0	41	3	0.571428571	0.714285714	0.571589779
0	42	3	0.285714286	0.571428571	0.523878567
0	43	3	0.428571429	0.428571429	0.526973278
0	44	3	0.5	0.666666667	0.608180724
0	45	3	0.428571429	0.428571429	0.512020539
0	46	3	0.428571429	0.428571429	0.421837056
0	47	3	0.714285714	0.714285714	0.471339282
0	48	3	0.714285714	0.857142857	0.660992853
0	49	3	0.5	0.666666667	0.673984591
0	50	3	0.428571429	0.285714286	0.349571426
0	51	3	0.333333333	0.5	0.485453166
0	52	3	0.285714286	0.285714286	0.354473214
0	53	3	0.428571429	0.571428571	0.554961574
0	54	3	0.428571429	0.428571429	0.538510183
0	55	3	0.5	0.333333333	0.443294792
0	56	3	0.857142857	0.714285714	0.526249996
0	57	3	0.714285714	0.714285714	0.494783484
0	58	3	0.428571429	0.714285714	0.588289951
0	59	3	0.714285714	0.285714286	0.395783486
0	60	3	0.857142857	0.857142857	0.67565587
0	61	3	0.428571429	0.571428571	0.524605633
0	62	3	0.666666667	0.5	0.633167184
0	63	3	0.428571429	0.571428571	0.451118297
0	64	3	0.571428571	0.714285714	0.552470762
0	65	3	0.428571429	0.571428571	0.503588609
0	66	3	0.571428571	0.571428571	0.578066994
0	67	3	1	0.428571429	0.637885084
0	68	3	0.333333333	0.166666667	0.394647402
0	69	3	0.714285714	0.571428571	0.63230483
0	70	3	0.285714286	0.142857143	0.289566966
0	71	3	0.571428571	0.714285714	0.57603524
0	72	3	0.142857143	0.428571429	0.326339276
0	73	3	0.285714286	0.285714286	0.364665008
0	74	3	0.666666667	0.666666667	0.531200529
0	75	3	0.5	0.833333333	0.708779195
0	76	3	0.571428571	0.142857143	0.365738835
0	77	3	0.333333333	0.333333333	0.473772397
0	78	3	0.5	0.666666667	0.512138014
0	79	3	0.428571429	0.571428571	0.565901791
0	80	3	0.428571429	0.571428571	0.554268356
0	81	3	0.571428571	0.285714286	0.341837047
0	82	3	0.333333333	0.333333333	0.480933858
0	83	3	0.857142857	0.571428571	0.531314731
0	84	3	0.428571429	0.571428571	0.53140848
0	85	3	0.285714286	0.428571429	0.501460268
0	86	3	0.571428571	0.571428571	0.454285712
0	87	3	0.285714286	0.428571429	0.419017854
0	88	3	0.428571429	0.428571429	0.46255134
0	89	3	0.571428571	0.571428571	0.441964285
0	90	3	0.428571429	0.428571429	0.393979912
0	91	3	0.666666667	0.5	0.561462504
0	92	3	0.666666667	0.666666667	0.572024998
0	93	3	0.666666667	0.666666667	0.646403231
0	94	3	0.166666667	0.5	0.453571862
0	95	3	0.333333333	0.166666667	0.219895829
0	96	3	0.571428571	0.428571429	0.467639274
0	97	3	0.5	0.5	0.480021419
0	98	3	0.666666667	0.666666667	0.554552084
0	99	3	0.571428571	0.714285714	0.572077897
0	100	3	0.571428571	0.714285714	0.554964281
0	1	4	0.428571429	0.428571429	0.393886152
0	2	4	0.666666667	0.333333333	0.550025829
0	3	4	0.714285714	0.571428571	0.637629407
0	4	4	0.833333333	0.166666667	0.37716146
0	5	4	0.5	0.833333333	0.708716079
0	6	4	0.166666667	0.166666667	0.34170208
0	7	4	0.666666667	0.666666667	0.518442703
0	8	4	0.833333333	0.666666667	0.492833326
0	9	4	0.857142857	0.857142857	0.749347319
0	10	4	0.428571429	0.571428571	0.566372716
0	11	4	0.333333333	0.5	0.48285916
0	12	4	0.571428571	0.714285714	0.485535705
0	13	4	0.428571429	0.714285714	0.676540126
0	14	4	0.5	0.5	0.361562496
0	15	4	0.5	0.333333333	0.432225413
0	16	4	0.571428571	0.571428571	0.599075431
0	17	4	0.142857143	0.571428571	0.461249998
0	18	4	0.5	0.666666667	0.587687441
0	19	4	0.714285714	0.571428571	0.522824995
0	20	4	0.5	0.666666667	0.5457474
0	21	4	0.285714286	0.428571429	0.41957499
0	22	4	0.428571429	0.285714286	0.315767851
0	23	4	0.5	0.333333333	0.438929335
0	24	4	0.714285714	0.571428571	0.524696315
0	25	4	0.333333333	0.166666667	0.248395829
0	26	4	0.428571429	0.285714286	0.356837058
0	27	4	0.714285714	0.571428571	0.771714797
0	28	4	0.571428571	0.428571429	0.458851424
0	29	4	0.285714286	0.714285714	0.539743296
0	30	4	0.666666667	0.833333333	0.667716081
0	31	4	0.333333333	0.333333333	0.434313325
0	32	4	0.571428571	0.714285714	0.462767848
0	33	4	0.428571429	0.428571429	0.507018097
0	34	4	0.285714286	0.142857143	0.497976799
0	35	4	0.285714286	0.571428571	0.498042351
0	36	4	0.428571429	0.857142857	0.697252217
0	37	4	0.428571429	0.714285714	0.60811137
0	38	4	0.333333333	0.5	0.477064058
0	39	4	0.714285714	0.428571429	0.51804807
0	40	4	0.428571429	0.142857143	0.384607032
0	41	4	0.571428571	0.714285714	0.607221364
0	42	4	0.571428571	0.142857143	0.351205777
0	43	4	0.142857143	0.428571429	0.369196424
0	44	4	0.333333333	0.166666667	0.356416538
0	45	4	0.285714286	0.571428571	0.45996428
0	46	4	0.571428571	0.428571429	0.472470926
0	47	4	0.428571429	0.428571429	0.536036422
0	48	4	0.142857143	0.571428571	0.450249943
0	49	4	0.5	0.5	0.46762499
0	50	4	0.571428571	0.714285714	0.668448664
0	51	4	0.5	0.166666667	0.418894696
0	52	4	0.714285714	0.714285714	0.59425357
0	53	4	0.571428571	0.714285714	0.489565708
0	54	4	0	0.285714286	0.311964279
0	55	4	0.166666667	0.333333333	0.310729159
0	56	4	0.714285714	0.428571429	0.520634347
0	57	4	0.285714286	0.285714286	0.416744638
0	58	4	0.142857143	0.142857143	0.372075533
0	59	4	0.571428571	0.571428571	0.493975452
0	60	4	0.428571429	0.428571429	0.399446368
0	61	4	0.142857143	0.285714286	0.287910707
0	62	4	0.333333333	0.166666667	0.263809891
0	63	4	0.571428571	0.571428571	0.613421816
0	64	4	0.428571429	0.571428571	0.515419282
0	65	4	0.714285714	0.571428571	0.625273243
0	66	4	0.714285714	0.285714286	0.414503512
0	67	4	0.857142857	1	0.698303568
0	68	4	0.5	0.333333333	0.344166673
0	69	4	0.571428571	0.428571429	0.394964282
0	70	4	0.571428571	0.714285714	0.652541448
0	71	4	0.428571429	0.714285714	0.508886158
0	72	4	0.571428571	0.428571429	0.405412047
0	73	4	0.428571429	0.571428571	0.460495475
0	74	4	0.5	0.5	0.533579686
0	75	4	0.5	0.5	0.401562503
0	76	4	0.285714286	0.285714286	0.298571427
0	77	4	1	1	0.762929687
0	78	4	0.333333333	0.666666667	0.652438999
0	79	4	0.714285714	0.714285714	0.582861612
0	80	4	0.857142857	0.857142857	0.71719985
0	81	4	0.285714286	0.428571429	0.471996813
0	82	4	0.5	0.666666667	0.498700515
0	83	4	0.428571429	0.714285714	0.49629905
0	84	4	0.571428571	0.857142857	0.643014727
0	85	4	0.714285714	0.857142857	0.677246662
0	86	4	0.428571429	0.571428571	0.541953009
0	87	4	0.571428571	0.571428571	0.556050016
0	88	4	0.428571429	0.857142857	0.670368297
0	89	4	0.428571429	0.571428571	0.592806778
0	90	4	0.571428571	0.714285714	0.602166156
0	91	4	0.333333333	0.333333333	0.371121348
0	92	4	0.166666667	0.5	0.437976558
0	93	4	0.666666667	0.5	0.521861246
0	94	4	0.166666667	0.166666667	0.273395836
0	95	4	0.333333333	0.5	0.44188916
0	96	4	0.428571429	0.571428571	0.494222711
0	97	4	0.5	0.5	0.5110625
0	98	4	0.666666667	0.666666667	0.506309895
0	99	4	0.428571429	0.285714286	0.433633873
0	100	4	0.714285714	0.714285714	0.608744639
0	1	5	0.428571429	0.714285714	0.509156186
0	2	5	0.166666667	0.166666667	0.28089583
0	3	5	0.428571429	0.428571429	0.403482144
0	4	5	0.333333333	0.333333333	0.320729166
0	5	5	0.666666667	1	0.624899997
0	6	5	0.333333333	0.5	0.415367178
0	7	5	0.166666667	0.333333333	0.327291666
0	8	5	0.5	0.333333333	0.36699479
0	9	5	0.714285714	0.857142857	0.580314733
0	10	5	0.571428571	0.571428571	0.470727624
0	11	5	0.333333333	0.333333333	0.358229165
0	12	5	0.571428571	1	0.666308563
0	13	5	0.428571429	0.571428571	0.427767862
0	14	5	0.833333333	0.5	0.603705669
0	15	5	0.666666667	0.5	0.398804685
0	16	5	0.571428571	0.571428571	0.500157584
0	17	5	0.142857143	0.428571429	0.422394193
0	18	5	0	0.666666667	0.44583334
0	19	5	0.285714286	0.285714286	0.297767856
0	20	5	0.5	1	0.665367189
0	21	5	0.428571429	0.428571429	0.446840707
0	22	5	0.285714286	0.285714286	0.435069492
0	23	5	0.333333333	0.166666667	0.287138018
0	24	5	0.714285714	0.857142857	0.556964279
0	25	5	0.5	0.666666667	0.55839583
0	26	5	0.428571429	0.428571429	0.391428579
0	27	5	0.428571429	0.571428571	0.385714285
0	28	5	0.285714286	0.142857143	0.350424107
0	29	5	0.333333333	0.833333333	0.519166662
0	30	5	0.666666667	0.166666667	0.395242331
0	31	5	0.666666667	0.5	0.507718753
0	32	5	0.285714286	0.571428571	0.497465621
0	33	5	0.714285714	0.714285714	0.59659919
0	34	5	0.571428571	0.571428571	0.576796873
0	35	5	0.571428571	0.571428571	0.614071368
0	36	5	0.714285714	0.571428571	0.547513343
0	37	5	0.428571429	0.857142857	0.611392855
0	38	5	0.666666667	0.333333333	0.441312368
0	39	5	0.285714286	0.428571429	0.352910705
0	40	5	0.714285714	0.714285714	0.646003567
0	41	5	0.285714286	0.285714286	0.486870477
0	42	5	0.714285714	0.571428571	0.569164283
0	43	5	0.571428571	0.428571429	0.520239686
0	44	5	0.5	0.5	0.47980469
0	45	5	0.428571429	0.714285714	0.559401556
0	46	5	0.571428571	0.714285714	0.51933928
0	47	5	0.571428571	0.571428571	0.628903105
0	48	5	0.571428571	0.285714286	0.425239685
0	49	5	0	0.166666667	0.243958328
0	50	5	0.142857143	0.428571429	0.403584758
0	51	5	0.333333333	0.5	0.415367178
0	52	5	0.428571429	0.571428571	0.525993255
0	53	5	0.428571429	0.428571429	0.569503696
0	54	5	0.714285714	0.571428571	0.538421812
0	55	5	0.666666667	0.5	0.571008639
0	56	5	0.571428571	0.571428571	0.465314727
0	57	5	0.428571429	0.571428571	0.538421812
0	58	5	0.857142857	0.571428571	0.580098213
0	59	5	0.714285714	0.571428571	0.590632847
0	60	5	0.428571429	0.285714286	0.461658423
0	61	5	0.428571429	0.571428571	0.553816097
0	62	5	0.666666667	0.666666667	0.574395829
0	63	5	0.285714286	0.285714286	0.358017806
0	64	5	0.285714286	0.714285714	0.543171872
0	65	5	0.571428571	0.428571429	0.476747769
0	66	5	0.285714286	0.428571429	0.500955353
0	67	5	0.428571429	0.285714286	0.345821422
0	68	5	0.333333333	0.5	0.43892368
0	69	5	0.428571429	0.428571429	0.446171872
0	70	5	0.428571429	0.714285714	0.586146067
0	71	5	0.571428571	0.285714286	0.39601919
0	72	5	0.285714286	0.428571429	0.375142852
0	73	5	0.571428571	0.428571429	0.496411155
0	74	5	0	0	0.237209999
0	75	5	0.666666667	0.333333333	0.409520768
0	76	5	0.714285714	0.571428571	0.581934374
0	77	5	0.166666667	0.5	0.418562496
0	78	5	0.666666667	0.5	0.462976566
0	79	5	0.571428571	0.714285714	0.588726873
0	80	5	0.142857143	0.428571429	0.356212043
0	81	5	0.857142857	0.571428571	0.580151784
0	82	5	0.333333333	0.5	0.486476563
0	83	5	0.714285714	0.428571429	0.570633873
0	84	5	0	0.5	0.412791597
0	85	5	0.428571429	0.571428571	0.426964285
0	86	5	0.428571429	0.285714286	0.385644282
0	87	5	0.142857143	0.428571429	0.49822991
0	88	5	0.428571429	0.285714286	0.399267805
0	89	5	0.571428571	0.428571429	0.475408483
0	90	5	0.714285714	0.571428571	0.558012589
0	91	5	0.5	0.666666667	0.522515553
0	92	5	0.666666667	0.666666667	0.642959893
0	93	5	0.333333333	0.5	0.405999996
0	94	5	0.333333333	0.666666667	0.598038059
0	95	5	0.666666667	0.5	0.612725574
0	96	5	0.285714286	0.285714286	0.470711994
0	97	5	0.333333333	0.5	0.394062496
0	98	5	0.5	0.333333333	0.440529165
0	99	5	0.428571429	0.428571429	0.484074994
0	100	5	0.142857143	0.571428571	0.470497766
0	1	6	0.428571429	0.285714286	0.412381277
0	2	6	0.333333333	0.5	0.464182223
0	3	6	0.428571429	0.285714286	0.405955351
0	4	6	0.833333333	0.833333333	0.789133939
0	5	6	0.666666667	0.5	0.424914059
0	6	6	0.333333333	0.5	0.54887656
0	7	6	0.333333333	0.333333333	0.384776663
0	8	6	0.5	0.666666667	0.518395831
0	9	6	0.285714286	0.571428571	0.497615565
0	10	6	0.428571429	0.571428571	0.461048298
0	11	6	0.166666667	0.333333333	0.334166666
0	12	6	0.428571429	0.714285714	0.439999991
0	13	6	0.285714286	0.428571429	0.426104016
0	14	6	0.333333333	0.5	0.419062504
0	15	6	0.666666667	0.666666667	0.699068729
0	16	6	0.285714286	0.142857143	0.285965621
0	17	6	0.142857143	0	0.239589228
0	18	6	0.333333333	0.666666667	0.631798135
0	19	6	0.285714286	0.285714286	0.302910708
0	20	6	0.666666667	0.5	0.532939037
0	21	6	0.428571429	0.714285714	0.51933928
0	22	6	0.142857143	0.142857143	0.251926341
0	23	6	0.166666667	0.333333333	0.319166665
0	24	6	0.571428571	0.571428571	0.526827848
0	25	6	0.333333333	0.5	0.496985296
0	26	6	0.428571429	0.285714286	0.372570482
0	27	6	0.428571429	0.428571429	0.480957172
0	28	6	0.571428571	0.428571429	0.476984168
0	29	6	0.666666667	0.666666667	0.481124934
0	30	6	0.5	0.5	0.395624989
0	31	6	0.666666667	0.333333333	0.35137916
0	32	6	0.571428571	0.571428571	0.506821376
0	33	6	0.428571429	0.285714286	0.335408481
0	34	6	0.285714286	0.714285714	0.505142858
0	35	6	0.428571429	0.571428571	0.535319201
0	36	6	0.285714286	0.714285714	0.471339282
0	37	6	0.285714286	0.285714286	0.408515573
0	38	6	0.166666667	0.666666667	0.584020831
0	39	6	0.571428571	0.142857143	0.392368827
0	40	6	0.428571429	0.428571429	0.376964288
0	41	6	0.428571429	0.714285714	0.617589287
0	42	6	0.428571429	0.428571429	0.489562388
0	43	6	0.833333333	0.5	0.428125003
0	44	6	0.333333333	0.666666667	0.501833338
0	45	6	0.571428571	0.428571429	0.357392791
0	46	6	0.428571429	0.571428571	0.515162386
0	47	6	0.428571429	0.428571429	0.356339288
0	48	6	0.857142857	1	0.771263333
0	49	6	0.666666667	0.833333333	0.713729164
0	50	6	0.428571429	0.285714286	0.356837051
0	51	6	0.333333333	0.333333333	0.508205731
0	52	6	0.142857143	0.285714286	0.369392857
0	53	6	0.428571429	0.285714286	0.306339291
0	54	6	0.571428571	0.714285714	0.558614848
0	55	6	0.5	0.833333333	0.586781426
0	56	6	0.428571429	0.285714286	0.411923242
0	57	6	0.428571429	0.571428571	0.527604908
0	58	6	0.571428571	0.714285714	0.544511158
0	59	6	0.428571429	0.428571429	0.504604917
0	60	6	0.142857143	0.571428571	0.469339283
0	61	6	0.714285714	0.571428571	0.610179938
0	62	6	0.666666667	0.833333333	0.688162957
0	63	6	0	0.428571429	0.426886158
0	64	6	0.428571429	0.428571429	0.408017803
0	65	6	0.285714286	0.428571429	0.418314724
0	66	6	0.571428571	0.571428571	0.510053574
0	67	6	0.428571429	0.571428571	0.507462046
0	68	6	0.5	0.5	0.436682225
0	69	6	0.571428571	0.571428571	0.493171875
0	70	6	0.571428571	0.571428571	0.540481332
0	71	6	0.428571429	0.142857143	0.265671453
0	72	6	0.714285714	0.857142857	0.77457893
0	73	6	0.571428571	0.571428571	0.664886579
0	74	6	0.333333333	0.5	0.476624994
0	75	6	0.166666667	0.166666667	0.244895836
0	76	6	0.285714286	0.714285714	0.513759085
0	77	6	0.5	0.333333333	0.368143222
0	78	6	0.5	0.166666667	0.285545836
0	79	6	0.571428571	0.571428571	0.468257136
0	80	6	0.571428571	0.571428571	0.613033428
0	81	6	0.285714286	0.428571429	0.490503571
0	82	6	0.666666667	0.666666667	0.508233337
0	83	6	0.428571429	0.428571429	0.421179991
0	84	6	0.5	0.5	0.536004096
0	85	6	0.857142857	0.571428571	0.688765724
0	86	6	0.428571429	0.571428571	0.58831335
0	87	6	0.428571429	0.571428571	0.577071421
0	88	6	0.285714286	0.428571429	0.454182144
0	89	6	0.285714286	0.285714286	0.397551338
0	90	6	0.428571429	0.428571429	0.540991914
0	91	6	0.666666667	0.666666667	0.571895829
0	92	6	0.333333333	0.166666667	0.358809898
0	93	6	0.666666667	0.666666667	0.566052083
0	94	6	0.833333333	0.666666667	0.62316306
0	95	6	0.333333333	0.666666667	0.48739584
0	96	6	1	0.857142857	0.666164282
0	97	6	0.333333333	0.333333333	0.383981527
0	98	6	0.666666667	0.666666667	0.623992122
0	99	6	0.428571429	0.571428571	0.610279016
0	100	6	0.285714286	0.428571429	0.349128568
0	1	7	0.428571429	0.571428571	0.516521991
0	2	7	0.5	0.333333333	0.394080726
0	3	7	0.714285714	0.571428571	0.554841312
0	4	7	0.833333333	0.833333333	0.561379164
0	5	7	0.5	0.666666667	0.460833332
0	6	7	0.333333333	0.666666667	0.543816736
0	7	7	0.166666667	0.333333333	0.414274426
0	8	7	1	0.833333333	0.722017633
0	9	7	0.428571429	0.285714286	0.329378508
0	10	7	0.666666667	0.833333333	0.686498889
0	11	7	0.666666667	0.666666667	0.671077652
0	12	7	0.428571429	0.428571429	0.397186934
0	13	7	0.714285714	0.571428571	0.419999999
0	14	7	0.666666667	0.5	0.522049414
0	15	7	0.5	0.666666667	0.561309895
0	16	7	0.142857143	0.142857143	0.286212055
0	17	7	0.428571429	0.571428571	0.544991381
0	18	7	0.666666667	0.5	0.378149997
0	19	7	0.428571429	0.428571429	0.357259899
0	20	7	0.833333333	0.166666667	0.28806833
0	21	7	0.428571429	0.857142857	0.678629505
0	22	7	0.428571429	0.428571429	0.441746876
0	23	7	0.5	0.333333333	0.475617286
0	24	7	0.571428571	0.714285714	0.517142852
0	25	7	0.333333333	0.333333333	0.303229166
0	26	7	0.428571429	0.714285714	0.599858006
0	27	7	0.5	0.5	0.448832225
0	28	7	0.285714286	0.428571429	0.489367052
0	29	7	0.333333333	0.5	0.44398899
0	30	7	0.666666667	0.833333333	0.597566658
0	31	7	0.5	0.666666667	0.617978058
0	32	7	0.428571429	0.285714286	0.373402638
0	33	7	0.857142857	0.571428571	0.542604908
0	34	7	0.285714286	0.571428571	0.508368249
0	35	7	0.428571429	0.857142857	0.578392857
0	36	7	0.428571429	0.571428571	0.50982137
0	37	7	0.857142857	0.428571429	0.455108873
0	38	7	0.333333333	0.666666667	0.555445824
0	39	7	0.714285714	0.714285714	0.62987857
0	40	7	0.428571429	0.285714286	0.36197991
0	41	7	0.142857143	0.428571429	0.437017859
0	42	7	0.428571429	0.285714286	0.323535707
0	43	7	0.666666667	0.333333333	0.478901663
0	44	7	0.833333333	0.666666667	0.580697784
0	45	7	0.285714286	0.428571429	0.506753453
0	46	7	0.571428571	0.571428571	0.442199991
0	47	7	0.285714286	0.285714286	0.395783486
0	48	7	0.285714286	0.571428571	0.450419136
0	49	7	0.166666667	0.333333333	0.417032244
0	50	7	0.571428571	0.714285714	0.640781189
0	51	7	0.5	0.5	0.435624997
0	52	7	0.571428571	0.714285714	0.558171872
0	53	7	0.428571429	0.428571429	0.45422232
0	54	7	0.571428571	0.285714286	0.366461996
0	55	7	0.333333333	0.666666667	0.572024931
0	56	7	0.571428571	0.571428571	0.61671562
0	57	7	0.428571429	0.571428571	0.490682134
0	58	7	0.428571429	0.428571429	0.530338481
0	59	7	0.857142857	0.571428571	0.469821428
0	60	7	0.714285714	0.857142857	0.615727623
0	61	7	0.5	0.833333333	0.617291663
0	62	7	0.5	0.5	0.487039065
0	63	7	0.714285714	0.714285714	0.699295928
0	64	7	0.571428571	0.714285714	0.506964282
0	65	7	0.142857143	0.285714286	0.263482136
0	66	7	0.428571429	0.142857143	0.341225389
0	67	7	0.571428571	0.428571429	0.438402627
0	68	7	0.166666667	0	0.275760412
0	69	7	0.571428571	0.571428571	0.527423301
0	70	7	0.5	0.666666667	0.635372401
0	71	7	0.714285714	0.285714286	0.402473212
0	72	7	0.571428571	0.428571429	0.424385739
0	73	7	0.857142857	0.571428571	0.545993298
0	74	7	0.833333333	0.833333333	0.717311394
0	75	7	0.833333333	0.833333333	0.71317041
0	76	7	0.285714286	0.714285714	0.55918625
0	77	7	0.333333333	0.666666667	0.493395824
0	78	7	0	0.333333333	0.340471355
0	79	7	0.428571429	0.571428571	0.609008871
0	80	7	0.428571429	0.285714286	0.432860216
0	81	7	0.428571429	0.714285714	0.527053573
0	82	7	0.333333333	0.166666667	0.42235612
0	83	7	0.571428571	0.714285714	0.59117187
0	84	7	0.5	0.666666667	0.508395824
0	85	7	0.428571429	0.285714286	0.423146427
0	86	7	0.428571429	0.285714286	0.353584761
0	87	7	0.857142857	0.714285714	0.602589287
0	88	7	0.428571429	0.285714286	0.416275888
0	89	7	0.857142857	0.857142857	0.668756637
0	90	7	0.571428571	0.571428571	0.523392855
0	91	7	0.333333333	0.5	0.454354097
0	92	7	0.333333333	0.666666667	0.540263015
0	93	7	0.5	0.666666667	0.600087431
0	94	7	0.5	0.666666667	0.420833333
0	95	7	0.5	0.666666667	0.625107899
0	96	7	0.666666667	0.833333333	0.568971352
0	97	7	0.5	0.5	0.492865566
0	98	7	0.333333333	0.666666667	0.465895826
0	99	7	0.428571429	0.714285714	0.498392848
0	100	7	0.428571429	0.571428571	0.549520934
0	1	8	0.571428571	0.285714286	0.383732085
0	2	8	0.833333333	0.166666667	0.210833329
0	3	8	0.142857143	0.285714286	0.297767856
0	4	8	0.333333333	0.333333333	0.375643228
0	5	8	0.333333333	0.333333333	0.465700919
0	6	8	0.5	0.666666667	0.475833332
0	7	8	0.333333333	0.333333333	0.373650663
0	8	8	0.166666667	0.5	0.523624066
0	9	8	0.714285714	0.571428571	0.571901782
0	10	8	0.166666667	0.5	0.430476565
0	11	8	0.333333333	0.5	0.512608993
0	12	8	0.428571429	0.571428571	0.531259772
0	13	8	0.333333333	0	0.39151932
0	14	8	0.833333333	0.666666667	0.632754675
0	15	8	0.333333333	0.5	0.451476559
0	16	8	0.714285714	0.571428571	0.549739286
0	17	8	0.428571429	0.428571429	0.401253565
0	18	8	0.5	0.166666667	0.464834318
0	19	8	0.285714286	0.285714286	0.28049776
0	20	8	0.5	0.666666667	0.578138019
0	21	8	0.285714286	0.428571429	0.476515565
0	22	8	0.571428571	0.714285714	0.565369733
0	23	8	0.166666667	0.5	0.414752364
0	24	8	0.285714286	0.142857143	0.333509715
0	25	8	0.666666667	0.666666667	0.605334512
0	26	8	0.166666667	0.333333333	0.481398691
0	27	8	0.666666667	0.333333333	0.43528655
0	28	8	0.571428571	0.571428571	0.511392861
0	29	8	0.5	0.666666667	0.460793322
0	30	8	0.5	0.5	0.450328127
0	31	8	0.666666667	0.5	0.559416602
0	32	8	0.571428571	0.285714286	0.435790175
0	33	8	0.285714286	0.285714286	0.389983569
0	34	8	0.428571429	0.142857143	0.380146374
0	35	8	0.857142857	0.428571429	0.42882277
0	36	8	0.571428571	0.714285714	0.569564674
0	37	8	0.5	0.833333333	0.580471351
0	38	8	0.5	0.333333333	0.511057296
0	39	8	0.571428571	0.714285714	0.589230235
0	40	8	0.142857143	0.285714286	0.330246869
0	41	8	0.142857143	0.428571429	0.39929905
0	42	8	0.714285714	0.714285714	0.550457579
0	43	8	0.666666667	0.666666667	0.502395832
0	44	8	0.5	0.333333333	0.464947267
0	45	8	0.571428571	0.571428571	0.556307138
0	46	8	0.285714286	0.285714286	0.423199445
0	47	8	0.428571429	0.428571429	0.49082807
0	48	8	0.571428571	0.285714286	0.392229847
0	49	8	0.333333333	0.333333333	0.378348895
0	50	8	0.857142857	0.857142857	0.657235221
0	51	8	0.166666667	0.333333333	0.303229166
0	52	8	0.285714286	0.571428571	0.42335491
0	53	8	0.285714286	0.142857143	0.280558252
0	54	8	0.571428571	0.285714286	0.424017799
0	55	8	0.666666667	0.5	0.576768166
0	56	8	0.285714286	0.285714286	0.354017856
0	57	8	0.571428571	0.571428571	0.437457583
0	58	8	0	0.142857143	0.269753574
0	59	8	0.142857143	0.285714286	0.39310887
0	60	8	0.428571429	0.571428571	0.539407534
0	61	8	0.5	0.333333333	0.410791665
0	62	8	0	0.666666667	0.543045833
0	63	8	0.571428571	0.714285714	0.542608563
0	64	8	0.857142857	0.714285714	0.715517284
0	65	8	0.428571429	0.571428571	0.57450351
0	66	8	0.428571429	0.285714286	0.351654012
0	67	8	0.428571429	0.428571429	0.497828127
0	68	8	0.5	0.333333333	0.373986536
0	69	8	0.142857143	0.142857143	0.321253949
0	70	8	0.5	0.333333333	0.35422916
0	71	8	0.428571429	0.428571429	0.374870478
0	72	8	0.428571429	0.571428571	0.475546869
0	73	8	0.166666667	0.666666667	0.529333332
0	74	8	0.666666667	0.5	0.421414065
0	75	8	0.666666667	0.833333333	0.55912666
0	76	8	0.428571429	0.571428571	0.532820425
0	77	8	0.666666667	0.5	0.488703064
0	78	8	0.5	0.333333333	0.386751665
0	79	8	0.428571429	0.428571429	0.443642803
0	80	8	0.285714286	0.571428571	0.454285712
0	81	8	0.714285714	0.571428571	0.574329405
0	82	8	0.333333333	0.666666667	0.548078054
0	83	8	0.571428571	0.428571429	0.49592851
0	84	8	0.333333333	0.666666667	0.504747394
0	85	8	0.571428571	0.571428571	0.575939731
0	86	8	0.285714286	0.285714286	0.333044636
0	87	8	0.571428571	0.571428571	0.528087053
0	88	8	0.571428571	0.714285714	0.553624994
0	89	8	0.857142857	0.857142857	0.54657142
0	90	8	0.142857143	0.428571429	0.400408478
0	91	8	0.666666667	0.666666667	0.626783371
0	92	8	0.333333333	0.333333333	0.306729159
0	93	8	0.5	0.166666667	0.384459898
0	94	8	0.5	0.5	0.499746286
0	95	8	0.5	0.5	0.386562503
0	96	8	0.666666667	0.333333333	0.484557297
0	97	8	0.833333333	0.666666667	0.617107396
0	98	8	0.5	0.833333333	0.630629166
0	99	8	0.285714286	0.428571429	0.43126562
0	100	8	0.428571429	0.428571429	0.54485897
0	1	9	0.571428571	0.571428571	0.460495475
0	2	9	0.333333333	0.5	0.470752362
0	3	9	0.285714286	0.142857143	0.321511102
0	4	9	0.166666667	0.833333333	0.618291661
0	5	9	0.5	0.666666667	0.523233329
0	6	9	0.666666667	0.333333333	0.508216028
0	7	9	0.666666667	0.833333333	0.681703227
0	8	9	0.5	0.666666667	0.596520833
0	9	9	0.714285714	0.571428571	0.555010741
0	10	9	0.333333333	0.5	0.573512535
0	11	9	0.5	0.166666667	0.320372391
0	12	9	0.714285714	0.571428571	0.68643715
0	13	9	0.333333333	0.333333333	0.40656667
0	14	9	0.666666667	0.666666667	0.472138015
0	15	9	0.166666667	0.333333333	0.371729165
0	16	9	0.142857143	0.285714286	0.371209767
0	17	9	0.285714286	0.428571429	0.484485505
0	18	9	0.5	0.5	0.460062501
0	19	9	0.714285714	0.285714286	0.526510923
0	20	9	0.333333333	0.333333333	0.438969735
0	21	9	0.428571429	0.571428571	0.476249999
0	22	9	0.285714286	0.428571429	0.474323989
0	23	9	0.833333333	0.666666667	0.696074585
0	24	9	0.428571429	0.142857143	0.360722008
0	25	9	0.666666667	0.5	0.500365573
0	26	9	0.666666667	0.666666667	0.548233337
0	27	9	0.5	0.5	0.485376555
0	28	9	0.571428571	0.428571429	0.433599197
0	29	9	0.666666667	0.666666667	0.466833324
0	30	9	0.5	0.166666667	0.379345863
0	31	9	0.166666667	0.333333333	0.373291666
0	32	9	0.714285714	0.714285714	0.634092495
0	33	9	0.285714286	0.285714286	0.264285713
0	34	9	0.285714286	0.428571429	0.434402768
0	35	9	0.571428571	0.428571429	0.422904191
0	36	9	0.714285714	0.714285714	0.564392852
0	37	9	0.666666667	0.5	0.561790631
0	38	9	0.666666667	0.333333333	0.390729166
0	39	9	0.571428571	0.714285714	0.578108478
0	40	9	0.571428571	0.428571429	0.455640624
0	41	9	0	0.142857143	0.248324996
0	42	9	0.428571429	0.428571429	0.455126365
0	43	9	0.5	0.666666667	0.648067277
0	44	9	0.833333333	0.666666667	0.502395832
0	45	9	0.285714286	0.142857143	0.355003076
0	46	9	0.428571429	0.285714286	0.36944994
0	47	9	0.571428571	0.714285714	0.694401526
0	48	9	0.571428571	0.428571429	0.449589224
0	49	9	0.833333333	0.833333333	0.738426038
0	50	9	0	0.428571429	0.42385268
0	51	9	0.666666667	0.666666667	0.683076052
0	52	9	0.571428571	0.571428571	0.666967471
0	53	9	0.428571429	0.428571429	0.496136101
0	54	9	0.857142857	0.571428571	0.598342491
0	55	9	0.166666667	0.5	0.431000003
0	56	9	0.428571429	0.571428571	0.550461158
0	57	9	0.571428571	0.571428571	0.463170482
0	58	9	0.571428571	0.428571429	0.474926333
0	59	9	0.428571429	0.571428571	0.524249997
0	60	9	0.714285714	0.142857143	0.315388343
0	61	9	0.5	0.833333333	0.602291663
0	62	9	0.5	0.666666667	0.508723015
0	63	9	0.285714286	0.285714286	0.418906248
0	64	9	0.285714286	0.428571429	0.467245537
0	65	9	0.142857143	0.428571429	0.422682143
0	66	9	0.571428571	0.714285714	0.652367045
0	67	9	0.5	0.333333333	0.400533849
0	68	9	0.666666667	0.5	0.478867182
0	69	9	0.857142857	0.714285714	0.707564677
0	70	9	0.333333333	0.5	0.377499995
0	71	9	0.428571429	0.571428571	0.531581783
0	72	9	0.714285714	0.571428571	0.665957481
0	73	9	0.166666667	0.333333333	0.391994797
0	74	9	0	0.333333333	0.348080735
0	75	9	0.666666667	0.666666667	0.464747395
0	76	9	0.714285714	0.428571429	0.513374497
0	77	9	1	0.666666667	0.623709892
0	78	9	0.5	0.666666667	0.598767922
0	79	9	0.857142857	0.857142857	0.643314731
0	80	9	0.571428571	0.714285714	0.647343692
0	81	9	0.142857143	0.571428571	0.513890623
0	82	9	0.166666667	0.5	0.466625001
0	83	9	0.714285714	0.428571429	0.525071373
0	84	9	0.666666667	0.5	0.578764103
0	85	9	0.571428571	0.285714286	0.418082589
0	86	9	0.428571429	0.571428571	0.537964281
0	87	9	0.428571429	0.428571429	0.461628568
0	88	9	0.571428571	0.285714286	0.498309013
0	89	9	0.285714286	0.714285714	0.542483478
0	90	9	0.714285714	0.571428571	0.531939675
0	91	9	0.666666667	0.333333333	0.440035418
0	92	9	0.333333333	0.666666667	0.545633327
0	93	9	0.5	0.333333333	0.375729166
0	94	9	0.5	0.666666667	0.540445824
0	95	9	0.166666667	0.333333333	0.416228229
0	96	9	0.666666667	0.5	0.459062503
0	97	9	0.5	0.166666667	0.359552081
0	98	9	0.166666667	0.333333333	0.395108268
0	99	9	0.571428571	0.428571429	0.541197705
0	100	9	0.571428571	0.857142857	0.685850446
0	1	10	0.142857143	0.142857143	0.289589225
0	2	10	0.666666667	0.5	0.442562501
0	3	10	0.571428571	0.571428571	0.500457582
0	4	10	0.5	0.666666667	0.494636404
0	5	10	0.166666667	0.333333333	0.338080728
0	6	10	0.333333333	0.833333333	0.602291663
0	7	10	0.333333333	0.166666667	0.335187437
0	8	10	0.5	0.666666667	0.475833332
0	9	10	0.714285714	0.571428571	0.598903962
0	10	10	0.333333333	0.333333333	0.440441666
0	11	10	0.666666667	0.666666667	0.55839583
0	12	10	0.714285714	0.428571429	0.387196425
0	13	10	0.333333333	0.5	0.44075738
0	14	10	0	0	0.310645701
0	15	10	0.5	0.666666667	0.52479583
0	16	10	0.714285714	0.714285714	0.678228987
0	17	10	0.285714286	0.428571429	0.448314728
0	18	10	0.333333333	0.5	0.529624562
0	19	10	0.428571429	0.285714286	0.371683356
0	20	10	0.333333333	0.333333333	0.388080735
0	21	10	0.571428571	0.428571429	0.471162388
0	22	10	0.285714286	0.714285714	0.539020578
0	23	10	0.166666667	0.5	0.41156251
0	24	10	0.857142857	0.714285714	0.663722322
0	25	10	0.333333333	0.333333333	0.441540732
0	26	10	0.333333333	0.5	0.428804685
0	27	10	0.166666667	0.166666667	0.234895829
0	28	10	0.142857143	0	0.242540714
0	29	10	0.666666667	0.833333333	0.596566659
0	30	10	0.333333333	0.166666667	0.261458329
0	31	10	0.5	0.333333333	0.433033854
0	32	10	0.714285714	0.857142857	0.54142857
0	33	10	0.714285714	0.571428571	0.566727621
0	34	10	0.714285714	0.714285714	0.665249937
0	35	10	0.714285714	0.571428571	0.613273688
0	36	10	0.285714286	0.285714286	0.378464665
0	37	10	0.333333333	0.166666667	0.351179681
0	38	10	0.5	0.666666667	0.60750521
0	39	10	0.428571429	0.428571429	0.487334828
0	40	10	0.285714286	0.285714286	0.444783103
0	41	10	0.857142857	0.571428571	0.509110711
0	42	10	0.428571429	0.571428571	0.507303514
0	43	10	0.5	0.5	0.377500003
0	44	10	0.333333333	0.5	0.487596286
0	45	10	0.285714286	0.285714286	0.278482136
0	46	10	0.428571429	0.285714286	0.354473214
0	47	10	0.142857143	0.428571429	0.376964288
0	48	10	0.333333333	0.5	0.369062489
0	49	10	0.333333333	0.333333333	0.362143228
0	50	10	0.714285714	0.714285714	0.597151783
0	51	10	0.666666667	0.333333333	0.397056349
0	52	10	0.571428571	0.571428571	0.507925441
0	53	10	0.428571429	0.428571429	0.461984167
0	54	10	0.714285714	0.857142857	0.569339278
0	55	10	0.5	0.5	0.536218754
0	56	10	0	0.285714286	0.344910713
0	57	10	0.714285714	0.428571429	0.522124054
0	58	10	0.571428571	0.714285714	0.613539283
0	59	10	0.571428571	0.857142857	0.649683354
0	60	10	0.714285714	0.571428571	0.580098213
0	61	10	0.5	0.5	0.542512534
0	62	10	0.5	0.833333333	0.519166662
0	63	10	0.714285714	0.714285714	0.568303562
0	64	10	0.571428571	0.571428571	0.560615564
0	65	10	0.285714286	0.428571429	0.465190379
0	66	10	0.571428571	0.571428571	0.43339285
0	67	10	0	0	0.185624999
0	68	10	0.5	0.5	0.453119939
0	69	10	0.714285714	0.285714286	0.366874999
0	70	10	0.5	0.5	0.408499994
0	71	10	0.285714286	0.428571429	0.451171959
0	72	10	0.285714286	0.571428571	0.472821423
0	73	10	0.333333333	0.333333333	0.349229167
0	74	10	0.666666667	0.666666667	0.629728061
0	75	10	0.5	0.333333333	0.546354554
0	76	10	0.857142857	0.571428571	0.489964283
0	77	10	0	0	0.26536557
0	78	10	0.5	0.166666667	0.384249936
0	79	10	0.571428571	0.857142857	0.597330357
0	80	10	0.5	0.333333333	0.386729166
0	81	10	0.285714286	0.142857143	0.334447764
0	82	10	0.666666667	0.333333333	0.396020768
0	83	10	0.714285714	0.571428571	0.568707583
0	84	10	0.5	0.666666667	0.583763016
0	85	10	0.142857143	0.571428571	0.49960044
0	86	10	0.714285714	0.857142857	0.714148399
0	87	10	0.714285714	0.714285714	0.554664276
0	88	10	0.428571429	0.428571429	0.426250002
0	89	10	0.428571429	0.571428571	0.571839172
0	90	10	0.714285714	0.285714286	0.409941071
0	91	10	0.666666667	0.666666667	0.656263021
0	92	10	0.666666667	0.166666667	0.427416537
0	93	10	0.833333333	0.833333333	0.722153578
0	94	10	0.833333333	0.5	0.571365571
0	95	10	0.5	0.666666667	0.655342059
0	96	10	0.666666667	0.833333333	0.601776041
0	97	10	0.333333333	0.5	0.52786719
0	98	10	0.333333333	0.333333333	0.32422916
0	99	10	0.714285714	0.714285714	0.51933928
0	100	10	0.428571429	0.285714286	0.372017862
0	1	11	0.285714286	0.285714286	0.303441903
0	2	11	0.333333333	0.333333333	0.389116707
0	3	11	0.428571429	0.571428571	0.520541877
0	4	11	0.5	0.666666667	0.552147399
0	5	11	0.666666667	0.666666667	0.697211238
0	6	11	0.166666667	0.5	0.422064058
0	7	11	0.166666667	0.333333333	0.344166673
0	8	11	0.666666667	0.666666667	0.627478584
0	9	11	0.428571429	0.428571429	0.394964282
0	10	11	0.333333333	0.666666667	0.508078055
0	11	11	0.5	0.5	0.403804678
0	12	11	0.5	0.833333333	0.65115358
0	13	11	1	0.833333333	0.711431118
0	14	11	0.333333333	0.333333333	0.360729166
0	15	11	0.5	0.5	0.426682218
0	16	11	0.428571429	0.714285714	0.484196425
0	17	11	0.428571429	0.142857143	0.345313348
0	18	11	0.333333333	0.5	0.426562502
0	19	11	0.285714286	0.285714286	0.423029277
0	20	11	0	0	0.181
0	21	11	0.714285714	0.428571429	0.482387495
0	22	11	0.428571429	0.428571429	0.395154011
0	23	11	0.333333333	0.5	0.540194375
0	24	11	0.142857143	0.428571429	0.38076786
0	25	11	0.333333333	0.166666667	0.235833337
0	26	11	0.666666667	0.666666667	0.460833332
0	27	11	0.166666667	0.333333333	0.295729159
0	28	11	0.428571429	0.428571429	0.444781192
0	29	11	0.833333333	0.5	0.565966361
0	30	11	0.5	0.166666667	0.300895834
0	31	11	0.333333333	0.666666667	0.633600525
0	32	11	0.285714286	0.571428571	0.447783481
0	33	11	0.571428571	0.571428571	0.526033913
0	34	11	0.428571429	0.428571429	0.448890626
0	35	11	0.285714286	0.428571429	0.305714276
0	36	11	0.142857143	0.571428571	0.57673209
0	37	11	0.333333333	0.333333333	0.315471348
0	38	11	0.666666667	0.5	0.457562501
0	39	11	0.285714286	0.428571429	0.357142866
0	40	11	0.428571429	0.571428571	0.514540498
0	41	11	0.428571429	0.571428571	0.523888349
0	42	11	0	0.428571429	0.460564679
0	43	11	0.333333333	0.166666667	0.393287081
0	44	11	0	0	0.233976561
0	45	11	0.714285714	0.571428571	0.594269195
0	46	11	0.428571429	0.571428571	0.540604044
0	47	11	0.571428571	0.571428571	0.583955356
0	48	11	0.5	0.5	0.443814055
0	49	11	0	0.166666667	0.224333329
0	50	11	0.428571429	0.571428571	0.500717135
0	51	11	0.166666667	0.166666667	0.328809897
0	52	11	0.571428571	0.857142857	0.569339278
0	53	11	0.285714286	0.428571429	0.451616068
0	54	11	0.428571429	0.142857143	0.326049102
0	55	11	0.833333333	0.5	0.525744731
0	56	11	0.857142857	0.571428571	0.639990906
0	57	11	0.5	0.333333333	0.50848077
0	58	11	0.571428571	0.571428571	0.49679682
0	59	11	0.714285714	0.857142857	0.604688345
0	60	11	0.285714286	0.428571429	0.383392853
0	61	11	0.5	0.333333333	0.403080735
0	62	11	0.666666667	0.5	0.422064058
0	63	11	0.428571429	0.714285714	0.509824994
0	64	11	0.428571429	0.285714286	0.366526779
0	65	11	0.714285714	0.571428571	0.512260209
0	66	11	0.666666667	0.5	0.471374062
0	67	11	0.666666667	0.666666667	0.645078058
0	68	11	0.166666667	0.166666667	0.360929619
0	69	11	0.142857143	0	0.187910713
0	70	11	0.833333333	0.5	0.634131232
0	71	11	0.428571429	0.571428571	0.574737308
0	72	11	0.428571429	0.428571429	0.483812496
0	73	11	0.666666667	0.5	0.501699063
0	74	11	0.666666667	0.5	0.536307231
0	75	11	0.5	0.5	0.537607762
0	76	11	0.571428571	0.714285714	0.662178067
0	77	11	0.333333333	0.5	0.460624996
0	78	11	0.333333333	0.333333333	0.375729166
0	79	11	0.428571429	0.857142857	0.565554994
0	80	11	0.5	0.5	0.453804684
0	81	11	0.428571429	0.428571429	0.4573683
0	82	11	0.5	0.666666667	0.550793336
0	83	11	0.428571429	0.428571429	0.361964276
0	84	11	0.5	0.666666667	0.573958338
0	85	11	0.285714286	0.285714286	0.44286607
0	86	11	0.285714286	0.428571429	0.372196425
0	87	11	0.714285714	0.571428571	0.544608478
0	88	11	1	0.857142857	0.643314731
0	89	11	0.571428571	0.571428571	0.563282171
0	90	11	0.428571429	0.285714286	0.320535713
0	91	11	0.333333333	0.5	0.473124996
0	92	11	0.5	0.333333333	0.404848894
0	93	11	0.5	0.666666667	0.553809901
0	94	11	0.166666667	0.5	0.394062496
0	95	11	0.333333333	0.333333333	0.372143235
0	96	11	0.333333333	0.333333333	0.375643228
0	97	11	0.5	0.666666667	0.501833338
0	98	11	0.333333333	0.166666667	0.375528091
0	99	11	0.428571429	0.714285714	0.542783482
0	100	11	0.571428571	0.571428571	0.512511156
0	1	12	0.571428571	0.571428571	0.619638235
0	2	12	0.666666667	0.666666667	0.616602884
0	3	12	1	0.857142857	0.651164282
0	4	12	0.666666667	0.333333333	0.441405199
0	5	12	0.5	0.833333333	0.617379162
0	6	12	0.333333333	0	0.253828124
0	7	12	0.333333333	0.5	0.423804692
0	8	12	0.666666667	0.5	0.51185411
0	9	12	0.285714286	0.285714286	0.374354908
0	10	12	0.833333333	0.5	0.551124999
0	11	12	0.166666667	0.666666667	0.435833325
0	12	12	0.5	0.666666667	0.549958338
0	13	12	0.333333333	0.666666667	0.410833326
0	14	12	0.166666667	0.333333333	0.415838536
0	15	12	0.5	0.333333333	0.298080721
0	16	12	0.428571429	0.285714286	0.473428016
0	17	12	0.428571429	0.571428571	0.527371873
0	18	12	0.5	0.666666667	0.513700515
0	19	12	0.428571429	0.285714286	0.406352622
0	20	12	0.5	0.666666667	0.668477618
0	21	12	0.428571429	0.714285714	0.609526781
0	22	12	0.285714286	0.571428571	0.424870475
0	23	12	0.5	0.5	0.418149996
0	24	12	0.285714286	0.571428571	0.484924047
0	25	12	0.166666667	0.333333333	0.349848895
0	26	12	0.333333333	0.666666667	0.528418332
0	27	12	0.666666667	0.666666667	0.687302627
0	28	12	0.428571429	0.285714286	0.342555594
0	29	12	0.5	0.5	0.573512535
0	30	12	0.333333333	0.333333333	0.422028791
0	31	12	0.333333333	0.5	0.391000004
0	32	12	0.571428571	0.285714286	0.54026808
0	33	12	0.714285714	0.857142857	0.628053563
0	34	12	0.714285714	0.428571429	0.508462048
0	35	12	0.428571429	0.571428571	0.53887851
0	36	12	0.571428571	0.428571429	0.509165375
0	37	12	0.5	0.333333333	0.473825455
0	38	12	0.666666667	0.833333333	0.69094792
0	39	12	0.142857143	0.285714286	0.376104019
0	40	12	0.428571429	0.428571429	0.489122767
0	41	12	0.428571429	0.428571429	0.502624794
0	42	12	0.166666667	0.333333333	0.36487916
0	43	12	0.5	0.333333333	0.390473888
0	44	12	0.666666667	0.333333333	0.426150668
0	45	12	0.285714286	0.571428571	0.53242182
0	46	12	0.571428571	0.571428571	0.462019282
0	47	12	0.285714286	0.428571429	0.356339288
0	48	12	0.666666667	0.333333333	0.509446297
0	49	12	0.666666667	0.333333333	0.456762954
0	50	12	0.714285714	0.571428571	0.50478348
0	51	12	0.166666667	0.5	0.460062501
0	52	12	0.714285714	0.571428571	0.43676919
0	53	12	0.285714286	0.571428571	0.493171875
0	54	12	0.428571429	0.428571429	0.423485713
0	55	12	0.666666667	0.333333333	0.362666666
0	56	12	0.714285714	0.428571429	0.456564729
0	57	12	0.666666667	0.666666667	0.523700522
0	58	12	0.285714286	0.571428571	0.531732086
0	59	12	0.571428571	0.142857143	0.427570476
0	60	12	0.285714286	0.571428571	0.458624993
0	61	12	0.666666667	0.666666667	0.575005204
0	62	12	0.5	0.166666667	0.44808644
0	63	12	0.571428571	0.571428571	0.42335491
0	64	12	0.714285714	0.571428571	0.611229906
0	65	12	0.714285714	0.714285714	0.631500441
0	66	12	0.833333333	0.833333333	0.67868385
0	67	12	0.5	0.833333333	0.656091295
0	68	12	0.333333333	0.333333333	0.434622768
0	69	12	0.285714286	0.285714286	0.331029012
0	70	12	0.333333333	0.333333333	0.40485416
0	71	12	0.714285714	0.857142857	0.681278962
0	72	12	0	0.428571429	0.31428571
0	73	12	0.5	0.666666667	0.673685559
0	74	12	0.333333333	0.5	0.569971346
0	75	12	0.5	0.666666667	0.533395831
0	76	12	0.285714286	0.714285714	0.482857139
0	77	12	0.166666667	0.5	0.442562501
0	78	12	0.166666667	0.333333333	0.334166666
0	79	12	0.571428571	0.857142857	0.579069195
0	80	12	0.833333333	0.833333333	0.685533856
0	81	12	0.142857143	0.571428571	0.489964283
0	82	12	0.666666667	0.666666667	0.506515562
0	83	12	0.571428571	0.571428571	0.578906246
0	84	12	0.5	0.5	0.423926504
0	85	12	0.714285714	0.857142857	0.666164282
0	86	12	0.428571429	0.571428571	0.52422539
0	87	12	0.714285714	0.857142857	0.664357086
0	88	12	0.428571429	0.428571429	0.446195472
0	89	12	0.428571429	0.428571429	0.385857139
0	90	12	0.714285714	0.714285714	0.660775923
0	91	12	0.333333333	0.333333333	0.412143234
0	92	12	0.833333333	0.5	0.487867191
0	93	12	0.5	0.666666667	0.490895834
0	94	12	0.666666667	0.333333333	0.438336925
0	95	12	0.666666667	0.833333333	0.632973892
0	96	12	0.333333333	0	0.251697912
0	97	12	0.5	0.666666667	0.510638022
0	98	12	0.666666667	0.666666667	0.646420828
0	99	12	0.285714286	0.285714286	0.361197767
0	100	12	0.857142857	1	0.691975442
0	1	13	0.428571429	0.571428571	0.584435153
0	2	13	0.666666667	0.166666667	0.284608329
0	3	13	0.428571429	0.285714286	0.434134724
0	4	13	0.5	0.666666667	0.589895838
0	5	13	0.5	0.5	0.450328127
0	6	13	0.333333333	0.333333333	0.386713163
0	7	13	0.5	0.333333333	0.452055671
0	8	13	0.333333333	0.333333333	0.344816674
0	9	13	0.285714286	0.571428571	0.507638332
0	10	13	0.5	0.5	0.464354104
0	11	13	0.333333333	0.333333333	0.313080721
0	12	13	0.333333333	0.833333333	0.54572917
0	13	13	1	0.833333333	0.626751661
0	14	13	0.666666667	0.333333333	0.368189162
0	15	13	0.5	0.166666667	0.375456169
0	16	13	0.571428571	0.571428571	0.469339283
0	17	13	0.285714286	0.714285714	0.500117048
0	18	13	0.5	0.666666667	0.510879829
0	19	13	0.428571429	0.571428571	0.46937946
0	20	13	0.666666667	0.5	0.432562494
0	21	13	0.428571429	0.714285714	0.525767858
0	22	13	0.571428571	0.857142857	0.586261153
0	23	13	0.5	0.5	0.446414064
0	24	13	0.857142857	0.428571429	0.536919015
0	25	13	0.5	0.5	0.507381285
0	26	13	0.5	0.666666667	0.420833333
0	27	13	0.833333333	0.666666667	0.555731399
0	28	13	0.571428571	0.571428571	0.546751335
0	29	13	0.5	0.5	0.362500003
0	30	13	0.5	0.666666667	0.61435038
0	31	13	0.5	0.833333333	0.611153581
0	32	13	0.571428571	0.571428571	0.49960044
0	33	13	0.285714286	0.571428571	0.508138391
0	34	13	0.571428571	0.571428571	0.419999999
0	35	13	0.571428571	0.714285714	0.704709656
0	36	13	0.285714286	0.428571429	0.372999996
0	37	13	0.333333333	0.166666667	0.322295833
0	38	13	0.666666667	0.666666667	0.46989584
0	39	13	0.428571429	0.142857143	0.338128205
0	40	13	0.571428571	0.714285714	0.562795614
0	41	13	0.571428571	0.714285714	0.593327747
0	42	13	0.5	0.5	0.492096286
0	43	13	0.166666667	0.5	0.459124994
0	44	13	0.666666667	0.5	0.50418223
0	45	13	0.428571429	0.571428571	0.5288056
0	46	13	0.714285714	0.428571429	0.400408478
0	47	13	0.285714286	0.714285714	0.630955359
0	48	13	0.333333333	0.5	0.410624989
0	49	13	0.666666667	0.833333333	0.761433893
0	50	13	0.142857143	0.428571429	0.387392803
0	51	13	0.5	0.666666667	0.586869891
0	52	13	0.428571429	0.428571429	0.478519139
0	53	13	0.428571429	0.571428571	0.528564671
0	54	13	0.428571429	0.428571429	0.423665171
0	55	13	0.5	0.5	0.572096293
0	56	13	0.428571429	0.285714286	0.357339283
0	57	13	0.333333333	0.333333333	0.331729166
0	58	13	0.285714286	0.428571429	0.449694204
0	59	13	0.857142857	0.428571429	0.480625006
0	60	13	0.714285714	0.571428571	0.570289802
0	61	13	0.166666667	0.333333333	0.43235417
0	62	13	0.666666667	0.5	0.544788688
0	63	13	0.714285714	0.428571429	0.639707557
0	64	13	0.571428571	0.571428571	0.385714285
0	65	13	0.285714286	0.571428571	0.453482141
0	66	13	0.5	0.166666667	0.348345863
0	67	13	0.333333333	0.333333333	0.39179166
0	68	13	0.333333333	0.166666667	0.235833337
0	69	13	0.857142857	0.857142857	0.72919203
0	70	13	0.5	0.666666667	0.499795823
0	71	13	0.571428571	0.571428571	0.430767857
0	72	13	0.571428571	0.571428571	0.650494588
0	73	13	0.333333333	0.666666667	0.475833332
0	74	13	0.333333333	0.5	0.392499995
0	75	13	0.333333333	0.5	0.581808793
0	76	13	0.857142857	1	0.643975443
0	77	13	0.333333333	0.5	0.526613119
0	78	13	0.666666667	0.666666667	0.727734824
0	79	13	0.285714286	0.857142857	0.507142857
0	80	13	0.333333333	0.333333333	0.430532244
0	81	13	0.428571429	0.428571429	0.425368246
0	82	13	0.5	0.5	0.529900326
0	83	13	0.571428571	0.571428571	0.554519199
0	84	13	1	0.666666667	0.672234311
0	85	13	0.428571429	0.857142857	0.580314733
0	86	13	0.142857143	0.142857143	0.301608512
0	87	13	0.428571429	0.857142857	0.563392857
0	88	13	0.857142857	0.571428571	0.568265628
0	89	13	0.285714286	0.428571429	0.559008874
0	90	13	0.714285714	0.571428571	0.501878574
0	91	13	0.666666667	0.833333333	0.69459635
0	92	13	0.833333333	0.833333333	0.682311389
0	93	13	0.5	0.666666667	0.54612494
0	94	13	0.333333333	0.166666667	0.341545834
0	95	13	0.666666667	0.833333333	0.590629167
0	96	13	0.5	0.333333333	0.405431351
0	97	13	0.666666667	0.666666667	0.624761494
0	98	13	0	0.5	0.352499996
0	99	13	0.285714286	0.285714286	0.43880665
0	100	13	0.333333333	0.666666667	0.479747395
0	1	14	0.142857143	0.428571429	0.33491071
0	2	14	0.333333333	0.333333333	0.295729159
0	3	14	0.571428571	0.285714286	0.334753571
0	4	14	0.666666667	1	0.674744729
0	5	14	0.666666667	0.833333333	0.601729168
0	6	14	0.5	0.5	0.564549411
0	7	14	0.166666667	0.166666667	0.261483337
0	8	14	0.5	0.166666667	0.249333337
0	9	14	0.428571429	0.428571429	0.513516848
0	10	14	0.666666667	0.666666667	0.527200515
0	11	14	0.5	0.666666667	0.477395825
0	12	14	0.166666667	0.333333333	0.39360051
0	13	14	0.833333333	0.5	0.551594674
0	14	14	0.333333333	0.5	0.418500001
0	15	14	0.666666667	0.833333333	0.736513161
0	16	14	0	0.428571429	0.446526788
0	17	14	0.571428571	0.571428571	0.42335491
0	18	14	0.666666667	0.333333333	0.453446299
0	19	14	0.285714286	0.571428571	0.437457583
0	20	14	0.666666667	0.5	0.531890627
0	21	14	0.714285714	0.714285714	0.544446375
0	22	14	0.714285714	0.428571429	0.544215992
0	23	14	0.5	0.666666667	0.508233337
0	24	14	0.428571429	0.428571429	0.31428571
0	25	14	0.666666667	0.5	0.451522499
0	26	14	0.666666667	0.5	0.518060444
0	27	14	0.333333333	0.666666667	0.497138022
0	28	14	0.571428571	0.428571429	0.442769767
0	29	14	0.666666667	0.666666667	0.56663802
0	30	14	0.5	0.5	0.470476564
0	31	14	0.333333333	0.666666667	0.541545831
0	32	14	0.428571429	0.571428571	0.547694199
0	33	14	0.428571429	0.714285714	0.471339282
0	34	14	0.428571429	0.571428571	0.492783485
0	35	14	0.571428571	0.142857143	0.331446425
0	36	14	0.428571429	0.285714286	0.359571219
0	37	14	0.5	0.5	0.440367185
0	38	14	0.666666667	0.833333333	0.622683852
0	39	14	0.428571429	0.571428571	0.512313472
0	40	14	0.571428571	0.428571429	0.504303571
0	41	14	0.333333333	0.333333333	0.37544166
0	42	14	0.5	0.666666667	0.643867329
0	43	14	0.666666667	0.5	0.548774059
0	44	14	0.5	0.5	0.497364447
0	45	14	0.142857143	0.428571429	0.398167848
0	46	14	0.571428571	0.714285714	0.601164285
0	47	14	0.666666667	0.666666667	0.566253744
0	48	14	0.666666667	0.666666667	0.567453267
0	49	14	0.5	0.666666667	0.46989584
0	50	14	0.857142857	0.714285714	0.723977269
0	51	14	0.666666667	0.666666667	0.481515555
0	52	14	0.285714286	0.285714286	0.421953439
0	53	14	0.571428571	0.285714286	0.460370366
0	54	14	0.428571429	0.571428571	0.498981187
0	55	14	0.833333333	0.666666667	0.580578068
0	56	14	0.714285714	0.571428571	0.589787941
0	57	14	0.666666667	0.5	0.596708785
0	58	14	0.428571429	0.428571429	0.471101873
0	59	14	0.714285714	0.857142857	0.647861609
0	60	14	0.333333333	0.5	0.469257381
0	61	14	0.5	0.5	0.52247134
0	62	14	0.333333333	0.5	0.447867192
0	63	14	0.285714286	0.714285714	0.581964287
0	64	14	0.428571429	0.714285714	0.543808028
0	65	14	0.571428571	0.285714286	0.459366866
0	66	14	0.666666667	0.666666667	0.667309899
0	67	14	0.166666667	0.5	0.479354096
0	68	14	0.166666667	0.166666667	0.285638018
0	69	14	0.571428571	0.571428571	0.521239819
0	70	14	0.666666667	0.833333333	0.660080728
0	71	14	0.285714286	0.428571429	0.428901783
0	72	14	0.285714286	0.428571429	0.370557146
0	73	14	0.166666667	0.666666667	0.501483333
0	74	14	0.833333333	0.833333333	0.705385418
0	75	14	0.333333333	0.5	0.407562497
0	76	14	0.571428571	0.571428571	0.525081147
0	77	14	0.666666667	0.666666667	0.575879835
0	78	14	0.666666667	0.833333333	0.575729163
0	79	14	0.571428571	0.428571429	0.589541073
0	80	14	0.666666667	0.666666667	0.637263015
0	81	14	0.571428571	0.571428571	0.508584238
0	82	14	0.666666667	0.666666667	0.557483331
0	83	14	0.714285714	0.428571429	0.460368301
0	84	14	0.333333333	0.666666667	0.501483333
0	85	14	0.428571429	0.285714286	0.458711996
0	86	14	0.142857143	0.428571429	0.499343692
0	87	14	0.285714286	0.714285714	0.47055714
0	88	14	0.571428571	0.571428571	0.451118304
0	89	14	0.428571429	0.428571429	0.418599185
0	90	14	0.857142857	0.571428571	0.524383929
0	91	14	0.666666667	0.166666667	0.388670835
0	92	14	0.333333333	0.5	0.465625002
0	93	14	0.5	0.166666667	0.388544893
0	94	14	0.5	0.666666667	0.560005204
0	95	14	0.5	0.5	0.457999066
0	96	14	0.666666667	0.666666667	0.639282747
0	97	14	0.666666667	0.5	0.406414065
0	98	14	0.833333333	0.833333333	0.580471351
0	99	14	0.428571429	0.428571429	0.424477468
0	100	14	0.5	0.333333333	0.585321756
0	1	15	0.285714286	0.285714286	0.491838394
0	2	15	0.333333333	0.5	0.515622172
0	3	15	0.857142857	0.571428571	0.480584766
0	4	15	0.5	0.333333333	0.47493795
0	5	15	0.5	0.5	0.474376605
0	6	15	0.666666667	0.666666667	0.437395826
0	7	15	0.333333333	0.666666667	0.70154721
0	8	15	0.666666667	0.666666667	0.618197789
0	9	15	0.428571429	0.571428571	0.447053564
0	10	15	0.5	0.333333333	0.347143228
0	11	15	0.333333333	0.666666667	0.572340802
0	12	15	0.5	0.5	0.377499995
0	13	15	0.666666667	0.5	0.394062496
0	14	15	0.833333333	0.833333333	0.706211017
0	15	15	0.166666667	0.5	0.367499996
0	16	15	1	0.857142857	0.617549047
0	17	15	0.857142857	0.428571429	0.589331906
0	18	15	0.333333333	0.333333333	0.344791666
0	19	15	0.714285714	0.428571429	0.530630419
0	20	15	0.5	0.666666667	0.462395833
0	21	15	0.571428571	0.428571429	0.454766907
0	22	15	0.428571429	0.142857143	0.257392797
0	23	15	0.833333333	0.666666667	0.522788022
0	24	15	0.571428571	0.428571429	0.490939672
0	25	15	0.5	0.666666667	0.59763968
0	26	15	0.333333333	0.5	0.451484994
0	27	15	0.666666667	0.5	0.463517185
0	28	15	0.571428571	0.714285714	0.68731882
0	29	15	0.5	0.5	0.386562503
0	30	15	0.333333333	0.666666667	0.625272393
0	31	15	0.333333333	0.833333333	0.629643232
0	32	15	0.285714286	0.714285714	0.590993252
0	33	15	0.428571429	0.428571429	0.480446373
0	34	15	0.285714286	0.428571429	0.370557146
0	35	15	0.428571429	0.428571429	0.381029009
0	36	15	0.714285714	0.571428571	0.560789226
0	37	15	0.5	0.5	0.526728721
0	38	15	0.333333333	0.333333333	0.412583274
0	39	15	1	0.714285714	0.666094885
0	40	15	0.428571429	0.714285714	0.527053573
0	41	15	0.333333333	0.666666667	0.477395825
0	42	15	0.333333333	0.333333333	0.369643222
0	43	15	0.666666667	0.833333333	0.58572917
0	44	15	0.666666667	0.666666667	0.629958336
0	45	15	0.428571429	0.285714286	0.46622455
0	46	15	0.714285714	0.285714286	0.450422885
0	47	15	0	0.166666667	0.29998083
0	48	15	0.666666667	0.5	0.525354095
0	49	15	0.166666667	0.166666667	0.378959892
0	50	15	0.571428571	0.428571429	0.404017853
0	51	15	0.333333333	0.5	0.353149989
0	52	15	0.571428571	0.714285714	0.57737187
0	53	15	0.714285714	0.571428571	0.496392849
0	54	15	0.571428571	0.571428571	0.471354908
0	55	15	0.666666667	0.5	0.455804686
0	56	15	0.285714286	0.285714286	0.401075002
0	57	15	0.333333333	0.666666667	0.476833331
0	58	15	0.428571429	0.714285714	0.609388187
0	59	15	0.714285714	0.571428571	0.494352618
0	60	15	0.5	0.666666667	0.56750521
0	61	15	0.333333333	0.666666667	0.435833325
0	62	15	0.666666667	0.666666667	0.621078054
0	63	15	0.285714286	0.285714286	0.356837058
0	64	15	0.428571429	0.142857143	0.449415601
0	65	15	0.285714286	0.428571429	0.461977616
0	66	15	0.5	0.5	0.409062497
0	67	15	0.5	0.333333333	0.269166659
0	68	15	0.833333333	0.833333333	0.752515586
0	69	15	0.571428571	0.428571429	0.394964282
0	70	15	0.5	0.166666667	0.368539
0	71	15	0.857142857	0.714285714	0.592511156
0	72	15	0.571428571	0.428571429	0.493304549
0	73	15	0.5	0.166666667	0.43059876
0	74	15	0.333333333	0.333333333	0.403520774
0	75	15	0.166666667	0.166666667	0.248395829
0	76	15	1	0.571428571	0.54591691
0	77	15	0.166666667	0.5	0.454454685
0	78	15	0.833333333	0.333333333	0.39549479
0	79	15	0.571428571	0.714285714	0.561874996
0	80	15	0.166666667	0.5	0.450625002
0	81	15	0.428571429	0.714285714	0.587939672
0	82	15	0.333333333	0.333333333	0.514677017
0	83	15	0.714285714	0.571428571	0.542211155
0	84	15	0.333333333	0.166666667	0.337161461
0	85	15	0.428571429	0.142857143	0.293322853
0	86	15	0.142857143	0.428571429	0.375142852
0	87	15	0.285714286	0	0.384049168
0	88	15	0.857142857	0.714285714	0.672336634
0	89	15	0.571428571	0.571428571	0.578812497
0	90	15	0.285714286	0.857142857	0.573886155
0	91	15	0.666666667	0.5	0.444062503
0	92	15	0.5	0.666666667	0.493958326
0	93	15	0	0	0.161562499
0	94	15	0.833333333	0.833333333	0.629650658
0	95	15	0.833333333	0.333333333	0.510947268
0	96	15	0.666666667	0.833333333	0.566566667
0	97	15	0.5	0.5	0.585145253
0	98	15	0.666666667	0.666666667	0.517876923
0	99	15	0.571428571	0.428571429	0.478583923
0	100	15	0.5	0.666666667	0.568020832
0	1	16	0.714285714	0.571428571	0.573042351
0	2	16	0.666666667	1	0.737144726
0	3	16	0.571428571	0.428571429	0.506054047
0	4	16	0.666666667	0.666666667	0.52739584
0	5	16	0.666666667	0.666666667	0.530895833
0	6	16	0.166666667	0.166666667	0.33272396
0	7	16	0.666666667	0.666666667	0.515578062
0	8	16	0.666666667	0.666666667	0.525895838
0	9	16	0.571428571	0.428571429	0.447465624
0	10	16	0.666666667	0.5	0.418500001
0	11	16	0.5	0.333333333	0.432564725
0	12	16	0.333333333	0.5	0.408499994
0	13	16	0.833333333	1	0.719804686
0	14	16	0.333333333	0.5	0.528865573
0	15	16	0.5	0.666666667	0.460833332
0	16	16	0.714285714	0.714285714	0.554072856
0	17	16	0.571428571	0.428571429	0.467298301
0	18	16	0.333333333	0.666666667	0.498700515
0	19	16	0.857142857	0.571428571	0.497644282
0	20	16	0.166666667	0.333333333	0.351580729
0	21	16	0.428571429	0.428571429	0.40122271
0	22	16	0.428571429	0.428571429	0.381029009
0	23	16	0.666666667	0.666666667	0.584040743
0	24	16	0.571428571	0.714285714	0.634412086
0	25	16	0.833333333	1	0.673182228
0	26	16	0.5	0.5	0.640570277
0	27	16	0.333333333	0.333333333	0.444554737
0	28	16	0.285714286	0.428571429	0.376964288
0	29	16	0.666666667	0.666666667	0.543148195
0	30	16	0.5	0.333333333	0.318229166
0	31	16	0.666666667	0.666666667	0.596408373
0	32	16	0.714285714	0.428571429	0.38076786
0	33	16	0.142857143	0.428571429	0.421179991
0	34	16	0.285714286	0.285714286	0.407688351
0	35	16	0.428571429	0.428571429	0.382910708
0	36	16	0.285714286	0.571428571	0.45897991
0	37	16	0.5	0.333333333	0.378080728
0	38	16	0.5	0.666666667	0.503958333
0	39	16	0.428571429	0.142857143	0.263624996
0	40	16	0.714285714	0.714285714	0.58250405
0	41	16	0.833333333	0.666666667	0.651147435
0	42	16	0.5	0.5	0.486414064
0	43	16	0.666666667	0.666666667	0.435833333
0	44	16	0.333333333	0.166666667	0.311124938
0	45	16	0.428571429	0.285714286	0.354339289
0	46	16	0.428571429	0.714285714	0.541249996
0	47	16	0.5	0.5	0.550036325
0	48	16	0.5	0.666666667	0.526458332
0	49	16	0.666666667	0.666666667	0.660578066
0	50	16	0.142857143	0.428571429	0.31428571
0	51	16	0.666666667	0.666666667	0.577124931
0	52	16	0.285714286	0.571428571	0.513408485
0	53	16	0.714285714	0.428571429	0.489122767
0	54	16	0.714285714	0.285714286	0.442257007
0	55	16	0.333333333	0.333333333	0.391580728
0	56	16	0.428571429	0.714285714	0.6203683
0	57	16	0.5	0.666666667	0.610552082
0	58	16	0.285714286	0.428571429	0.369753568
0	59	16	0.428571429	0.857142857	0.555624993
0	60	16	0.5	0.5	0.483212501
0	61	16	0.666666667	0.333333333	0.313080721
0	62	16	0.666666667	0.5	0.416562495
0	63	16	0.571428571	0.857142857	0.670095923
0	64	16	0.428571429	0.428571429	0.405625002
0	65	16	0.571428571	0.714285714	0.599209761
0	66	16	0.5	0.666666667	0.529333332
0	67	16	0.333333333	0.333333333	0.379458266
0	68	16	0.166666667	0.333333333	0.362143228
0	69	16	0.428571429	0.428571429	0.380246867
0	70	16	0.5	0.333333333	0.408971355
0	71	16	0.714285714	0.714285714	0.525767858
0	72	16	0.428571429	0.428571429	0.444534758
0	73	16	0.666666667	0.666666667	0.55839583
0	74	16	0.5	0.666666667	0.584608333
0	75	16	0.5	0.5	0.582754099
0	76	16	0.714285714	0.428571429	0.422300444
0	77	16	0.666666667	0.666666667	0.525638014
0	78	16	0.166666667	0.166666667	0.349247397
0	79	16	0.285714286	0.285714286	0.526538826
0	80	16	0.333333333	0	0.224914062
0	81	16	0.571428571	0.571428571	0.510658425
0	82	16	0.5	0.833333333	0.602291663
0	83	16	0.571428571	0.428571429	0.408176335
0	84	16	0.666666667	0.666666667	0.628458331
0	85	16	0.428571429	0.571428571	0.576796873
0	86	16	0.571428571	0.428571429	0.572113457
0	87	16	0.571428571	0.857142857	0.75554905
0	88	16	0.428571429	0.428571429	0.490162049
0	89	16	0.428571429	0.571428571	0.492783485
0	90	16	0.857142857	0.571428571	0.55104911
0	91	16	0.5	0.5	0.583671872
0	92	16	0.166666667	0.166666667	0.434346406
0	93	16	0.833333333	0.5	0.512314862
0	94	16	0.333333333	0.5	0.451414058
0	95	16	0.5	0.333333333	0.405473888
0	96	16	0.5	0.5	0.498368747
0	97	16	0.333333333	0.166666667	0.285545836
0	98	16	0.666666667	0.5	0.575217134
0	99	16	0.571428571	0.714285714	0.485535705
0	100	16	0.5	0.5	0.365999996
0	1	17	0.571428571	0.428571429	0.33491071
0	2	17	0.5	0.666666667	0.459895833
0	3	17	0.428571429	0.285714286	0.315964229
0	4	17	0.5	0.666666667	0.531200529
0	5	17	0.333333333	0.333333333	0.455884767
0	6	17	0.333333333	0.333333333	0.427772763
0	7	17	0.666666667	0.333333333	0.436080727
0	8	17	0.666666667	0.5	0.600017786
0	9	17	0.428571429	0.571428571	0.455142861
0	10	17	0.333333333	0.166666667	0.342551438
0	11	17	0.666666667	0.166666667	0.210833329
0	12	17	0.333333333	0.833333333	0.606566666
0	13	17	0.666666667	0.5	0.447999059
0	14	17	0.333333333	0.5	0.471414072
0	15	17	0.666666667	0	0.327244672
0	16	17	0.571428571	0.714285714	0.530408484
0	17	17	0.285714286	0.142857143	0.23791071
0	18	17	0.333333333	0.333333333	0.38351064
0	19	17	0.285714286	0.285714286	0.401993247
0	20	17	0.166666667	0.333333333	0.34731416
0	21	17	0.166666667	0.166666667	0.349697431
0	22	17	0.571428571	0.428571429	0.478449997
0	23	17	0.666666667	0.666666667	0.594043331
0	24	17	0.285714286	0.428571429	0.453614816
0	25	17	0.166666667	0.5	0.480453067
0	26	17	0.166666667	0.333333333	0.319166674
0	27	17	0	0.333333333	0.279166666
0	28	17	0.428571429	0.428571429	0.335714288
0	29	17	0.333333333	0.333333333	0.499641703
0	30	17	0.333333333	0.333333333	0.34731416
0	31	17	0.333333333	0.5	0.513837497
0	32	17	0.285714286	0.714285714	0.617974497
0	33	17	0.285714286	0	0.284749745
0	34	17	0.857142857	0.714285714	0.735148111
0	35	17	0.714285714	0.571428571	0.664018193
0	36	17	0.714285714	0.428571429	0.453463481
0	37	17	0.833333333	0.666666667	0.632574581
0	38	17	0.333333333	0.5	0.386562503
0	39	17	0.714285714	0.428571429	0.4011183
0	40	17	0.571428571	0.571428571	0.491352624
0	41	17	0.333333333	0.5	0.479354105
0	42	17	0.333333333	0.666666667	0.539795831
0	43	17	0.666666667	0.333333333	0.59332036
0	44	17	0.833333333	0.666666667	0.560005204
0	45	17	0.571428571	0.428571429	0.388261164
0	46	17	0.428571429	0.571428571	0.489182141
0	47	17	0.5	0.166666667	0.339958334
0	48	17	0.166666667	0.166666667	0.3131364
0	49	17	0.5	0.5	0.409062497
0	50	17	0.428571429	0.428571429	0.414936995
0	51	17	0.333333333	0.5	0.47901253
0	52	17	0.857142857	0.857142857	0.608984173
0	53	17	0.714285714	0.857142857	0.637638338
0	54	17	0.833333333	0.666666667	0.633369662
0	55	17	0.666666667	0.5	0.533096292
0	56	17	0.285714286	0.428571429	0.442925444
0	57	17	0.666666667	0.5	0.454354097
0	58	17	0.285714286	0.428571429	0.479503509
0	59	17	0	0.428571429	0.447820565
0	60	17	0.333333333	0.666666667	0.485833339
0	61	17	0.5	0.5	0.354062489
0	62	17	0.166666667	0.333333333	0.394080726
0	63	17	0.571428571	0.428571429	0.489805
0	64	17	0.428571429	0.285714286	0.332689727
0	65	17	0.285714286	0.571428571	0.484212051
0	66	17	0.666666667	0.666666667	0.594883955
0	67	17	0.666666667	0.5	0.577711604
0	68	17	0.666666667	0.666666667	0.633709899
0	69	17	0.571428571	0.571428571	0.540814311
0	70	17	0.666666667	0.666666667	0.627200526
0	71	17	0.428571429	0.428571429	0.516198649
0	72	17	0.714285714	0.571428571	0.601179911
0	73	17	0.5	0.166666667	0.303809898
0	74	17	0.333333333	0.666666667	0.420833333
0	75	17	0.5	0.666666667	0.527532387
0	76	17	0.428571429	0.428571429	0.352910705
0	77	17	0.5	0.333333333	0.501946304
0	78	17	0.666666667	0.5	0.495367184
0	79	17	0.571428571	0.714285714	0.606654015
0	80	17	0.5	0.5	0.526204688
0	81	17	0.428571429	0.285714286	0.336769196
0	82	17	0.5	0.833333333	0.479166663
0	83	17	0.571428571	0.571428571	0.489964283
0	84	17	0.5	0.5	0.451699056
0	85	17	0.428571429	0.714285714	0.523352615
0	86	17	0.428571429	0.714285714	0.595678571
0	87	17	0	0.142857143	0.301875002
0	88	17	0.714285714	0.714285714	0.561874996
0	89	17	0.571428571	0.285714286	0.386408482
0	90	17	0.714285714	0.571428571	0.521618496
0	91	17	0.333333333	0.5	0.426562502
0	92	17	0.5	0.666666667	0.520520826
0	93	17	0.5	0.666666667	0.655378056
0	94	17	1	0.5	0.564645705
0	95	17	1	0.666666667	0.621895835
0	96	17	0.166666667	0.333333333	0.509170773
0	97	17	0.5	0.666666667	0.608820249
0	98	17	0.333333333	0.333333333	0.475679199
0	99	17	0.285714286	0.714285714	0.638612083
0	100	17	0.833333333	0.333333333	0.519199476
0	1	18	0.428571429	0.285714286	0.374354908
0	2	18	0.666666667	0.333333333	0.413962944
0	3	18	0.714285714	0.571428571	0.559526784
0	4	18	0.333333333	0.166666667	0.412811331
0	5	18	0.333333333	0.166666667	0.319747398
0	6	18	0.833333333	0.333333333	0.364533855
0	7	18	0.333333333	0.333333333	0.334166666
0	8	18	0.333333333	0.333333333	0.392291672
0	9	18	0.333333333	0.5	0.452304692
0	10	18	0.5	0.666666667	0.622909164
0	11	18	0.666666667	0.333333333	0.5190051
0	12	18	0.666666667	0.666666667	0.612540744
0	13	18	0.333333333	0.333333333	0.391580728
0	14	18	0.666666667	0.333333333	0.409621356
0	15	18	0.5	0.333333333	0.40656667
0	16	18	0.5	0.833333333	0.643460353
0	17	18	0.571428571	0.428571429	0.513057977
0	18	18	0.666666667	0.5	0.511374061
0	19	18	0.714285714	0.714285714	0.646500441
0	20	18	0.666666667	0.666666667	0.652261492
0	21	18	0.5	0.166666667	0.311733334
0	22	18	0.285714286	0.285714286	0.405332747
0	23	18	0.5	0.666666667	0.541458332
0	24	18	0.285714286	0.285714286	0.340551332
0	25	18	0.5	0.666666667	0.460833332
0	26	18	0.166666667	0.333333333	0.368971355
0	27	18	0.333333333	0.333333333	0.485262954
0	28	18	0.142857143	0.285714286	0.420764711
0	29	18	0.5	0.333333333	0.445596591
0	30	18	0.5	0.5	0.530873823
0	31	18	0.333333333	0.666666667	0.437395826
0	32	18	0	0.571428571	0.460912435
0	33	18	0.428571429	0.428571429	0.439021423
0	34	18	0.285714286	0.428571429	0.35553571
0	35	18	0.571428571	0.428571429	0.387196425
0	36	18	0.571428571	0.571428571	0.570033103
0	37	18	0.333333333	0.5	0.386562503
0	38	18	0.166666667	0.333333333	0.464046808
0	39	18	0.571428571	0.428571429	0.500504042
0	40	18	0.571428571	0.571428571	0.444126422
0	41	18	0.5	1	0.705367188
0	42	18	0.5	0.666666667	0.481515555
0	43	18	0.166666667	0.166666667	0.244895836
0	44	18	0.333333333	0.5	0.458212494
0	45	18	0.571428571	0.428571429	0.546469973
0	46	18	0.5	0.5	0.474914065
0	47	18	0.666666667	0.666666667	0.592355836
0	48	18	0.666666667	0.5	0.464899999
0	49	18	0.166666667	0.166666667	0.357309898
0	50	18	0.333333333	0.5	0.408182225
0	51	18	0.333333333	0.666666667	0.576198903
0	52	18	0.428571429	0.571428571	0.527782528
0	53	18	1	0.571428571	0.486314727
0	54	18	0.666666667	0.666666667	0.486458333
0	55	18	0.666666667	0.666666667	0.598200513
0	56	18	0.285714286	0.285714286	0.301926338
0	57	18	0.5	0.5	0.543064063
0	58	18	0.428571429	0.857142857	0.650013336
0	59	18	0.428571429	0.285714286	0.340551332
0	60	18	0.666666667	0.333333333	0.486566997
0	61	18	0.333333333	0.166666667	0.448501975
0	62	18	0.5	0.833333333	0.641729167
0	63	18	0.428571429	0.285714286	0.42890991
0	64	18	0.571428571	0.857142857	0.790204441
0	65	18	0.571428571	0.571428571	0.548653962
0	66	18	0.5	0.666666667	0.604698903
0	67	18	0.833333333	1	0.74050375
0	68	18	0.166666667	0.333333333	0.374791666
0	69	18	0.428571429	0.571428571	0.525031133
0	70	18	0.5	0.333333333	0.356729173
0	71	18	0.714285714	0.571428571	0.617824871
0	72	18	0.571428571	0.428571429	0.392546873
0	73	18	0.166666667	0.166666667	0.295015558
0	74	18	0.166666667	0	0.305413124
0	75	18	0.666666667	0.5	0.449914058
0	76	18	0.571428571	0.571428571	0.636409632
0	77	18	0.5	0.5	0.488562502
0	78	18	0.166666667	0.333333333	0.363911388
0	79	18	0.428571429	0.428571429	0.413729009
0	80	18	0.5	0.5	0.579549412
0	81	18	0.714285714	0.428571429	0.547542942
0	82	18	0.666666667	0.666666667	0.612439
0	83	18	0.571428571	0.571428571	0.549409015
0	84	18	0.833333333	0.833333333	0.685643229
0	85	18	0.714285714	0.714285714	0.605374195
0	86	18	0.285714286	0.714285714	0.539743296
0	87	18	0.571428571	0.571428571	0.536299057
0	88	18	0.714285714	0.714285714	0.595446367
0	89	18	0.428571429	0.714285714	0.624924049
0	90	18	0.428571429	0.571428571	0.458814722
0	91	18	0.5	0.666666667	0.652114582
0	92	18	0.5	0.5	0.446062494
0	93	18	0.5	0.666666667	0.506309895
0	94	18	0.333333333	0.666666667	0.533395831
0	95	18	0.5	0.5	0.514281247
0	96	18	0.166666667	0.333333333	0.390729166
0	97	18	0.5	0.666666667	0.525895838
0	98	18	0.166666667	0.333333333	0.399791665
0	99	18	0.714285714	0.857142857	0.616033482
0	100	18	0.333333333	0.166666667	0.210833329
0	1	19	0.428571429	0.285714286	0.368511105
0	2	19	0.666666667	0.333333333	0.468910449
0	3	19	0.571428571	0.714285714	0.529845599
0	4	19	0.666666667	0.666666667	0.631458338
0	5	19	0.5	0.333333333	0.340471355
0	6	19	0.333333333	0.166666667	0.224333329
0	7	19	0.666666667	0.666666667	0.602515559
0	8	19	1	1	0.762929687
0	9	19	0.5	0.5	0.451562509
0	10	19	0.166666667	0.166666667	0.300545837
0	11	19	0.5	0.333333333	0.279166666
0	12	19	0.666666667	0.666666667	0.489333333
0	13	19	0.5	0.5	0.469804683
0	14	19	0.666666667	0.333333333	0.279166666
0	15	19	0.5	0.5	0.49480469
0	16	19	0.333333333	0.5	0.491275002
0	17	19	0.428571429	0.571428571	0.416832584
0	18	19	0.333333333	0.333333333	0.364458274
0	19	19	0.571428571	0.714285714	0.602241074
0	20	19	0.5	0.666666667	0.420833333
0	21	19	0.666666667	0.833333333	0.794312598
0	22	19	0.571428571	0.571428571	0.620285182
0	23	19	0.666666667	0.666666667	0.62526141
0	24	19	0.571428571	0.571428571	0.622475389
0	25	19	0.833333333	0.666666667	0.491833331
0	26	19	0.333333333	0.333333333	0.376433888
0	27	19	0.666666667	0.833333333	0.685287226
0	28	19	0.428571429	0.428571429	0.555975957
0	29	19	0.666666667	0.5	0.423804692
0	30	19	0.5	0.666666667	0.673772397
0	31	19	0.5	0.833333333	0.535166661
0	32	19	0.166666667	0.333333333	0.403143226
0	33	19	0.285714286	0.571428571	0.439199997
0	34	19	0.714285714	0.571428571	0.545604902
0	35	19	0.285714286	0.428571429	0.471225388
0	36	19	0.571428571	0.857142857	0.569339278
0	37	19	0.333333333	0.5	0.570768752
0	38	19	0.333333333	0	0.259260734
0	39	19	0.285714286	0.428571429	0.503179915
0	40	19	0.571428571	0.714285714	0.568225388
0	41	19	0.5	0.333333333	0.413728229
0	42	19	0.5	0.833333333	0.535166661
0	43	19	0.666666667	0.666666667	0.683942707
0	44	19	0.5	0.666666667	0.592147399
0	45	19	0.5	0.5	0.403483992
0	46	19	0.666666667	0.666666667	0.545016208
0	47	19	0.333333333	0.5	0.391000004
0	48	19	0.5	0.5	0.564473831
0	49	19	0.666666667	0.833333333	0.716865728
0	50	19	0.5	0.5	0.60148613
0	51	19	0.333333333	0.333333333	0.37544166
0	52	19	0.571428571	0.714285714	0.54326562
0	53	19	0.285714286	0.428571429	0.470900401
0	54	19	0.666666667	0.5	0.469049994
0	55	19	0.5	0.666666667	0.5938099
0	56	19	0.714285714	0.285714286	0.442801783
0	57	19	0.166666667	0.5	0.467718754
0	58	19	0.142857143	0.285714286	0.420096833
0	59	19	0.285714286	0.571428571	0.614755471
0	60	19	0.166666667	0.5	0.408182225
0	61	19	0.333333333	0.333333333	0.320729166
0	62	19	0.666666667	0.666666667	0.604965595
0	63	19	0.428571429	0.571428571	0.516522316
0	64	19	0.571428571	0.428571429	0.463087055
0	65	19	0.571428571	0.428571429	0.446107088
0	66	19	0.666666667	0.833333333	0.589229163
0	67	19	0.5	0.5	0.430712497
0	68	19	0.5	0.5	0.473807225
0	69	19	0.285714286	0.428571429	0.480928511
0	70	19	0.666666667	0.833333333	0.680607919
0	71	19	0.571428571	0.285714286	0.363265624
0	72	19	0.142857143	0.142857143	0.345303517
0	73	19	0.666666667	0.833333333	0.706736036
0	74	19	0.5	0.333333333	0.360729166
0	75	19	0.666666667	0.666666667	0.594707398
0	76	19	1	0.857142857	0.62550142
0	77	19	0.5	0.666666667	0.546942704
0	78	19	0.666666667	0.666666667	0.607418327
0	79	19	0.285714286	0.428571429	0.369196424
0	80	19	0.5	0.666666667	0.526458332
0	81	19	1	1	0.727600442
0	82	19	0.666666667	0.833333333	0.613876664
0	83	19	0.142857143	0.571428571	0.497511155
0	84	19	0.5	0.333333333	0.378730729
0	85	19	0.5	0.5	0.523268167
0	86	19	0.428571429	0.571428571	0.568642804
0	87	19	0.428571429	0.571428571	0.451118304
0	88	19	0.571428571	0.571428571	0.42335491
0	89	19	0.428571429	0.428571429	0.441122769
0	90	19	0.571428571	0.428571429	0.629982934
0	91	19	0.833333333	1	0.644062499
0	92	19	0.666666667	0.5	0.612874623
0	93	19	0.666666667	0.333333333	0.372143235
0	94	19	0.333333333	0.5	0.483368747
0	95	19	0.666666667	0.666666667	0.615520838
0	96	19	0.666666667	0.5	0.487867191
0	97	19	0.833333333	0.5	0.476476566
0	98	19	0.833333333	0.833333333	0.736473896
0	99	19	0.428571429	0.571428571	0.489179994
0	100	19	0.833333333	0.666666667	0.709452085
0	1	20	0.285714286	0.285714286	0.344394282
0	2	20	0.333333333	0.333333333	0.44829167
0	3	20	0.142857143	0.714285714	0.414285704
0	4	20	0.5	0.666666667	0.477395833
0	5	20	0.5	0.5	0.50713475
0	6	20	0.333333333	0.5	0.475036554
0	7	20	0.666666667	0.166666667	0.2996364
0	8	20	0.166666667	0.666666667	0.49395834
0	9	20	0.833333333	0.5	0.592970435
0	10	20	0.5	0.166666667	0.26589583
0	11	20	0.333333333	0.166666667	0.264747398
0	12	20	0.833333333	0.666666667	0.599554393
0	13	20	0.666666667	0.5	0.426562502
0	14	20	0.5	0.333333333	0.365498888
0	15	20	0.666666667	0.5	0.451562509
0	16	20	0.5	0.333333333	0.512573678
0	17	20	0.571428571	0.285714286	0.417481246
0	18	20	0.333333333	0.5	0.478244725
0	19	20	0.571428571	0.571428571	0.483408482
0	20	20	0.166666667	0.333333333	0.473177018
0	21	20	0.333333333	0.666666667	0.444895833
0	22	20	0.428571429	0.428571429	0.424964286
0	23	20	0.666666667	0.333333333	0.322666667
0	24	20	0.285714286	0.285714286	0.354017856
0	25	20	0.5	0.5	0.436303074
0	26	20	0.166666667	0.166666667	0.344809896
0	27	20	0.833333333	0.833333333	0.589533859
0	28	20	0.285714286	0.428571429	0.463796877
0	29	20	0.833333333	0.5	0.436682225
0	30	20	0.166666667	0.166666667	0.25433333
0	31	20	0.666666667	0.833333333	0.479166663
0	32	20	0.5	0.666666667	0.557833336
0	33	20	0.285714286	0.285714286	0.378368243
0	34	20	0.5	0.5	0.392499995
0	35	20	0.285714286	0.428571429	0.529618244
0	36	20	0.857142857	0.571428571	0.460995534
0	37	20	0.666666667	0.333333333	0.460183855
0	38	20	0.166666667	0.166666667	0.237395829
0	39	20	0.428571429	0.428571429	0.453412741
0	40	20	0.285714286	0.285714286	0.417968328
0	41	20	0.333333333	0.5	0.470647496
0	42	20	0.333333333	0.666666667	0.588709933
0	43	20	0.333333333	0.5	0.403804678
0	44	20	0.5	0.666666667	0.542200515
0	45	20	0.5	0.5	0.408499994
0	46	20	0.5	0.333333333	0.456679199
0	47	20	0.666666667	0.833333333	0.624985452
0	48	20	0.166666667	0.333333333	0.383229172
0	49	20	0.5	0.5	0.466367185
0	50	20	0.333333333	0.5	0.459687496
0	51	20	0.833333333	0.833333333	0.600729162
0	52	20	0.285714286	0.571428571	0.510658425
0	53	20	0.714285714	0.571428571	0.572383927
0	54	20	0.666666667	0.333333333	0.503372335
0	55	20	0.5	0.833333333	0.577291664
0	56	20	0.428571429	0.571428571	0.551164288
0	57	20	0.833333333	1	0.721367187
0	58	20	0.428571429	0.428571429	0.445338336
0	59	20	0.285714286	0.428571429	0.429604913
0	60	20	0	0.5	0.337499996
0	61	20	0.666666667	0.666666667	0.64365459
0	62	20	0.333333333	0.166666667	0.362372392
0	63	20	0.571428571	0.142857143	0.354033482
0	64	20	0.285714286	0.714285714	0.583303573
0	65	20	0.571428571	0.571428571	0.438261161
0	66	20	0.5	0.5	0.466705666
0	67	20	0.5	0.333333333	0.48920729
0	68	20	0.833333333	0.833333333	0.681791666
0	69	20	0.428571429	0.571428571	0.489765938
0	70	20	0.5	0.666666667	0.546850522
0	71	20	0.428571429	0.428571429	0.433584763
0	72	20	0.714285714	0.857142857	0.721263336
0	73	20	0.5	0.333333333	0.328080721
0	74	20	0.5	0.333333333	0.452486541
0	75	20	0.666666667	0.666666667	0.612492123
0	76	20	0.142857143	0.714285714	0.438714276
0	77	20	0.333333333	0.333333333	0.411791664
0	78	20	0.333333333	0.166666667	0.391187435
0	79	20	0.285714286	0.428571429	0.358261152
0	80	20	0.333333333	0.166666667	0.263395829
0	81	20	0.428571429	0.714285714	0.469196425
0	82	20	0.833333333	0.5	0.551950573
0	83	20	0.428571429	0.571428571	0.402910702
0	84	20	0.666666667	0.666666667	0.607614583
0	85	20	0.666666667	0.833333333	0.630791663
0	86	20	0.166666667	0.5	0.377500003
0	87	20	0.571428571	0.571428571	0.567311582
0	88	20	0.333333333	0.333333333	0.421670768
0	89	20	0.285714286	0.428571429	0.408979913
0	90	20	0.428571429	0.571428571	0.441428576
0	91	20	0.166666667	0.5	0.430712497
0	92	20	0.333333333	0.166666667	0.314895836
0	93	20	0.833333333	0.833333333	0.623596352
0	94	20	0.666666667	0.166666667	0.357309898
0	95	20	0.5	0.833333333	0.54572917
0	96	20	0.5	0.666666667	0.612032385
0	97	20	0.333333333	0.666666667	0.561594894
0	98	20	0.5	0.333333333	0.333229166
0	99	20	0.285714286	0.428571429	0.53670494
[truncated: 23,801 more rows]
