# Supplementary material for: Meta-reinforcement learning via orbitofrontal cortex
Source: Nat Neurosci. 2023 Nov 13;26(12):2182–91. doi: 10.1038/s41593-023-01485-3 (PMC10689244; doi:10.1038/s41593-023-01485-3)
Supplement: Supplementary file 11 — Numerical source data files for figures. [file 41593_2023_1485_MOESM11_ESM.zip › source_data_edf2/edf2def.csv]

mouse_or_ann	id	session	reward_rate	P_choosing_high	optimality
ann	0	200	0.542	0.574	0.53237766
ann	0	201	0.534	0.57	0.534926057
ann	0	202	0.53	0.582	0.54055959
ann	0	203	0.502	0.564	0.532167614
ann	0	204	0.544	0.578	0.539438963
ann	0	205	0.538	0.568	0.533313274
ann	0	206	0.544	0.568	0.532747626
ann	0	207	0.528	0.57	0.537434697
ann	0	208	0.532	0.558	0.531862438
ann	0	209	0.546	0.582	0.540088236
ann	0	210	0.564	0.574	0.535751879
ann	0	211	0.57	0.566	0.531794131
ann	0	212	0.546	0.592	0.538410127
ann	0	213	0.514	0.548	0.529306412
ann	0	214	0.506	0.556	0.532910466
ann	0	215	0.528	0.568	0.535640657
ann	0	216	0.536	0.556	0.535598516
ann	0	217	0.528	0.58	0.538793266
ann	0	218	0.514	0.582	0.539706409
ann	0	219	0.518	0.582	0.542444408
ann	0	220	0.516	0.58	0.542150736
ann	0	221	0.494	0.566	0.536833882
ann	0	222	0.536	0.576	0.537963092
ann	0	223	0.516	0.554	0.532198966
ann	0	224	0.526	0.592	0.543299317
ann	0	225	0.542	0.574	0.535471499
ann	0	226	0.53	0.578	0.542927027
ann	0	227	0.544	0.564	0.539274514
ann	0	228	0.524	0.562	0.531575263
ann	0	229	0.5	0.554	0.533234596
ann	0	230	0.516	0.574	0.53880465
ann	0	231	0.526	0.578	0.53557992
ann	0	232	0.554	0.59	0.542710543
ann	0	233	0.496	0.564	0.53624332
ann	0	234	0.508	0.552	0.530830026
ann	0	235	0.5	0.566	0.533945262
ann	0	236	0.544	0.572	0.535218
ann	0	237	0.522	0.586	0.539943516
ann	0	238	0.578	0.59	0.543980241
ann	0	239	0.506	0.564	0.536091208
ann	0	240	0.556	0.598	0.549171507
ann	0	241	0.538	0.574	0.536783576
ann	0	242	0.538	0.568	0.537320912
ann	0	243	0.554	0.556	0.532724202
ann	0	244	0.57	0.588	0.542711556
ann	0	245	0.536	0.56	0.53643775
ann	0	246	0.522	0.576	0.541322768
ann	0	247	0.486	0.542	0.52594161
ann	0	248	0.538	0.582	0.540489316
ann	0	249	0.522	0.564	0.531758606
ann	0	250	0.522	0.562	0.532513976
ann	0	251	0.548	0.582	0.542718172
ann	0	252	0.578	0.584	0.539990664
ann	0	253	0.546	0.548	0.528277636
ann	0	254	0.554	0.58	0.538152575
ann	0	255	0.552	0.574	0.535517991
ann	0	256	0.532	0.57	0.539123356
ann	0	257	0.542	0.576	0.54185605
ann	0	258	0.552	0.58	0.538389623
ann	0	259	0.526	0.568	0.539557457
ann	0	260	0.546	0.58	0.537361801
ann	0	261	0.57	0.582	0.540306985
ann	0	262	0.538	0.568	0.536545634
ann	0	263	0.57	0.56	0.532045722
ann	0	264	0.502	0.558	0.531996131
ann	0	265	0.512	0.556	0.539268315
ann	0	266	0.5	0.56	0.534016609
ann	0	267	0.552	0.562	0.535675883
ann	0	268	0.526	0.566	0.531719148
ann	0	269	0.524	0.574	0.539737523
ann	0	270	0.544	0.608	0.549502313
ann	0	271	0.518	0.57	0.537295401
ann	0	272	0.534	0.588	0.542093456
ann	0	273	0.512	0.568	0.542331934
ann	0	274	0.53	0.586	0.546898723
ann	0	275	0.51	0.574	0.535405934
ann	0	276	0.554	0.596	0.548342943
ann	0	277	0.522	0.57	0.540388703
ann	0	278	0.554	0.586	0.538176119
ann	0	279	0.572	0.572	0.53957051
ann	0	280	0.508	0.572	0.541185856
ann	0	281	0.536	0.596	0.54797405
ann	0	282	0.538	0.576	0.540247321
ann	0	283	0.556	0.608	0.547031283
ann	0	284	0.542	0.56	0.533650219
ann	0	285	0.524	0.58	0.540480196
ann	0	286	0.534	0.582	0.542714655
ann	0	287	0.53	0.592	0.538513243
ann	0	288	0.528	0.558	0.539421082
ann	0	289	0.532	0.594	0.542057335
ann	0	290	0.554	0.58	0.541938722
ann	0	291	0.534	0.574	0.536399364
ann	0	292	0.538	0.586	0.543287456
ann	0	293	0.542	0.568	0.542602777
ann	0	294	0.536	0.56	0.53464812
ann	0	295	0.522	0.572	0.537762284
ann	0	296	0.558	0.584	0.543161333
ann	0	297	0.556	0.59	0.546010017
ann	0	298	0.554	0.58	0.538994789
ann	0	299	0.562	0.57	0.535052896
ann	0	300	0.514	0.568	0.544954777
ann	1	200	0.558	0.58	0.541295946
ann	1	201	0.562	0.568	0.54207468
ann	1	202	0.536	0.556	0.534697711
ann	1	203	0.548	0.578	0.542218685
ann	1	204	0.54	0.546	0.533898294
ann	1	205	0.536	0.576	0.542303979
ann	1	206	0.59	0.576	0.542725086
ann	1	207	0.542	0.56	0.534600317
ann	1	208	0.544	0.572	0.538784623
ann	1	209	0.546	0.55	0.531657994
ann	1	210	0.542	0.564	0.540782332
ann	1	211	0.544	0.56	0.53658241
ann	1	212	0.516	0.558	0.534727335
ann	1	213	0.502	0.562	0.539371848
ann	1	214	0.546	0.596	0.548008919
ann	1	215	0.526	0.574	0.544281304
ann	1	216	0.568	0.574	0.541845202
ann	1	217	0.546	0.562	0.543369532
ann	1	218	0.532	0.598	0.551125765
ann	1	219	0.518	0.564	0.542550981
ann	1	220	0.572	0.578	0.544269025
ann	1	221	0.534	0.59	0.546736717
ann	1	222	0.534	0.568	0.544723272
ann	1	223	0.528	0.566	0.541001976
ann	1	224	0.538	0.574	0.544156492
ann	1	225	0.522	0.578	0.541767478
ann	1	226	0.514	0.562	0.537106633
ann	1	227	0.514	0.576	0.545562506
ann	1	228	0.546	0.558	0.540562332
ann	1	229	0.53	0.566	0.541293442
ann	1	230	0.56	0.562	0.539176941
ann	1	231	0.548	0.576	0.542481005
ann	1	232	0.584	0.564	0.541810036
ann	1	233	0.556	0.56	0.538620889
ann	1	234	0.58	0.578	0.544472456
ann	1	235	0.522	0.59	0.548362911
ann	1	236	0.566	0.588	0.54694742
ann	1	237	0.564	0.574	0.545010686
ann	1	238	0.542	0.572	0.542792261
ann	1	239	0.548	0.6	0.551024616
ann	1	240	0.562	0.562	0.54319644
ann	1	241	0.538	0.55	0.535937428
ann	1	242	0.526	0.58	0.543583751
ann	1	243	0.514	0.536	0.531909168
ann	1	244	0.53	0.568	0.541306555
ann	1	245	0.518	0.554	0.537863791
ann	1	246	0.52	0.554	0.539150715
ann	1	247	0.536	0.59	0.545945227
ann	1	248	0.532	0.554	0.540167868
ann	1	249	0.534	0.576	0.541004479
ann	1	250	0.544	0.55	0.538882852
ann	1	251	0.536	0.564	0.539726615
ann	1	252	0.498	0.556	0.539985538
ann	1	253	0.604	0.58	0.544301689
ann	1	254	0.548	0.574	0.544814348
ann	1	255	0.514	0.552	0.539873123
ann	1	256	0.548	0.59	0.548073232
ann	1	257	0.58	0.57	0.539867103
ann	1	258	0.538	0.544	0.537796557
ann	1	259	0.548	0.586	0.544854343
ann	1	260	0.584	0.568	0.54170835
ann	1	261	0.522	0.57	0.54585427
ann	1	262	0.546	0.57	0.544250727
ann	1	263	0.55	0.568	0.542266607
ann	1	264	0.532	0.554	0.539782941
ann	1	265	0.522	0.56	0.538711667
ann	1	266	0.538	0.578	0.544198692
ann	1	267	0.536	0.562	0.542220175
ann	1	268	0.562	0.568	0.541440368
ann	1	269	0.544	0.564	0.545490682
ann	1	270	0.538	0.574	0.544846117
ann	1	271	0.532	0.562	0.540299416
ann	1	272	0.53	0.562	0.545986116
ann	1	273	0.546	0.58	0.54673183
ann	1	274	0.54	0.558	0.541845381
ann	1	275	0.564	0.558	0.543319583
ann	1	276	0.556	0.576	0.544219136
ann	1	277	0.54	0.548	0.534917176
ann	1	278	0.532	0.602	0.547439337
ann	1	279	0.546	0.54	0.537365377
ann	1	280	0.532	0.58	0.546353757
ann	1	281	0.528	0.556	0.541356385
ann	1	282	0.556	0.586	0.547083795
ann	1	283	0.528	0.56	0.540421546
ann	1	284	0.536	0.562	0.544219434
ann	1	285	0.566	0.598	0.548267245
ann	1	286	0.51	0.558	0.540218592
ann	1	287	0.542	0.584	0.541731596
ann	1	288	0.548	0.558	0.541661859
ann	1	289	0.554	0.572	0.544335604
ann	1	290	0.54	0.554	0.538156927
ann	1	291	0.56	0.578	0.544687748
ann	1	292	0.508	0.542	0.535703778
ann	1	293	0.53	0.574	0.541947901
ann	1	294	0.56	0.542	0.537059486
ann	1	295	0.544	0.578	0.544138074
ann	1	296	0.536	0.564	0.540712357
ann	1	297	0.528	0.554	0.540014684
ann	1	298	0.542	0.578	0.544330239
ann	1	299	0.56	0.57	0.542308331
ann	1	300	0.578	0.554	0.543513775
ann	2	200	0.552	0.552	0.535047233
ann	2	201	0.562	0.564	0.537513256
ann	2	202	0.55	0.566	0.541444242
ann	2	203	0.538	0.562	0.540349901
ann	2	204	0.554	0.564	0.538613737
ann	2	205	0.548	0.558	0.536996961
ann	2	206	0.538	0.572	0.535923839
ann	2	207	0.574	0.564	0.539358854
ann	2	208	0.552	0.562	0.540418267
ann	2	209	0.498	0.546	0.533735514
ann	2	210	0.528	0.562	0.536880493
ann	2	211	0.52	0.574	0.54363054
ann	2	212	0.528	0.568	0.541700065
ann	2	213	0.55	0.56	0.537331283
ann	2	214	0.558	0.562	0.538894951
ann	2	215	0.542	0.566	0.540876091
ann	2	216	0.536	0.544	0.533755124
ann	2	217	0.53	0.558	0.537385941
ann	2	218	0.562	0.586	0.548067272
ann	2	219	0.538	0.578	0.545709848
ann	2	220	0.554	0.572	0.540998459
ann	2	221	0.53	0.57	0.544032514
ann	2	222	0.538	0.578	0.547098041
ann	2	223	0.54	0.564	0.54263711
ann	2	224	0.544	0.582	0.545039058
ann	2	225	0.566	0.588	0.547655642
ann	2	226	0.562	0.582	0.546414435
ann	2	227	0.524	0.564	0.543390632
ann	2	228	0.51	0.58	0.54595226
ann	2	229	0.554	0.58	0.546826959
ann	2	230	0.586	0.59	0.546114326
ann	2	231	0.53	0.572	0.543391407
ann	2	232	0.556	0.582	0.547753334
ann	2	233	0.552	0.558	0.541818857
ann	2	234	0.58	0.576	0.54343307
ann	2	235	0.55	0.576	0.545258999
ann	2	236	0.52	0.546	0.538284063
ann	2	237	0.576	0.572	0.546345115
ann	2	238	0.506	0.562	0.544452429
ann	2	239	0.522	0.566	0.543933928
ann	2	240	0.546	0.55	0.537284851
ann	2	241	0.504	0.578	0.547372222
ann	2	242	0.514	0.57	0.543274403
ann	2	243	0.54	0.558	0.541978002
ann	2	244	0.566	0.588	0.548573613
ann	2	245	0.59	0.596	0.550340533
ann	2	246	0.558	0.566	0.54418385
ann	2	247	0.532	0.574	0.546323478
ann	2	248	0.562	0.568	0.541950524
ann	2	249	0.518	0.556	0.539974749
ann	2	250	0.538	0.584	0.546069562
ann	2	251	0.542	0.564	0.542425573
ann	2	252	0.556	0.582	0.54837358
ann	2	253	0.572	0.576	0.545735538
ann	2	254	0.558	0.566	0.541845679
ann	2	255	0.542	0.546	0.540366173
ann	2	256	0.586	0.572	0.543760717
ann	2	257	0.532	0.554	0.541643083
ann	2	258	0.52	0.574	0.544243991
ann	2	259	0.508	0.572	0.545925796
ann	2	260	0.548	0.574	0.545633435
ann	2	261	0.578	0.596	0.551294744
ann	2	262	0.53	0.57	0.544050217
ann	2	263	0.538	0.56	0.541851342
ann	2	264	0.542	0.576	0.546622097
ann	2	265	0.546	0.554	0.538485229
ann	2	266	0.522	0.572	0.546832442
ann	2	267	0.534	0.578	0.544158816
ann	2	268	0.53	0.576	0.543254972
ann	2	269	0.542	0.578	0.547787905
ann	2	270	0.614	0.58	0.548053205
ann	2	271	0.548	0.566	0.544546723
ann	2	272	0.53	0.588	0.550795555
ann	2	273	0.564	0.568	0.545051217
ann	2	274	0.586	0.59	0.549331725
ann	2	275	0.564	0.568	0.543414354
ann	2	276	0.528	0.562	0.543782771
ann	2	277	0.518	0.576	0.54842639
ann	2	278	0.532	0.58	0.548579633
ann	2	279	0.56	0.568	0.545337141
ann	2	280	0.562	0.59	0.548547268
ann	2	281	0.542	0.57	0.545543194
ann	2	282	0.546	0.588	0.547661185
ann	2	283	0.56	0.572	0.546931744
ann	2	284	0.526	0.574	0.54438597
ann	2	285	0.564	0.574	0.547186255
ann	2	286	0.54	0.556	0.541396856
ann	2	287	0.564	0.596	0.550815046
ann	2	288	0.518	0.556	0.540834308
ann	2	289	0.552	0.576	0.546356797
ann	2	290	0.562	0.582	0.547263205
ann	2	291	0.542	0.584	0.546525598
ann	2	292	0.534	0.546	0.5400576
ann	2	293	0.532	0.576	0.546557128
ann	2	294	0.508	0.568	0.543371737
ann	2	295	0.526	0.552	0.543455243
ann	2	296	0.552	0.588	0.546436846
ann	2	297	0.566	0.566	0.541984141
ann	2	298	0.518	0.54	0.536827683
ann	2	299	0.54	0.588	0.543752015
ann	2	300	0.51	0.552	0.538943708
ann	3	200	0.548	0.576	0.54678148
ann	3	201	0.564	0.57	0.535986662
ann	3	202	0.534	0.572	0.540858984
ann	3	203	0.518	0.568	0.536458313
ann	3	204	0.548	0.604	0.54719466
ann	3	205	0.544	0.548	0.52647686
ann	3	206	0.542	0.576	0.542895436
ann	3	207	0.538	0.568	0.53978461
ann	3	208	0.53	0.572	0.539398551
ann	3	209	0.534	0.576	0.540077209
ann	3	210	0.546	0.59	0.547828853
ann	3	211	0.574	0.566	0.538736939
ann	3	212	0.544	0.574	0.542037427
ann	3	213	0.546	0.572	0.53756541
ann	3	214	0.52	0.552	0.532743752
ann	3	215	0.55	0.56	0.537117481
ann	3	216	0.516	0.562	0.539699912
ann	3	217	0.498	0.58	0.541965425
ann	3	218	0.53	0.566	0.533603549
ann	3	219	0.538	0.556	0.536378682
ann	3	220	0.546	0.584	0.545810938
ann	3	221	0.554	0.574	0.53935349
ann	3	222	0.558	0.602	0.549106359
ann	3	223	0.534	0.57	0.54505682
ann	3	224	0.538	0.568	0.540863633
ann	3	225	0.516	0.586	0.545247614
ann	3	226	0.584	0.58	0.540885925
ann	3	227	0.568	0.57	0.54392916
ann	3	228	0.546	0.55	0.535557568
ann	3	229	0.558	0.594	0.546150625
ann	3	230	0.51	0.566	0.536877215
ann	3	231	0.56	0.602	0.552243054
ann	3	232	0.57	0.594	0.544727921
ann	3	233	0.514	0.57	0.539905369
ann	3	234	0.53	0.568	0.538664103
ann	3	235	0.51	0.562	0.53657639
ann	3	236	0.568	0.586	0.547635734
ann	3	237	0.472	0.54	0.530697465
ann	3	238	0.556	0.584	0.543770909
ann	3	239	0.572	0.584	0.543634534
ann	3	240	0.528	0.554	0.537633896
ann	3	241	0.54	0.582	0.540864706
ann	3	242	0.564	0.548	0.53243947
ann	3	243	0.54	0.576	0.53975457
ann	3	244	0.546	0.56	0.540938199
ann	3	245	0.534	0.588	0.547250152
ann	3	246	0.58	0.59	0.545561552
ann	3	247	0.566	0.586	0.544509172
ann	3	248	0.546	0.564	0.542924643
ann	3	249	0.57	0.61	0.550376654
ann	3	250	0.552	0.56	0.540560246
ann	3	251	0.534	0.588	0.544306576
ann	3	252	0.522	0.538	0.530795753
ann	3	253	0.596	0.594	0.546982884
ann	3	254	0.558	0.56	0.538884223
ann	3	255	0.536	0.57	0.541442931
ann	3	256	0.576	0.592	0.548892558
ann	3	257	0.54	0.564	0.537688315
ann	3	258	0.524	0.574	0.545600295
ann	3	259	0.536	0.56	0.539119959
ann	3	260	0.492	0.554	0.535508931
ann	3	261	0.538	0.568	0.540249825
ann	3	262	0.554	0.594	0.548279464
ann	3	263	0.552	0.554	0.534610569
ann	3	264	0.552	0.564	0.540173411
ann	3	265	0.554	0.576	0.545148373
ann	3	266	0.57	0.584	0.544837713
ann	3	267	0.548	0.57	0.54068011
ann	3	268	0.534	0.578	0.544448674
ann	3	269	0.53	0.566	0.540999353
ann	3	270	0.56	0.596	0.548387945
ann	3	271	0.536	0.566	0.538703203
ann	3	272	0.56	0.588	0.549473047
ann	3	273	0.53	0.58	0.544362903
ann	3	274	0.578	0.588	0.547062933
ann	3	275	0.526	0.536	0.530947089
ann	3	276	0.582	0.558	0.538646102
ann	3	277	0.572	0.604	0.549566388
ann	3	278	0.522	0.544	0.530610859
ann	3	279	0.55	0.58	0.543802619
ann	3	280	0.576	0.59	0.54653883
ann	3	281	0.53	0.588	0.548990309
ann	3	282	0.556	0.606	0.550505638
ann	3	283	0.54	0.556	0.539039075
ann	3	284	0.546	0.598	0.54519701
ann	3	285	0.562	0.546	0.532156527
ann	3	286	0.586	0.594	0.54415375
ann	3	287	0.57	0.572	0.540817857
ann	3	288	0.532	0.566	0.541794002
ann	3	289	0.538	0.552	0.541962147
ann	3	290	0.544	0.618	0.554441392
ann	3	291	0.54	0.556	0.538946629
ann	3	292	0.528	0.56	0.537587821
ann	3	293	0.578	0.586	0.545197964
ann	3	294	0.55	0.558	0.540352583
ann	3	295	0.538	0.602	0.552363634
ann	3	296	0.538	0.598	0.548940063
ann	3	297	0.538	0.574	0.543376446
ann	3	298	0.546	0.57	0.541404843
ann	3	299	0.52	0.572	0.54023546
ann	3	300	0.546	0.558	0.539539397
ann	4	200	0.534	0.572	0.537751377
ann	4	201	0.582	0.61	0.551198125
ann	4	202	0.502	0.574	0.537344992
ann	4	203	0.528	0.594	0.546267152
ann	4	204	0.528	0.598	0.546279192
ann	4	205	0.532	0.552	0.527961195
ann	4	206	0.546	0.552	0.529760182
ann	4	207	0.554	0.57	0.53829819
ann	4	208	0.526	0.56	0.533281326
ann	4	209	0.54	0.578	0.539407432
ann	4	210	0.56	0.59	0.54589045
ann	4	211	0.532	0.584	0.541238189
ann	4	212	0.512	0.574	0.538195193
ann	4	213	0.584	0.588	0.543214619
ann	4	214	0.574	0.6	0.548815012
ann	4	215	0.576	0.578	0.541157901
ann	4	216	0.512	0.58	0.543628156
ann	4	217	0.474	0.56	0.537302911
ann	4	218	0.546	0.582	0.5414294
ann	4	219	0.512	0.566	0.537690401
ann	4	220	0.558	0.586	0.545206308
ann	4	221	0.554	0.586	0.545081496
ann	4	222	0.522	0.602	0.548055649
ann	4	223	0.56	0.58	0.543311834
ann	4	224	0.53	0.602	0.55310899
ann	4	225	0.526	0.572	0.538747132
ann	4	226	0.534	0.572	0.542100072
ann	4	227	0.526	0.594	0.552111149
ann	4	228	0.552	0.588	0.545906007
ann	4	229	0.526	0.582	0.546440721
ann	4	230	0.558	0.568	0.538829029
ann	4	231	0.548	0.598	0.551239491
ann	4	232	0.53	0.568	0.541050434
ann	4	233	0.556	0.58	0.544851661
ann	4	234	0.574	0.594	0.544270217
ann	4	235	0.532	0.556	0.540120482
ann	4	236	0.566	0.578	0.545235455
ann	4	237	0.558	0.586	0.545305252
ann	4	238	0.538	0.586	0.54880178
ann	4	239	0.546	0.58	0.541363597
ann	4	240	0.556	0.572	0.543806195
ann	4	241	0.538	0.574	0.546008348
ann	4	242	0.544	0.584	0.544909716
ann	4	243	0.58	0.588	0.543726504
ann	4	244	0.526	0.582	0.545638263
ann	4	245	0.514	0.572	0.547645092
ann	4	246	0.568	0.598	0.551581264
ann	4	247	0.584	0.594	0.548312008
ann	4	248	0.564	0.576	0.547837794
ann	4	249	0.562	0.598	0.546849072
ann	4	250	0.572	0.566	0.53849113
ann	4	251	0.556	0.598	0.550561607
ann	4	252	0.544	0.592	0.548780203
ann	4	253	0.55	0.58	0.54995352
ann	4	254	0.534	0.6	0.552848279
ann	4	255	0.526	0.566	0.543982923
ann	4	256	0.578	0.598	0.5521999
ann	4	257	0.526	0.594	0.551635742
ann	4	258	0.588	0.586	0.550894678
ann	4	259	0.54	0.576	0.543901682
ann	4	260	0.53	0.57	0.546508074
ann	4	261	0.568	0.596	0.551282346
ann	4	262	0.562	0.598	0.553847075
ann	4	263	0.574	0.562	0.544099689
ann	4	264	0.546	0.556	0.542702198
ann	4	265	0.504	0.582	0.549826562
ann	4	266	0.544	0.596	0.551742375
ann	4	267	0.524	0.578	0.546259522
ann	4	268	0.544	0.56	0.545154989
ann	4	269	0.52	0.57	0.545537591
ann	4	270	0.548	0.578	0.546694338
ann	4	271	0.508	0.562	0.543654859
ann	4	272	0.592	0.604	0.555872858
ann	4	273	0.584	0.602	0.553380549
ann	4	274	0.56	0.562	0.544767857
ann	4	275	0.538	0.57	0.546275318
ann	4	276	0.544	0.572	0.547889233
ann	4	277	0.574	0.59	0.553749204
ann	4	278	0.58	0.588	0.552204311
ann	4	279	0.552	0.58	0.549501538
ann	4	280	0.54	0.578	0.548206925
ann	4	281	0.544	0.558	0.542286515
ann	4	282	0.552	0.576	0.551302433
ann	4	283	0.504	0.562	0.543942928
ann	4	284	0.516	0.572	0.54727304
ann	4	285	0.538	0.596	0.552962363
ann	4	286	0.556	0.566	0.545610845
ann	4	287	0.55	0.554	0.543060422
ann	4	288	0.548	0.59	0.551599026
ann	4	289	0.542	0.574	0.549525201
ann	4	290	0.566	0.572	0.547333956
ann	4	291	0.55	0.588	0.551589131
ann	4	292	0.548	0.586	0.548927844
ann	4	293	0.522	0.576	0.547845066
ann	4	294	0.548	0.566	0.544661343
ann	4	295	0.536	0.586	0.551629126
ann	4	296	0.568	0.606	0.555530787
ann	4	297	0.532	0.56	0.541757822
ann	4	298	0.524	0.568	0.545042336
ann	4	299	0.524	0.572	0.546168566
ann	4	300	0.546	0.592	0.553801596
mouse	RH365	15	0.495633188	0.587336245	0.506456187
mouse	RH365	16	0.43006993	0.484265734	0.442447815
mouse	RH365	17	0.488565489	0.548856549	0.477047503
mouse	RH365	18	0.393491124	0.375739645	0.380212088
mouse	RH365	19	0.485294118	0.5625	0.49566631
mouse	RH365	20	0.51119403	0.597014925	0.507767809
mouse	RH365	21	0.507640068	0.616298812	0.508886833
mouse	RH365	22	0.489096573	0.566978193	0.477282584
mouse	RH365	23	0.46	0.493333333	0.460288972
mouse	RH365	24	0.50273224	0.568306011	0.467976488
mouse	RH365	25	0.49744898	0.558673469	0.501367434
mouse	RH365	26	0.541958042	0.666083916	0.508527533
mouse	RH365	27	0.53271028	0.615264798	0.50686093
mouse	RH365	28	0.476923077	0.517948718	0.470303702
mouse	RH365	29	0.535483871	0.604301075	0.518772859
mouse	RH365	30	0.551111111	0.626666667	0.504548502
mouse	RH365	31	0.528384279	0.713245997	0.52079396
mouse	RH365	32	0.508888889	0.653333333	0.504549653
mouse	RH365	33	0.536507937	0.614285714	0.488652637
mouse	RH365	34	0.511400651	0.694896851	0.514814961
mouse	RH365	35	0.538461538	0.726153846	0.513407176
mouse	RH365	36	0.545054945	0.632967033	0.508453652
mouse	RH365	37	0.503912363	0.668231612	0.504021393
mouse	RH365	38	0.483974359	0.583333333	0.446539272
mouse	RH365	39	0.470862471	0.636363636	0.489909177
mouse	RH365	40	0.503703704	0.692592593	0.486924899
mouse	RH365	41	0.522796353	0.653495441	0.515669772
mouse	RH365	42	0.561497326	0.70855615	0.535306924
mouse	RH365	43	0.547425474	0.712737127	0.529144789
mouse	RH365	44	0.523529412	0.658823529	0.51365424
mouse	RH365	45	0.507760532	0.649667406	0.506194646
mouse	RH365	46	0.498910675	0.660130719	0.50964647
mouse	RH365	47	0.496535797	0.632794457	0.513146394
mouse	RH365	48	0.538167939	0.687022901	0.53720832
mouse	RH365	49	0.546038544	0.678800857	0.53282886
mouse	RH365	50	0.478873239	0.485915493	0.448616155
mouse	RH365	51	0.543554007	0.609756098	0.515888924
mouse	RH365	52	0.45	0.538888889	0.446935821
mouse	RH365	53	0.538784067	0.660377358	0.531874693
mouse	RH365	54	0.438538206	0.631229236	0.502601306
mouse	RH365	55	0.464412811	0.581850534	0.479701758
mouse	RH365	56	0.508052709	0.614934114	0.491312649
mouse	RH365	57	0.469135802	0.590123457	0.480034249
mouse	RH365	58	0.488571429	0.557142857	0.465964402
mouse	RH365	59	0.469273743	0.586592179	0.500557622
mouse	RH353	15	0.493478261	0.610869565	0.485088694
mouse	RH353	16	0.5	0.638576779	0.513692324
mouse	RH353	17	0.475476839	0.599455041	0.511682841
mouse	RH353	18	0.506822612	0.567251462	0.499509025
mouse	RH353	19	0.480952381	0.576190476	0.503176263
mouse	RH353	20	0.503984064	0.605577689	0.507191507
mouse	RH353	21	0.497751124	0.6011994	0.478148732
mouse	RH353	22	0.518587361	0.624535316	0.493185672
mouse	RH353	23	0.486818981	0.579964851	0.454876696
mouse	RH353	24	0.489304813	0.609625668	0.479842909
mouse	RH353	25	0.511221945	0.625935162	0.50829458
mouse	RH353	26	0.494481236	0.66004415	0.511144607
mouse	RH353	27	0.469387755	0.702040816	0.508559944
mouse	RH353	28	0.502504174	0.559265442	0.460627243
mouse	RH353	29	0.527272727	0.68951049	0.522280057
mouse	RH353	30	0.47553816	0.62035225	0.491661216
mouse	RH353	31	0.52238806	0.729211087	0.515071273
mouse	RH353	32	0.492113565	0.61829653	0.458696599
mouse	RH353	33	0.449180328	0.514754098	0.463838975
mouse	RH353	34	0.530821918	0.643835616	0.51065762
mouse	RH353	35	0.478424015	0.583489681	0.484092703
mouse	RH353	36	0.476125512	0.604365621	0.500541565
mouse	RH353	37	0.525	0.560714286	0.486957259
mouse	RH353	38	0.496296296	0.6	0.484176384
mouse	RH353	39	0.488410596	0.619205298	0.492809649
mouse	RH353	40	0.553246753	0.61038961	0.517278903
mouse	RH353	41	0.524528302	0.61509434	0.502463033
mouse	RH353	42	0.509043928	0.604651163	0.501566434
mouse	RH353	43	0.517899761	0.642004773	0.518772911
mouse	RH353	44	0.44836272	0.58186398	0.491690827
mouse	RH353	45	0.477272727	0.58041958	0.454067445
mouse	RH353	46	0.546910755	0.672768879	0.517891712
mouse	RH374	15	0.558139535	0.604651163	0.519015943
mouse	RH374	16	0.541666667	0.579710145	0.512318481
mouse	RH374	17	0.52851711	0.634980989	0.522567262
mouse	RH374	18	0.513002364	0.63356974	0.530693222
mouse	RH374	19	0.513580247	0.637037037	0.527133878
mouse	RH374	20	0.526539278	0.632696391	0.531937052
mouse	RH374	21	0.526501767	0.648409894	0.52412703
mouse	RH374	22	0.502024291	0.605263158	0.512609797
mouse	RH374	23	0.548746518	0.632311978	0.525806998
mouse	RH374	24	0.503952569	0.650197628	0.525875312
mouse	RH374	25	0.532327586	0.61637931	0.498874233
mouse	RH374	26	0.490636704	0.621722846	0.46697044
mouse	RH374	27	0.488059701	0.610447761	0.482180886
mouse	RH374	28	0.479508197	0.609289617	0.494416738
mouse	RH374	29	0.464788732	0.538732394	0.474254015
mouse	RH374	30	0.458139535	0.537209302	0.44768064
mouse	RH374	31	0.45232816	0.592017738	0.496480273
mouse	RH374	32	0.478806907	0.582417582	0.484707367
mouse	RH374	33	0.495961228	0.636510501	0.503289882
mouse	RH374	34	0.47283237	0.587283237	0.469128717
mouse	RH374	35	0.452476573	0.560910308	0.451897976
mouse	RH374	36	0.493690852	0.599369085	0.454584799
mouse	RH374	37	0.503225806	0.633548387	0.497568199
mouse	RH374	38	0.514573991	0.585201794	0.49547326
mouse	RH374	39	0.508496732	0.592156863	0.499760228
mouse	RH374	40	0.478195489	0.62556391	0.507132342
mouse	RH374	41	0.452879581	0.55104712	0.439050757
mouse	RH374	42	0.51914242	0.624808576	0.52060815
mouse	RH374	43	0.518292683	0.62804878	0.513004028
mouse	RH374	44	0.494047619	0.60515873	0.486263978
mouse	RH374	45	0.515679443	0.62253194	0.51183165
mouse	RH374	46	0.510138741	0.638207044	0.515647644
mouse	RH374	47	0.52345679	0.619753086	0.51127174
mouse	RH374	48	0.518456376	0.617449664	0.512034917
mouse	RH374	49	0.458267717	0.51496063	0.451041162
mouse	RH374	50	0.527744982	0.664698937	0.526910275
mouse	RH374	51	0.490909091	0.636363636	0.51397546
mouse	RH374	52	0.451957295	0.56227758	0.481859524
mouse	RH374	53	0.53057554	0.600719424	0.500750339
mouse	RH374	54	0.475167785	0.625503356	0.474765196
mouse	RH374	55	0.449710983	0.566473988	0.464641257
mouse	RH374	56	0.445462878	0.571952337	0.445411802
mouse	RH374	57	0.531830239	0.616710875	0.509262376
mouse	RH374	58	0.533225284	0.651539708	0.519815794
mouse	RH374	59	0.489919355	0.596774194	0.50541316
mouse	RH374	60	0.534791252	0.634194831	0.513904768
mouse	RH374	61	0.533858268	0.62519685	0.521843182
mouse	RH374	62	0.508100147	0.631811487	0.514332627
mouse	RH374	63	0.518292683	0.607723577	0.526139827
mouse	RH374	64	0.473015873	0.584126984	0.509055092
mouse	RH374	65	0.493877551	0.56122449	0.492982313
mouse	RH374	66	0.491651206	0.500927644	0.470953069
mouse	RH374	67	0.511326861	0.546925566	0.488952114
mouse	RH374	68	0.455489614	0.560830861	0.460144522
mouse	RH374	69	0.499257058	0.627043091	0.514086621
mouse	RH374	70	0.472592593	0.543703704	0.484530145
mouse	RH375	15	0.483622351	0.626204239	0.501532949
mouse	RH375	16	0.551136364	0.632102273	0.523995857
mouse	RH375	17	0.527559055	0.637795276	0.50524306
mouse	RH375	18	0.481751825	0.583941606	0.46641796
mouse	RH375	19	0.569343066	0.693430657	0.540234312
mouse	RH375	20	0.503546099	0.673758865	0.5053065
mouse	RH375	21	0.550161812	0.686084142	0.52567472
mouse	RH375	22	0.518624642	0.641833811	0.529753993
mouse	RH375	23	0.497674419	0.639534884	0.503096169
mouse	RH375	24	0.555066079	0.779735683	0.545530631
mouse	RH375	25	0.511873351	0.675461741	0.519913098
mouse	RH375	26	0.526666667	0.683333333	0.504179877
mouse	RH375	27	0.46779661	0.633898305	0.496188677
mouse	RH375	28	0.497316637	0.665474061	0.529057869
mouse	RH375	29	0.528846154	0.734615385	0.552680747
mouse	RH375	30	0.529761905	0.619047619	0.509811486
mouse	RH375	31	0.391208791	0.494505495	0.405193867
mouse	RH375	32	0.570532915	0.736677116	0.538236234
mouse	RH375	33	0.510204082	0.68877551	0.535134131
mouse	RH375	34	0.537864078	0.687378641	0.516780623
mouse	RH375	35	0.520900322	0.704180064	0.519175685
mouse	RH375	36	0.486085343	0.675324675	0.489008289
mouse	RH375	37	0.556521739	0.736956522	0.534858022
mouse	RH375	38	0.529891304	0.758152174	0.531937229
mouse	RH375	39	0.518518519	0.768031189	0.547095752
mouse	RH375	40	0.545931759	0.68503937	0.528016135
mouse	RH456	15	0.503401361	0.680272109	0.548816121
mouse	RH456	16	0.50990099	0.594059406	0.511068747
mouse	RH456	17	0.5	0.608695652	0.509701785
mouse	RH456	18	0.523809524	0.714285714	0.561379187
mouse	RH456	19	0.484042553	0.555851064	0.474138758
mouse	RH456	20	0.490697674	0.58372093	0.484516528
mouse	RH456	21	0.506738544	0.574123989	0.491726613
mouse	RH456	22	0.460750853	0.566552901	0.482207535
mouse	RH456	23	0.488826816	0.62849162	0.52596714
mouse	RH456	24	0.484052533	0.587242026	0.493488114
mouse	RH456	25	0.545808967	0.639376218	0.514418197
mouse	RH456	26	0.525423729	0.597457627	0.502555273
mouse	RH456	27	0.533333333	0.67654321	0.521623951
mouse	RH456	28	0.494791667	0.666666667	0.528110626
mouse	RH456	29	0.526570048	0.642512077	0.516135285
mouse	RH456	30	0.554112554	0.664502165	0.526038199
mouse	RH456	31	0.539893617	0.694148936	0.541938491
mouse	RH456	32	0.472527473	0.688644689	0.51659405
mouse	RH456	33	0.510574018	0.697885196	0.526474194
mouse	RH456	34	0.512562814	0.618090452	0.49052481
mouse	RH456	35	0.498327759	0.602006689	0.48792266
mouse	RH456	36	0.48427673	0.597484277	0.48713707
mouse	RH456	37	0.547619048	0.673469388	0.527529856
mouse	RH456	38	0.50245098	0.666666667	0.518296232
mouse	RH456	39	0.533039648	0.656387665	0.525661639
mouse	RH456	40	0.505882353	0.638235294	0.512749245
mouse	RH456	41	0.511737089	0.666666667	0.513421626
mouse	RH456	42	0.479166667	0.583333333	0.461744382
mouse	RH456	43	0.478571429	0.664285714	0.495732897
mouse	RH456	44	0.51	0.71	0.514947234
mouse	RH456	45	0.486187845	0.723756906	0.532945421
mouse	RH445	15	0.447368421	0.565789474	0.473953843
mouse	RH445	16	0.479704797	0.597785978	0.461693132
mouse	RH445	17	0.5078125	0.6640625	0.496978054
mouse	RH445	18	0.403508772	0.49122807	0.436639795
mouse	RH445	19	0.506493506	0.568181818	0.48874963
mouse	RH445	20	0.502808989	0.606741573	0.498953982
mouse	RH445	21	0.505	0.5825	0.495809927
mouse	RH445	22	0.552123552	0.722007722	0.503575994
mouse	RH445	23	0.49882904	0.68618267	0.523192691
mouse	RH445	24	0.528255528	0.702702703	0.528356114
mouse	RH445	25	0.528428094	0.675585284	0.51126152
mouse	RH445	26	0.541310541	0.692307692	0.513094071
mouse	RH445	27	0.489010989	0.684065934	0.518655811
mouse	RH445	28	0.485380117	0.628654971	0.503240916
mouse	RH445	29	0.489655172	0.606896552	0.467070481
mouse	RH445	30	0.539325843	0.707865169	0.507150613
mouse	RH445	31	0.497175141	0.661016949	0.49306261
mouse	RH445	32	0.477203647	0.592705167	0.493546368
mouse	RH445	33	0.53030303	0.678030303	0.513549069
mouse	RH445	34	0.513513514	0.590733591	0.503673334
mouse	RH445	35	0.472924188	0.559566787	0.487446713
mouse	RH445	36	0.491735537	0.578512397	0.470166393
mouse	RH445	37	0.546325879	0.674121406	0.518526637
mouse	RH445	38	0.5	0.61627907	0.519280939
mouse	RH445	39	0.510714286	0.507142857	0.476419377
mouse	RH445	40	0.52991453	0.621082621	0.526833535
mouse	RH445	41	0.49339207	0.621145374	0.530381937
mouse	RH445	42	0.579310345	0.682758621	0.537254305
mouse	RH445	43	0.475903614	0.596385542	0.501836616
mouse	RH445	44	0.495049505	0.584158416	0.492627831
mouse	RH445	45	0.510729614	0.626609442	0.507368766
mouse	RH377	15	0.526918671	0.625429553	0.518426218
mouse	RH377	16	0.532561505	0.645441389	0.526018923
mouse	RH377	17	0.558945908	0.667128988	0.539494194
mouse	RH377	18	0.534602076	0.64532872	0.524979987
mouse	RH377	19	0.527196653	0.663877266	0.526991453
mouse	RH377	20	0.51843318	0.639400922	0.53138668
mouse	RH377	21	0.513033175	0.606635071	0.509016455
mouse	RH377	22	0.506781751	0.593094945	0.506107069
mouse	RH377	23	0.529411765	0.641025641	0.520565623
mouse	RH377	24	0.529968454	0.641955836	0.516160031
mouse	RH377	25	0.532394366	0.591549296	0.505946341
mouse	RH377	26	0.538317757	0.641121495	0.524156176
mouse	RH377	27	0.540358744	0.6367713	0.522277311
mouse	RH377	28	0.52	0.636363636	0.51977914
mouse	RH377	29	0.49522293	0.625796178	0.514162234
mouse	RH377	30	0.495575221	0.605309735	0.509291758
mouse	RH377	31	0.557344064	0.639839034	0.526486341
mouse	RH377	32	0.492277992	0.579150579	0.507849986
mouse	RH377	33	0.496884735	0.654205607	0.518373428
mouse	RH377	34	0.480427046	0.62633452	0.508892548
mouse	RH377	35	0.519067797	0.622881356	0.512274204
mouse	RH377	36	0.489878543	0.529014845	0.475713383
mouse	RH377	37	0.505025126	0.615577889	0.515037566
mouse	RH377	38	0.554455446	0.626237624	0.511894867
mouse	RH377	39	0.494382022	0.626966292	0.513466314
mouse	RH377	40	0.5	0.597383721	0.494147316
mouse	RH377	41	0.555140187	0.671028037	0.543851578
mouse	RH377	42	0.527906977	0.681395349	0.543109699
mouse	RH377	43	0.533536585	0.664634146	0.521439197
mouse	RH377	44	0.566473988	0.632947977	0.521409606
mouse	RH377	45	0.476426799	0.560794045	0.466370522
mouse	RH377	46	0.492217899	0.59922179	0.492911348
mouse	RH377	47	0.44047619	0.519047619	0.443344033
mouse	RH377	48	0.529310345	0.644827586	0.513422391
mouse	RH377	49	0.487309645	0.609137056	0.500591607
mouse	RH377	50	0.515486726	0.665929204	0.529448777
mouse	RH377	51	0.487427466	0.655705996	0.52643872
mouse	RH377	52	0.525925926	0.666666667	0.524807485
mouse	RH377	53	0.512280702	0.628070175	0.50897984
mouse	RH377	54	0.496309963	0.658671587	0.520406234
mouse	RH377	55	0.498525074	0.578171091	0.485839001
mouse	RH377	56	0.465753425	0.509589041	0.462693141
mouse	RH377	57	0.454756381	0.547563805	0.468135816
mouse	RH377	58	0.5	0.626005362	0.504412823
mouse	RH377	59	0.520681265	0.672749392	0.531075403
mouse	RH377	60	0.524221453	0.643598616	0.511963577
mouse	RH377	61	0.523809524	0.660455487	0.523165137
mouse	RH377	62	0.507621951	0.68597561	0.522188664
mouse	RH377	63	0.519313305	0.649499285	0.517589297
mouse	RH377	64	0.535580524	0.642322097	0.513796494
mouse	RH377	65	0.512751678	0.640268456	0.511390193
mouse	RH377	66	0.501798561	0.681654676	0.521639037
mouse	RH377	67	0.548042705	0.681494662	0.532783939
mouse	RH377	68	0.491961415	0.607717042	0.514914027
mouse	RH377	69	0.471854305	0.551324503	0.475135323
mouse	RH377	70	0.51155624	0.645608629	0.505118263
mouse	RH377	71	0.49551167	0.596050269	0.494317241
mouse	RH377	72	0.527310924	0.659663866	0.515967315
mouse	RH377	73	0.494966443	0.595637584	0.471344264
mouse	RH377	74	0.497345133	0.665486726	0.518250977
mouse	RH377	75	0.480769231	0.580769231	0.487105722
mouse	RH377	76	0.520295203	0.579335793	0.481264829
mouse	RH377	77	0.496212121	0.628787879	0.516902419
mouse	RH377	78	0.41813602	0.523929471	0.429680853
mouse	RH377	79	0.531548757	0.638623327	0.515839934
mouse	RH377	80	0.487132353	0.569852941	0.488140227
mouse	RH377	81	0.502133713	0.624466572	0.498223933
mouse	RH377	82	0.483333333	0.563333333	0.503002233
mouse	RH377	83	0.490310078	0.581395349	0.507700871
mouse	RH377	84	0.567307692	0.668269231	0.532482696
mouse	RH377	85	0.508733624	0.672489083	0.525398143
