# Supplementary material for: Meta-reinforcement learning via orbitofrontal cortex
Source: Nat Neurosci. 2023 Nov 13;26(12):2182–91. doi: 10.1038/s41593-023-01485-3 (PMC10689244; doi:10.1038/s41593-023-01485-3)
Supplement: Supplementary file 11 — Numerical source data files for figures. [file 41593_2023_1485_MOESM11_ESM.zip › source_data_edf2/edf2g.csv]

ann_or_mouse	subject_id	model	accuracy
ann	0	RL	0.746
ann	0	RL	0.702
ann	0	RL	0.764
ann	0	RL	0.724
ann	0	RL	0.722
ann	0	RL	0.744
ann	0	RL	0.666
ann	0	RL	0.73
ann	0	RL	0.754
ann	0	RL	0.754
ann	0	RL	0.672
ann	0	RL	0.668
ann	0	RL	0.746
ann	0	RL	0.758
ann	0	RL	0.752
ann	0	RL	0.75
ann	0	RL	0.844
ann	0	RL	0.746
ann	0	RL	0.81
ann	0	RL	0.69
ann	0	RL	0.774
ann	0	RL	0.762
ann	0	RL	0.738
ann	0	RL	0.726
ann	0	RL	0.784
ann	0	RL	0.712
ann	0	RL	0.82
ann	0	RL	0.736
ann	0	RL	0.822
ann	0	RL	0.744
ann	0	RL	0.716
ann	0	RL	0.714
ann	0	RL	0.726
ann	0	RL	0.732
ann	0	RL	0.766
ann	0	RL	0.778
ann	0	RL	0.818
ann	0	RL	0.74
ann	0	RL	0.752
ann	0	RL	0.756
ann	0	RL	0.808
ann	0	RL	0.744
ann	0	RL	0.806
ann	0	RL	0.792
ann	0	RL	0.848
ann	0	RL	0.694
ann	0	RL	0.812
ann	0	RL	0.742
ann	0	RL	0.746
ann	0	RL	0.71
ann	0	RL	0.812
ann	0	RL	0.726
ann	0	RL	0.752
ann	0	RL	0.782
ann	0	RL	0.736
ann	0	RL	0.79
ann	0	RL	0.734
ann	0	RL	0.832
ann	0	RL	0.786
ann	0	RL	0.832
ann	0	RL	0.72
ann	0	RL	0.792
ann	0	RL	0.764
ann	0	RL	0.746
ann	0	RL	0.8
ann	0	RL	0.744
ann	0	RL	0.826
ann	0	RL	0.724
ann	0	RL	0.86
ann	0	RL	0.744
ann	0	RL	0.81
ann	0	history_regression	0.763636364
ann	0	history_regression	0.701010101
ann	0	history_regression	0.757575758
ann	0	history_regression	0.771717172
ann	0	history_regression	0.775757576
ann	0	history_regression	0.763636364
ann	0	history_regression	0.717171717
ann	0	history_regression	0.753535354
ann	0	history_regression	0.757575758
ann	0	history_regression	0.757575758
ann	0	history_regression	0.765656566
ann	0	history_regression	0.749494949
ann	0	history_regression	0.785858586
ann	0	history_regression	0.767676768
ann	0	history_regression	0.749494949
ann	0	history_regression	0.761616162
ann	0	history_regression	0.838383838
ann	0	history_regression	0.763636364
ann	0	history_regression	0.824242424
ann	0	history_regression	0.745454545
ann	0	history_regression	0.75959596
ann	0	history_regression	0.765656566
ann	0	history_regression	0.747474747
ann	0	history_regression	0.767676768
ann	0	history_regression	0.793939394
ann	0	history_regression	0.743434343
ann	0	history_regression	0.82020202
ann	0	history_regression	0.763636364
ann	0	history_regression	0.81010101
ann	0	history_regression	0.783838384
ann	0	history_regression	0.727272727
ann	0	history_regression	0.737373737
ann	0	history_regression	0.777777778
ann	0	history_regression	0.761616162
ann	0	history_regression	0.775757576
ann	0	history_regression	0.777777778
ann	0	history_regression	0.78989899
ann	0	history_regression	0.763636364
ann	0	history_regression	0.777777778
ann	0	history_regression	0.775757576
ann	0	history_regression	0.804040404
ann	0	history_regression	0.78989899
ann	0	history_regression	0.793939394
ann	0	history_regression	0.82020202
ann	0	history_regression	0.850505051
ann	0	history_regression	0.745454545
ann	0	history_regression	0.828282828
ann	0	history_regression	0.755555556
ann	0	history_regression	0.755555556
ann	0	history_regression	0.775757576
ann	0	history_regression	0.818181818
ann	0	history_regression	0.753535354
ann	0	history_regression	0.78989899
ann	0	history_regression	0.818181818
ann	0	history_regression	0.747474747
ann	0	history_regression	0.793939394
ann	0	history_regression	0.785858586
ann	0	history_regression	0.84040404
ann	0	history_regression	0.783838384
ann	0	history_regression	0.862626263
ann	0	history_regression	0.773737374
ann	0	history_regression	0.781818182
ann	0	history_regression	0.765656566
ann	0	history_regression	0.755555556
ann	0	history_regression	0.808080808
ann	0	history_regression	0.771717172
ann	0	history_regression	0.824242424
ann	0	history_regression	0.745454545
ann	0	history_regression	0.858585859
ann	0	history_regression	0.753535354
ann	0	history_regression	0.818181818
ann	1	RL	0.796
ann	1	RL	0.774
ann	1	RL	0.84
ann	1	RL	0.812
ann	1	RL	0.792
ann	1	RL	0.732
ann	1	RL	0.764
ann	1	RL	0.774
ann	1	RL	0.794
ann	1	RL	0.826
ann	1	RL	0.804
ann	1	RL	0.816
ann	1	RL	0.762
ann	1	RL	0.838
ann	1	RL	0.792
ann	1	RL	0.796
ann	1	RL	0.812
ann	1	RL	0.784
ann	1	RL	0.816
ann	1	RL	0.796
ann	1	RL	0.808
ann	1	RL	0.818
ann	1	RL	0.846
ann	1	RL	0.776
ann	1	RL	0.802
ann	1	RL	0.82
ann	1	RL	0.802
ann	1	RL	0.824
ann	1	RL	0.856
ann	1	RL	0.76
ann	1	RL	0.782
ann	1	RL	0.846
ann	1	RL	0.828
ann	1	RL	0.844
ann	1	RL	0.814
ann	1	RL	0.81
ann	1	RL	0.776
ann	1	RL	0.796
ann	1	RL	0.838
ann	1	RL	0.82
ann	1	RL	0.792
ann	1	RL	0.798
ann	1	RL	0.822
ann	1	RL	0.782
ann	1	RL	0.826
ann	1	RL	0.848
ann	1	RL	0.77
ann	1	RL	0.818
ann	1	RL	0.78
ann	1	RL	0.884
ann	1	RL	0.79
ann	1	RL	0.83
ann	1	RL	0.804
ann	1	RL	0.824
ann	1	RL	0.83
ann	1	RL	0.772
ann	1	RL	0.83
ann	1	RL	0.822
ann	1	RL	0.82
ann	1	RL	0.8
ann	1	RL	0.814
ann	1	RL	0.802
ann	1	RL	0.844
ann	1	RL	0.792
ann	1	RL	0.864
ann	1	RL	0.82
ann	1	RL	0.836
ann	1	RL	0.872
ann	1	RL	0.768
ann	1	RL	0.81
ann	1	RL	0.856
ann	1	history_regression	0.82020202
ann	1	history_regression	0.826262626
ann	1	history_regression	0.84040404
ann	1	history_regression	0.832323232
ann	1	history_regression	0.83030303
ann	1	history_regression	0.81010101
ann	1	history_regression	0.81010101
ann	1	history_regression	0.808080808
ann	1	history_regression	0.802020202
ann	1	history_regression	0.822222222
ann	1	history_regression	0.816161616
ann	1	history_regression	0.82020202
ann	1	history_regression	0.816161616
ann	1	history_regression	0.826262626
ann	1	history_regression	0.81010101
ann	1	history_regression	0.808080808
ann	1	history_regression	0.842424242
ann	1	history_regression	0.808080808
ann	1	history_regression	0.83030303
ann	1	history_regression	0.816161616
ann	1	history_regression	0.818181818
ann	1	history_regression	0.832323232
ann	1	history_regression	0.834343434
ann	1	history_regression	0.791919192
ann	1	history_regression	0.81010101
ann	1	history_regression	0.834343434
ann	1	history_regression	0.822222222
ann	1	history_regression	0.854545455
ann	1	history_regression	0.854545455
ann	1	history_regression	0.828282828
ann	1	history_regression	0.77979798
ann	1	history_regression	0.850505051
ann	1	history_regression	0.793939394
ann	1	history_regression	0.836363636
ann	1	history_regression	0.832323232
ann	1	history_regression	0.826262626
ann	1	history_regression	0.795959596
ann	1	history_regression	0.832323232
ann	1	history_regression	0.850505051
ann	1	history_regression	0.846464646
ann	1	history_regression	0.826262626
ann	1	history_regression	0.808080808
ann	1	history_regression	0.826262626
ann	1	history_regression	0.82020202
ann	1	history_regression	0.846464646
ann	1	history_regression	0.860606061
ann	1	history_regression	0.814141414
ann	1	history_regression	0.846464646
ann	1	history_regression	0.848484848
ann	1	history_regression	0.874747475
ann	1	history_regression	0.824242424
ann	1	history_regression	0.828282828
ann	1	history_regression	0.850505051
ann	1	history_regression	0.81010101
ann	1	history_regression	0.838383838
ann	1	history_regression	0.83030303
ann	1	history_regression	0.834343434
ann	1	history_regression	0.828282828
ann	1	history_regression	0.818181818
ann	1	history_regression	0.822222222
ann	1	history_regression	0.83030303
ann	1	history_regression	0.806060606
ann	1	history_regression	0.838383838
ann	1	history_regression	0.808080808
ann	1	history_regression	0.868686869
ann	1	history_regression	0.848484848
ann	1	history_regression	0.838383838
ann	1	history_regression	0.878787879
ann	1	history_regression	0.850505051
ann	1	history_regression	0.84040404
ann	1	history_regression	0.848484848
ann	2	RL	0.794
ann	2	RL	0.814
ann	2	RL	0.836
ann	2	RL	0.838
ann	2	RL	0.794
ann	2	RL	0.814
ann	2	RL	0.838
ann	2	RL	0.798
ann	2	RL	0.858
ann	2	RL	0.84
ann	2	RL	0.802
ann	2	RL	0.804
ann	2	RL	0.782
ann	2	RL	0.832
ann	2	RL	0.772
ann	2	RL	0.818
ann	2	RL	0.844
ann	2	RL	0.792
ann	2	RL	0.79
ann	2	RL	0.828
ann	2	RL	0.8
ann	2	RL	0.822
ann	2	RL	0.792
ann	2	RL	0.804
ann	2	RL	0.804
ann	2	RL	0.86
ann	2	RL	0.79
ann	2	RL	0.838
ann	2	RL	0.798
ann	2	RL	0.822
ann	2	RL	0.792
ann	2	RL	0.786
ann	2	RL	0.82
ann	2	RL	0.82
ann	2	RL	0.798
ann	2	RL	0.828
ann	2	RL	0.82
ann	2	RL	0.806
ann	2	RL	0.778
ann	2	RL	0.798
ann	2	RL	0.796
ann	2	RL	0.838
ann	2	RL	0.802
ann	2	RL	0.826
ann	2	RL	0.794
ann	2	RL	0.812
ann	2	RL	0.822
ann	2	RL	0.812
ann	2	RL	0.806
ann	2	RL	0.846
ann	2	RL	0.786
ann	2	RL	0.842
ann	2	RL	0.792
ann	2	RL	0.836
ann	2	RL	0.786
ann	2	RL	0.816
ann	2	RL	0.822
ann	2	RL	0.766
ann	2	RL	0.844
ann	2	RL	0.808
ann	2	RL	0.78
ann	2	RL	0.782
ann	2	RL	0.854
ann	2	RL	0.792
ann	2	RL	0.836
ann	2	RL	0.86
ann	2	RL	0.762
ann	2	RL	0.822
ann	2	RL	0.886
ann	2	RL	0.782
ann	2	RL	0.826
ann	2	history_regression	0.812121212
ann	2	history_regression	0.816161616
ann	2	history_regression	0.834343434
ann	2	history_regression	0.858585859
ann	2	history_regression	0.806060606
ann	2	history_regression	0.832323232
ann	2	history_regression	0.842424242
ann	2	history_regression	0.812121212
ann	2	history_regression	0.878787879
ann	2	history_regression	0.828282828
ann	2	history_regression	0.836363636
ann	2	history_regression	0.844444444
ann	2	history_regression	0.832323232
ann	2	history_regression	0.852525253
ann	2	history_regression	0.826262626
ann	2	history_regression	0.828282828
ann	2	history_regression	0.842424242
ann	2	history_regression	0.826262626
ann	2	history_regression	0.818181818
ann	2	history_regression	0.834343434
ann	2	history_regression	0.793939394
ann	2	history_regression	0.836363636
ann	2	history_regression	0.834343434
ann	2	history_regression	0.816161616
ann	2	history_regression	0.83030303
ann	2	history_regression	0.884848485
ann	2	history_regression	0.814141414
ann	2	history_regression	0.868686869
ann	2	history_regression	0.838383838
ann	2	history_regression	0.832323232
ann	2	history_regression	0.83030303
ann	2	history_regression	0.808080808
ann	2	history_regression	0.828282828
ann	2	history_regression	0.834343434
ann	2	history_regression	0.82020202
ann	2	history_regression	0.854545455
ann	2	history_regression	0.812121212
ann	2	history_regression	0.824242424
ann	2	history_regression	0.822222222
ann	2	history_regression	0.816161616
ann	2	history_regression	0.826262626
ann	2	history_regression	0.848484848
ann	2	history_regression	0.826262626
ann	2	history_regression	0.83030303
ann	2	history_regression	0.824242424
ann	2	history_regression	0.812121212
ann	2	history_regression	0.858585859
ann	2	history_regression	0.844444444
ann	2	history_regression	0.846464646
ann	2	history_regression	0.850505051
ann	2	history_regression	0.848484848
ann	2	history_regression	0.856565657
ann	2	history_regression	0.816161616
ann	2	history_regression	0.83030303
ann	2	history_regression	0.814141414
ann	2	history_regression	0.846464646
ann	2	history_regression	0.846464646
ann	2	history_regression	0.806060606
ann	2	history_regression	0.842424242
ann	2	history_regression	0.828282828
ann	2	history_regression	0.797979798
ann	2	history_regression	0.814141414
ann	2	history_regression	0.866666667
ann	2	history_regression	0.82020202
ann	2	history_regression	0.834343434
ann	2	history_regression	0.866666667
ann	2	history_regression	0.797979798
ann	2	history_regression	0.82020202
ann	2	history_regression	0.888888889
ann	2	history_regression	0.8
ann	2	history_regression	0.838383838
ann	3	RL	0.758
ann	3	RL	0.806
ann	3	RL	0.78
ann	3	RL	0.74
ann	3	RL	0.838
ann	3	RL	0.78
ann	3	RL	0.79
ann	3	RL	0.78
ann	3	RL	0.798
ann	3	RL	0.824
ann	3	RL	0.798
ann	3	RL	0.826
ann	3	RL	0.798
ann	3	RL	0.752
ann	3	RL	0.804
ann	3	RL	0.792
ann	3	RL	0.744
ann	3	RL	0.802
ann	3	RL	0.814
ann	3	RL	0.824
ann	3	RL	0.782
ann	3	RL	0.824
ann	3	RL	0.778
ann	3	RL	0.794
ann	3	RL	0.816
ann	3	RL	0.804
ann	3	RL	0.786
ann	3	RL	0.834
ann	3	RL	0.798
ann	3	RL	0.794
ann	3	RL	0.786
ann	3	RL	0.772
ann	3	RL	0.792
ann	3	RL	0.788
ann	3	RL	0.812
ann	3	RL	0.826
ann	3	RL	0.778
ann	3	RL	0.738
ann	3	RL	0.828
ann	3	RL	0.776
ann	3	RL	0.826
ann	3	RL	0.716
ann	3	RL	0.822
ann	3	RL	0.796
ann	3	RL	0.782
ann	3	RL	0.81
ann	3	RL	0.792
ann	3	RL	0.79
ann	3	RL	0.788
ann	3	RL	0.802
ann	3	RL	0.798
ann	3	RL	0.784
ann	3	RL	0.84
ann	3	RL	0.816
ann	3	RL	0.794
ann	3	RL	0.778
ann	3	RL	0.81
ann	3	RL	0.782
ann	3	RL	0.814
ann	3	RL	0.848
ann	3	RL	0.852
ann	3	RL	0.808
ann	3	RL	0.834
ann	3	RL	0.796
ann	3	RL	0.818
ann	3	RL	0.806
ann	3	RL	0.796
ann	3	RL	0.826
ann	3	RL	0.838
ann	3	RL	0.834
ann	3	RL	0.826
ann	3	history_regression	0.783838384
ann	3	history_regression	0.822222222
ann	3	history_regression	0.795959596
ann	3	history_regression	0.765656566
ann	3	history_regression	0.852525253
ann	3	history_regression	0.795959596
ann	3	history_regression	0.836363636
ann	3	history_regression	0.783838384
ann	3	history_regression	0.775757576
ann	3	history_regression	0.846464646
ann	3	history_regression	0.816161616
ann	3	history_regression	0.842424242
ann	3	history_regression	0.795959596
ann	3	history_regression	0.787878788
ann	3	history_regression	0.83030303
ann	3	history_regression	0.804040404
ann	3	history_regression	0.78989899
ann	3	history_regression	0.824242424
ann	3	history_regression	0.832323232
ann	3	history_regression	0.842424242
ann	3	history_regression	0.785858586
ann	3	history_regression	0.850505051
ann	3	history_regression	0.783838384
ann	3	history_regression	0.824242424
ann	3	history_regression	0.83030303
ann	3	history_regression	0.834343434
ann	3	history_regression	0.783838384
ann	3	history_regression	0.826262626
ann	3	history_regression	0.818181818
ann	3	history_regression	0.81010101
ann	3	history_regression	0.806060606
ann	3	history_regression	0.783838384
ann	3	history_regression	0.816161616
ann	3	history_regression	0.793939394
ann	3	history_regression	0.824242424
ann	3	history_regression	0.83030303
ann	3	history_regression	0.791919192
ann	3	history_regression	0.761616162
ann	3	history_regression	0.832323232
ann	3	history_regression	0.781818182
ann	3	history_regression	0.84040404
ann	3	history_regression	0.785858586
ann	3	history_regression	0.826262626
ann	3	history_regression	0.802020202
ann	3	history_regression	0.81010101
ann	3	history_regression	0.842424242
ann	3	history_regression	0.787878788
ann	3	history_regression	0.832323232
ann	3	history_regression	0.785858586
ann	3	history_regression	0.83030303
ann	3	history_regression	0.832323232
ann	3	history_regression	0.82020202
ann	3	history_regression	0.856565657
ann	3	history_regression	0.838383838
ann	3	history_regression	0.864646465
ann	3	history_regression	0.787878788
ann	3	history_regression	0.842424242
ann	3	history_regression	0.81010101
ann	3	history_regression	0.814141414
ann	3	history_regression	0.848484848
ann	3	history_regression	0.866666667
ann	3	history_regression	0.83030303
ann	3	history_regression	0.864646465
ann	3	history_regression	0.783838384
ann	3	history_regression	0.834343434
ann	3	history_regression	0.82020202
ann	3	history_regression	0.814141414
ann	3	history_regression	0.832323232
ann	3	history_regression	0.842424242
ann	3	history_regression	0.856565657
ann	3	history_regression	0.860606061
ann	4	RL	0.766
ann	4	RL	0.75
ann	4	RL	0.784
ann	4	RL	0.768
ann	4	RL	0.784
ann	4	RL	0.804
ann	4	RL	0.784
ann	4	RL	0.758
ann	4	RL	0.79
ann	4	RL	0.768
ann	4	RL	0.754
ann	4	RL	0.8
ann	4	RL	0.778
ann	4	RL	0.784
ann	4	RL	0.788
ann	4	RL	0.816
ann	4	RL	0.804
ann	4	RL	0.762
ann	4	RL	0.814
ann	4	RL	0.764
ann	4	RL	0.798
ann	4	RL	0.796
ann	4	RL	0.782
ann	4	RL	0.81
ann	4	RL	0.784
ann	4	RL	0.812
ann	4	RL	0.784
ann	4	RL	0.808
ann	4	RL	0.802
ann	4	RL	0.82
ann	4	RL	0.802
ann	4	RL	0.786
ann	4	RL	0.814
ann	4	RL	0.824
ann	4	RL	0.85
ann	4	RL	0.838
ann	4	RL	0.772
ann	4	RL	0.838
ann	4	RL	0.85
ann	4	RL	0.818
ann	4	RL	0.78
ann	4	RL	0.84
ann	4	RL	0.776
ann	4	RL	0.816
ann	4	RL	0.832
ann	4	RL	0.846
ann	4	RL	0.818
ann	4	RL	0.808
ann	4	RL	0.8
ann	4	RL	0.816
ann	4	RL	0.818
ann	4	RL	0.848
ann	4	RL	0.8
ann	4	RL	0.85
ann	4	RL	0.838
ann	4	RL	0.834
ann	4	RL	0.846
ann	4	RL	0.872
ann	4	RL	0.814
ann	4	RL	0.838
ann	4	RL	0.806
ann	4	RL	0.81
ann	4	RL	0.8
ann	4	RL	0.82
ann	4	RL	0.816
ann	4	RL	0.818
ann	4	RL	0.814
ann	4	RL	0.836
ann	4	RL	0.816
ann	4	RL	0.812
ann	4	RL	0.816
ann	4	history_regression	0.802020202
ann	4	history_regression	0.77979798
ann	4	history_regression	0.791919192
ann	4	history_regression	0.8
ann	4	history_regression	0.818181818
ann	4	history_regression	0.802020202
ann	4	history_regression	0.781818182
ann	4	history_regression	0.797979798
ann	4	history_regression	0.795959596
ann	4	history_regression	0.793939394
ann	4	history_regression	0.791919192
ann	4	history_regression	0.81010101
ann	4	history_regression	0.793939394
ann	4	history_regression	0.804040404
ann	4	history_regression	0.814141414
ann	4	history_regression	0.854545455
ann	4	history_regression	0.781818182
ann	4	history_regression	0.767676768
ann	4	history_regression	0.816161616
ann	4	history_regression	0.775757576
ann	4	history_regression	0.804040404
ann	4	history_regression	0.812121212
ann	4	history_regression	0.808080808
ann	4	history_regression	0.84040404
ann	4	history_regression	0.814141414
ann	4	history_regression	0.824242424
ann	4	history_regression	0.8
ann	4	history_regression	0.83030303
ann	4	history_regression	0.814141414
ann	4	history_regression	0.82020202
ann	4	history_regression	0.818181818
ann	4	history_regression	0.832323232
ann	4	history_regression	0.78989899
ann	4	history_regression	0.834343434
ann	4	history_regression	0.84040404
ann	4	history_regression	0.844444444
ann	4	history_regression	0.808080808
ann	4	history_regression	0.862626263
ann	4	history_regression	0.858585859
ann	4	history_regression	0.836363636
ann	4	history_regression	0.832323232
ann	4	history_regression	0.852525253
ann	4	history_regression	0.806060606
ann	4	history_regression	0.82020202
ann	4	history_regression	0.828282828
ann	4	history_regression	0.858585859
ann	4	history_regression	0.850505051
ann	4	history_regression	0.806060606
ann	4	history_regression	0.816161616
ann	4	history_regression	0.826262626
ann	4	history_regression	0.854545455
ann	4	history_regression	0.874747475
ann	4	history_regression	0.818181818
ann	4	history_regression	0.862626263
ann	4	history_regression	0.850505051
ann	4	history_regression	0.83030303
ann	4	history_regression	0.856565657
ann	4	history_regression	0.874747475
ann	4	history_regression	0.83030303
ann	4	history_regression	0.866666667
ann	4	history_regression	0.816161616
ann	4	history_regression	0.836363636
ann	4	history_regression	0.844444444
ann	4	history_regression	0.824242424
ann	4	history_regression	0.860606061
ann	4	history_regression	0.838383838
ann	4	history_regression	0.826262626
ann	4	history_regression	0.858585859
ann	4	history_regression	0.836363636
ann	4	history_regression	0.832323232
ann	4	history_regression	0.868686869
mouse	RH365	RL	0.64628821
mouse	RH365	history_regression	0.639649507
mouse	RH365	RL	0.716783217
mouse	RH365	history_regression	0.695271454
mouse	RH365	RL	0.671517672
mouse	RH365	history_regression	0.660749507
mouse	RH365	RL	0.74852071
mouse	RH365	history_regression	0.766961652
mouse	RH365	RL	0.615808824
mouse	RH365	history_regression	0.629151292
mouse	RH365	RL	0.682835821
mouse	RH365	history_regression	0.626168224
mouse	RH365	RL	0.663837012
mouse	RH365	history_regression	0.667215815
mouse	RH365	RL	0.641744548
mouse	RH365	history_regression	0.666666667
mouse	RH365	RL	0.64
mouse	RH365	history_regression	0.649438202
mouse	RH365	RL	0.683060109
mouse	RH365	history_regression	0.689839572
mouse	RH365	RL	0.602040816
mouse	RH365	history_regression	0.588972431
mouse	RH365	RL	0.756993007
mouse	RH365	history_regression	0.776801406
mouse	RH365	RL	0.718068536
mouse	RH365	history_regression	0.730529595
mouse	RH365	RL	0.679487179
mouse	RH365	history_regression	0.6775
mouse	RH365	RL	0.662365591
mouse	RH365	history_regression	0.650214592
mouse	RH365	RL	0.704444444
mouse	RH365	history_regression	0.708245243
mouse	RH365	RL	0.775836972
mouse	RH365	history_regression	0.782163743
mouse	RH365	RL	0.748888889
mouse	RH365	history_regression	0.748344371
mouse	RH365	RL	0.738095238
mouse	RH365	history_regression	0.758785942
mouse	RH365	RL	0.788273616
mouse	RH365	history_regression	0.782844734
mouse	RH365	RL	0.812307692
mouse	RH365	history_regression	0.825617284
mouse	RH365	RL	0.668131868
mouse	RH365	history_regression	0.668845316
mouse	RH365	RL	0.768388106
mouse	RH365	history_regression	0.77244582
mouse	RH365	RL	0.788461538
mouse	RH365	history_regression	0.801886792
mouse	RH365	RL	0.771561772
mouse	RH365	history_regression	0.780885781
mouse	RH365	RL	0.862962963
mouse	RH365	history_regression	0.866171004
mouse	RH365	RL	0.73556231
mouse	RH365	history_regression	0.731927711
mouse	RH365	RL	0.756684492
mouse	RH365	history_regression	0.743243243
mouse	RH365	RL	0.766937669
mouse	RH365	history_regression	0.751336898
mouse	RH365	RL	0.744117647
mouse	RH365	history_regression	0.744807122
mouse	RH365	RL	0.749445676
mouse	RH365	history_regression	0.739420935
mouse	RH365	RL	0.736383442
mouse	RH365	history_regression	0.719912473
mouse	RH365	RL	0.690531178
mouse	RH365	history_regression	0.693548387
mouse	RH365	RL	0.683206107
mouse	RH365	history_regression	0.7
mouse	RH365	RL	0.713062099
mouse	RH365	history_regression	0.717344754
mouse	RH365	RL	0.690140845
mouse	RH365	history_regression	0.669789227
mouse	RH365	RL	0.6271777
mouse	RH365	history_regression	0.619863014
mouse	RH365	RL	0.697222222
mouse	RH365	history_regression	0.672268908
mouse	RH365	RL	0.670859539
mouse	RH365	history_regression	0.670886076
mouse	RH365	RL	0.760797342
mouse	RH365	history_regression	0.756756757
mouse	RH365	RL	0.715302491
mouse	RH365	history_regression	0.738351254
mouse	RH365	RL	0.713030747
mouse	RH365	history_regression	0.730088496
mouse	RH365	RL	0.651851852
mouse	RH365	history_regression	0.678921569
mouse	RH365	RL	0.702857143
mouse	RH365	history_regression	0.741573034
mouse	RH365	RL	0.631284916
mouse	RH365	history_regression	0.694915254
mouse	RH353	RL	0.756521739
mouse	RH353	history_regression	0.764835165
mouse	RH353	RL	0.679775281
mouse	RH353	history_regression	0.697542533
mouse	RH353	RL	0.636239782
mouse	RH353	history_regression	0.655737705
mouse	RH353	RL	0.619883041
mouse	RH353	history_regression	0.652259332
mouse	RH353	RL	0.601587302
mouse	RH353	history_regression	0.611821086
mouse	RH353	RL	0.675298805
mouse	RH353	history_regression	0.680722892
mouse	RH353	RL	0.71814093
mouse	RH353	history_regression	0.730015083
mouse	RH353	RL	0.70260223
mouse	RH353	history_regression	0.725233645
mouse	RH353	RL	0.757469244
mouse	RH353	history_regression	0.754850088
mouse	RH353	RL	0.794117647
mouse	RH353	history_regression	0.804289544
mouse	RH353	RL	0.697007481
mouse	RH353	history_regression	0.718905473
mouse	RH353	RL	0.759381898
mouse	RH353	history_regression	0.759465479
mouse	RH353	RL	0.816326531
mouse	RH353	history_regression	0.830578512
mouse	RH353	RL	0.669449082
mouse	RH353	history_regression	0.686868687
mouse	RH353	RL	0.753846154
mouse	RH353	history_regression	0.760900141
mouse	RH353	RL	0.759295499
mouse	RH353	history_regression	0.75
mouse	RH353	RL	0.848614072
mouse	RH353	history_regression	0.851612903
mouse	RH353	RL	0.719242902
mouse	RH353	history_regression	0.734920635
mouse	RH353	RL	0.639344262
mouse	RH353	history_regression	0.59602649
mouse	RH353	RL	0.678082192
mouse	RH353	history_regression	0.644827586
mouse	RH353	RL	0.656660413
mouse	RH353	history_regression	0.663602941
mouse	RH353	RL	0.698499318
mouse	RH353	history_regression	0.710562414
mouse	RH353	RL	0.689285714
mouse	RH353	history_regression	0.697841727
mouse	RH353	RL	0.686419753
mouse	RH353	history_regression	0.719602978
mouse	RH353	RL	0.698675497
mouse	RH353	history_regression	0.722129784
mouse	RH353	RL	0.675324675
mouse	RH353	history_regression	0.695538058
mouse	RH353	RL	0.677358491
mouse	RH353	history_regression	0.692307692
mouse	RH353	RL	0.666666667
mouse	RH353	history_regression	0.680628272
mouse	RH353	RL	0.704057279
mouse	RH353	history_regression	0.684337349
mouse	RH353	RL	0.705289673
mouse	RH353	history_regression	0.711055276
mouse	RH353	RL	0.783216783
mouse	RH353	history_regression	0.792618629
mouse	RH353	RL	0.711670481
mouse	RH353	history_regression	0.735023041
mouse	RH374	RL	0.658914729
mouse	RH374	history_regression	0.6328125
mouse	RH374	RL	0.650362319
mouse	RH374	history_regression	0.677007299
mouse	RH374	RL	0.653992395
mouse	RH374	history_regression	0.718390805
mouse	RH374	RL	0.692671395
mouse	RH374	history_regression	0.711583924
mouse	RH374	RL	0.651851852
mouse	RH374	history_regression	0.670731707
mouse	RH374	RL	0.643312102
mouse	RH374	history_regression	0.714893617
mouse	RH374	RL	0.708480565
mouse	RH374	history_regression	0.734042553
mouse	RH374	RL	0.647773279
mouse	RH374	history_regression	0.642424242
mouse	RH374	RL	0.657381616
mouse	RH374	history_regression	0.681440443
mouse	RH374	RL	0.679841897
mouse	RH374	history_regression	0.678571429
mouse	RH374	RL	0.752155172
mouse	RH374	history_regression	0.752173913
mouse	RH374	RL	0.743445693
mouse	RH374	history_regression	0.710526316
mouse	RH374	RL	0.671641791
mouse	RH374	history_regression	0.628742515
mouse	RH374	RL	0.68852459
mouse	RH374	history_regression	0.709809264
mouse	RH374	RL	0.654929577
mouse	RH374	history_regression	0.651327434
mouse	RH374	RL	0.660465116
mouse	RH374	history_regression	0.701388889
mouse	RH374	RL	0.671840355
mouse	RH374	history_regression	0.636971047
mouse	RH374	RL	0.664050235
mouse	RH374	history_regression	0.665615142
mouse	RH374	RL	0.743134087
mouse	RH374	history_regression	0.764227642
mouse	RH374	RL	0.722543353
mouse	RH374	history_regression	0.727061556
mouse	RH374	RL	0.733601071
mouse	RH374	history_regression	0.727882038
mouse	RH374	RL	0.769716088
mouse	RH374	history_regression	0.757142857
mouse	RH374	RL	0.736774194
mouse	RH374	history_regression	0.75616083
mouse	RH374	RL	0.610986547
mouse	RH374	history_regression	0.671541057
mouse	RH374	RL	0.653594771
mouse	RH374	history_regression	0.66579974
mouse	RH374	RL	0.712781955
mouse	RH374	history_regression	0.701357466
mouse	RH374	RL	0.752617801
mouse	RH374	history_regression	0.736495389
mouse	RH374	RL	0.663093415
mouse	RH374	history_regression	0.66259542
mouse	RH374	RL	0.660060976
mouse	RH374	history_regression	0.676291793
mouse	RH374	RL	0.712301587
mouse	RH374	history_regression	0.722
mouse	RH374	RL	0.711962834
mouse	RH374	history_regression	0.705677868
mouse	RH374	RL	0.679829242
mouse	RH374	history_regression	0.689102564
mouse	RH374	RL	0.665432099
mouse	RH374	history_regression	0.665012407
mouse	RH374	RL	0.681208054
mouse	RH374	history_regression	0.658291457
mouse	RH374	RL	0.705511811
mouse	RH374	history_regression	0.707740916
mouse	RH374	RL	0.688311688
mouse	RH374	history_regression	0.696322657
mouse	RH374	RL	0.687272727
mouse	RH374	history_regression	0.693602694
mouse	RH374	RL	0.665480427
mouse	RH374	history_regression	0.700361011
mouse	RH374	RL	0.683453237
mouse	RH374	history_regression	0.67876588
mouse	RH374	RL	0.739597315
mouse	RH374	history_regression	0.736204576
mouse	RH374	RL	0.704046243
mouse	RH374	history_regression	0.714617169
mouse	RH374	RL	0.70944088
mouse	RH374	history_regression	0.713498623
mouse	RH374	RL	0.661803714
mouse	RH374	history_regression	0.657824934
mouse	RH374	RL	0.700162075
mouse	RH374	history_regression	0.709415584
mouse	RH374	RL	0.661290323
mouse	RH374	history_regression	0.650390625
mouse	RH374	RL	0.687872763
mouse	RH374	history_regression	0.68627451
mouse	RH374	RL	0.656692913
mouse	RH374	history_regression	0.682539683
mouse	RH374	RL	0.675994109
mouse	RH374	history_regression	0.697640118
mouse	RH374	RL	0.609756098
mouse	RH374	history_regression	0.63877551
mouse	RH374	RL	0.650793651
mouse	RH374	history_regression	0.620578778
mouse	RH374	RL	0.608163265
mouse	RH374	history_regression	0.619918699
mouse	RH374	RL	0.627087199
mouse	RH374	history_regression	0.622920518
mouse	RH374	RL	0.622977346
mouse	RH374	history_regression	0.582278481
mouse	RH374	RL	0.6884273
mouse	RH374	history_regression	0.653213752
mouse	RH374	RL	0.656760773
mouse	RH374	history_regression	0.68
mouse	RH374	RL	0.653333333
mouse	RH374	history_regression	0.676602086
mouse	RH375	RL	0.753371869
mouse	RH375	history_regression	0.764478764
mouse	RH375	RL	0.690340909
mouse	RH375	history_regression	0.682336182
mouse	RH375	RL	0.763779528
mouse	RH375	history_regression	0.755263158
mouse	RH375	RL	0.729927007
mouse	RH375	history_regression	0.830882353
mouse	RH375	RL	0.715328467
mouse	RH375	history_regression	0.717241379
mouse	RH375	RL	0.780141844
mouse	RH375	history_regression	0.786542923
mouse	RH375	RL	0.724919094
mouse	RH375	history_regression	0.733766234
mouse	RH375	RL	0.753581662
mouse	RH375	history_regression	0.737288136
mouse	RH375	RL	0.711627907
mouse	RH375	history_regression	0.747685185
mouse	RH375	RL	0.837004405
mouse	RH375	history_regression	0.806167401
mouse	RH375	RL	0.746701847
mouse	RH375	history_regression	0.772486772
mouse	RH375	RL	0.803333333
mouse	RH375	history_regression	0.788778878
mouse	RH375	RL	0.76440678
mouse	RH375	history_regression	0.775127768
mouse	RH375	RL	0.726296959
mouse	RH375	history_regression	0.748653501
mouse	RH375	RL	0.746153846
mouse	RH375	history_regression	0.769825919
mouse	RH375	RL	0.720238095
mouse	RH375	history_regression	0.721212121
mouse	RH375	RL	0.83956044
mouse	RH375	history_regression	0.834061135
mouse	RH375	RL	0.75862069
mouse	RH375	history_regression	0.793103448
mouse	RH375	RL	0.734693878
mouse	RH375	history_regression	0.730392157
mouse	RH375	RL	0.798058252
mouse	RH375	history_regression	0.810176125
mouse	RH375	RL	0.816720257
mouse	RH375	history_regression	0.814102564
mouse	RH375	RL	0.816326531
mouse	RH375	history_regression	0.827137546
mouse	RH375	RL	0.817391304
mouse	RH375	history_regression	0.829004329
mouse	RH375	RL	0.820652174
mouse	RH375	history_regression	0.833333333
mouse	RH375	RL	0.799220273
mouse	RH375	history_regression	0.823529412
mouse	RH375	RL	0.732283465
mouse	RH375	history_regression	0.771883289
mouse	RH456	RL	0.68707483
mouse	RH456	history_regression	0.74
mouse	RH456	RL	0.658415842
mouse	RH456	history_regression	0.623115578
mouse	RH456	RL	0.726086957
mouse	RH456	history_regression	0.693965517
mouse	RH456	RL	0.706349206
mouse	RH456	history_regression	0.682926829
mouse	RH456	RL	0.656914894
mouse	RH456	history_regression	0.684073107
mouse	RH456	RL	0.693023256
mouse	RH456	history_regression	0.705069124
mouse	RH456	RL	0.673854447
mouse	RH456	history_regression	0.661333333
mouse	RH456	RL	0.682593857
mouse	RH456	history_regression	0.684039088
mouse	RH456	RL	0.631284916
mouse	RH456	history_regression	0.62849162
mouse	RH456	RL	0.677298311
mouse	RH456	history_regression	0.667296786
mouse	RH456	RL	0.686159844
mouse	RH456	history_regression	0.700787402
mouse	RH456	RL	0.677966102
mouse	RH456	history_regression	0.708860759
mouse	RH456	RL	0.725925926
mouse	RH456	history_regression	0.753117207
mouse	RH456	RL	0.703125
mouse	RH456	history_regression	0.69296741
mouse	RH456	RL	0.707729469
mouse	RH456	history_regression	0.73253012
mouse	RH456	RL	0.673160173
mouse	RH456	history_regression	0.701525054
mouse	RH456	RL	0.723404255
mouse	RH456	history_regression	0.748663102
mouse	RH456	RL	0.783882784
mouse	RH456	history_regression	0.82527881
mouse	RH456	RL	0.761329305
mouse	RH456	history_regression	0.787234043
mouse	RH456	RL	0.728643216
mouse	RH456	history_regression	0.736040609
mouse	RH456	RL	0.725752508
mouse	RH456	history_regression	0.740863787
mouse	RH456	RL	0.742138365
mouse	RH456	history_regression	0.743670886
mouse	RH456	RL	0.714285714
mouse	RH456	history_regression	0.744827586
mouse	RH456	RL	0.725490196
mouse	RH456	history_regression	0.732673267
mouse	RH456	RL	0.731277533
mouse	RH456	history_regression	0.76419214
mouse	RH456	RL	0.708823529
mouse	RH456	history_regression	0.753665689
mouse	RH456	RL	0.732394366
mouse	RH456	history_regression	0.732394366
mouse	RH456	RL	0.859375
mouse	RH456	history_regression	0.864583333
mouse	RH456	RL	0.814285714
mouse	RH456	history_regression	0.825174825
mouse	RH456	RL	0.815
mouse	RH456	history_regression	0.848484848
mouse	RH456	RL	0.740331492
mouse	RH456	history_regression	0.787234043
mouse	RH445	RL	0.666666667
mouse	RH445	history_regression	0.717488789
mouse	RH445	RL	0.675276753
mouse	RH445	history_regression	0.669172932
mouse	RH445	RL	0.7890625
mouse	RH445	history_regression	0.833333333
mouse	RH445	RL	0.701754386
mouse	RH445	history_regression	0.727810651
mouse	RH445	RL	0.714285714
mouse	RH445	history_regression	0.697068404
mouse	RH445	RL	0.702247191
mouse	RH445	history_regression	0.667613636
mouse	RH445	RL	0.6925
mouse	RH445	history_regression	0.636363636
mouse	RH445	RL	0.83011583
mouse	RH445	history_regression	0.83984375
mouse	RH445	RL	0.740046838
mouse	RH445	history_regression	0.765402844
mouse	RH445	RL	0.761670762
mouse	RH445	history_regression	0.745679012
mouse	RH445	RL	0.802675585
mouse	RH445	history_regression	0.783783784
mouse	RH445	RL	0.792022792
mouse	RH445	history_regression	0.807471264
mouse	RH445	RL	0.75
mouse	RH445	history_regression	0.762430939
mouse	RH445	RL	0.733918129
mouse	RH445	history_regression	0.724852071
mouse	RH445	RL	0.789655172
mouse	RH445	history_regression	0.786713287
mouse	RH445	RL	0.797752809
mouse	RH445	history_regression	0.828897338
mouse	RH445	RL	0.796610169
mouse	RH445	history_regression	0.803977273
mouse	RH445	RL	0.613981763
mouse	RH445	history_regression	0.701807229
mouse	RH445	RL	0.784090909
mouse	RH445	history_regression	0.790076336
mouse	RH445	RL	0.625482625
mouse	RH445	history_regression	0.66015625
mouse	RH445	RL	0.678700361
mouse	RH445	history_regression	0.675182482
mouse	RH445	RL	0.785123967
mouse	RH445	history_regression	0.81092437
mouse	RH445	RL	0.686900958
mouse	RH445	history_regression	0.702265372
mouse	RH445	RL	0.651162791
mouse	RH445	history_regression	0.666666667
mouse	RH445	RL	0.671428571
mouse	RH445	history_regression	0.702898551
mouse	RH445	RL	0.623931624
mouse	RH445	history_regression	0.654285714
mouse	RH445	RL	0.669603524
mouse	RH445	history_regression	0.677130045
mouse	RH445	RL	0.731034483
mouse	RH445	history_regression	0.690140845
mouse	RH445	RL	0.647590361
mouse	RH445	history_regression	0.658536585
mouse	RH445	RL	0.653465347
mouse	RH445	history_regression	0.72361809
mouse	RH445	RL	0.733905579
mouse	RH445	history_regression	0.737991266
mouse	RH377	RL	0.683848797
mouse	RH377	history_regression	0.654545455
mouse	RH377	RL	0.668596237
mouse	RH377	history_regression	0.681686047
mouse	RH377	RL	0.675450763
mouse	RH377	history_regression	0.68575419
mouse	RH377	RL	0.676470588
mouse	RH377	history_regression	0.630662021
mouse	RH377	RL	0.725244073
mouse	RH377	history_regression	0.728671329
mouse	RH377	RL	0.671658986
mouse	RH377	history_regression	0.66858458
mouse	RH377	RL	0.661137441
mouse	RH377	history_regression	0.667461263
mouse	RH377	RL	0.662145499
mouse	RH377	history_regression	0.655555556
mouse	RH377	RL	0.689291101
mouse	RH377	history_regression	0.662668666
mouse	RH377	RL	0.730283912
mouse	RH377	history_regression	0.692073171
mouse	RH377	RL	0.667605634
mouse	RH377	history_regression	0.666666667
mouse	RH377	RL	0.689719626
mouse	RH377	history_regression	0.687615527
mouse	RH377	RL	0.668161435
mouse	RH377	history_regression	0.713004484
mouse	RH377	RL	0.68
mouse	RH377	history_regression	0.656987296
mouse	RH377	RL	0.705414013
mouse	RH377	history_regression	0.67571885
mouse	RH377	RL	0.684955752
mouse	RH377	history_regression	0.676785714
mouse	RH377	RL	0.676056338
mouse	RH377	history_regression	0.69416499
mouse	RH377	RL	0.6003861
mouse	RH377	history_regression	0.662835249
mouse	RH377	RL	0.69470405
mouse	RH377	history_regression	0.693846154
mouse	RH377	RL	0.713523132
mouse	RH377	history_regression	0.717352415
mouse	RH377	RL	0.718220339
mouse	RH377	history_regression	0.67940552
mouse	RH377	RL	0.643724696
mouse	RH377	history_regression	0.645466847
mouse	RH377	RL	0.638190955
mouse	RH377	history_regression	0.655696203
mouse	RH377	RL	0.705445545
mouse	RH377	history_regression	0.725685786
mouse	RH377	RL	0.671910112
mouse	RH377	history_regression	0.680898876
mouse	RH377	RL	0.715116279
mouse	RH377	history_regression	0.715328467
mouse	RH377	RL	0.678504673
mouse	RH377	history_regression	0.669172932
mouse	RH377	RL	0.706976744
mouse	RH377	history_regression	0.730232558
mouse	RH377	RL	0.739329268
mouse	RH377	history_regression	0.741405082
mouse	RH377	RL	0.716763006
mouse	RH377	history_regression	0.725146199
mouse	RH377	RL	0.677419355
mouse	RH377	history_regression	0.706730769
mouse	RH377	RL	0.645914397
mouse	RH377	history_regression	0.71484375
mouse	RH377	RL	0.719047619
mouse	RH377	history_regression	0.759433962
mouse	RH377	RL	0.703448276
mouse	RH377	history_regression	0.712305026
mouse	RH377	RL	0.675126904
mouse	RH377	history_regression	0.718487395
mouse	RH377	RL	0.707964602
mouse	RH377	history_regression	0.696428571
mouse	RH377	RL	0.694390716
mouse	RH377	history_regression	0.686159844
mouse	RH377	RL	0.712962963
mouse	RH377	history_regression	0.704587156
mouse	RH377	RL	0.652631579
mouse	RH377	history_regression	0.657243816
mouse	RH377	RL	0.715867159
mouse	RH377	history_regression	0.707407407
mouse	RH377	RL	0.699115044
mouse	RH377	history_regression	0.68907563
mouse	RH377	RL	0.717808219
mouse	RH377	history_regression	0.678571429
mouse	RH377	RL	0.709976798
mouse	RH377	history_regression	0.713302752
mouse	RH377	RL	0.693029491
mouse	RH377	history_regression	0.708724832
mouse	RH377	RL	0.705596107
mouse	RH377	history_regression	0.693154034
mouse	RH377	RL	0.700692042
mouse	RH377	history_regression	0.690972222
mouse	RH377	RL	0.706004141
mouse	RH377	history_regression	0.702702703
mouse	RH377	RL	0.737804878
mouse	RH377	history_regression	0.731595092
mouse	RH377	RL	0.732474964
mouse	RH377	history_regression	0.732474964
mouse	RH377	RL	0.694756554
mouse	RH377	history_regression	0.696226415
mouse	RH377	RL	0.719463087
mouse	RH377	history_regression	0.725067385
mouse	RH377	RL	0.739208633
mouse	RH377	history_regression	0.71454219
mouse	RH377	RL	0.71886121
mouse	RH377	history_regression	0.703041145
mouse	RH377	RL	0.638263666
mouse	RH377	history_regression	0.640901771
mouse	RH377	RL	0.700331126
mouse	RH377	history_regression	0.694859038
mouse	RH377	RL	0.721109399
mouse	RH377	history_regression	0.743865031
mouse	RH377	RL	0.691202873
mouse	RH377	history_regression	0.701086957
mouse	RH377	RL	0.724789916
mouse	RH377	history_regression	0.73940678
mouse	RH377	RL	0.756711409
mouse	RH377	history_regression	0.739057239
mouse	RH377	RL	0.700884956
mouse	RH377	history_regression	0.71657754
mouse	RH377	RL	0.723076923
mouse	RH377	history_regression	0.727954972
mouse	RH377	RL	0.712177122
mouse	RH377	history_regression	0.723562152
mouse	RH377	RL	0.651515152
mouse	RH377	history_regression	0.680608365
mouse	RH377	RL	0.778337531
mouse	RH377	history_regression	0.786432161
mouse	RH377	RL	0.676864245
mouse	RH377	history_regression	0.666666667
mouse	RH377	RL	0.634191176
mouse	RH377	history_regression	0.680147059
mouse	RH377	RL	0.731152205
mouse	RH377	history_regression	0.73676681
mouse	RH377	RL	0.62
mouse	RH377	history_regression	0.617449664
mouse	RH377	RL	0.624031008
mouse	RH377	history_regression	0.605714286
mouse	RH377	RL	0.677884615
mouse	RH377	history_regression	0.689320388
mouse	RH377	RL	0.718340611
mouse	RH377	history_regression	0.723076923
