# Supplementary material for: Meta-reinforcement learning via orbitofrontal cortex
Source: Nat Neurosci. 2023 Nov 13;26(12):2182–91. doi: 10.1038/s41593-023-01485-3 (PMC10689244; doi:10.1038/s41593-023-01485-3)
Supplement: Supplementary file 12 — Numerical source data files for figures. [file 41593_2023_1485_MOESM12_ESM.zip › source_data_edf4/edf4ab.csv]

mouse	virus	day	trials	optimality	p_choosing_high
RH925	ctrl	1	1	0.1	0
RH925	ctrl	2	1	0.1375	0
RH925	ctrl	3	1	0.1	0
RH925	ctrl	4	1	0.33625	0.5
RH925	ctrl	5	1	0.471269878	0.5
RH925	ctrl	1	2	0.1	0
RH925	ctrl	2	2	0.1375	0
RH925	ctrl	3	2	0.1	0
RH925	ctrl	4	2	0.2096875	0
RH925	ctrl	5	2	0.582925781	0.25
RH925	ctrl	1	3	0.1	0
RH925	ctrl	2	3	0.1375	0
RH925	ctrl	3	3	0.1	0
RH925	ctrl	4	3	0.4371875	0.5
RH925	ctrl	5	3	0.16	0
RH925	ctrl	1	4	0.1	0
RH925	ctrl	2	4	0.1375	0
RH925	ctrl	3	4	0.1	0
RH925	ctrl	4	4	0.2096875	0
RH925	ctrl	5	4	0.1375	0
RH925	ctrl	1	5	0.1	0
RH925	ctrl	2	5	0.1375	0
RH925	ctrl	3	5	0.1	0
RH925	ctrl	4	5	0.4371875	0.5
RH925	ctrl	5	5	0.1375	0
RH925	ctrl	1	6	0.1	0
RH925	ctrl	2	6	0.586007008	0.5
RH925	ctrl	3	6	0.1	0
RH925	ctrl	4	6	0.2096875	0
RH925	ctrl	5	6	0.337704836	0.25
RH925	ctrl	1	7	0.1	0
RH925	ctrl	2	7	0.1825	0
RH925	ctrl	3	7	0.1	0
RH925	ctrl	4	7	0.58676272	0.5
RH925	ctrl	5	7	0.39603375	0.25
RH925	ctrl	1	8	0.99987856	1
RH925	ctrl	2	8	0.1375	0
RH925	ctrl	3	8	0.1	0
RH925	ctrl	4	8	0.3875	0.5
RH925	ctrl	5	8	0.365666916	0.25
RH925	ctrl	1	9	0.19	0
RH925	ctrl	2	9	0.1375	0
RH925	ctrl	3	9	0.1	0
RH925	ctrl	4	9	0.223	0
RH925	ctrl	5	9	0.17359375	0
RH925	ctrl	1	10	0.1	0
RH925	ctrl	2	10	0.1375	0
RH925	ctrl	3	10	0.1	0
RH925	ctrl	4	10	0.1375	0
RH925	ctrl	5	10	0.33102334	0.25
RH925	ctrl	1	11	0.1	0
RH925	ctrl	2	11	0.1375	0
RH925	ctrl	3	11	0.1	0
RH925	ctrl	4	11	0.1375	0
RH925	ctrl	5	11	0.398567536	0.25
RH925	ctrl	1	12	0.1	0
RH925	ctrl	2	12	0.1375	0
RH925	ctrl	3	12	0.1	0
RH925	ctrl	4	12	0.1375	0
RH925	ctrl	5	12	0.35352334	0.25
RH925	ctrl	1	13	0.1	0
RH925	ctrl	2	13	0.1375	0
RH925	ctrl	3	13	0.1	0
RH925	ctrl	4	13	0.1375	0
RH925	ctrl	5	13	0.404457031	0.5
RH925	ctrl	1	14	0.1	0
RH925	ctrl	2	14	0.1375	0
RH925	ctrl	3	14	0.1	0
RH925	ctrl	4	14	0.1375	0
RH925	ctrl	5	14	0.448464844	0.25
RH925	ctrl	1	15	0.1	0
RH925	ctrl	2	15	0.587368928	0.5
RH925	ctrl	3	15	0.1	0
RH925	ctrl	4	15	0.1375	0
RH925	ctrl	5	15	0.16	0
RH925	ctrl	1	16	0.1	0
RH925	ctrl	2	16	0.3875	0.5
RH925	ctrl	3	16	0.1	0
RH925	ctrl	4	16	0.999533453	1
RH925	ctrl	5	16	0.721348526	0.75
RH925	ctrl	1	17	0.1	0
RH925	ctrl	2	17	0.223	0
RH925	ctrl	3	17	0.1	0
RH925	ctrl	4	17	0.2546875	0
RH925	ctrl	5	17	0.28359375	0.25
RH925	ctrl	1	18	0.1	0
RH925	ctrl	2	18	0.1375	0
RH925	ctrl	3	18	0.1	0
RH925	ctrl	4	18	0.1375	0
RH925	ctrl	5	18	0.353214844	0.25
RH925	ctrl	1	19	0.1	0
RH925	ctrl	2	19	0.5555	0.5
RH925	ctrl	3	19	0.1	0
RH925	ctrl	4	19	0.5555	0.5
RH925	ctrl	5	19	0.17359375	0
RH925	ctrl	1	20	0.1	0
RH925	ctrl	2	20	0.1825	0
RH925	ctrl	3	20	0.1	0
RH925	ctrl	4	20	0.1825	0
RH925	ctrl	5	20	0.540933031	0.5
RH925	ctrl	1	21	0.1	0
RH925	ctrl	2	21	0.1375	0
RH925	ctrl	3	21	0.1	0
RH925	ctrl	4	21	0.1375	0
RH925	ctrl	5	21	0.426957031	0.5
RH925	ctrl	1	22	0.1	0
RH925	ctrl	2	22	0.1375	0
RH925	ctrl	3	22	0.1	0
RH925	ctrl	4	22	0.5555	0.5
RH925	ctrl	5	22	0.48506975	0.5
RH925	ctrl	1	23	0.1	0
RH925	ctrl	2	23	0.5747	0.5
RH925	ctrl	3	23	0.1	0
RH925	ctrl	4	23	0.79727212	1
RH925	ctrl	5	23	0.400281152	0.25
RH925	ctrl	1	24	0.1	0
RH925	ctrl	2	24	0.1825	0
RH925	ctrl	3	24	0.1	0
RH925	ctrl	4	24	0.2951875	0
RH925	ctrl	5	24	0.39219375	0.25
RH925	ctrl	1	25	0.1	0
RH925	ctrl	2	25	0.1375	0
RH925	ctrl	3	25	0.1	0
RH925	ctrl	4	25	0.1375	0
RH925	ctrl	5	25	0.16	0
RH925	ctrl	1	26	0.1	0
RH925	ctrl	2	26	0.1375	0
RH925	ctrl	3	26	0.1	0
RH925	ctrl	4	26	0.914414062	1
RH925	ctrl	5	26	0.510480371	0.5
RH925	ctrl	1	27	0.1	0
RH925	ctrl	2	27	0.5747	0.5
RH925	ctrl	3	27	0.1	0
RH925	ctrl	4	27	0.3575	0.5
RH925	ctrl	5	27	0.26109375	0.25
RH925	ctrl	1	28	0.1	0
RH925	ctrl	2	28	0.1825	0
RH925	ctrl	3	28	0.1	0
RH925	ctrl	4	28	0.269242188	0
RH925	ctrl	5	28	0.37484375	0.5
RH925	ctrl	1	29	0.999999996	1
RH925	ctrl	2	29	0.1375	0
RH925	ctrl	3	29	0.1	0
RH925	ctrl	4	29	0.5555	0.5
RH925	ctrl	5	29	0.48568415	0.5
RH925	ctrl	1	30	0.19	0
RH925	ctrl	2	30	0.1375	0
RH925	ctrl	3	30	0.1	0
RH925	ctrl	4	30	0.541414062	0.5
RH925	ctrl	5	30	0.523048357	0.5
RH926	ctrl	1	1	0.3875	0
RH926	ctrl	2	1	0.1375	0
RH926	ctrl	3	1	0.5155	0
RH926	ctrl	4	1	0.484	0
RH926	ctrl	5	1	0.3125	0.5
RH926	ctrl	1	2	0.1375	0
RH926	ctrl	2	2	0.44846875	0.5
RH926	ctrl	3	2	0.1375	0
RH926	ctrl	4	2	0.4371875	0.5
RH926	ctrl	5	2	0.49555	0
RH926	ctrl	1	3	0.1375	0
RH926	ctrl	2	3	0.2096875	0
RH926	ctrl	3	3	0.1375	0
RH926	ctrl	4	3	0.2096875	0
RH926	ctrl	5	3	0.1375	0
RH926	ctrl	1	4	0.1375	0
RH926	ctrl	2	4	0.1375	0
RH926	ctrl	3	4	0.1375	0
RH926	ctrl	4	4	0.1375	0
RH926	ctrl	5	4	0.934894063	1
RH926	ctrl	1	5	0.585943819	0.5
RH926	ctrl	2	5	0.942266862	1
RH926	ctrl	3	5	0.58238	0.5
RH926	ctrl	4	5	0.1375	0
RH926	ctrl	5	5	0.2546875	0
RH926	ctrl	1	6	0.794831385	1
RH926	ctrl	2	6	0.2546875	0
RH926	ctrl	3	6	0.1825	0
RH926	ctrl	4	6	0.1375	0
RH926	ctrl	5	6	0.5075	0.5
RH926	ctrl	1	7	0.4596875	0.5
RH926	ctrl	2	7	0.1375	0
RH926	ctrl	3	7	0.548943163	0.5
RH926	ctrl	4	7	0.1375	0
RH926	ctrl	5	7	0.541414062	0.5
RH926	ctrl	1	8	0.6871875	1
RH926	ctrl	2	8	0.496414063	0.5
RH926	ctrl	3	8	0.2096875	0
RH926	ctrl	4	8	0.544257095	0.5
RH926	ctrl	5	8	0.3125	0.5
RH926	ctrl	1	9	0.5625	1
RH926	ctrl	2	9	0.2096875	0
RH926	ctrl	3	9	0.1375	0
RH926	ctrl	4	9	0.3125	0.5
RH926	ctrl	5	9	0.3125	0.5
RH926	ctrl	1	10	0.519242188	0.5
RH926	ctrl	2	10	0.1375	0
RH926	ctrl	3	10	0.496414063	0.5
RH926	ctrl	4	10	0.269242188	0
RH926	ctrl	5	10	0.3125	0.5
RH926	ctrl	1	11	0.6871875	1
RH926	ctrl	2	11	0.496414063	0.5
RH926	ctrl	3	11	0.6576395	0.5
RH926	ctrl	4	11	0.1375	0
RH926	ctrl	5	11	0.358909214	0
RH926	ctrl	1	12	0.547266395	0.5
RH926	ctrl	2	12	0.2096875	0
RH926	ctrl	3	12	0.6871875	1
RH926	ctrl	4	12	0.496414063	0.5
RH926	ctrl	5	12	0.1375	0
RH926	ctrl	1	13	0.6825	1
RH926	ctrl	2	13	0.1375	0
RH926	ctrl	3	13	0.2951875	0
RH926	ctrl	4	13	0.2096875	0
RH926	ctrl	5	13	0.1375	0
RH926	ctrl	1	14	0.568374805	0.5
RH926	ctrl	2	14	0.496414063	0.5
RH926	ctrl	3	14	0.5075	0.5
RH926	ctrl	4	14	0.587499751	0.5
RH926	ctrl	5	14	0.1375	0
RH926	ctrl	1	15	0.6	1
RH926	ctrl	2	15	0.2096875	0
RH926	ctrl	3	15	0.746414063	1
RH926	ctrl	4	15	0.541414062	0.5
RH926	ctrl	5	15	0.1375	0
RH926	ctrl	1	16	0.6	1
RH926	ctrl	2	16	0.587479028	0.5
RH926	ctrl	3	16	0.4596875	0.5
RH926	ctrl	4	16	0.2096875	0
RH926	ctrl	5	16	0.544257095	0.5
RH926	ctrl	1	17	0.40951	0
RH926	ctrl	2	17	0.1825	0
RH926	ctrl	3	17	0.25945	0
RH926	ctrl	4	17	0.1375	0
RH926	ctrl	5	17	0.3125	0.5
RH926	ctrl	1	18	0.1	0
RH926	ctrl	2	18	0.89454668	1
RH926	ctrl	3	18	0.1375	0
RH926	ctrl	4	18	0.1375	0
RH926	ctrl	5	18	0.269242188	0
RH926	ctrl	1	19	0.1	0
RH926	ctrl	2	19	0.2546875	0
RH926	ctrl	3	19	0.52454668	0.5
RH926	ctrl	4	19	0.52454668	0.5
RH926	ctrl	5	19	0.1375	0
RH926	ctrl	1	20	0.1	0
RH926	ctrl	2	20	0.4371875	0.5
RH926	ctrl	3	20	0.6468875	0.5
RH926	ctrl	4	20	0.6576395	0.5
RH926	ctrl	5	20	0.496414063	0.5
RH926	ctrl	1	21	0.98976	1
RH926	ctrl	2	21	0.2096875	0
RH926	ctrl	3	21	0.6871875	1
RH926	ctrl	4	21	0.3875	0.5
RH926	ctrl	5	21	0.3125	0.5
RH926	ctrl	1	22	0.6	1
RH926	ctrl	2	22	0.4371875	0.5
RH926	ctrl	3	22	0.2951875	0
RH926	ctrl	4	22	0.3875	0.5
RH926	ctrl	5	22	0.762499785	1
RH926	ctrl	1	23	0.271	0
RH926	ctrl	2	23	0.2096875	0
RH926	ctrl	3	23	0.5075	0.5
RH926	ctrl	4	23	0.3875	0.5
RH926	ctrl	5	23	0.5625	1
RH926	ctrl	1	24	0.1	0
RH926	ctrl	2	24	0.4371875	0.5
RH926	ctrl	3	24	0.541414062	0.5
RH926	ctrl	4	24	0.787909673	1
RH926	ctrl	5	24	0.5625	1
RH926	ctrl	1	25	0.1	0
RH926	ctrl	2	25	0.3125	0.5
RH926	ctrl	3	25	0.3125	0.5
RH926	ctrl	4	25	0.393967	0
RH926	ctrl	5	25	0.5625	1
RH926	ctrl	1	26	0.1	0
RH926	ctrl	2	26	0.269242188	0
RH926	ctrl	3	26	0.269242188	0
RH926	ctrl	4	26	0.8071875	1
RH926	ctrl	5	26	0.574693834	0
RH926	ctrl	1	27	0.1	0
RH926	ctrl	2	27	0.587368928	0.5
RH926	ctrl	3	27	0.1375	0
RH926	ctrl	4	27	0.3575	0.5
RH926	ctrl	5	27	0.1375	0
RH926	ctrl	1	28	0.1	0
RH926	ctrl	2	28	0.3875	0.5
RH926	ctrl	3	28	0.496414063	0.5
RH926	ctrl	4	28	0.639242188	0.5
RH926	ctrl	5	28	0.1375	0
RH926	ctrl	1	29	0.9983616	1
RH926	ctrl	2	29	0.223	0
RH926	ctrl	3	29	0.2096875	0
RH926	ctrl	4	29	0.4821875	0.5
RH926	ctrl	5	29	0.52454668	0.5
RH926	ctrl	1	30	0.6	1
RH926	ctrl	2	30	0.5075	0.5
RH926	ctrl	3	30	0.5866808	0.5
RH926	ctrl	4	30	0.2096875	0
RH926	ctrl	5	30	0.2096875	0
RH928	ctrl	1	1	0.3175	0.2
RH928	ctrl	2	1	0.33245	0.166666667
RH928	ctrl	3	1	0.426617187	0.166666667
RH928	ctrl	4	1	0.355	0.25
RH928	ctrl	5	1	0.46597002	0.25
RH928	ctrl	1	2	0.2	0.2
RH928	ctrl	2	2	0.324233333	0.333333333
RH928	ctrl	3	2	0.5509125	0.666666667
RH928	ctrl	4	2	0.392858496	0.5
RH928	ctrl	5	2	0.504714844	0.5
RH928	ctrl	1	3	0.335661139	0.2
RH928	ctrl	2	3	0.328282184	0.166666667
RH928	ctrl	3	3	0.425526667	0.5
RH928	ctrl	4	3	0.47009375	0.5
RH928	ctrl	5	3	0.621171133	0.75
RH928	ctrl	1	4	0.39219375	0.25
RH928	ctrl	2	4	0.3084521	0.166666667
RH928	ctrl	3	4	0.471948291	0.5
RH928	ctrl	4	4	0.352937402	0.25
RH928	ctrl	5	4	0.261964844	0
RH928	ctrl	1	5	0.339457031	0.25
RH928	ctrl	2	5	0.302056058	0.166666667
RH928	ctrl	3	5	0.250354102	0
RH928	ctrl	4	5	0.18025	0
RH928	ctrl	5	5	0.28734375	0.25
RH928	ctrl	1	6	0.17359375	0
RH928	ctrl	2	6	0.473182227	0.5
RH928	ctrl	3	6	0.283233333	0.166666667
RH928	ctrl	4	6	0.734808525	0.75
RH928	ctrl	5	6	0.353050781	0.25
RH928	ctrl	1	7	0.48086709	0.5
RH928	ctrl	2	7	0.388911393	0.333333333
RH928	ctrl	3	7	0.498142227	0.5
RH928	ctrl	4	7	0.49259375	0.5
RH928	ctrl	5	7	0.5458775	0.5
RH928	ctrl	1	8	0.26109375	0.25
RH928	ctrl	2	8	0.381963919	0.333333333
RH928	ctrl	3	8	0.622773672	0.6
RH928	ctrl	4	8	0.39734375	0.5
RH928	ctrl	5	8	0.19609375	0
RH928	ctrl	1	9	0.428317027	0.25
RH928	ctrl	2	9	0.332785521	0.166666667
RH928	ctrl	3	9	0.33095	0.2
RH928	ctrl	4	9	0.264031152	0
RH928	ctrl	5	9	0.725933031	0.75
RH928	ctrl	1	10	0.563433031	0.5
RH928	ctrl	2	10	0.281200521	0.166666667
RH928	ctrl	3	10	0.44595	0.4
RH928	ctrl	4	10	0.4371875	0.5
RH928	ctrl	5	10	0.398050781	0.25
RH928	ctrl	1	11	0.38109375	0.25
RH928	ctrl	2	11	0.718783497	0.666666667
RH928	ctrl	3	11	0.46395	0.4
RH928	ctrl	4	11	0.3125	0.5
RH928	ctrl	5	11	0.5084375	0.5
RH928	ctrl	1	12	0.16	0
RH928	ctrl	2	12	0.274895833	0.166666667
RH928	ctrl	3	12	0.29675	0.2
RH928	ctrl	4	12	0.493218188	0.25
RH928	ctrl	5	12	0.19609375	0
RH928	ctrl	1	13	0.522704836	0.5
RH928	ctrl	2	13	0.692716081	0.833333333
RH928	ctrl	3	13	0.525952	0.6
RH928	ctrl	4	13	0.63631975	0.75
RH928	ctrl	5	13	0.50594375	0.5
RH928	ctrl	1	14	0.44102334	0.5
RH928	ctrl	2	14	0.438941667	0.333333333
RH928	ctrl	3	14	0.3622625	0.2
RH928	ctrl	4	14	0.32109375	0.25
RH928	ctrl	5	14	0.19609375	0
RH928	ctrl	1	15	0.239464844	0
RH928	ctrl	2	15	0.625729167	0.833333333
RH928	ctrl	3	15	0.525952	0.6
RH928	ctrl	4	15	0.72684209	0.75
RH928	ctrl	5	15	0.3225	0.25
RH928	ctrl	1	16	0.28734375	0.25
RH928	ctrl	2	16	0.335187435	0.166666667
RH928	ctrl	3	16	0.318	0.4
RH928	ctrl	4	16	0.3346875	0.25
RH928	ctrl	5	16	0.48494	0.5
RH928	ctrl	1	17	0.571650781	0.5
RH928	ctrl	2	17	0.30716556	0.166666667
RH928	ctrl	3	17	0.566248594	0.4
RH928	ctrl	4	17	0.18025	0
RH928	ctrl	5	17	0.59238606	0.75
RH928	ctrl	1	18	0.3459375	0.25
RH928	ctrl	2	18	0.802838542	0.833333333
RH928	ctrl	3	18	0.176875	0
RH928	ctrl	4	18	0.496414063	0.5
RH928	ctrl	5	18	0.475	0.75
RH928	ctrl	1	19	0.17359375	0
RH928	ctrl	2	19	0.398854167	0.333333333
RH928	ctrl	3	19	0.249875	0.2
RH928	ctrl	4	19	0.47009375	0.5
RH928	ctrl	5	19	0.545102141	0.25
RH928	ctrl	1	20	0.316957031	0.25
RH928	ctrl	2	20	0.591458333	0.666666667
RH928	ctrl	3	20	0.655773672	0.6
RH928	ctrl	4	20	0.702190844	0.75
RH928	ctrl	5	20	0.5084375	0.5
RH928	ctrl	1	21	0.571650781	0.5
RH928	ctrl	2	21	0.531200521	0.666666667
RH928	ctrl	3	21	0.519875	0.8
RH928	ctrl	4	21	0.3886875	0.25
RH928	ctrl	5	21	0.3459375	0.25
RH928	ctrl	1	22	0.2475	0.25
RH928	ctrl	2	22	0.424876667	0.333333333
RH928	ctrl	3	22	0.459644195	0.2
RH928	ctrl	4	22	0.5084375	0.5
RH928	ctrl	5	22	0.7270375	0.75
RH928	ctrl	1	23	0.792826447	0.75
RH928	ctrl	2	23	0.583045833	0.666666667
RH928	ctrl	3	23	0.267875	0.2
RH928	ctrl	4	23	0.29859375	0.25
RH928	ctrl	5	23	0.4709375	0.5
RH928	ctrl	1	24	0.4709375	0.5
RH928	ctrl	2	24	0.318229167	0.333333333
RH928	ctrl	3	24	0.469640625	0.4
RH928	ctrl	4	24	0.728150781	0.75
RH928	ctrl	5	24	0.26775	0.25
RH928	ctrl	1	25	0.29859375	0.25
RH928	ctrl	2	25	0.554085698	0.666666667
RH928	ctrl	3	25	0.39288	0.4
RH928	ctrl	4	25	0.28359375	0.25
RH928	ctrl	5	25	0.567828125	0.5
RH928	ctrl	1	26	0.407475	0.25
RH928	ctrl	2	26	0.4832125	0.5
RH928	ctrl	3	26	0.62288	0.8
RH928	ctrl	4	26	0.747214844	0.75
RH928	ctrl	5	26	0.2475	0.25
RH928	ctrl	1	27	0.717980371	0.75
RH928	ctrl	2	27	0.294166667	0.333333333
RH928	ctrl	3	27	0.490818672	0.6
RH928	ctrl	4	27	0.27	0.25
RH928	ctrl	5	27	0.225	0.25
RH928	ctrl	1	28	0.28359375	0.25
RH928	ctrl	2	28	0.541833333	0.666666667
RH928	ctrl	3	28	0.536563686	0.6
RH928	ctrl	4	28	0.589457031	0.75
RH928	ctrl	5	28	0.436937402	0.25
RH928	ctrl	1	29	0.597371094	0.5
RH928	ctrl	2	29	0.642101258	0.833333333
RH928	ctrl	3	29	0.399777	0.4
RH928	ctrl	4	29	0.389031152	0.25
RH928	ctrl	5	29	0.30984375	0.25
RH928	ctrl	1	30	0.1825	0
RH928	ctrl	2	30	0.56171054	0.333333333
RH928	ctrl	3	30	0.379224922	0.2
RH928	ctrl	4	30	0.33009375	0.25
RH928	ctrl	5	30	0.561972297	0.5
RH929	ctrl	1	1	0.315	0
RH929	ctrl	2	1	0.495	0
RH929	ctrl	3	1	0.630651042	0.666666667
RH929	ctrl	4	1	0.15	0
RH929	ctrl	5	1	0.15	0
RH929	ctrl	1	2	0.15	0
RH929	ctrl	2	2	0.396666667	0.333333333
RH929	ctrl	3	2	0.314791667	0.333333333
RH929	ctrl	4	2	0.15	0
RH929	ctrl	5	2	0.3573125	0.333333333
RH929	ctrl	1	3	0.15	0
RH929	ctrl	2	3	0.18	0
RH929	ctrl	3	3	0.531674667	0.666666667
RH929	ctrl	4	3	0.641591328	0.666666667
RH929	ctrl	5	3	0.198125	0
RH929	ctrl	1	4	0.15	0
RH929	ctrl	2	4	0.15	0
RH929	ctrl	3	4	0.300583203	0
RH929	ctrl	4	4	0.314791667	0.333333333
RH929	ctrl	5	4	0.15	0
RH929	ctrl	1	5	0.1375	0
RH929	ctrl	2	5	0.421266101	0.333333333
RH929	ctrl	3	5	0.40803112	0.333333333
RH929	ctrl	4	5	0.763693533	1
RH929	ctrl	5	5	0.15	0
RH929	ctrl	1	6	0.1375	0
RH929	ctrl	2	6	0.198125	0
RH929	ctrl	3	6	0.266666667	0.333333333
RH929	ctrl	4	6	0.344791667	0.333333333
RH929	ctrl	5	6	0.15	0
RH929	ctrl	1	7	0.58676272	0.5
RH929	ctrl	2	7	0.62297308	0.666666667
RH929	ctrl	3	7	0.787325911	0.666666667
RH929	ctrl	4	7	0.266666667	0.333333333
RH929	ctrl	5	7	0.716617296	0.666666667
RH929	ctrl	1	8	0.1825	0
RH929	ctrl	2	8	0.24625	0
RH929	ctrl	3	8	0.228125	0
RH929	ctrl	4	8	0.545333333	0.666666667
RH929	ctrl	5	8	0.364791667	0.333333333
RH929	ctrl	1	9	0.1375	0
RH929	ctrl	2	9	0.549583333	0.666666667
RH929	ctrl	3	9	0.15	0
RH929	ctrl	4	9	0.554697786	0.666666667
RH929	ctrl	5	9	0.406791667	0.333333333
RH929	ctrl	1	10	0.1375	0
RH929	ctrl	2	10	0.614573213	0.666666667
RH929	ctrl	3	10	0.686697786	0.666666667
RH929	ctrl	4	10	0.470133025	0.333333333
RH929	ctrl	5	10	0.198125	0
RH929	ctrl	1	11	0.5747	0.5
RH929	ctrl	2	11	0.267828125	0
RH929	ctrl	3	11	0.228125	0
RH929	ctrl	4	11	0.237828125	0
RH929	ctrl	5	11	0.349791667	0.333333333
RH929	ctrl	1	12	0.1825	0
RH929	ctrl	2	12	0.15	0
RH929	ctrl	3	12	0.596458333	0.666666667
RH929	ctrl	4	12	0.15	0
RH929	ctrl	5	12	0.266666667	0.333333333
RH929	ctrl	1	13	0.549968668	0.5
RH929	ctrl	2	13	0.15	0
RH929	ctrl	3	13	0.296666667	0.333333333
RH929	ctrl	4	13	0.40803112	0.333333333
RH929	ctrl	5	13	0.237828125	0
RH929	ctrl	1	14	0.2096875	0
RH929	ctrl	2	14	0.441466667	0.333333333
RH929	ctrl	3	14	0.484494792	0.333333333
RH929	ctrl	4	14	0.198125	0
RH929	ctrl	5	14	0.349791667	0.333333333
RH929	ctrl	1	15	0.1375	0
RH929	ctrl	2	15	0.18	0
RH929	ctrl	3	15	0.454136171	0.333333333
RH929	ctrl	4	15	0.349791667	0.333333333
RH929	ctrl	5	15	0.198125	0
RH929	ctrl	1	16	0.1375	0
RH929	ctrl	2	16	0.421171396	0.333333333
RH929	ctrl	3	16	0.444791667	0.333333333
RH929	ctrl	4	16	0.198125	0
RH929	ctrl	5	16	0.349791667	0.333333333
RH929	ctrl	1	17	0.52454668	0.5
RH929	ctrl	2	17	0.750927838	0.666666667
RH929	ctrl	3	17	0.637822786	0.666666667
RH929	ctrl	4	17	0.423181413	0.333333333
RH929	ctrl	5	17	0.498037619	0.333333333
RH929	ctrl	1	18	0.7616808	1
RH929	ctrl	2	18	0.427916667	0.333333333
RH929	ctrl	3	18	0.314791667	0.333333333
RH929	ctrl	4	18	0.437401042	0.333333333
RH929	ctrl	5	18	0.654791507	0.666666667
RH929	ctrl	1	19	0.3575	0.5
RH929	ctrl	2	19	0.513333333	0.666666667
RH929	ctrl	3	19	0.237828125	0
RH929	ctrl	4	19	0.397916667	0.333333333
RH929	ctrl	5	19	0.24625	0
RH929	ctrl	1	20	0.3125	0.5
RH929	ctrl	2	20	0.433333333	0.666666667
RH929	ctrl	3	20	0.680742708	0.666666667
RH929	ctrl	4	20	0.266666667	0.333333333
RH929	ctrl	5	20	0.428666667	0.333333333
RH929	ctrl	1	21	0.3125	0.5
RH929	ctrl	2	21	0.433333333	0.666666667
RH929	ctrl	3	21	0.604067708	0.666666667
RH929	ctrl	4	21	0.237828125	0
RH929	ctrl	5	21	0.746414063	1
RH929	ctrl	1	22	0.7497	1
RH929	ctrl	2	22	0.347966667	0.333333333
RH929	ctrl	3	22	0.454916667	0.333333333
RH929	ctrl	4	22	0.649790772	0.666666667
RH929	ctrl	5	22	0.398	0.5
RH929	ctrl	1	23	0.3575	0.5
RH929	ctrl	2	23	0.837738131	0.666666667
RH929	ctrl	3	23	0.466458333	0.666666667
RH929	ctrl	4	23	0.364791667	0.333333333
RH929	ctrl	5	23	0.3125	0.5
RH929	ctrl	1	24	0.3125	0.5
RH929	ctrl	2	24	0.564583333	0.666666667
RH929	ctrl	3	24	0.593458333	0.666666667
RH929	ctrl	4	24	0.207	0
RH929	ctrl	5	24	0.3125	0.5
RH929	ctrl	1	25	0.461477119	0
RH929	ctrl	2	25	0.433333333	0.666666667
RH929	ctrl	3	25	0.50037487	0.333333333
RH929	ctrl	4	25	0.15	0
RH929	ctrl	5	25	0.796109214	0.5
RH929	ctrl	1	26	0.8743875	1
RH929	ctrl	2	26	0.433333333	0.666666667
RH929	ctrl	3	26	0.198125	0
RH929	ctrl	4	26	0.40803112	0.333333333
RH929	ctrl	5	26	0.3875	0.5
RH929	ctrl	1	27	0.3575	0.5
RH929	ctrl	2	27	0.627867786	0.666666667
RH929	ctrl	3	27	0.15	0
RH929	ctrl	4	27	0.489591667	0.333333333
RH929	ctrl	5	27	0.746414063	1
RH929	ctrl	1	28	0.639242188	0.5
RH929	ctrl	2	28	0.592397809	0.333333333
RH929	ctrl	3	28	0.699497786	0.666666667
RH929	ctrl	4	28	0.18	0
RH929	ctrl	5	28	0.43445	0.5
RH929	ctrl	1	29	0.6871875	1
RH929	ctrl	2	29	0.379791667	0.333333333
RH929	ctrl	3	29	0.554697786	0.666666667
RH929	ctrl	4	29	0.671574089	0.666666667
RH929	ctrl	5	29	0.639242188	0.5
RH929	ctrl	1	30	0.398	0.5
RH929	ctrl	2	30	0.513333333	0.666666667
RH929	ctrl	3	30	0.354494792	0.333333333
RH929	ctrl	4	30	0.296666667	0.333333333
RH929	ctrl	5	30	0.4821875	0.5
RH931	ctrl	1	1	0.6892	0.5
RH931	ctrl	2	1	0.1375	0
RH931	ctrl	3	1	0.4417	0.5
RH931	ctrl	4	1	0.5825	1
RH931	ctrl	5	1	0.64	0
RH931	ctrl	1	2	0.3875	0.5
RH931	ctrl	2	2	0.1375	0
RH931	ctrl	3	2	0.3875	0.5
RH931	ctrl	4	2	0.458875	0
RH931	ctrl	5	2	0.84	1
RH931	ctrl	1	3	0.223	0
RH931	ctrl	2	3	0.5587	0.5
RH931	ctrl	3	3	0.3875	0.5
RH931	ctrl	4	3	0.84	1
RH931	ctrl	5	3	0.19	0
RH931	ctrl	1	4	0.1375	0
RH931	ctrl	2	4	0.1825	0
RH931	ctrl	3	4	0.25945	0
RH931	ctrl	4	4	0.19	0
RH931	ctrl	5	4	0.84	1
RH931	ctrl	1	5	0.1375	0
RH931	ctrl	2	5	0.1375	0
RH931	ctrl	3	5	0.84	1
RH931	ctrl	4	5	0.84	1
RH931	ctrl	5	5	0.19	0
RH931	ctrl	1	6	0.1375	0
RH931	ctrl	2	6	0.1375	0
RH931	ctrl	3	6	0.19	0
RH931	ctrl	4	6	0.6	1
RH931	ctrl	5	6	0.1	0
RH931	ctrl	1	7	0.1375	0
RH931	ctrl	2	7	0.1375	0
RH931	ctrl	3	7	0.84	1
RH931	ctrl	4	7	0.271	0
RH931	ctrl	5	7	0.1	0
RH931	ctrl	1	8	0.1375	0
RH931	ctrl	2	8	0.1375	0
RH931	ctrl	3	8	0.6	1
RH931	ctrl	4	8	0.84	1
RH931	ctrl	5	8	0.1	0
RH931	ctrl	1	9	0.549384522	0.5
RH931	ctrl	2	9	0.1375	0
RH931	ctrl	3	9	0.271	0
RH931	ctrl	4	9	0.6	1
RH931	ctrl	5	9	0.98976	1
RH931	ctrl	1	10	0.2096875	0
RH931	ctrl	2	10	0.5866808	0.5
RH931	ctrl	3	10	0.84	1
RH931	ctrl	4	10	0.271	0
RH931	ctrl	5	10	0.19	0
RH931	ctrl	1	11	0.587368928	0.5
RH931	ctrl	2	11	0.1825	0
RH931	ctrl	3	11	0.6	1
RH931	ctrl	4	11	0.84	1
RH931	ctrl	5	11	0.1	0
RH931	ctrl	1	12	0.1825	0
RH931	ctrl	2	12	0.1375	0
RH931	ctrl	3	12	0.6	1
RH931	ctrl	4	12	0.6	1
RH931	ctrl	5	12	0.936	1
RH931	ctrl	1	13	0.5075	0.5
RH931	ctrl	2	13	0.1375	0
RH931	ctrl	3	13	0.6	1
RH931	ctrl	4	13	0.6	1
RH931	ctrl	5	13	0.6	1
RH931	ctrl	1	14	0.1825	0
RH931	ctrl	2	14	0.1375	0
RH931	ctrl	3	14	0.6	1
RH931	ctrl	4	14	0.6	1
RH931	ctrl	5	14	0.6	1
RH931	ctrl	1	15	0.5075	0.5
RH931	ctrl	2	15	0.1375	0
RH931	ctrl	3	15	0.6	1
RH931	ctrl	4	15	0.40951	0
RH931	ctrl	5	15	0.3439	0
RH931	ctrl	1	16	0.3875	0.5
RH931	ctrl	2	16	0.585452	0.5
RH931	ctrl	3	16	0.6	1
RH931	ctrl	4	16	0.84	1
RH931	ctrl	5	16	0.1	0
RH931	ctrl	1	17	0.223	0
RH931	ctrl	2	17	0.1825	0
RH931	ctrl	3	17	0.6	1
RH931	ctrl	4	17	0.19	0
RH931	ctrl	5	17	0.1	0
RH931	ctrl	1	18	0.1375	0
RH931	ctrl	2	18	0.5075	0.5
RH931	ctrl	3	18	0.6	1
RH931	ctrl	4	18	0.1	0
RH931	ctrl	5	18	0.9744	1
RH931	ctrl	1	19	0.1375	0
RH931	ctrl	2	19	0.1825	0
RH931	ctrl	3	19	0.6	1
RH931	ctrl	4	19	0.936	1
RH931	ctrl	5	19	0.19	0
RH931	ctrl	1	20	0.5747	0.5
RH931	ctrl	2	20	0.5075	0.5
RH931	ctrl	3	20	0.6	1
RH931	ctrl	4	20	0.6	1
RH931	ctrl	5	20	0.84	1
RH931	ctrl	1	21	0.1825	0
RH931	ctrl	2	21	0.3875	0.5
RH931	ctrl	3	21	0.6	1
RH931	ctrl	4	21	0.6	1
RH931	ctrl	5	21	0.19	0
RH931	ctrl	1	22	0.1375	0
RH931	ctrl	2	22	0.3875	0.5
RH931	ctrl	3	22	0.745813417	0
RH931	ctrl	4	22	0.3439	0
RH931	ctrl	5	22	0.1	0
RH931	ctrl	1	23	0.5555	0.5
RH931	ctrl	2	23	0.3875	0.5
RH931	ctrl	3	23	0.84	1
RH931	ctrl	4	23	0.1	0
RH931	ctrl	5	23	0.1	0
RH931	ctrl	1	24	0.3875	0.5
RH931	ctrl	2	24	0.6	1
RH931	ctrl	3	24	0.6	1
RH931	ctrl	4	24	0.936	1
RH931	ctrl	5	24	0.9744	1
RH931	ctrl	1	25	0.3875	0.5
RH931	ctrl	2	25	0.6	1
RH931	ctrl	3	25	0.6	1
RH931	ctrl	4	25	0.6	1
RH931	ctrl	5	25	0.6	1
RH931	ctrl	1	26	0.3875	0.5
RH931	ctrl	2	26	0.5217031	0
RH931	ctrl	3	26	0.6	1
RH931	ctrl	4	26	0.6	1
RH931	ctrl	5	26	0.271	0
RH931	ctrl	1	27	0.3875	0.5
RH931	ctrl	2	27	0.1	0
RH931	ctrl	3	27	0.6	1
RH931	ctrl	4	27	0.6	1
RH931	ctrl	5	27	0.84	1
RH931	ctrl	1	28	0.3217795	0
RH931	ctrl	2	28	0.936	1
RH931	ctrl	3	28	0.6	1
RH931	ctrl	4	28	0.40951	0
RH931	ctrl	5	28	0.6	1
RH931	ctrl	1	29	0.5075	0.5
RH931	ctrl	2	29	0.19	0
RH931	ctrl	3	29	0.6	1
RH931	ctrl	4	29	0.84	1
RH931	ctrl	5	29	0.6	1
RH931	ctrl	1	30	0.3875	0.5
RH931	ctrl	2	30	0.84	1
RH931	ctrl	3	30	0.56953279	0
RH931	ctrl	4	30	0.19	0
RH931	ctrl	5	30	0.3439	0
RH923	paaip2	1	1	0.64	0
RH923	paaip2	2	1	0.64	1
RH923	paaip2	3	1	0.64	0
RH923	paaip2	4	1	0.1	0
RH923	paaip2	5	1	0.4075	0
RH923	paaip2	1	2	0.84	1
RH923	paaip2	2	2	0.19	0
RH923	paaip2	3	2	0.1	0
RH923	paaip2	4	2	0.1	0
RH923	paaip2	5	2	0.1375	0
RH923	paaip2	1	3	0.19	0
RH923	paaip2	2	3	0.1	0
RH923	paaip2	3	3	0.1	0
RH923	paaip2	4	3	0.1	0
RH923	paaip2	5	3	0.1375	0
RH923	paaip2	1	4	0.1	0
RH923	paaip2	2	4	0.1	0
RH923	paaip2	3	4	0.9744	1
RH923	paaip2	4	4	0.1	0
RH923	paaip2	5	4	0.531444529	0.5
RH923	paaip2	1	5	0.1	0
RH923	paaip2	2	5	0.1	0
RH923	paaip2	3	5	0.19	0
RH923	paaip2	4	5	0.1	0
RH923	paaip2	5	5	0.2096875	0
RH923	paaip2	1	6	0.1	0
RH923	paaip2	2	6	0.98976	1
RH923	paaip2	3	6
RH923	paaip2	4	6	0.1	0
RH923	paaip2	5	6	0.1375	0
RH923	paaip2	1	7	0.1	0
RH923	paaip2	2	7	0.19	0
RH923	paaip2	3	7
RH923	paaip2	4	7	0.999032541	1
RH923	paaip2	5	7	0.1375	0
RH923	paaip2	1	8	0.1	0
RH923	paaip2	2	8	0.1	0
RH923	paaip2	3	8
RH923	paaip2	4	8	0.19	0
RH923	paaip2	5	8	0.52454668	0.5
RH923	paaip2	1	9	0.1	0
RH923	paaip2	2	9	0.1	0
RH923	paaip2	3	9
RH923	paaip2	4	9	0.1	0
RH923	paaip2	5	9	0.2096875	0
RH923	paaip2	1	10	0.1	0
RH923	paaip2	2	10	0.1	0
RH923	paaip2	3	10
RH923	paaip2	4	10
RH923	paaip2	5	10	0.887135071	1
RH923	paaip2	1	11
RH923	paaip2	2	11	0.98976	1
RH923	paaip2	3	11
RH923	paaip2	4	11
RH923	paaip2	5	11	0.2546875	0
RH923	paaip2	1	12
RH923	paaip2	2	12	0.19	0
RH923	paaip2	3	12
RH923	paaip2	4	12
RH923	paaip2	5	12	0.5075	0.5
RH923	paaip2	1	13
RH923	paaip2	2	13	0.1	0
RH923	paaip2	3	13
RH923	paaip2	4	13
RH923	paaip2	5	13	0.746414063	1
RH923	paaip2	1	14
RH923	paaip2	2	14	0.1	0
RH923	paaip2	3	14
RH923	paaip2	4	14
RH923	paaip2	5	14	0.2951875	0
RH923	paaip2	1	15
RH923	paaip2	2	15	0.1	0
RH923	paaip2	3	15
RH923	paaip2	4	15
RH923	paaip2	5	15	0.1375	0
RH923	paaip2	1	16
RH923	paaip2	2	16	0.98976	1
RH923	paaip2	3	16
RH923	paaip2	4	16
RH923	paaip2	5	16	0.496414063	0.5
RH923	paaip2	1	17
RH923	paaip2	2	17	0.19	0
RH923	paaip2	3	17
RH923	paaip2	4	17
RH923	paaip2	5	17	0.2096875	0
RH923	paaip2	1	18
RH923	paaip2	2	18	0.1	0
RH923	paaip2	3	18
RH923	paaip2	4	18
RH923	paaip2	5	18	0.58238	0.5
RH923	paaip2	1	19
RH923	paaip2	2	19	0.1	0
RH923	paaip2	3	19
RH923	paaip2	4	19
RH923	paaip2	5	19	0.6	1
RH923	paaip2	1	20
RH923	paaip2	2	20	0.1	0
RH923	paaip2	3	20
RH923	paaip2	4	20
RH923	paaip2	5	20	0.271	0
RH923	paaip2	1	21
RH923	paaip2	2	21	0.1	0
RH923	paaip2	3	21
RH923	paaip2	4	21
RH923	paaip2	5	21	0.1	0
RH923	paaip2	1	22
RH923	paaip2	2	22	0.995904	1
RH923	paaip2	3	22
RH923	paaip2	4	22
RH923	paaip2	5	22	0.936	1
RH923	paaip2	1	23
RH923	paaip2	2	23	0.19	0
RH923	paaip2	3	23
RH923	paaip2	4	23
RH923	paaip2	5	23	0.19	0
RH923	paaip2	1	24
RH923	paaip2	2	24	0.1	0
RH923	paaip2	3	24
RH923	paaip2	4	24
RH923	paaip2	5	24	0.84	1
RH923	paaip2	1	25
RH923	paaip2	2	25	0.936	1
RH923	paaip2	3	25
RH923	paaip2	4	25
RH923	paaip2	5	25	0.6	1
RH923	paaip2	1	26
RH923	paaip2	2	26	0.19	0
RH923	paaip2	3	26
RH923	paaip2	4	26
RH923	paaip2	5	26	0.6	1
RH923	paaip2	1	27
RH923	paaip2	2	27	0.84	1
RH923	paaip2	3	27
RH923	paaip2	4	27
RH923	paaip2	5	27	0.6	1
RH923	paaip2	1	28
RH923	paaip2	2	28	0.19	0
RH923	paaip2	3	28
RH923	paaip2	4	28
RH923	paaip2	5	28	0.6	1
RH923	paaip2	1	29
RH923	paaip2	2	29	0.84	1
RH923	paaip2	3	29
RH923	paaip2	4	29
RH923	paaip2	5	29	0.468559	0
RH923	paaip2	1	30
RH923	paaip2	2	30	0.19	0
RH923	paaip2	3	30
RH923	paaip2	4	30
RH923	paaip2	5	30	0.1	0
RH924	paaip2	1	1	0.15	0
RH924	paaip2	2	1	0.15	0
RH924	paaip2	3	1	0.1	0
RH924	paaip2	4	1	0.1	0
RH924	paaip2	5	1	0.1	0
RH924	paaip2	1	2	0.15	0
RH924	paaip2	2	2	0.662236633	0.666666667
RH924	paaip2	3	2	0.1	0
RH924	paaip2	4	2	0.1	0
RH924	paaip2	5	2	0.1	0
RH924	paaip2	1	3	0.395527734	0.333333333
RH924	paaip2	2	3	0.228125	0
RH924	paaip2	3	3	0.1	0
RH924	paaip2	4	3	0.1	0
RH924	paaip2	5	3	0.1	0
RH924	paaip2	1	4	0.49252628	0.333333333
RH924	paaip2	2	4	0.349791667	0.333333333
RH924	paaip2	3	4	0.1	0
RH924	paaip2	4	4	0.1	0
RH924	paaip2	5	4	0.1	0
RH924	paaip2	1	5	0.18	0
RH924	paaip2	2	5	0.198125	0
RH924	paaip2	3	5	0.1	0
RH924	paaip2	4	5	0.1	0
RH924	paaip2	5	5	0.1	0
RH924	paaip2	1	6	0.396666667	0.333333333
RH924	paaip2	2	6	0.641258333	0.666666667
RH924	paaip2	3	6	0.998958852	1
RH924	paaip2	4	6	0.997581353	1
RH924	paaip2	5	6	0.1	0
RH924	paaip2	1	7	0.18	0
RH924	paaip2	2	7	0.502255176	0.333333333
RH924	paaip2	3	7	0.19	0
RH924	paaip2	4	7	0.19	0
RH924	paaip2	5	7	0.1	0
RH924	paaip2	1	8	0.671036936	0.666666667
RH924	paaip2	2	8	0.444791667	0.333333333
RH924	paaip2	3	8	0.1	0
RH924	paaip2	4	8	0.1	0
RH924	paaip2	5	8	0.1	0
RH924	paaip2	1	9	0.364791667	0.333333333
RH924	paaip2	2	9	0.419276042	0.333333333
RH924	paaip2	3	9	0.1	0
RH924	paaip2	4	9	0.1	0
RH924	paaip2	5	9	0.1	0
RH924	paaip2	1	10	0.316666667	0.333333333
RH924	paaip2	2	10	0.444791667	0.333333333
RH924	paaip2	3	10	0.1	0
RH924	paaip2	4	10	0.1	0
RH924	paaip2	5	10	0.1	0
RH924	paaip2	1	11	0.555942708	0.666666667
RH924	paaip2	2	11	0.316666667	0.333333333
RH924	paaip2	3	11	0.98976	1
RH924	paaip2	4	11	0.98976	1
RH924	paaip2	5	11	0.1	0
RH924	paaip2	1	12	0.575884681	0.333333333
RH924	paaip2	2	12	0.446276042	0.333333333
RH924	paaip2	3	12	0.19	0
RH924	paaip2	4	12	0.19	0
RH924	paaip2	5	12	0.1	0
RH924	paaip2	1	13	0.444791667	0.333333333
RH924	paaip2	2	13	0.444791667	0.333333333
RH924	paaip2	3	13	0.1	0
RH924	paaip2	4	13	0.1	0
RH924	paaip2	5	13	0.99999679	1
RH924	paaip2	1	14	0.516458333	0.666666667
RH924	paaip2	2	14	0.379791667	0.333333333
RH924	paaip2	3	14	0.1	0
RH924	paaip2	4	14	0.1	0
RH924	paaip2	5	14	0.19	0
RH924	paaip2	1	15	0.255125	0
RH924	paaip2	2	15	0.444791667	0.333333333
RH924	paaip2	3	15	0.1	0
RH924	paaip2	4	15	0.1	0
RH924	paaip2	5	15	0.1	0
RH924	paaip2	1	16	0.663606449	0.666666667
RH924	paaip2	2	16	0.379791667	0.333333333
RH924	paaip2	3	16	0.1	0
RH924	paaip2	4	16	0.1	0
RH924	paaip2	5	16	0.1	0
RH924	paaip2	1	17	0.364791667	0.333333333
RH924	paaip2	2	17	0.719596765	0.666666667
RH924	paaip2	3	17	0.1	0
RH924	paaip2	4	17	0.1	0
RH924	paaip2	5	17	0.1	0
RH924	paaip2	1	18	0.574697786	0.666666667
RH924	paaip2	2	18	0.228125	0
RH924	paaip2	3	18	0.1	0
RH924	paaip2	4	18	0.1	0
RH924	paaip2	5	18	0.1	0
RH924	paaip2	1	19	0.604067708	0.666666667
RH924	paaip2	2	19	0.396666667	0.333333333
RH924	paaip2	3	19	0.1	0
RH924	paaip2	4	19	0.1	0
RH924	paaip2	5	19	0.1	0
RH924	paaip2	1	20	0.433333333	0.666666667
RH924	paaip2	2	20	0.43803112	0.333333333
RH924	paaip2	3	20	0.1	0
RH924	paaip2	4	20	0.1	0
RH924	paaip2	5	20	0.9983616	1
RH924	paaip2	1	21	0.433333333	0.666666667
RH924	paaip2	2	21	0.266666667	0.333333333
RH924	paaip2	3	21	0.1	0
RH924	paaip2	4	21	0.1	0
RH924	paaip2	5	21	0.6	1
RH924	paaip2	1	22	0.691364453	1
RH924	paaip2	2	22	0.545333333	0.666666667
RH924	paaip2	3	22	0.1	0
RH924	paaip2	4	22	0.1	0
RH924	paaip2	5	22	0.271	0
RH924	paaip2	1	23	0.512397809	0.333333333
RH924	paaip2	2	23	0.567838063	0.666666667
RH924	paaip2	3	23	0.1	0
RH924	paaip2	4	23	0.1	0
RH924	paaip2	5	23	0.84	1
RH924	paaip2	1	24	0.71625	1
RH924	paaip2	2	24	0.592397809	0.333333333
RH924	paaip2	3	24	0.1	0
RH924	paaip2	4	24	0.1	0
RH924	paaip2	5	24	0.6	1
RH924	paaip2	1	25	0.55	1
RH924	paaip2	2	25	0.516458333	0.666666667
RH924	paaip2	3	25	0.999997316	1
RH924	paaip2	4	25	0.1	0
RH924	paaip2	5	25	0.271	0
RH924	paaip2	1	26	0.492322917	0.333333333
RH924	paaip2	2	26	0.323666667	0.333333333
RH924	paaip2	3	26	0.19	0
RH924	paaip2	4	26	0.1	0
RH924	paaip2	5	26	0.1	0
RH924	paaip2	1	27	0.755440155	0.666666667
RH924	paaip2	2	27	0.771364453	1
RH924	paaip2	3	27	0.1	0
RH924	paaip2	4	27	0.1	0
RH924	paaip2	5	27	0.936	1
RH924	paaip2	1	28	0.561458333	0.666666667
RH924	paaip2	2	28	0.481458333	0.666666667
RH924	paaip2	3	28	0.1	0
RH924	paaip2	4	28	0.1	0
RH924	paaip2	5	28	0.19	0
RH924	paaip2	1	29	0.633125	1
RH924	paaip2	2	29	0.433333333	0.666666667
RH924	paaip2	3	29	0.1	0
RH924	paaip2	4	29	0.1	0
RH924	paaip2	5	29	0.1	0
RH924	paaip2	1	30	0.440333333	0.666666667
RH924	paaip2	2	30	0.587242708	0.666666667
RH924	paaip2	3	30	0.98976	1
RH924	paaip2	4	30	0.1	0
RH924	paaip2	5	30	0.936	1
RH927	paaip2	1	1	0.516093359	0.666666667
RH927	paaip2	2	1	0.484	0
RH927	paaip2	3	1	0.1375	0
RH927	paaip2	4	1	0.607625	0.5
RH927	paaip2	5	1	0.1375	0
RH927	paaip2	1	2	0.433333333	0.666666667
RH927	paaip2	2	2	0.1375	0
RH927	paaip2	3	2	0.5227	0.5
RH927	paaip2	4	2	0.2096875	0
RH927	paaip2	5	2	0.458621875	0.5
RH927	paaip2	1	3	0.294828125	0
RH927	paaip2	2	3	0.1375	0
RH927	paaip2	3	3	0.1825	0
RH927	paaip2	4	3	0.1375	0
RH927	paaip2	5	3	0.2096875	0
RH927	paaip2	1	4	0.613658384	0.666666667
RH927	paaip2	2	4	0.1375	0
RH927	paaip2	3	4	0.5075	0.5
RH927	paaip2	4	4	0.1375	0
RH927	paaip2	5	4	0.577132	0.5
RH927	paaip2	1	5	0.524916667	0.333333333
RH927	paaip2	2	5	0.1375	0
RH927	paaip2	3	5	0.1825	0
RH927	paaip2	4	5	0.966988408	1
RH927	paaip2	5	5	0.541414062	0.5
RH927	paaip2	1	6	0.18	0
RH927	paaip2	2	6	0.586007008	0.5
RH927	paaip2	3	6	0.1375	0
RH927	paaip2	4	6	0.2546875	0
RH927	paaip2	5	6	0.2096875	0
RH927	paaip2	1	7	0.389276042	0.333333333
RH927	paaip2	2	7	0.1825	0
RH927	paaip2	3	7	0.1375	0
RH927	paaip2	4	7	0.1375	0
RH927	paaip2	5	7	0.5555	0.5
RH927	paaip2	1	8	0.198125	0
RH927	paaip2	2	8	0.548704257	0.5
RH927	paaip2	3	8	0.5747	0.5
RH927	paaip2	4	8	0.1375	0
RH927	paaip2	5	8	0.746414063	1
RH927	paaip2	1	9	0.15	0
RH927	paaip2	2	9	0.3125	0.5
RH927	paaip2	3	9	0.799873279	1
RH927	paaip2	4	9	0.1375	0
RH927	paaip2	5	9	0.2951875	0
RH927	paaip2	1	10	0.389276042	0.333333333
RH927	paaip2	2	10	0.269242188	0
RH927	paaip2	3	10	0.5625	1
RH927	paaip2	4	10	0.1375	0
RH927	paaip2	5	10	0.1375	0
RH927	paaip2	1	11	0.565301333	0.666666667
RH927	paaip2	2	11	0.1375	0
RH927	paaip2	3	11	0.391192187	0
RH927	paaip2	4	11	0.544257095	0.5
RH927	paaip2	5	11	0.914414062	1
RH927	paaip2	1	12	0.296666667	0.333333333
RH927	paaip2	2	12	0.585452	0.5
RH927	paaip2	3	12	0.1375	0
RH927	paaip2	4	12	0.2096875	0
RH927	paaip2	5	12	0.4596875	0.5
RH927	paaip2	1	13	0.266666667	0.333333333
RH927	paaip2	2	13	0.1825	0
RH927	paaip2	3	13	0.1375	0
RH927	paaip2	4	13	0.1375	0
RH927	paaip2	5	13	0.223	0
RH927	paaip2	1	14	0.1375	0
RH927	paaip2	2	14	0.5075	0.5
RH927	paaip2	3	14	0.1375	0
RH927	paaip2	4	14	0.1375	0
RH927	paaip2	5	14	0.5075	0.5
RH927	paaip2	1	15	0.1375	0
RH927	paaip2	2	15	0.1825	0
RH927	paaip2	3	15	0.1375	0
RH927	paaip2	4	15	0.52454668	0.5
RH927	paaip2	5	15	0.3875	0.5
RH927	paaip2	1	16	0.58238	0.5
RH927	paaip2	2	16	0.1375	0
RH927	paaip2	3	16	0.585452	0.5
RH927	paaip2	4	16	0.2096875	0
RH927	paaip2	5	16	0.623409673	0.5
RH927	paaip2	1	17	0.1825	0
RH927	paaip2	2	17	0.5555	0.5
RH927	paaip2	3	17	0.1825	0
RH927	paaip2	4	17	0.1375	0
RH927	paaip2	5	17	0.2096875	0
RH927	paaip2	1	18	0.5075	0.5
RH927	paaip2	2	18	0.1825	0
RH927	paaip2	3	18	0.918704257	1
RH927	paaip2	4	18	0.1375	0
RH927	paaip2	5	18	0.4371875	0.5
RH927	paaip2	1	19	0.1825	0
RH927	paaip2	2	19	0.1375	0
RH927	paaip2	3	19	0.2546875	0
RH927	paaip2	4	19	0.1375	0
RH927	paaip2	5	19	0.7497	1
RH927	paaip2	1	20	0.5075	0.5
RH927	paaip2	2	20	0.5555	0.5
RH927	paaip2	3	20	0.1375	0
RH927	paaip2	4	20	0.537909673	0.5
RH927	paaip2	5	20	0.3575	0.5
RH927	paaip2	1	21	0.3875	0.5
RH927	paaip2	2	21	0.799934038	1
RH927	paaip2	3	21	0.1375	0
RH927	paaip2	4	21	0.2096875	0
RH927	paaip2	5	21	0.3125	0.5
RH927	paaip2	1	22	0.3875	0.5
RH927	paaip2	2	22	0.4596875	0.5
RH927	paaip2	3	22	0.1375	0
RH927	paaip2	4	22	0.1375	0
RH927	paaip2	5	22	0.358909214	0
RH927	paaip2	1	23	0.79999964	1
RH927	paaip2	2	23	0.3875	0.5
RH927	paaip2	3	23	0.58238	0.5
RH927	paaip2	4	23	0.496414063	0.5
RH927	paaip2	5	23	0.1375	0
RH927	paaip2	1	24	0.3644425	0
RH927	paaip2	2	24	0.292255	0
RH927	paaip2	3	24	0.1825	0
RH927	paaip2	4	24	0.3125	0.5
RH927	paaip2	5	24	0.941294062	1
RH927	paaip2	1	25	0.1375	0
RH927	paaip2	2	25	0.5075	0.5
RH927	paaip2	3	25	0.5075	0.5
RH927	paaip2	4	25	0.3125	0.5
RH927	paaip2	5	25	0.3575	0.5
RH927	paaip2	1	26	0.1375	0
RH927	paaip2	2	26	0.3875	0.5
RH927	paaip2	3	26	0.3875	0.5
RH927	paaip2	4	26	0.3125	0.5
RH927	paaip2	5	26	0.3125	0.5
RH927	paaip2	1	27	0.5747	0.5
RH927	paaip2	2	27	0.629757095	0.5
RH927	paaip2	3	27	0.3875	0.5
RH927	paaip2	4	27	0.808909213	0.5
RH927	paaip2	5	27	0.3125	0.5
RH927	paaip2	1	28	0.3875	0.5
RH927	paaip2	2	28	0.5796875	0.5
RH927	paaip2	3	28	0.799707648	1
RH927	paaip2	4	28	0.1825	0
RH927	paaip2	5	28	0.796109214	0.5
RH927	paaip2	1	29	0.223	0
RH927	paaip2	2	29	0.3875	0.5
RH927	paaip2	3	29	0.5625	1
RH927	paaip2	4	29	0.496414063	0.5
RH927	paaip2	5	29	0.1825	0
RH927	paaip2	1	30	0.5075	0.5
RH927	paaip2	2	30	0.3875	0.5
RH927	paaip2	3	30	0.453521687	0
RH927	paaip2	4	30	0.7305	1
RH927	paaip2	5	30	0.5075	0.5
RH930	paaip2	1	1	0.1375	0
RH930	paaip2	2	1	0.34835155	0.5
RH930	paaip2	3	1	0.1375	0
RH930	paaip2	4	1	0.1375	0
RH930	paaip2	5	1	0.1	0
RH930	paaip2	1	2	0.5155	0.5
RH930	paaip2	2	2	0.4075	0
RH930	paaip2	3	2	0.467759687	0.5
RH930	paaip2	4	2	0.52918	0.5
RH930	paaip2	5	2	0.8704	1
RH930	paaip2	1	3	0.1825	0
RH930	paaip2	2	3	0.1375	0
RH930	paaip2	3	3	0.3125	0.5
RH930	paaip2	4	3	0.576315739	0.5
RH930	paaip2	5	3	0.6	1
RH930	paaip2	1	4	0.1375	0
RH930	paaip2	2	4	0.529382811	0.5
RH930	paaip2	3	4	0.3125	0.5
RH930	paaip2	4	4	0.2096875	0
RH930	paaip2	5	4	0.271	0
RH930	paaip2	1	5	0.1375	0
RH930	paaip2	2	5	0.2096875	0
RH930	paaip2	3	5	0.318374805	0
RH930	paaip2	4	5	0.5555	0.5
RH930	paaip2	5	5	0.84	1
RH930	paaip2	1	6	0.1375	0
RH930	paaip2	2	6	0.4371875	0.5
RH930	paaip2	3	6	0.1375	0
RH930	paaip2	4	6	0.3875	0.5
RH930	paaip2	5	6	0.6	1
RH930	paaip2	1	7	0.1375	0
RH930	paaip2	2	7	0.2096875	0
RH930	paaip2	3	7	0.586836448	0.5
RH930	paaip2	4	7	0.3875	0.5
RH930	paaip2	5	7	0.6	1
RH930	paaip2	1	8	0.1375	0
RH930	paaip2	2	8	0.1375	0
RH930	paaip2	3	8	0.1825	0
RH930	paaip2	4	8	0.3875	0.5
RH930	paaip2	5	8	0.6	1
RH930	paaip2	1	9	0.549596185	0.5
RH930	paaip2	2	9	0.496414063	0.5
RH930	paaip2	3	9	0.1375	0
RH930	paaip2	4	9	0.3875	0.5
RH930	paaip2	5	9	0.40951	0
RH930	paaip2	1	10	0.2096875	0
RH930	paaip2	2	10	0.2096875	0
RH930	paaip2	3	10	0.544257095	0.5
RH930	paaip2	4	10	0.3875	0.5
RH930	paaip2	5	10	0.84	1
RH930	paaip2	1	11	0.1375	0
RH930	paaip2	2	11	0.4371875	0.5
RH930	paaip2	3	11	0.3125	0.5
RH930	paaip2	4	11	0.798704257	1
RH930	paaip2	5	11	0.6	1
RH930	paaip2	1	12	0.587447571	0.5
RH930	paaip2	2	12	0.3125	0.5
RH930	paaip2	3	12	0.269242188	0
RH930	paaip2	4	12	0.4596875	0.5
RH930	paaip2	5	12	0.6	1
RH930	paaip2	1	13	0.19	0
RH930	paaip2	2	13	0.3125	0.5
RH930	paaip2	3	13	0.4371875	0.5
RH930	paaip2	4	13	0.393789755	0
RH930	paaip2	5	13	0.3439	0
RH930	paaip2	1	14	0.1	0
RH930	paaip2	2	14	0.318374805	0
RH930	paaip2	3	14	0.3125	0.5
RH930	paaip2	4	14	0.5075	0.5
RH930	paaip2	5	14	0.1	0
RH930	paaip2	1	15	0.936	1
RH930	paaip2	2	15	0.887186158	1
RH930	paaip2	3	15	0.269242188	0
RH930	paaip2	4	15	0.56954668	0.5
RH930	paaip2	5	15	0.1	0
RH930	paaip2	1	16	0.19	0
RH930	paaip2	2	16	0.2546875	0
RH930	paaip2	3	16	0.4371875	0.5
RH930	paaip2	4	16	0.5796875	0.5
RH930	paaip2	5	16	0.9744	1
RH930	paaip2	1	17	0.1	0
RH930	paaip2	2	17	0.4371875	0.5
RH930	paaip2	3	17	0.3125	0.5
RH930	paaip2	4	17	0.3875	0.5
RH930	paaip2	5	17	0.6	1
RH930	paaip2	1	18	0.1	0
RH930	paaip2	2	18	0.2096875	0
RH930	paaip2	3	18	0.269242188	0
RH930	paaip2	4	18	0.3875	0.5
RH930	paaip2	5	18	0.6	1
RH930	paaip2	1	19	0.1	0
RH930	paaip2	2	19	0.1375	0
RH930	paaip2	3	19	0.1375	0
RH930	paaip2	4	19	0.25945	0
RH930	paaip2	5	19	0.3439	0
RH930	paaip2	1	20	0.98976	1
RH930	paaip2	2	20	0.1375	0
RH930	paaip2	3	20	0.496414063	0.5
RH930	paaip2	4	20	0.1375	0
RH930	paaip2	5	20	0.84	1
RH930	paaip2	1	21	0.19	0
RH930	paaip2	2	21	0.1375	0
RH930	paaip2	3	21	0.3125	0.5
RH930	paaip2	4	21	0.962257095	1
RH930	paaip2	5	21	0.6	1
RH930	paaip2	1	22	0.1	0
RH930	paaip2	2	22	0.537909673	0.5
RH930	paaip2	3	22	0.3125	0.5
RH930	paaip2	4	22	0.4596875	0.5
RH930	paaip2	5	22	0.6	1
RH930	paaip2	1	23	0.936	1
RH930	paaip2	2	23	0.3125	0.5
RH930	paaip2	3	23	0.3125	0.5
RH930	paaip2	4	23	0.223	0
RH930	paaip2	5	23	0.6	1
RH930	paaip2	1	24	0.19	0
RH930	paaip2	2	24	0.3125	0.5
RH930	paaip2	3	24	0.3125	0.5
RH930	paaip2	4	24	0.866414063	1
RH930	paaip2	5	24	0.6	1
RH930	paaip2	1	25	0.1	0
RH930	paaip2	2	25	0.318374805	0
RH930	paaip2	3	25	0.762499966	1
RH930	paaip2	4	25	0.5625	1
RH930	paaip2	5	25	0.468559	0
RH930	paaip2	1	26	0.1	0
RH930	paaip2	2	26	0.1	0
RH930	paaip2	3	26	0.3575	0.5
RH930	paaip2	4	26	0.5625	1
RH930	paaip2	5	26	0.84	1
RH930	paaip2	1	27	0.1	0
RH930	paaip2	2	27	0.999983223	1
RH930	paaip2	3	27	0.3125	0.5
RH930	paaip2	4	27	0.440324805	0
RH930	paaip2	5	27	0.6	1
RH930	paaip2	1	28	0.98976	1
RH930	paaip2	2	28	0.19	0
RH930	paaip2	3	28	0.3125	0.5
RH930	paaip2	4	28	0.1375	0
RH930	paaip2	5	28	0.6	1
RH930	paaip2	1	29	0.19	0
RH930	paaip2	2	29	0.1	0
RH930	paaip2	3	29	0.3125	0.5
RH930	paaip2	4	29	0.914414062	1
RH930	paaip2	5	29	0.6	1
RH930	paaip2	1	30	0.84	1
RH930	paaip2	2	30	0.1	0
RH930	paaip2	3	30	0.3125	0.5
RH930	paaip2	4	30	0.4596875	0.5
RH930	paaip2	5	30	0.40951	0
RH932	paaip2	1	1	0.4075	0.5
RH932	paaip2	2	1	0.610325261	0.75
RH932	paaip2	3	1	0.706404486	0.5
RH932	paaip2	4	1	0.593541667	0.666666667
RH932	paaip2	5	1	0.352	0.2
RH932	paaip2	1	2	0.1825	0
RH932	paaip2	2	2	0.550889509	0.5
RH932	paaip2	3	2	0.2096875	0
RH932	paaip2	4	2	0.314791667	0.333333333
RH932	paaip2	5	2	0.295754057	0.2
RH932	paaip2	1	3	0.1375	0
RH932	paaip2	2	3	0.26109375	0.25
RH932	paaip2	3	3	0.1375	0
RH932	paaip2	4	3	0.266666667	0.333333333
RH932	paaip2	5	3	0.309811907	0.2
RH932	paaip2	1	4	0.5555	0.5
RH932	paaip2	2	4	0.377781152	0.25
RH932	paaip2	3	4	0.1375	0
RH932	paaip2	4	4	0.270583203	0
RH932	paaip2	5	4	0.2	0.2
RH932	paaip2	1	5	0.1825	0
RH932	paaip2	2	5	0.225	0.25
RH932	paaip2	3	5	0.1375	0
RH932	paaip2	4	5	0.1375	0
RH932	paaip2	5	5	0.361982782	0.2
RH932	paaip2	1	6	0.1375	0
RH932	paaip2	2	6	0.827708125	0.75
RH932	paaip2	3	6	0.1375	0
RH932	paaip2	4	6	0.1375	0
RH932	paaip2	5	6	0.659951472	0.6
RH932	paaip2	1	7	0.5555	0.5
RH932	paaip2	2	7	0.21859375	0
RH932	paaip2	3	7	0.993437895	1
RH932	paaip2	4	7	0.586290676	0.5
RH932	paaip2	5	7	0.236	0.2
RH932	paaip2	1	8	0.1825	0
RH932	paaip2	2	8	0.1375	0
RH932	paaip2	3	8	0.4596875	0.5
RH932	paaip2	4	8	0.582909673	0.5
RH932	paaip2	5	8	0.348	0.4
RH932	paaip2	1	9	0.1375	0
RH932	paaip2	2	9	0.54002334	0.5
RH932	paaip2	3	9	0.5226875	0.5
RH932	paaip2	4	9	0.3125	0.5
RH932	paaip2	5	9	0.378163869	0.4
RH932	paaip2	1	10	0.5555	0.5
RH932	paaip2	2	10	0.29859375	0.25
RH932	paaip2	3	10	0.3125	0.5
RH932	paaip2	4	10	0.3125	0.5
RH932	paaip2	5	10	0.228875	0.2
RH932	paaip2	1	11	0.1825	0
RH932	paaip2	2	11	0.2625	0.25
RH932	paaip2	3	11	0.269242188	0
RH932	paaip2	4	11	0.3125	0.5
RH932	paaip2	5	11	0.231940041	0
RH932	paaip2	1	12	0.5075	0.5
RH932	paaip2	2	12	0.869311579	1
RH932	paaip2	3	12	0.5747	0.5
RH932	paaip2	4	12	0.358909214	0
RH932	paaip2	5	12	0.249875	0.2
RH932	paaip2	1	13	0.3875	0.5
RH932	paaip2	2	13	0.3571875	0.25
RH932	paaip2	3	13	0.1825	0
RH932	paaip2	4	13	0.4371875	0.5
RH932	paaip2	5	13	0.2	0.2
RH932	paaip2	1	14	0.223	0
RH932	paaip2	2	14	0.22963975	0
RH932	paaip2	3	14	0.5075	0.5
RH932	paaip2	4	14	0.3125	0.5
RH932	paaip2	5	14	0.559128371	0.6
RH932	paaip2	1	15	0.919996957	1
RH932	paaip2	2	15	0.3465	0.25
RH932	paaip2	3	15	0.3875	0.5
RH932	paaip2	4	15	0.269242188	0
RH932	paaip2	5	15	0.320349922	0.2
RH932	paaip2	1	16	0.2546875	0
RH932	paaip2	2	16	0.66502334	0.75
RH932	paaip2	3	16	0.223	0
RH932	paaip2	4	16	0.887056428	1
RH932	paaip2	5	16	0.23	0.2
RH932	paaip2	1	17	0.1375	0
RH932	paaip2	2	17	0.34134375	0.25
RH932	paaip2	3	17	0.1375	0
RH932	paaip2	4	17	0.3575	0.5
RH932	paaip2	5	17	0.613077128	0.5
RH932	paaip2	1	18	0.5555	0.5
RH932	paaip2	2	18	0.615722297	0.75
RH932	paaip2	3	18	0.5555	0.5
RH932	paaip2	4	18	0.269242188	0
RH932	paaip2	5	18	0.44102334	0.5
RH932	paaip2	1	19	0.3875	0.5
RH932	paaip2	2	19	0.59509375	0.75
RH932	paaip2	3	19	0.799384522	1
RH932	paaip2	4	19	0.4371875	0.5
RH932	paaip2	5	19	0.65509375	0.75
RH932	paaip2	1	20	0.223	0
RH932	paaip2	2	20	0.350871094	0.25
RH932	paaip2	3	20	0.398	0.5
RH932	paaip2	4	20	0.3125	0.5
RH932	paaip2	5	20	0.525281152	0.5
RH932	paaip2	1	21	0.5075	0.5
RH932	paaip2	2	21	0.594096781	0.5
RH932	paaip2	3	21	0.639242188	0.5
RH932	paaip2	4	21	0.3125	0.5
RH932	paaip2	5	21	0.29859375	0.25
RH932	paaip2	1	22	0.1825	0
RH932	paaip2	2	22	0.2475	0.25
RH932	paaip2	3	22	0.1825	0
RH932	paaip2	4	22	0.318374805	0
RH932	paaip2	5	22	0.407475	0.25
RH932	paaip2	1	23	0.5075	0.5
RH932	paaip2	2	23	0.388371094	0.25
RH932	paaip2	3	23	0.1375	0
RH932	paaip2	4	23	0.1375	0
RH932	paaip2	5	23	0.64102334	0.75
RH932	paaip2	1	24	0.3875	0.5
RH932	paaip2	2	24	0.2625	0.25
RH932	paaip2	3	24	0.94254668	1
RH932	paaip2	4	24	0.1375	0
RH932	paaip2	5	24	0.48377334	0.5
RH932	paaip2	1	25	0.223	0
RH932	paaip2	2	25	0.664397031	0.75
RH932	paaip2	3	25	0.2546875	0
RH932	paaip2	4	25	0.52454668	0.5
RH932	paaip2	5	25	0.475871094	0.5
RH932	paaip2	1	26	0.1375	0
RH932	paaip2	2	26	0.25706875	0
RH932	paaip2	3	26	0.1375	0
RH932	paaip2	4	26	0.3125	0.5
RH932	paaip2	5	26	0.559	0.75
RH932	paaip2	1	27	0.5555	0.5
RH932	paaip2	2	27	0.3225	0.25
RH932	paaip2	3	27	0.1375	0
RH932	paaip2	4	27	0.762479028	1
RH932	paaip2	5	27	0.3725	0.5
RH932	paaip2	1	28	0.1825	0
RH932	paaip2	2	28	0.754399292	0.75
RH932	paaip2	3	28	0.5747	0.5
RH932	paaip2	4	28	0.5625	1
RH932	paaip2	5	28	0.566727947	0.5
RH932	paaip2	1	29	0.5075	0.5
RH932	paaip2	2	29	0.5196875	0.5
RH932	paaip2	3	29	0.1825	0
RH932	paaip2	4	29	0.398	0.5
RH932	paaip2	5	29	0.29859375	0.25
RH932	paaip2	1	30	0.1825	0
RH932	paaip2	2	30	0.316666667	0.333333333
RH932	paaip2	3	30	0.5075	0.5
RH932	paaip2	4	30	0.3125	0.5
RH932	paaip2	5	30	0.41234375	0.5
RH925	ctrl	6	1	0.1375	0
RH925	ctrl	7	1	0.1375	0
RH925	ctrl	8	1	0.324375	0.5
RH925	ctrl	9	1	0.697764038	1
RH925	ctrl	10	1	0.1375	0
RH925	ctrl	11	1	0.1375	0
RH925	ctrl	12	1	0.15	0
RH925	ctrl	13	1	0.1375	0
RH925	ctrl	14	1	0.2625	0
RH925	ctrl	15	1	0.1375	0
RH925	ctrl	16	1	0.553680718	0.333333333
RH925	ctrl	17	1	0.1375	0
RH925	ctrl	18	1	0.266666667	0.333333333
RH925	ctrl	19	1	0.1375	0
RH925	ctrl	20	1	0.316666667	0
RH925	ctrl	6	2	0.1375	0
RH925	ctrl	7	2	0.1375	0
RH925	ctrl	8	2	0.26109375	0.25
RH925	ctrl	9	2	0.6005	0.5
RH925	ctrl	10	2	0.091666667	0
RH925	ctrl	11	2	0.1375	0
RH925	ctrl	12	2	0.15	0
RH925	ctrl	13	2	0.1375	0
RH925	ctrl	14	2	0.1375	0
RH925	ctrl	15	2	0.672608318	0.75
RH925	ctrl	16	2	0.266666667	0.333333333
RH925	ctrl	17	2	0.475983719	0.5
RH925	ctrl	18	2	0.266666667	0.333333333
RH925	ctrl	19	2	0.1375	0
RH925	ctrl	20	2	0.424582629	0.333333333
RH925	ctrl	6	3	0.1375	0
RH925	ctrl	7	3	0.1375	0
RH925	ctrl	8	3	0.342137634	0
RH925	ctrl	9	3	0.3125	0.5
RH925	ctrl	10	3	0.06875	0
RH925	ctrl	11	3	0.1375	0
RH925	ctrl	12	3	0.15	0
RH925	ctrl	13	3	0.1375	0
RH925	ctrl	14	3	0.1375	0
RH925	ctrl	15	3	0.38609375	0.5
RH925	ctrl	16	3	0.237828125	0
RH925	ctrl	17	3	0.3125	0.5
RH925	ctrl	18	3	0.3950525	0
RH925	ctrl	19	3	0.1375	0
RH925	ctrl	20	3	0.266666667	0.333333333
RH925	ctrl	6	4	0.1375	0
RH925	ctrl	7	4	0.1375	0
RH925	ctrl	8	4	0.28734375	0.25
RH925	ctrl	9	4	0.3125	0.5
RH925	ctrl	10	4	0.055	0
RH925	ctrl	11	4	0.58199002	0.5
RH925	ctrl	12	4	0.15	0
RH925	ctrl	13	4	0.587266426	0.5
RH925	ctrl	14	4	0.337662878	0.25
RH925	ctrl	15	4	0.35	0.5
RH925	ctrl	16	4	0.896017027	1
RH925	ctrl	17	4	0.7563778	1
RH925	ctrl	18	4	0.449706992	0.333333333
RH925	ctrl	19	4	0.1375	0
RH925	ctrl	20	4	0.53523449	0.333333333
RH925	ctrl	6	5	0.1375	0
RH925	ctrl	7	5	0.1375	0
RH925	ctrl	8	5	0.449196645	0.5
RH925	ctrl	9	5	0.3125	0.5
RH925	ctrl	10	5	0.045833333	0
RH925	ctrl	11	5	0.3875	0.5
RH925	ctrl	12	5	0.419711691	0.333333333
RH925	ctrl	13	5	0.1825	0
RH925	ctrl	14	5	0.17359375	0
RH925	ctrl	15	5	0.529457031	0.75
RH925	ctrl	16	5	0.413333333	0.666666667
RH925	ctrl	17	5	0.5625	1
RH925	ctrl	18	5	0.419276042	0.333333333
RH925	ctrl	19	5	0.1375	0
RH925	ctrl	20	5	0.379791667	0.333333333
RH925	ctrl	6	6	0.1375	0
RH925	ctrl	7	6	0.1375	0
RH925	ctrl	8	6	0.2475	0.25
RH925	ctrl	9	6	0.3125	0.5
RH925	ctrl	10	6	0.045833333	0
RH925	ctrl	11	6	0.797527868	1
RH925	ctrl	12	6	0.198125	0
RH925	ctrl	13	6	0.1375	0
RH925	ctrl	14	6	0.623970045	0.666666667
RH925	ctrl	15	6	0.4375	0.75
RH925	ctrl	16	6	0.63	1
RH925	ctrl	17	6	0.5625	1
RH925	ctrl	18	6	0.513333333	0.666666667
RH925	ctrl	19	6	0.586007008	0.5
RH925	ctrl	20	6	0.540585356	0.666666667
RH925	ctrl	6	7	0.548389214	0.5
RH925	ctrl	7	7	0.1375	0
RH925	ctrl	8	7	0.225	0.25
RH925	ctrl	9	7	0.3125	0.5
RH925	ctrl	10	7	0.045833333	0
RH925	ctrl	11	7	0.4596875	0.5
RH925	ctrl	12	7	0.624469694	0.666666667
RH925	ctrl	13	7	0.5555	0.5
RH925	ctrl	14	7	0.314791667	0.333333333
RH925	ctrl	15	7	0.4375	0.75
RH925	ctrl	16	7	0.557833073	0.333333333
RH925	ctrl	17	7	0.5625	1
RH925	ctrl	18	7	0.296666667	0.333333333
RH925	ctrl	19	7	0.3875	0.5
RH925	ctrl	20	7	0.383333333	0.666666667
RH925	ctrl	6	8	0.3125	0.5
RH925	ctrl	7	8	0.1375	0
RH925	ctrl	8	8	0.225	0.25
RH925	ctrl	9	8	0.3125	0.5
RH925	ctrl	10	8	0.045833333	0
RH925	ctrl	11	8	0.3875	0.5
RH925	ctrl	12	8	0.383333333	0.666666667
RH925	ctrl	13	8	0.1825	0
RH925	ctrl	14	8	0.266666667	0.333333333
RH925	ctrl	15	8	0.662496505	1
RH925	ctrl	16	8	0.516458333	0.666666667
RH925	ctrl	17	8	0.467255	0.5
RH925	ctrl	18	8	0.787620675	1
RH925	ctrl	19	8	0.223	0
RH925	ctrl	20	8	0.383333333	0.666666667
RH925	ctrl	6	9	0.3125	0.5
RH925	ctrl	7	9	0.587437309	0.5
RH925	ctrl	8	9	0.430602128	0.5
RH925	ctrl	9	9	0.3125	0.5
RH925	ctrl	10	9	0.045833333	0
RH925	ctrl	11	9	0.746414063	1
RH925	ctrl	12	9	0.354494792	0.333333333
RH925	ctrl	13	9	0.549897356	0.5
RH925	ctrl	14	9	0.566653964	0.666666667
RH925	ctrl	15	9	0.5625	1
RH925	ctrl	16	9	0.433333333	0.666666667
RH925	ctrl	17	9	0.6825	1
RH925	ctrl	18	9	0.55	1
RH925	ctrl	19	9	0.1375	0
RH925	ctrl	20	9	0.67992	1
RH925	ctrl	6	10	0.3125	0.5
RH925	ctrl	7	10	0.1825	0
RH925	ctrl	8	10	0.53748528	0.75
RH925	ctrl	9	10	0.3125	0.5
RH925	ctrl	10	10	0.045833333	0
RH925	ctrl	11	10	0.52335155	0.5
RH925	ctrl	12	10	0.266666667	0.333333333
RH925	ctrl	13	10	0.3125	0.5
RH925	ctrl	14	10	0.327606143	0
RH925	ctrl	15	10	0.602425051	0.75
RH925	ctrl	16	10	0.691364453	1
RH925	ctrl	17	10	0.5625	1
RH925	ctrl	18	10	0.55	1
RH925	ctrl	19	10	0.5555	0.5
RH925	ctrl	20	10	0.5625	1
RH925	ctrl	6	11	0.3125	0.5
RH925	ctrl	7	11	0.1375	0
RH925	ctrl	8	11	0.335	0.5
RH925	ctrl	9	11	0.3125	0.5
RH925	ctrl	10	11	0.045833333	0
RH925	ctrl	11	11	0.3125	0.5
RH925	ctrl	12	11	0.566662718	0.666666667
RH925	ctrl	13	11	0.7497	1
RH925	ctrl	14	11	0.349791667	0.333333333
RH925	ctrl	15	11	0.63767414	0.75
RH925	ctrl	16	11	0.55	1
RH925	ctrl	17	11	0.726968623	0.5
RH925	ctrl	18	11	0.55	1
RH925	ctrl	19	11	0.3875	0.5
RH925	ctrl	20	11	0.5625	1
RH925	ctrl	6	12	0.392350101	0
RH925	ctrl	7	12	0.5555	0.5
RH925	ctrl	8	12	0.482651412	0.333333333
RH925	ctrl	9	12	0.3125	0.5
RH925	ctrl	10	12	0.212499997	0.166666667
RH925	ctrl	11	12	0.7305	1
RH925	ctrl	12	12	0.691364453	1
RH925	ctrl	13	12	0.5625	1
RH925	ctrl	14	12	0.266666667	0.333333333
RH925	ctrl	15	12	0.4375	0.75
RH925	ctrl	16	12	0.521161458	0.666666667
RH925	ctrl	17	12	0.6871875	1
RH925	ctrl	18	12	0.55	1
RH925	ctrl	19	12	0.3875	0.5
RH925	ctrl	20	12	0.5625	1
RH925	ctrl	6	13	0.1375	0
RH925	ctrl	7	13	0.3875	0.5
RH925	ctrl	8	13	0.466458333	0.666666667
RH925	ctrl	9	13	0.3125	0.5
RH925	ctrl	10	13	0.43749672	0.5
RH925	ctrl	11	13	0.5625	1
RH925	ctrl	12	13	0.481458333	0.666666667
RH925	ctrl	13	13	0.5625	1
RH925	ctrl	14	13	0.266666667	0.333333333
RH925	ctrl	15	13	0.508528679	0.333333333
RH925	ctrl	16	13	0.633125	1
RH925	ctrl	17	13	0.5625	1
RH925	ctrl	18	13	0.55	1
RH925	ctrl	19	13	0.3875	0.5
RH925	ctrl	20	13	0.467255	0.5
RH925	ctrl	6	14	0.1375	0
RH925	ctrl	7	14	0.223	0
RH925	ctrl	8	14	0.683245952	1
RH925	ctrl	9	14	0.516168186	0
RH925	ctrl	10	14	0.411562497	0.5
RH925	ctrl	11	14	0.5625	1
RH925	ctrl	12	14	0.633125	1
RH925	ctrl	13	14	0.5625	1
RH925	ctrl	14	14	0.266666667	0.333333333
RH925	ctrl	15	14	0.558133333	0.666666667
RH925	ctrl	16	14	0.481458333	0.666666667
RH925	ctrl	17	14	0.519242188	0.5
RH925	ctrl	18	14	0.55	1
RH925	ctrl	19	14	0.3875	0.5
RH925	ctrl	20	14	0.3125	0.5
RH925	ctrl	6	15	0.1375	0
RH925	ctrl	7	15	0.5075	0.5
RH925	ctrl	8	15	0.55	1
RH925	ctrl	9	15	0.4371875	0.5
RH925	ctrl	10	15	0.474999997	0.666666667
RH925	ctrl	11	15	0.5625	1
RH925	ctrl	12	15	0.649318079	0.666666667
RH925	ctrl	13	15	0.467255	0.5
RH925	ctrl	14	15	0.565301333	0.666666667
RH925	ctrl	15	15	0.433333333	0.666666667
RH925	ctrl	16	15	0.433333333	0.666666667
RH925	ctrl	17	15	0.34835155	0
RH925	ctrl	18	15	0.55	1
RH925	ctrl	19	15	0.3875	0.5
RH925	ctrl	20	15	0.7305	1
RH925	ctrl	6	16	0.1375	0
RH925	ctrl	7	16	0.1825	0
RH925	ctrl	8	16	0.440333333	0.666666667
RH925	ctrl	9	16	0.762499463	1
RH925	ctrl	10	16	0.395833333	0.666666667
RH925	ctrl	11	16	0.692699538	0.5
RH925	ctrl	12	16	0.633125	1
RH925	ctrl	13	16	0.3125	0.5
RH925	ctrl	14	16	0.486566734	0.333333333
RH925	ctrl	15	16	0.486566734	0.333333333
RH925	ctrl	16	16	0.532651412	0.333333333
RH925	ctrl	17	16	0.866414063	1
RH925	ctrl	18	16	0.55	1
RH925	ctrl	19	16	0.3875	0.5
RH925	ctrl	20	16	0.5625	1
RH925	ctrl	6	17	0.1375	0
RH925	ctrl	7	17	0.1375	0
RH925	ctrl	8	17	0.383333333	0.666666667
RH925	ctrl	9	17	0.5625	1
RH925	ctrl	10	17	0.395833333	0.666666667
RH925	ctrl	11	17	0.3875	0.5
RH925	ctrl	12	17	0.55	1
RH925	ctrl	13	17	0.3125	0.5
RH925	ctrl	14	17	0.516458333	0.666666667
RH925	ctrl	15	17	0.316666667	0.333333333
RH925	ctrl	16	17	0.316666667	0.333333333
RH925	ctrl	17	17	0.4596875	0.5
RH925	ctrl	18	17	0.55	1
RH925	ctrl	19	17	0.3875	0.5
RH925	ctrl	20	17	0.5625	1
RH925	ctrl	6	18	0.54727212	0.5
RH925	ctrl	7	18	0.5555	0.5
RH925	ctrl	8	18	0.383333333	0.666666667
RH925	ctrl	9	18	0.568374805	0.5
RH925	ctrl	10	18	0.395833333	0.666666667
RH925	ctrl	11	18	0.746414063	1
RH925	ctrl	12	18	0.521161458	0.666666667
RH925	ctrl	13	18	0.3125	0.5
RH925	ctrl	14	18	0.433333333	0.666666667
RH925	ctrl	15	18	0.316666667	0.333333333
RH925	ctrl	16	18	0.460406709	0
RH925	ctrl	17	18	0.3875	0.5
RH925	ctrl	18	18	0.55	1
RH925	ctrl	19	18	0.799999844	1
RH925	ctrl	20	18	0.5625	1
RH925	ctrl	6	19	0.3125	0.5
RH925	ctrl	7	19	0.3875	0.5
RH925	ctrl	8	19	0.383333333	0.666666667
RH925	ctrl	9	19	0.25945	0
RH925	ctrl	10	19	0.395833333	0.666666667
RH925	ctrl	11	19	0.5625	1
RH925	ctrl	12	19	0.633125	1
RH925	ctrl	13	19	0.75738	1
RH925	ctrl	14	19	0.433333333	0.666666667
RH925	ctrl	15	19	0.316666667	0.333333333
RH925	ctrl	16	19	0.1375	0
RH925	ctrl	17	19	0.3875	0.5
RH925	ctrl	18	19	0.55	1
RH925	ctrl	19	19	0.58816078	0.5
RH925	ctrl	20	19	0.766168186	0.5
RH925	ctrl	6	20	0.3125	0.5
RH925	ctrl	7	20	0.3875	0.5
RH925	ctrl	8	20	0.67992	1
RH925	ctrl	9	20	0.1375	0
RH925	ctrl	10	20	0.308333333	0.5
RH925	ctrl	11	20	0.519242188	0.5
RH925	ctrl	12	20	0.55	1
RH925	ctrl	13	20	0.750293019	0.5
RH925	ctrl	14	20	0.708323412	1
RH925	ctrl	15	20	0.316666667	0.333333333
RH925	ctrl	16	20	0.1375	0
RH925	ctrl	17	20	0.77454668	1
RH925	ctrl	18	20	0.55	1
RH925	ctrl	19	20	0.3125	0.5
RH925	ctrl	20	20	0.621467	0.5
RH925	ctrl	6	21	0.3125	0.5
RH925	ctrl	7	21	0.3875	0.5
RH925	ctrl	8	21	0.413333333	0.666666667
RH925	ctrl	9	21	0.5555	0.5
RH925	ctrl	10	21	0.357901419	0.5
RH925	ctrl	11	21	0.6871875	1
RH925	ctrl	12	21	0.578729801	0.666666667
RH925	ctrl	13	21	0.5226875	0.5
RH925	ctrl	14	21	0.55	1
RH925	ctrl	15	21	0.316666667	0.333333333
RH925	ctrl	16	21	0.1375	0
RH925	ctrl	17	21	0.4967795	0.5
RH925	ctrl	18	21	0.55	1
RH925	ctrl	19	21	0.3125	0.5
RH925	ctrl	20	21	0.3125	0.5
RH925	ctrl	6	22	0.3125	0.5
RH925	ctrl	7	22	0.3875	0.5
RH925	ctrl	8	22	0.383333333	0.666666667
RH925	ctrl	9	22	0.3875	0.5
RH925	ctrl	10	22	0.157395833	0.166666667
RH925	ctrl	11	22	0.605594702	0.5
RH925	ctrl	12	22	0.383333333	0.666666667
RH925	ctrl	13	22	0.3125	0.5
RH925	ctrl	14	22	0.521161458	0.666666667
RH925	ctrl	15	22	0.868846349	0.666666667
RH925	ctrl	16	22	0.994264522	1
RH925	ctrl	17	22	0.3125	0.5
RH925	ctrl	18	22	0.614702956	0.666666667
RH925	ctrl	19	22	0.3125	0.5
RH925	ctrl	20	22	0.269242188	0
RH925	ctrl	6	23	0.392350101	0
RH925	ctrl	7	23	0.3875	0.5
RH925	ctrl	8	23	0.383333333	0.666666667
RH925	ctrl	9	23	0.3875	0.5
RH925	ctrl	10	23	0.145729167	0.166666667
RH925	ctrl	11	23	0.3125	0.5
RH925	ctrl	12	23	0.662	1
RH925	ctrl	13	23	0.3125	0.5
RH925	ctrl	14	23	0.433333333	0.666666667
RH925	ctrl	15	23	0.561458333	0.666666667
RH925	ctrl	16	23	0.5625	1
RH925	ctrl	17	23	0.7305	1
RH925	ctrl	18	23	0.383333333	0.666666667
RH925	ctrl	19	23	0.75738	1
RH925	ctrl	20	23	0.8743875	1
RH925	ctrl	6	24	0.1375	0
RH925	ctrl	7	24	0.3875	0.5
RH925	ctrl	8	24	0.6748	1
RH925	ctrl	9	24	0.66922212	0.5
RH925	ctrl	10	24	0.104166667	0.166666667
RH925	ctrl	11	24	0.3125	0.5
RH925	ctrl	12	24	0.668166076	0.666666667
RH925	ctrl	13	24	0.3125	0.5
RH925	ctrl	14	24	0.433333333	0.666666667
RH925	ctrl	15	24	0.433333333	0.666666667
RH925	ctrl	16	24	0.5625	1
RH925	ctrl	17	24	0.3575	0.5
RH925	ctrl	18	24	0.383333333	0.666666667
RH925	ctrl	19	24	0.3575	0.5
RH925	ctrl	20	24	0.3575	0.5
RH925	ctrl	6	25	0.496414063	0.5
RH925	ctrl	7	25	0.799999997	1
RH925	ctrl	8	25	0.559001939	0.333333333
RH925	ctrl	9	25	0.5796875	0.5
RH925	ctrl	10	25	0.104166667	0.166666667
RH925	ctrl	11	25	0.3125	0.5
RH925	ctrl	12	25	0.433333333	0.666666667
RH925	ctrl	13	25	0.3125	0.5
RH925	ctrl	14	25	0.532651412	0.333333333
RH925	ctrl	15	25	0.433333333	0.666666667
RH925	ctrl	16	25	0.5625	1
RH925	ctrl	17	25	0.6825	1
RH925	ctrl	18	25	0.822684933	0.666666667
RH925	ctrl	19	25	0.3125	0.5
RH925	ctrl	20	25	0.6825	1
RH925	ctrl	6	26	0.3125	0.5
RH925	ctrl	7	26	0.5625	1
RH925	ctrl	8	26	0.602237124	0.333333333
RH925	ctrl	9	26	0.3875	0.5
RH925	ctrl	10	26	0.104166667	0.166666667
RH925	ctrl	11	26	0.3125	0.5
RH925	ctrl	12	26	0.347966667	0.333333333
RH925	ctrl	13	26	0.3125	0.5
RH925	ctrl	14	26	0.316666667	0.333333333
RH925	ctrl	15	26	0.691364453	1
RH925	ctrl	16	26	0.608909214	0.5
RH925	ctrl	17	26	0.5625	1
RH925	ctrl	18	26	0.786618108	0.666666667
RH925	ctrl	19	26	0.7305	1
RH925	ctrl	20	26	0.568374805	0.5
RH925	ctrl	6	27	0.3125	0.5
RH925	ctrl	7	27	0.5625	1
RH925	ctrl	8	27	0.266666667	0.333333333
RH925	ctrl	9	27	0.746414063	1
RH925	ctrl	10	27	0.254166667	0.333333333
RH925	ctrl	11	27	0.3125	0.5
RH925	ctrl	12	27	0.771364453	1
RH925	ctrl	13	27	0.3125	0.5
RH925	ctrl	14	27	0.555942708	0.666666667
RH925	ctrl	15	27	0.486503333	0.666666667
RH925	ctrl	16	27	0.3875	0.5
RH925	ctrl	17	27	0.5625	1
RH925	ctrl	18	27	0.433333333	0.666666667
RH925	ctrl	19	27	0.5625	1
RH925	ctrl	20	27	0.6871875	1
RH925	ctrl	6	28	0.318374805	0
RH925	ctrl	7	28	0.5625	1
RH925	ctrl	8	28	0.558133333	0.666666667
RH925	ctrl	9	28	0.5625	1
RH925	ctrl	10	28	0.285628174	0.333333333
RH925	ctrl	11	28	0.442699538	0
RH925	ctrl	12	28	0.55	1
RH925	ctrl	13	28	0.3125	0.5
RH925	ctrl	14	28	0.433333333	0.666666667
RH925	ctrl	15	28	0.454959222	0.333333333
RH925	ctrl	16	28	0.3875	0.5
RH925	ctrl	17	28	0.43445	0.5
RH925	ctrl	18	28	0.319128125	0
RH925	ctrl	19	28	0.739749114	0.5
RH925	ctrl	20	28	0.5625	1
RH925	ctrl	6	29	0.4371875	0.5
RH925	ctrl	7	29	0.608909214	0.5
RH925	ctrl	8	29	0.296666667	0.333333333
RH925	ctrl	9	29	0.5625	1
RH925	ctrl	10	29	0.306441119	0.166666667
RH925	ctrl	11	29	0.1375	0
RH925	ctrl	12	29	0.668166076	0.666666667
RH925	ctrl	13	29	0.762368928	1
RH925	ctrl	14	29	0.707469505	1
RH925	ctrl	15	29	0.270583203	0
RH925	ctrl	16	29	0.3875	0.5
RH925	ctrl	17	29	0.3125	0.5
RH925	ctrl	18	29	0.596458333	0.666666667
RH925	ctrl	19	29	0.3875	0.5
RH925	ctrl	20	29	0.5625	1
RH925	ctrl	6	30	0.2096875	0
RH925	ctrl	7	30	0.3875	0.5
RH925	ctrl	8	30	0.780273115	1
RH925	ctrl	9	30	0.5625	1
RH925	ctrl	10	30	0.212294841	0.166666667
RH925	ctrl	11	30	0.496414063	0.5
RH925	ctrl	12	30	0.347966667	0.333333333
RH925	ctrl	13	30	0.726968623	0.5
RH925	ctrl	14	30	0.481458333	0.666666667
RH925	ctrl	15	30	0.349791667	0.333333333
RH925	ctrl	16	30	0.787909673	1
RH925	ctrl	17	30	0.3125	0.5
RH925	ctrl	18	30	0.296666667	0.333333333
RH925	ctrl	19	30	0.6	1
RH925	ctrl	20	30	0.5625	1
RH926	ctrl	6	1	0.1	0
RH926	ctrl	7	1	0.565875	0.25
RH926	ctrl	8	1	0.2725	0
RH926	ctrl	9	1	0.449734375	0.666666667
RH926	ctrl	10	1	0.1375	0
RH926	ctrl	11	1	0.294375	0
RH926	ctrl	12	1	0.15	0
RH926	ctrl	13	1	0.362973239	0.4
RH926	ctrl	14	1	0.24578125	0
RH926	ctrl	15	1	0.464993079	0.4
RH926	ctrl	16	1	0.1375	0
RH926	ctrl	17	1	0.1375	0
RH926	ctrl	18	1	0.1375	0
RH926	ctrl	19	1	0.3875	0
RH926	ctrl	20	1	0.1	0
RH926	ctrl	6	2	0.1	0
RH926	ctrl	7	2	0.437077009	0.5
RH926	ctrl	8	2	0.1375	0
RH926	ctrl	9	2	0.599728758	0.666666667
RH926	ctrl	10	2	0.1375	0
RH926	ctrl	11	2	0.15	0
RH926	ctrl	12	2	0.15	0
RH926	ctrl	13	2	0.27	0.4
RH926	ctrl	14	2	0.28734375	0.25
RH926	ctrl	15	2	0.3	0.4
RH926	ctrl	16	2	0.1375	0
RH926	ctrl	17	2	0.1375	0
RH926	ctrl	18	2	0.1375	0
RH926	ctrl	19	2	0.1375	0
RH926	ctrl	20	2	0.1	0
RH926	ctrl	6	3	0.1	0
RH926	ctrl	7	3	0.580828125	0.5
RH926	ctrl	8	3	0.3465	0.25
RH926	ctrl	9	3	0.404494792	0.333333333
RH926	ctrl	10	3	0.1375	0
RH926	ctrl	11	3	0.15	0
RH926	ctrl	12	3	0.979563503	1
RH926	ctrl	13	3	0.4438778	0.6
RH926	ctrl	14	3	0.17359375	0
RH926	ctrl	15	3	0.622293126	0.8
RH926	ctrl	16	3	0.580911484	0.5
RH926	ctrl	17	3	0.1375	0
RH926	ctrl	18	3	0.1375	0
RH926	ctrl	19	3	0.1375	0
RH926	ctrl	20	3	0.1	0
RH926	ctrl	6	4	0.1	0
RH926	ctrl	7	4	0.38109375	0.25
RH926	ctrl	8	4	0.2625	0.25
RH926	ctrl	9	4	0.207	0
[truncated: 7,001 more rows]
