# Supplementary material for: Meta-reinforcement learning via orbitofrontal cortex
Source: Nat Neurosci. 2023 Nov 13;26(12):2182–91. doi: 10.1038/s41593-023-01485-3 (PMC10689244; doi:10.1038/s41593-023-01485-3)
Supplement: Supplementary file 12 — Numerical source data files for figures. [file 41593_2023_1485_MOESM12_ESM.zip › source_data_edf4/edf4c.csv]

mouse	0ctrl_1paAIP2	optimality	p_choosing_high
RH934	0	0.39825	0
RH934	1	0.1375	0
RH934	0	0.476046006	0.25
RH934	1	0.44232	0
RH934	0	0.1375	0
RH934	1	0.35	0.5
RH934	0	0.301625	0.2
RH934	1	0.536842692	0.333333333
RH934	0	0.526512264	0.4
RH934	1	0.569913781	0.75
RH934	0	0.2944375	0.25
RH934	1	0.473386328	0.25
RH934	0	0.15	0
RH934	1	0.4515	0.25
RH934	0	0.421796875	0.25
RH934	1	0.461654025	0.5
RH934	0	0.15	0
RH934	1	0.36875	0.25
RH934	0	0.360739918	0.25
RH934	1	0.440414908	0.5
RH934	0	0.1375	0
RH934	1	0.1375	0
RH934	0	0.2625	0.25
RH934	1	0.15	0
RH934	0	0.1375	0
RH934	1	0.450514036	0.25
RH934	0	0.568806361	0.4
RH934	1	0.266666667	0.333333333
RH934	0	0.473416852	0.6
RH934	1	0.4375	0.75
RH934	0	0.454077475	0.5
RH934	1	0.336273406	0.25
RH934	0	0.15	0
RH934	1	0.2625	0.25
RH934	0	0.225	0.25
RH934	1	0.419779025	0.5
RH934	0	0.15	0
RH934	1	0.2625	0.25
RH934	0	0.430358496	0.5
RH934	1	0.518730684	0.5
RH934	0	0.1375	0
RH934	1	0.1375	0
RH934	0	0.455935006	0.5
RH934	1	0.15	0
RH934	0	0.1375	0
RH934	1	0.360406711	0
RH934	0	0.285875	0.2
RH934	1	0.545333333	0.666666667
RH934	0	0.3342	0.4
RH934	1	0.48957002	0.5
RH934	0	0.26775	0.25
RH934	1	0.618145801	0.75
RH934	0	0.400685381	0.333333333
RH934	1	0.2625	0.25
RH934	0	0.434	0.5
RH934	1	0.36125	0.5
RH934	0	0.392848438	0.333333333
RH934	1	0.655933849	0.75
RH934	0	0.35	0.5
RH934	1	0.30525	0.25
RH934	0	0.360482081	0.25
RH934	1	0.583483224	0.5
RH934	0	0.35	0.5
RH934	1	0.416883837	0.333333333
RH934	0	0.579941728	0.5
RH934	1	0.316957031	0.25
RH934	0	0.2	0.2
RH934	1	0.433333333	0.666666667
RH934	0	0.24878	0.2
RH934	1	0.502781152	0.5
RH934	0	0.225	0.25
RH934	1	0.544	0.75
RH934	0	0.565910363	0.666666667
RH934	1	0.523079776	0.25
RH934	0	0.5719389	0.75
RH934	1	0.399154025	0.5
RH934	0	0.266666667	0.333333333
RH934	1	0.55	1
RH934	0	0.527106128	0.5
RH934	1	0.18025	0
RH934	0	0.16	0
RH934	1	0.1825	0
RH934	0	0.35	0.5
RH934	1	0.198125	0
RH934	0	0.1825	0
RH934	1	0.44813376	0.5
RH934	0	0.2	0.2
RH934	1	0.433333333	0.666666667
RH934	0	0.364293621	0.4
RH934	1	0.29859375	0.25
RH934	0	0.225	0.25
RH934	1	0.415871094	0.5
RH934	0	0.675211261	0.666666667
RH934	1	0.58103375	0.5
RH934	0	0.498204607	0.5
RH934	1	0.40805	0.5
RH934	0	0.237828125	0
RH934	1	0.521161458	0.666666667
RH934	0	0.45222125	0.5
RH934	1	0.33102334	0.25
RH934	0	0.340878547	0.25
RH934	1	0.1375	0
RH934	0	0.3968559	0.25
RH934	1	0.721028823	0.666666667
RH934	0	0.548540231	0.5
RH934	1	0.2475	0.25
RH934	0	0.53993276	0.4
RH934	1	0.433333333	0.666666667
RH934	0	0.4372	0.6
RH934	1	0.666635689	0.75
RH934	0	0.44917056	0.5
RH934	1	0.49984375	0.75
RH934	0	0.364791667	0.333333333
RH934	1	0.43484375	0.5
RH934	0	0.323475	0.25
RH934	1	0.699994976	0.625
RH934	0	0.15	0
RH934	1	0.538323147	0.333333333
RH934	0	0.383333333	0.666666667
RH934	1	0.225	0.25
RH934	0	0.378231384	0.25
RH934	1	0.966943163	1
RH934	0	0.655485609	0.75
RH934	1	0.433333333	0.666666667
RH934	0	0.3125	0.5
RH934	1	0.44744	0.5
RH934	0	0.356691003	0.2
RH934	1	0.433333333	0.666666667
RH934	0	0.530648875	0.6
RH934	1	0.654457031	1
RH934	0	0.35	0.5
RH934	1	0.426018801	0.25
RH934	0	0.431091667	0.333333333
RH934	1	0.29859375	0.25
RH934	0	0.198475	0
RH934	1	0.445125	0.5
RH934	0	0.389276042	0.333333333
RH934	1	0.505942708	0.666666667
RH934	0	0.354494792	0.333333333
RH934	1	0.4436	0.5
RH934	0	0.4436	0.5
RH934	1	0.4596875	0.5
RH934	0	0.4375	0.75
RH934	1	0.433333333	0.666666667
RH934	0	0.269242188	0
RH934	1	0.4565	0.5
RH934	0	0.349875	0.4
RH934	1	0.692699538	0.5
RH934	0	0.475	0.75
RH934	1	0.51109375	0.75
RH934	0	0.26775	0.25
RH934	1	0.2625	0.25
RH934	0	0.524697786	0.666666667
RH934	1	0.198475	0
RH934	0	0.54002334	0.5
RH934	1	0.5638	0.75
RH934	0	0.498098441	0.333333333
RH934	1	0.662	1
RH934	0	0.466458333	0.666666667
RH934	1	0.573976	0.75
RH934	0	0.732805274	0.75
RH934	1	0.3875	0.5
RH934	0	0.415871094	0.5
RH934	1	0.700273115	1
RH934	0	0.1375	0
RH934	1	0.574925051	0.5
RH934	0	0.47967232	0.6
RH934	1	0.3875	0.5
RH934	0	0.572207031	0.75
RH934	1	0.477937402	0.5
RH934	0	0.225	0.25
RH934	1	0.22963975	0
RH934	0	0.633161458	0.666666667
RH934	1	0.562148092	0.5
RH934	0	0.35	0.5
RH934	1	0.660404025	1
RH934	0	0.379791667	0.333333333
RH934	1	0.521161458	0.666666667
RH934	0	0.683276002	1
RH934	1	0.39275	0.5
RH934	0	0.62484375	1
RH934	1	0.25945	0
RH934	0	0.787383519	0.75
RH934	1	0.580939476	0.666666667
RH934	0	0.496414063	0.5
RH934	1	0.3875	0.5
RH934	0	0.410975	0.5
RH934	1	0.3875	0.5
RH934	0	0.6225	1
RH934	1	0.55017414	0.5
RH934	0	0.434	0.5
RH934	1	0.1375	0
RH934	0	0.633125	1
RH934	1	0.559	0.75
RH934	0	0.5686	0.75
RH934	1	0.549631329	0.625
RH934	0	0.444791667	0.333333333
RH934	1	0.433333333	0.666666667
RH934	0	0.55	1
RH934	1	0.535	0.75
RH934	0	0.42884375	0.5
RH934	1	0.1375	0
RH934	0	0.62484375	1
RH934	1	0.433333333	0.666666667
RH934	0	0.7616808	1
RH934	1	0.529695111	0.5
RH934	0	0.553378547	0.75
RH934	1	0.77454668	1
RH934	0	0.5625	1
RH934	1	0.50213975	0.5
RH934	0	0.432234311	0.25
RH934	1	0.546704836	0.5
RH934	0	0.481458333	0.666666667
RH934	1	0.371121094	0.25
RH934	0	0.477937402	0.5
RH934	1	0.5486344	0.625
RH934	0	0.516458333	0.666666667
RH934	1	0.433333333	0.666666667
RH934	0	0.55	1
RH934	1	0.426219417	0.25
RH934	0	0.35	0.5
RH934	1	0.955909673	1
RH934	0	0.51109375	0.75
RH934	1	0.672609375	1
RH934	0	0.519242188	0.5
RH934	1	0.29859375	0.25
RH934	0	0.4375	0.75
RH934	1	0.5625	1
RH934	0	0.483187402	0.5
RH934	1	0.52857593	0.5
RH934	0	0.693708011	0.75
RH934	1	0.35	0.5
RH934	0	0.378906143	0
RH934	1	0.2625	0.25
RH934	0	0.48972125	0.5
RH934	1	0.4125	0.625
RH934	0	0.598666371	0.666666667
RH934	1	0.433333333	0.666666667
RH934	0	0.563951412	0.333333333
RH934	1	0.468734722	0.5
RH934	0	0.559	0.75
RH934	1	0.5625	1
RH934	0	0.62484375	1
RH934	1	0.55	1
RH934	0	0.3875	0.5
RH934	1	0.4715	0.5
RH934	0	0.477425051	0.5
RH934	1	0.5625	1
RH934	0	0.436279707	0
RH934	1	0.70884375	1
RH934	0	0.475	0.75
RH934	1	0.35	0.5
RH934	0	0.15	0
RH934	1	0.650957031	0.75
RH934	0	0.741246638	1
RH934	1	0.5218	0.75
RH934	0	0.383333333	0.666666667
RH934	1	0.433333333	0.666666667
RH934	0	0.266666667	0.333333333
RH934	1	0.545333333	0.666666667
RH934	0	0.514925051	0.5
RH934	1	0.5625	1
RH934	0	0.554883197	0.75
RH934	1	0.603233401	0.666666667
RH934	0	0.3875	0.5
RH934	1	0.3875	0.5
RH934	0	0.352937402	0.25
RH934	1	0.568374805	0.5
RH934	0	0.3465	0.25
RH934	1	0.46	0.75
RH934	0	0.475	0.75
RH934	1	0.494514531	0.25
RH934	0	0.15	0
RH934	1	0.526695878	0.5
RH934	0	0.5625	1
RH934	1	0.68106167	1
RH934	0	0.662	1
RH934	1	0.829700076	0.666666667
RH934	0	0.577568597	0.333333333
RH934	1	0.691364453	1
RH934	0	0.737548586	1
RH934	1	0.5625	1
RH934	0	0.415871094	0.5
RH934	1	0.433333333	0.666666667
RH934	0	0.3875	0.5
RH934	1	0.59238606	0.75
RH934	0	0.63631975	0.75
RH934	1	0.3875	0.5
RH934	0	0.369	0.25
RH934	1	0.4375	0.75
RH934	0	0.44213975	0.5
RH934	1	0.449995806	0.5
RH934	0	0.40803112	0.333333333
RH934	1	0.6519835	0.75
RH934	0	0.52963975	0.75
RH934	1	0.540125	0.875
RH934	0	0.55	1
RH934	1	0.433333333	0.666666667
RH934	0	0.266666667	0.333333333
RH934	1	0.55	1
RH934	0	0.498475	0.75
RH934	1	0.5625	1
RH934	0	0.689269525	0.75
RH934	1	0.433333333	0.666666667
RH934	0	0.3875	0.5
RH934	1	0.475	0.75
RH934	0	0.3725	0.5
RH934	1	0.746414063	1
RH934	0	0.64102334	0.75
RH934	1	0.669704607	0.75
RH934	0	0.510582107	0.25
RH934	1	0.614328125	0.5
RH934	0	0.266666667	0.333333333
RH934	1	0.600871094	0.75
RH934	0	0.648642009	0.5
RH934	1	0.570125	0.875
RH934	0	0.580939476	0.666666667
RH934	1	0.672609375	1
RH934	0	0.266666667	0.333333333
RH934	1	0.521161458	0.666666667
RH934	0	0.600871094	0.75
RH934	1	0.5625	1
RH934	0	0.52	0.75
RH934	1	0.691364453	1
RH934	0	0.3875	0.5
RH934	1	0.453371094	0.5
RH934	0	0.328371094	0.25
RH934	1	0.4596875	0.5
RH934	0	0.575878547	0.75
RH934	1	0.62484375	1
RH934	0	0.54988606	0.5
RH934	1	0.35	0.5
RH934	0	0.511009538	0.333333333
RH934	1	0.39275	0.5
RH934	0	0.3875	0.5
RH934	1	0.612718701	0.875
RH934	0	0.433333333	0.666666667
RH934	1	0.55	1
RH934	0	0.266666667	0.333333333
RH934	1	0.633125	1
RH934	0	0.62484375	1
RH934	1	0.5625	1
RH934	0	0.4375	0.75
RH934	1	0.55	1
RH934	0	0.3875	0.5
RH934	1	0.35463975	0.25
RH934	0	0.674878547	0.75
RH934	1	0.3875	0.5
RH934	0	0.6225	1
RH934	1	0.48025	0.75
RH934	0	0.4325	0.5
RH934	1	0.529457031	0.75
RH934	0	0.566120533	0.666666667
RH934	1	0.535	0.75
RH934	0	0.746414063	1
RH934	1	0.5375	0.875
RH934	0	0.433333333	0.666666667
RH934	1	0.609669277	0.333333333
RH934	0	0.833060315	1
RH934	1	0.506186333	0.666666667
RH934	0	0.5625	1
RH934	1	0.5625	1
RH934	0	0.519734311	0.5
RH934	1	0.578238817	0.333333333
RH934	0	0.798704257	1
RH934	1	0.468102128	0.5
RH934	0	0.676004382	0.75
RH934	1	0.3875	0.5
RH934	0	0.4123775	0.5
RH934	1	0.415871094	0.5
RH934	0	0.328371094	0.25
RH934	1	0.4375	0.75
RH934	0	0.643770833	0.666666667
RH934	1	0.475	0.75
RH934	0	0.5625	1
RH934	1	0.627228516	1
RH934	0	0.691364453	1
RH934	1	0.266666667	0.333333333
RH934	0	0.55	1
RH934	1	0.63	1
RH934	0	0.498475	0.75
RH934	1	0.5625	1
RH934	0	0.5686	0.75
RH934	1	0.466458333	0.666666667
RH934	0	0.4596875	0.5
RH934	1	0.54352334	0.75
RH934	0	0.35525	0.5
RH934	1	0.3875	0.5
RH934	0	0.520704607	0.5
RH934	1	0.70884375	1
RH934	0	0.4715	0.5
RH934	1	0.4375	0.75
RH934	0	0.433333333	0.666666667
RH934	1	0.4273775	0.5
RH934	0	0.493248594	0.5
RH934	1	0.58125	1
RH934	0	0.55	1
RH934	1	0.545333333	0.666666667
RH934	0	0.621625889	0.666666667
RH934	1	0.55	1
RH934	0	0.6225	1
RH934	1	0.5625	1
RH934	0	0.475	0.75
RH934	1	0.314791667	0.333333333
RH934	0	0.6871875	1
RH934	1	0.4375	0.75
RH934	0	0.478808496	0.25
RH934	1	0.519957414	0
RH934	0	0.35	0.5
RH934	1	0.5625	1
RH934	0	0.590878547	0.75
RH934	1	0.4375	0.75
RH934	0	0.433333333	0.666666667
RH934	1	0.738378547	1
RH934	0	0.266666667	0.333333333
RH934	1	0.625562278	0.875
RH934	0	0.55	1
RH934	1	0.433333333	0.666666667
RH934	0	0.633125	1
RH934	1	0.55	1
RH934	0	0.5625	1
RH934	1	0.5625	1
RH934	0	0.475	0.75
RH934	1	0.466458333	0.666666667
RH934	0	0.5625	1
RH934	1	0.4375	0.75
RH934	0	0.63094375	0.75
RH934	1	0.914257095	1
RH934	0	0.529457031	0.75
RH934	1	0.623105405	0.5
RH934	0	0.66852334	1
RH934	1	0.4375	0.75
RH934	0	0.433333333	0.666666667
RH934	1	0.51109375	0.75
RH934	0	0.266666667	0.333333333
RH934	1	0.612421875	1
RH934	0	0.55	1
RH934	1	0.504959222	0.333333333
RH934	0	0.55	1
RH934	1	0.668166076	0.666666667
RH934	0	0.48025	0.75
RH934	1	0.5625	1
RH934	0	0.655630611	0.75
RH934	1	0.67992	1
RH934	0	0.5625	1
RH934	1	0.664413402	0.75
RH934	0	0.475	0.75
RH934	1	0.4596875	0.5
RH934	0	0.65994	1
RH934	1	0.6871875	1
RH934	0	0.5625	1
RH934	1	0.477425051	0.5
RH934	0	0.464272809	0.333333333
RH934	1	0.54259375	0.75
RH934	0	0.319900068	0
RH934	1	0.608087248	0.875
RH934	0	0.580939476	0.666666667
RH934	1	0.587838063	0.666666667
RH934	0	0.55	1
RH934	1	0.433333333	0.666666667
RH934	0	0.4375	0.75
RH934	1	0.5625	1
RH934	0	0.4375	0.75
RH934	1	0.55	1
RH934	0	0.5625	1
RH934	1	0.475	0.75
RH934	0	0.646894434	0.75
RH934	1	0.3875	0.5
RH934	0	0.540871094	0.75
RH934	1	0.5625	1
RH934	0	0.542925775	0.75
RH934	1	0.35	0.5
RH934	0	0.316666667	0.333333333
RH934	1	0.602925775	0.75
RH934	0	0.15	0
RH934	1	0.545587248	0.75
RH934	0	0.633125	1
RH934	1	0.672609375	1
RH934	0	0.55	1
RH934	1	0.433333333	0.666666667
RH934	0	0.4375	0.75
RH934	1	0.766168186	0.5
RH934	0	0.4375	0.75
RH934	1	0.576112124	0.333333333
RH934	0	0.5625	1
RH934	1	0.475	0.75
RH934	0	0.475	0.75
RH934	1	0.3875	0.5
RH934	0	0.475	0.75
RH934	1	0.5625	1
RH934	0	0.4375	0.75
RH934	1	0.574973786	0.75
RH934	0	0.316666667	0.333333333
RH934	1	0.711124557	0.75
RH934	0	0.719806063	0.666666667
RH934	1	0.56075	0.875
RH934	0	0.55	1
RH934	1	0.55	1
RH934	0	0.55	1
RH934	1	0.691364453	1
RH934	0	0.4375	0.75
RH934	1	0.3875	0.5
RH934	0	0.744724557	0.75
RH934	1	0.466458333	0.666666667
RH934	0	0.5625	1
RH934	1	0.410975	0.5
RH934	0	0.475	0.75
RH934	1	0.3875	0.5
RH934	0	0.475	0.75
RH934	1	0.616174495	0.75
RH934	0	0.4375	0.75
RH934	1	0.563624557	0.5
RH934	0	0.574697786	0.666666667
RH934	1	0.293187402	0
RH934	0	0.691364453	1
RH934	1	0.684890166	0.75
RH934	0	0.55	1
RH934	1	0.523901033	0.666666667
RH934	0	0.603233401	0.666666667
RH934	1	0.55	1
RH934	0	0.4375	0.75
RH934	1	0.494848991	0
RH934	0	0.3725	0.5
RH934	1	0.662	1
RH934	0	0.5625	1
RH934	1	0.624693396	0.5
RH934	0	0.475	0.75
RH934	1	0.3217795	0
RH934	0	0.66852334	1
RH934	1	0.614883197	0.75
RH934	0	0.491219417	0.5
RH934	1	0.505454836	0.5
RH934	0	0.707923015	1
RH934	1	0.65734375	0.75
RH934	0	0.55	1
RH934	1	0.568712525	0.75
RH934	0	0.55	1
RH934	1	0.383333333	0.666666667
RH934	0	0.433333333	0.666666667
RH934	1	0.525354629	0.333333333
RH934	0	0.526124557	0.5
RH934	1	0.1375	0
RH934	0	0.574925051	0.5
RH934	1	0.55	1
RH934	0	0.5625	1
RH934	1	0.4484375	0.5
RH934	0	0.675204836	1
RH934	1	0.544257095	0.5
RH934	0	0.623536259	0.5
RH934	1	0.6225	1
RH934	0	0.35	0.5
RH934	1	0.529457031	0.75
RH934	0	0.55	1
RH934	1	0.622822786	0.666666667
RH934	0	0.553916536	0.666666667
RH934	1	0.654421875	1
RH934	0	0.55	1
RH934	1	0.662	1
RH934	0	0.672609375	1
RH934	1	0.266666667	0.333333333
RH934	0	0.425380727	0.25
RH934	1	0.1375	0
RH934	0	0.3875	0.5
RH934	1	0.55	1
RH934	0	0.5625	1
RH934	1	0.35	0.5
RH934	0	0.565644878	0.75
RH934	1	0.7305	1
RH934	0	0.68484375	1
RH934	1	0.5625	1
RH934	0	0.5945568	0.5
RH934	1	0.415871094	0.5
RH934	0	0.55	1
RH934	1	0.433333333	0.666666667
RH934	0	0.433333333	0.666666667
RH934	1	0.531735625	0.75
RH934	0	0.55	1
RH934	1	0.621625889	0.666666667
RH934	0	0.55	1
RH934	1	0.545333333	0.666666667
RH934	0	0.41	0.5
RH934	1	0.1375	0
RH934	0	0.587704836	0.75
RH934	1	0.580939476	0.666666667
RH934	0	0.5625	1
RH934	1	0.529457031	0.75
RH934	0	0.4375	0.75
RH934	1	0.519242188	0.5
RH934	0	0.565437402	0.75
RH934	1	0.627599769	0.75
RH934	0	0.5745904	0.75
RH934	1	0.49984375	0.75
RH934	0	0.602521009	0.333333333
RH934	1	0.433333333	0.666666667
RH934	0	0.389519667	0.333333333
RH934	1	0.45118875	0.625
RH934	0	0.621625889	0.666666667
RH934	1	0.433333333	0.666666667
RH934	0	0.521161458	0.666666667
RH934	1	0.433333333	0.666666667
RH936	0	0.316666667	0
RH936	1	0.386625	0.2
RH936	0	0.1375	0
RH936	1	0.308	0.2
RH936	0	0.281124038	0.2
RH936	1	0.361013839	0.428571429
RH936	0	0.419674889	0.4
RH936	1	0.2326705	0.2
RH936	0	0.303333333	0
RH936	1	0.362105615	0.2
RH936	0	0.485191667	0.666666667
RH936	1	0.413252875	0.333333333
RH936	0	0.504348021	0.4
RH936	1	0.276160714	0.285714286
RH936	0	0.520582023	0.5
RH936	1	0.359696863	0.4
RH936	0	0.49453125	0.25
RH936	1	0.431666667	0.333333333
RH936	0	0.482843359	0.666666667
RH936	1	0.51416758	0.333333333
RH936	0	0.15	0
RH936	1	0.323569499	0.2
RH936	0	0.1375	0
RH936	1	0.523049556	0.6
RH936	0	0.324050988	0.2
RH936	1	0.423039548	0.571428571
RH936	0	0.26109375	0.25
RH936	1	0.365175987	0.4
RH936	0	0.2655	0.166666667
RH936	1	0.529650669	0.6
RH936	0	0.548165607	0.5
RH936	1	0.404810081	0.5
RH936	0	0.584161797	0.8
RH936	1	0.38508441	0.142857143
RH936	0	0.39475	0.5
RH936	1	0.228875	0.2
RH936	0	0.37484375	0.5
RH936	1	0.466458333	0.666666667
RH936	0	0.314791667	0.333333333
RH936	1	0.266666667	0.333333333
RH936	0	0.15	0
RH936	1	0.267875	0.2
RH936	0	0.33678055	0.25
RH936	1	0.622072518	0.6
RH936	0	0.380936907	0.4
RH936	1	0.42738565	0.285714286
RH936	0	0.444955203	0.5
RH936	1	0.477628134	0.6
RH936	0	0.220833333	0.166666667
RH936	1	0.311571875	0.2
RH936	0	0.428125	0.5
RH936	1	0.3375	0.5
RH936	0	0.55935192	0.6
RH936	1	0.286054943	0.142857143
RH936	0	0.551994404	0.5
RH936	1	0.635362404	0.4
RH936	0	0.26109375	0.25
RH936	1	0.314791667	0.333333333
RH936	0	0.266666667	0.333333333
RH936	1	0.237828125	0
RH936	0	0.438662592	0.333333333
RH936	1	0.348	0.4
RH936	0	0.39423775	0.25
RH936	1	0.437875	0.6
RH936	0	0.434267	0.4
RH936	1	0.384732143	0.428571429
RH936	0	0.35	0.5
RH936	1	0.318	0.4
RH936	0	0.362193333	0.333333333
RH936	1	0.405392	0.4
RH936	0	0.4197125	0.5
RH936	1	0.3375	0.5
RH936	0	0.43	0.6
RH936	1	0.65782459	0.714285714
RH936	0	0.370534375	0.375
RH936	1	0.166	0
RH936	0	0.225	0.25
RH936	1	0.266666667	0.333333333
RH936	0	0.266666667	0.333333333
RH936	1	0.44440128	0.333333333
RH936	0	0.18	0
RH936	1	0.461353182	0.4
RH936	0	0.485196	0.5
RH936	1	0.31878	0.4
RH936	0	0.27878	0.2
RH936	1	0.42554549	0.428571429
RH936	0	0.413739016	0.25
RH936	1	0.448	0.6
RH936	0	0.370068945	0.333333333
RH936	1	0.473565625	0.6
RH936	0	0.330529833	0.166666667
RH936	1	0.456893642	0.333333333
RH936	0	0.326102	0.2
RH936	1	0.369196429	0.428571429
RH936	0	0.394857422	0.25
RH936	1	0.60759086	0.6
RH936	0	0.225	0.25
RH936	1	0.664185396	0.333333333
RH936	0	0.266666667	0.333333333
RH936	1	0.18	0
RH936	0	0.15	0
RH936	1	0.33	0.4
RH936	0	0.586363742	0.5
RH936	1	0.27	0.4
RH936	0	0.615929494	0.6
RH936	1	0.301926339	0.285714286
RH936	0	0.548523586	0.5
RH936	1	0.318	0.4
RH936	0	0.279166667	0.333333333
RH936	1	0.489018672	0.6
RH936	0	0.560354102	0.5
RH936	1	0.305783367	0.166666667
RH936	0	0.23	0.2
RH936	1	0.440015888	0.428571429
RH936	0	0.476038817	0.5
RH936	1	0.663275	0.8
RH936	0	0.225	0.25
RH936	1	0.379791667	0.333333333
RH936	0	0.533606449	0.666666667
RH936	1	0.421171396	0.333333333
RH936	0	0.424295442	0.333333333
RH936	1	0.473565625	0.6
RH936	0	0.26109375	0.25
RH936	1	0.315437402	0.25
RH936	0	0.394875	0.4
RH936	1	0.478370194	0.571428571
RH936	0	0.3125	0.5
RH936	1	0.448	0.6
RH936	0	0.538490587	0.5
RH936	1	0.476875	0.6
RH936	0	0.511817333	0.666666667
RH936	1	0.360166667	0.333333333
RH936	0	0.264561795	0
RH936	1	0.439454688	0.5
RH936	0	0.444900391	0.375
RH936	1	0.3725	0.5
RH936	0	0.225	0.25
RH936	1	0.266666667	0.333333333
RH936	0	0.614782697	0.666666667
RH936	1	0.198125	0
RH936	0	0.558133333	0.666666667
RH936	1	0.513437585	0.6
RH936	0	0.621371094	0.5
RH936	1	0.37484375	0.5
RH936	0	0.3	0.4
RH936	1	0.470742049	0.571428571
RH936	0	0.290871094	0.25
RH936	1	0.4	0.6
RH936	0	0.437395833	0.666666667
RH936	1	0.519875	0.8
RH936	0	0.445833333	0.666666667
RH936	1	0.502065514	0.5
RH936	0	0.45288	0.4
RH936	1	0.509874417	0.333333333
RH936	0	0.49551167	0.625
RH936	1	0.714457031	1
RH936	0	0.449782322	0.5
RH936	1	0.237828125	0
RH936	0	0.520133025	0.333333333
RH936	1	0.15	0
RH936	0	0.433333333	0.666666667
RH936	1	0.518	0.8
RH936	0	0.43484375	0.5
RH936	1	0.600039769	0.5
RH936	0	0.4672	0.6
RH936	1	0.637931539	0.714285714
RH936	0	0.59344375	0.75
RH936	1	0.328106558	0.2
RH936	0	0.347143229	0.333333333
RH936	1	0.441345244	0.2
RH936	0	0.574848893	0.833333333
RH936	1	0.55810056	0.666666667
RH936	0	0.835769696	1
RH936	1	0.299895833	0.166666667
RH936	0	0.46369303	0.625
RH936	1	0.538082107	0.5
RH936	0	0.2475	0.25
RH936	1	0.349791667	0.333333333
RH936	0	0.316666667	0.333333333
RH936	1	0.446586667	0.333333333
RH936	0	0.323666667	0.333333333
RH936	1	0.47	0.8
RH936	0	0.35	0.5
RH936	1	0.35	0.5
RH936	0	0.367343686	0.2
RH936	1	0.433392857	0.571428571
RH936	0	0.4375	0.75
RH936	1	0.348	0.4
RH936	0	0.279166667	0.333333333
RH936	1	0.497875	0.6
RH936	0	0.472418333	0.666666667
RH936	1	0.504747396	0.666666667
RH936	0	0.488	0.8
RH936	1	0.272138021	0.166666667
RH936	0	0.444891748	0.375
RH936	1	0.45275	0.5
RH936	0	0.41	0.5
RH936	1	0.837389505	1
RH936	0	0.316666667	0.333333333
RH936	1	0.18	0
RH936	0	0.266666667	0.333333333
RH936	1	0.4042	0.6
RH936	0	0.537371094	0.5
RH936	1	0.35	0.5
RH936	0	0.390163869	0.4
RH936	1	0.437551339	0.571428571
RH936	0	0.415871094	0.5
RH936	1	0.3	0.4
RH936	0	0.398804688	0.5
RH936	1	0.4	0.6
RH936	0	0.447450034	0.5
RH936	1	0.454354102	0.5
RH936	0	0.618	1
RH936	1	0.549549414	0.5
RH936	0	0.570525532	0.571428571
RH936	1	0.2475	0.25
RH936	0	0.2475	0.25
RH936	1	0.481458333	0.666666667
RH936	0	0.51120112	0.333333333
RH936	1	0.15	0
RH936	0	0.266666667	0.333333333
RH936	1	0.571019628	0.2
RH936	0	0.285	0.25
RH936	1	0.285975	0.25
RH936	0	0.3	0.4
RH936	1	0.330558256	0.285714286
RH936	0	0.35	0.5
RH936	1	0.464978233	0.6
RH936	0	0.351864901	0.333333333
RH936	1	0.3342	0.4
RH936	0	0.462395833	0.666666667
RH936	1	0.437395833	0.666666667
RH936	0	0.449902	0.6
RH936	1	0.268958333	0.166666667
RH936	0	0.544511161	0.714285714
RH936	1	0.650727947	0.5
RH936	0	0.225	0.25
RH936	1	0.633125	1
RH936	0	0.513333333	0.666666667
RH936	1	0.703471765	0.666666667
RH936	0	0.8331279	1
RH936	1	0.649749813	0.8
RH936	0	0.594096781	0.5
RH936	1	0.225	0.25
RH936	0	0.282696875	0.2
RH936	1	0.435874944	0.428571429
RH936	0	0.35	0.5
RH936	1	0.549999287	0.8
RH936	0	0.413312945	0.333333333
RH936	1	0.28434062	0.2
RH936	0	0.553517183	0.666666667
RH936	1	0.531412944	0.666666667
RH936	0	0.510275486	0.4
RH936	1	0.411629167	0.333333333
RH936	0	0.437511359	0.571428571
RH936	1	0.559	0.75
RH936	0	0.640180566	0.75
RH936	1	0.55	1
RH936	0	0.296666667	0.333333333
RH936	1	0.364791667	0.333333333
RH936	0	0.481458333	0.666666667
RH936	1	0.5552	0.8
RH936	0	0.35	0.5
RH936	1	0.503718746	0.25
RH936	0	0.349875	0.4
RH936	1	0.370535714	0.428571429
RH936	0	0.574999766	0.75
RH936	1	0.47	0.8
RH936	0	0.3790625	0.5
RH936	1	0.547199463	0.6
RH936	0	0.544166667	0.833333333
RH936	1	0.447450034	0.5
RH936	0	0.647140041	0.6
RH936	1	0.493549414	0.5
RH936	0	0.446959766	0.285714286
RH936	1	0.469707031	0.5
RH936	0	0.487927843	0.25
RH936	1	0.486503333	0.666666667
RH936	0	0.266666667	0.333333333
RH936	1	0.207	0
RH936	0	0.433333333	0.666666667
RH936	1	0.600696875	0.8
RH936	0	0.473692261	0.5
RH936	1	0.2625	0.25
RH936	0	0.35	0.5
RH936	1	0.399910714	0.571428571
RH936	0	0.454734311	0.25
RH936	1	0.4042	0.6
RH936	0	0.487499839	0.666666667
RH936	1	0.513848889	0.4
RH936	0	0.451291602	0.5
RH936	1	0.610689167	0.833333333
RH936	0	0.266	0.2
RH936	1	0.576729167	0.833333333
RH936	0	0.780282623	1
RH936	1	0.4975	0.75
RH936	0	0.41234375	0.5
RH936	1	0.383333333	0.666666667
RH936	0	0.545333333	0.666666667
RH936	1	0.663865723	0.666666667
RH936	0	0.433333333	0.666666667
RH936	1	0.537875	0.8
RH936	0	0.3125	0.5
RH936	1	0.441957031	0.5
RH936	0	0.35	0.5
RH936	1	0.438767652	0.428571429
RH936	0	0.4475	0.5
RH936	1	0.35434062	0.4
RH936	0	0.420833333	0.666666667
RH936	1	0.419875	0.6
RH936	0	0.585729167	0.833333333
RH936	1	0.461483333	0.666666667
RH936	0	0.373565625	0.4
RH936	1	0.6147446	0.833333333
RH936	0	0.508990571	0.714285714
RH936	1	0.415871094	0.5
RH936	0	0.35	0.5
RH936	1	0.501072501	0
RH936	0	0.296666667	0.333333333
RH936	1	0.383333333	0.666666667
RH936	0	0.433333333	0.666666667
RH936	1	0.428875	0.6
RH936	0	0.523075701	0.25
RH936	1	0.555942261	0.75
RH936	0	0.35	0.5
RH936	1	0.485535714	0.714285714
RH936	0	0.464457031	0.5
RH936	1	0.418	0.6
RH936	0	0.420833333	0.666666667
RH936	1	0.37	0.6
RH936	0	0.539062333	0.666666667
RH936	1	0.420833333	0.666666667
RH936	0	0.426075	0.4
RH936	1	0.368538997	0.166666667
RH936	0	0.567694196	0.714285714
RH936	1	0.35	0.5
RH936	0	0.35	0.5
RH936	1	0.549583333	0.666666667
RH936	0	0.3125	0.5
RH936	1	0.6748	1
RH936	0	0.433333333	0.666666667
RH936	1	0.519875	0.8
RH936	0	0.486476	0.5
RH936	1	0.6620904	1
RH936	0	0.35	0.5
RH936	1	0.42601593	0.285714286
RH936	0	0.29859375	0.25
RH936	1	0.767834562	0.8
RH936	0	0.3989265	0.5
RH936	1	0.331902	0.4
RH936	0	0.420833333	0.666666667
RH936	1	0.422791602	0.5
RH936	0	0.586289638	0.6
RH936	1	0.320729167	0.333333333
RH936	0	0.435071373	0.428571429
RH936	1	0.35	0.5
RH936	0	0.352937402	0.25
RH936	1	0.383333333	0.666666667
RH936	0	0.3125	0.5
RH936	1	0.55	1
RH936	0	0.678405763	0.666666667
RH936	1	0.603755	0.8
RH936	0	0.30525	0.25
RH936	1	0.565437402	0.75
RH936	0	0.556103824	0.75
RH936	1	0.648377877	0.857142857
RH936	0	0.2625	0.25
RH936	1	0.5	0.8
RH936	0	0.38715904	0.333333333
RH936	1	0.290913607	0
RH936	0	0.665385417	0.833333333
RH936	1	0.576380833	0.666666667
RH936	0	0.476875	0.6
RH936	1	0.493549414	0.5
RH936	0	0.705161061	0.714285714
RH936	1	0.573976	0.75
RH936	0	0.465878547	0.5
RH936	1	0.383333333	0.666666667
RH936	0	0.3125	0.5
RH936	1	0.580939476	0.666666667
RH936	0	0.314791667	0.333333333
RH936	1	0.5	0.8
RH936	0	0.75229668	0.75
RH936	1	0.376113177	0
RH936	0	0.466892616	0.5
RH936	1	0.442081148	0.428571429
RH936	0	0.660557031	0.75
RH936	1	0.577765625	0.8
RH936	0	0.529062428	0.666666667
RH936	1	0.417075	0.4
RH936	0	0.56676434	0.666666667
RH936	1	0.3865625	0.5
RH936	0	0.519875	0.8
RH936	1	0.548858333	0.666666667
RH936	0	0.335408482	0.285714286
RH936	1	0.572704836	0.75
RH936	0	0.754457029	1
RH936	1	0.38724987	0.333333333
RH936	0	0.3125	0.5
RH936	1	0.433333333	0.666666667
RH936	0	0.545333333	0.666666667
RH936	1	0.588029937	0.6
RH936	0	0.52	0.75
RH936	1	0.501957031	0.5
RH936	0	0.3125	0.5
RH936	1	0.71982047	1
RH936	0	0.475	0.75
RH936	1	0.41878	0.6
RH936	0	0.691006739	0.833333333
RH936	1	0.443565625	0.6
RH936	0	0.385922132	0.333333333
RH936	1	0.462395833	0.666666667
RH936	0	0.4042	0.6
RH936	1	0.520729167	0.833333333
RH936	0	0.610511161	0.714285714
RH936	1	0.57109375	0.75
RH936	0	0.46	0.75
RH936	1	0.797179356	0.666666667
RH936	0	0.3125	0.5
RH936	1	0.433333333	0.666666667
RH936	0	0.576315481	0.333333333
RH936	1	0.518	0.8
RH936	0	0.4375	0.75
RH936	1	0.738457031	1
RH936	0	0.3125	0.5
RH936	1	0.527767857	0.857142857
RH936	0	0.435558019	0.25
RH936	1	0.352696875	0.4
RH936	0	0.499895833	0.666666667
RH936	1	0.286896875	0.2
RH936	0	0.564704697	0.5
RH936	1	0.343879167	0.333333333
RH936	0	0.549868928	0.8
RH936	1	0.628484	1
RH936	0	0.580678571	0.714285714
RH936	1	0.3725	0.5
RH936	0	0.4375	0.75
RH936	1	0.633125	1
RH936	0	0.949473819	0.5
RH936	1	0.433333333	0.666666667
RH936	0	0.774489453	1
RH936	1	0.47	0.8
RH936	0	0.4375	0.75
RH936	1	0.5625	1
RH936	0	0.335704607	0.25
RH936	1	0.533408482	0.714285714
RH936	0	0.801234334	1
RH936	1	0.419875	0.6
RH936	0	0.477614476	0.333333333
RH936	1	0.319875	0.4
RH936	0	0.423182227	0.5
RH936	1	0.564913711	0.666666667
RH936	0	0.639549922	0.8
RH936	1	0.5625	1
RH936	0	0.485096829	0.428571429
RH936	1	0.35	0.5
RH936	0	0.6465	1
RH936	1	0.481458333	0.666666667
RH936	0	0.6871875	1
RH936	1	0.433333333	0.666666667
RH936	0	0.481458333	0.666666667
RH936	1	0.64488	1
RH936	0	0.4375	0.75
RH936	1	0.543808496	0.5
RH936	0	0.67244	0.75
RH936	1	0.4585286	0.571428571
RH936	0	0.3575	0.5
RH936	1	0.640975373	0.6
RH936	0	0.349229167	0.333333333
RH936	1	0.27	0.4
RH936	0	0.626783367	0.666666667
RH936	1	0.420833333	0.666666667
RH936	0	0.4342	0.6
RH936	1	0.530751667	0.833333333
RH936	0	0.470378571	0.571428571
RH936	1	0.559	0.75
RH936	0	0.625629658	0.5
RH936	1	0.637041536	0.666666667
RH936	0	0.4596875	0.5
RH936	1	0.423177597	0.333333333
RH936	0	0.569628333	0.666666667
RH936	1	0.57	1
RH936	0	0.699865051	0.75
RH936	1	0.3875	0.5
RH936	0	0.654457031	1
RH936	1	0.590767857	0.857142857
RH936	0	0.4975	0.75
RH936	1	0.560648875	0.6
RH936	0	0.548233333	0.666666667
RH936	1	0.252696875	0.2
RH936	0	0.503045833	0.666666667
RH936	1	0.695582227	1
RH936	0	0.4	0.6
RH936	1	0.479166667	0.833333333
RH936	0	0.700013337	1
RH936	1	0.3725	0.5
RH936	0	0.3875	0.5
RH936	1	0.633125	1
RH936	0	0.3875	0.5
RH936	1	0.266666667	0.333333333
RH936	0	0.383333333	0.666666667
RH936	1	0.585667274	0.6
RH936	0	0.52234375	0.75
RH936	1	0.713553812	0.75
RH936	0	0.51109375	0.75
RH936	1	0.617727623	1
RH936	0	0.337937402	0.25
RH936	1	0.583829937	0.6
RH936	0	0.445833333	0.666666667
RH936	1	0.497827	0.6
RH936	0	0.546124935	0.666666667
RH936	1	0.5625	1
RH936	0	0.410264312	0.4
RH936	1	0.479166667	0.833333333
RH936	0	0.546461998	0.714285714
RH936	1	0.535	0.75
RH936	0	0.3875	0.5
RH936	1	0.521161458	0.666666667
RH936	0	0.746414063	1
RH936	1	0.819469505	1
RH936	0	0.414272809	0.333333333
RH936	1	0.4	0.6
RH936	0	0.6225	1
RH936	1	0.4375	0.75
RH936	0	0.475	0.75
RH936	1	0.583592524	0.571428571
RH936	0	0.37484375	0.5
RH936	1	0.49678	0.6
RH936	0	0.447791602	0.5
RH936	1	0.467998658	0.6
RH936	0	0.431414063	0.5
RH936	1	0.523136405	0.666666667
RH936	0	0.848831318	0.8
RH936	1	0.479166667	0.833333333
RH936	0	0.511631196	0.571428571
RH936	1	0.475	0.75
RH936	0	0.581928057	0.25
RH936	1	0.433333333	0.666666667
RH936	0	0.5625	1
RH936	1	0.55	1
RH936	0	0.558133333	0.666666667
RH936	1	0.5672	0.8
RH936	0	0.46	0.75
RH936	1	0.624871094	0.75
RH936	0	0.475	0.75
RH936	1	0.578392857	0.857142857
RH936	0	0.5215	0.75
RH936	1	0.35	0.5
RH936	0	0.580298198	0.666666667
RH936	1	0.270696875	0.2
RH936	0	0.524902549	0.666666667
RH936	1	0.544166667	0.833333333
RH936	0	0.537875	0.8
RH936	1	0.67711904	0.833333333
RH936	0	0.418638347	0.285714286
RH936	1	0.39275	0.5
RH936	0	0.444791667	0.333333333
RH936	1	0.676525911	0.666666667
RH936	0	0.519242188	0.5
RH936	1	0.656940249	0.333333333
RH936	0	0.296666667	0.333333333
RH936	1	0.64872523	0.8
RH936	0	0.519734311	0.5
RH936	1	0.62484375	1
RH936	0	0.475	0.75
RH936	1	0.450555	0.571428571
RH936	0	0.661476	1
RH936	1	0.26775	0.25
RH936	0	0.655517512	0.666666667
RH936	1	0.259590847	0
RH936	0	0.45408106	0.166666667
RH936	1	0.623804688	1
RH936	0	0.47	0.8
RH936	1	0.6040625	1
RH936	0	0.511875	0.571428571
RH936	1	0.535	0.75
RH936	0	0.516458333	0.666666667
RH936	1	0.568776504	0.333333333
RH936	0	0.6871875	1
RH936	1	0.431091667	0.333333333
RH936	0	0.266666667	0.333333333
RH936	1	0.5522	0.8
RH936	0	0.49984375	0.75
RH936	1	0.42884375	0.5
RH936	0	0.475	0.75
RH936	1	0.513094832	0.571428571
RH936	0	0.5625	1
RH936	1	0.6286	0.75
RH936	0	0.548	0.8
RH936	1	0.568320625	0.6
RH936	0	0.57151556	0.666666667
RH936	1	0.528229167	0.833333333
RH936	0	0.6372	1
RH936	1	0.5625	1
RH936	0	0.481253571	0.571428571
RH936	1	0.528674495	0.5
RH936	0	0.364791667	0.333333333
RH936	1	0.198125	0
RH936	0	0.5625	1
RH936	1	0.444791667	0.333333333
RH935	0	0.316625	0.2
RH935	1	0.1375	0
RH935	0	0.225	0.25
RH935	1	0.4271725	0.5
RH935	0	0.15	0
RH935	1	0.225	0.25
RH935	0	0.346833333	0
RH935	1	0.42555	0.6
RH935	0	0.1375	0
RH935	1	0.266666667	0.333333333
RH935	0	0.1375	0
RH935	1	0.266666667	0.333333333
RH935	0	0.336487767	0.25
RH935	1	0.479840266	0.6
RH935	0	0.1375	0
RH935	1	0.309575	0.333333333
RH935	0	0.1375	0
RH935	1	0.1375	0
RH935	0	0.336487767	0.25
RH935	1	0.494453279	0.75
RH935	0	0.23	0.2
RH935	1	0.280721691	0.166666667
RH935	0	0.427539375	0.5
RH935	1	0.26109375	0.25
RH935	0	0.627655813	0.666666667
RH935	1	0.417	0.5
RH935	0	0.1375	0
RH935	1	0.318	0.4
RH935	0	0.361967888	0.25
RH935	1	0.266666667	0.333333333
RH935	0	0.522581755	0.5
RH935	1	0.266666667	0.333333333
RH935	0	0.16	0
RH935	1	0.527673799	0.4
RH935	0	0.1375	0
RH935	1	0.266666667	0.333333333
RH935	0	0.54688684	0.5
RH935	1	0.1375	0
RH935	0	0.2625	0.25
RH935	1	0.4375	0.75
RH935	0	0.23	0.2
RH935	1	0.357781342	0.333333333
RH935	0	0.2475	0.25
RH935	1	0.37484375	0.5
RH935	0	0.364791667	0.333333333
RH935	1	0.35	0.5
RH935	0	0.1375	0
RH935	1	0.3	0.4
RH935	0	0.2625	0.25
RH935	1	0.266666667	0.333333333
RH935	0	0.19609375	0
RH935	1	0.266666667	0.333333333
RH935	0	0.1375	0
RH935	1	0.459551669	0.6
RH935	0	0.1375	0
RH935	1	0.566436794	0.666666667
RH935	0	0.35	0.5
RH935	1	0.1375	0
RH935	0	0.2625	0.25
RH935	1	0.4375	0.75
RH935	0	0.384818672	0.4
RH935	1	0.224333333	0.166666667
RH935	0	0.225	0.25
RH935	1	0.26109375	0.25
RH935	0	0.316666667	0.333333333
RH935	1	0.35	0.5
RH935	0	0.274390904	0.166666667
RH935	1	0.379999944	0.2
RH935	0	0.2625	0.25
RH935	1	0.54166659	0.666666667
RH935	0	0.1375	0
RH935	1	0.266666667	0.333333333
RH935	0	0.1375	0
RH935	1	0.37	0.6
RH935	0	0.1375	0
RH935	1	0.433333333	0.666666667
RH935	0	0.328371094	0.25
RH935	1	0.1375	0
RH935	0	0.2625	0.25
RH935	1	0.501239016	0.5
RH935	0	0.47963741	0.6
RH935	1	0.330252463	0.166666667
RH935	0	0.225	0.25
RH935	1	0.449334087	0.5
RH935	0	0.745531311	0.666666667
RH935	1	0.35	0.5
RH935	0	0.332843366	0.333333333
RH935	1	0.348	0.4
RH935	0	0.404666376	0.25
RH935	1	0.3125	0.5
RH935	0	0.3465	0.25
RH935	1	0.266666667	0.333333333
RH935	0	0.342213401	0.25
RH935	1	0.447754057	0.4
RH935	0	0.1375	0
RH935	1	0.323666667	0.333333333
RH935	0	0.486849282	0.5
RH935	1	0.1375	0
RH935	0	0.2625	0.25
RH935	1	0.462635095	0.25
RH935	0	0.4	0.6
RH935	1	0.1525	0
RH935	0	0.4436	0.5
RH935	1	0.50826518	0.25
RH935	0	0.314791667	0.333333333
RH935	1	0.35	0.5
RH935	0	0.403484	0.5
RH935	1	0.57244	0.75
RH935	0	0.225	0.25
RH935	1	0.3125	0.5
RH935	0	0.2625	0.25
RH935	1	0.266666667	0.333333333
RH935	0	0.225	0.25
RH935	1	0.261902	0.2
RH935	0	0.362239713	0.25
RH935	1	0.266666667	0.333333333
RH935	0	0.3875	0.5
RH935	1	0.1375	0
RH935	0	0.487329226	0.5
RH935	1	0.591800781	0.75
RH935	0	0.4	0.6
RH935	1	0.1375	0
RH935	0	0.35928055	0
RH935	1	0.37484375	0.5
RH935	0	0.466458333	0.666666667
RH935	1	0.31713975	0.25
RH935	0	0.487407782	0.666666667
RH935	1	0.475	0.75
RH935	0	0.434	0.5
RH935	1	0.3125	0.5
RH935	0	0.687655039	0.75
RH935	1	0.266666667	0.333333333
RH935	0	0.266666667	0.333333333
RH935	1	0.348	0.4
RH935	0	0.36581995	0.25
RH935	1	0.541276396	0.666666667
RH935	0	0.30525	0.25
RH935	1	0.1375	0
RH935	0	0.491249976	0.5
RH935	1	0.4375	0.75
RH935	0	0.4	0.6
RH935	1	0.13	0
RH935	0	0.1375	0
RH935	1	0.5215	0.75
RH935	0	0.6748	1
RH935	1	0.225	0.25
RH935	0	0.3525	0.5
RH935	1	0.39275	0.5
RH935	0	0.2475	0.25
RH935	1	0.3125	0.5
RH935	0	0.475	0.75
RH935	1	0.266666667	0.333333333
RH935	0	0.566663438	0.666666667
RH935	1	0.3	0.4
RH935	0	0.17359375	0
RH935	1	0.383333333	0.666666667
RH935	0	0.2625	0.25
RH935	1	0.1375	0
RH935	0	0.556024101	0.75
RH935	1	0.4375	0.75
RH935	0	0.541854814	0.6
RH935	1	0.465043869	0.4
RH935	0	0.3465	0.25
RH935	1	0.418808496	0.25
RH935	0	0.552100934	0.333333333
RH935	1	0.225	0.25
RH935	0	0.502969703	0.5
RH935	1	0.556195516	0.75
RH935	0	0.616249751	0.75
RH935	1	0.762466683	1
RH935	0	0.68115297	1
RH935	1	0.266666667	0.333333333
RH935	0	0.433333333	0.666666667
RH935	1	0.3	0.4
RH935	0	0.1375	0
RH935	1	0.383333333	0.666666667
RH935	0	0.2625	0.25
RH935	1	0.54944607	0.5
RH935	0	0.4375	0.75
RH935	1	0.4375	0.75
RH935	0	0.712944068	1
RH935	1	0.3	0.4
RH935	0	0.2625	0.25
RH935	1	0.5621875	0.75
RH935	0	0.316666667	0.333333333
RH935	1	0.225	0.25
RH935	0	0.399837937	0.333333333
RH935	1	0.4375	0.75
RH935	0	0.4375	0.75
RH935	1	0.5625	1
RH935	0	0.51109375	0.75
RH935	1	0.541615968	0.666666667
RH935	0	0.323666667	0.333333333
RH935	1	0.24878	0.2
RH935	0	0.316957031	0.25
RH935	1	0.685884536	0.666666667
RH935	0	0.4811	0.5
RH935	1	0.3125	0.5
RH935	0	0.4375	0.75
RH935	1	0.460704607	0.5
RH935	0	0.498954815	0.4
RH935	1	0.64495669	0.8
RH935	0	0.2625	0.25
RH935	1	0.4375	0.75
RH935	0	0.79521875	1
RH935	1	0.225	0.25
RH935	0	0.3775	0.5
RH935	1	0.6561	1
RH935	0	0.4375	0.75
RH935	1	0.5625	1
RH935	0	0.4273775	0.5
RH935	1	0.383333333	0.666666667
RH935	0	0.266666667	0.333333333
RH935	1	0.379979028	0.4
RH935	0	0.17359375	0
RH935	1	0.433333333	0.666666667
RH935	0	0.3875	0.5
RH935	1	0.269242188	0
RH935	0	0.4375	0.75
RH935	1	0.35	0.5
RH935	0	0.33	0.4
RH935	1	0.428875	0.6
RH935	0	0.424967943	0.333333333
RH935	1	0.4375	0.75
RH935	0	0.417961667	0.333333333
RH935	1	0.225	0.25
RH935	0	0.323080729	0.333333333
RH935	1	0.5625	1
RH935	0	0.662499807	1
RH935	1	0.5625	1
RH935	0	0.35	0.5
RH935	1	0.354494792	0.333333333
RH935	0	0.545333333	0.666666667
RH935	1	0.35	0.5
RH935	0	0.1375	0
RH935	1	0.433333333	0.666666667
RH935	0	0.3875	0.5
RH935	1	0.587499605	0.5
RH935	0	0.460704607	0.5
RH935	1	0.558849647	0.5
RH935	0	0.33	0.4
RH935	1	0.361902	0.4
RH935	0	0.198125	0
RH935	1	0.40463975	0.5
RH935	0	0.266666667	0.333333333
RH935	1	0.431249889	0.5
RH935	0	0.428484	0.5
RH935	1	0.5625	1
RH935	0	0.5625	1
RH935	1	0.5625	1
RH935	0	0.35	0.5
RH935	1	0.466458333	0.666666667
RH935	0	0.433333333	0.666666667
RH935	1	0.35	0.5
RH935	0	0.362499999	0.25
RH935	1	0.605997786	0.666666667
RH935	0	0.593603824	0.75
RH935	1	0.3875	0.5
RH935	0	0.386453354	0.25
RH935	1	0.4975	0.75
RH935	0	0.33	0.4
RH935	1	0.3	0.4
RH935	0	0.349791667	0.333333333
RH935	1	0.53749956	0.75
RH935	0	0.505942708	0.666666667
RH935	1	0.53733616	0.75
RH935	0	0.44246	0.5
RH935	1	0.498475	0.75
RH935	0	0.5625	1
RH935	1	0.5625	1
RH935	0	0.550204836	0.75
RH935	1	0.383333333	0.666666667
RH935	0	0.433333333	0.666666667
RH935	1	0.35	0.5
RH935	0	0.2625	0.25
RH935	1	0.314791667	0.333333333
RH935	0	0.4273775	0.5
RH935	1	0.3875	0.5
RH935	0	0.225	0.25
RH935	1	0.55	1
RH935	0	0.33	0.4
RH935	1	0.3	0.4
RH935	0	0.541256348	0.666666667
RH935	1	0.544	0.75
RH935	0	0.383333333	0.666666667
RH935	1	0.653972332	0.25
RH935	0	0.485833333	0.666666667
RH935	1	0.4375	0.75
RH935	0	0.498475	0.75
RH935	1	0.52335155	0.5
RH935	0	0.65994	1
RH935	1	0.383333333	0.666666667
RH935	0	0.433333333	0.666666667
RH935	1	0.556180566	0.75
RH935	0	0.405184464	0.25
RH935	1	0.745125	1
RH935	0	0.328371094	0.25
RH935	1	0.3875	0.5
RH935	0	0.493011899	0.25
RH935	1	0.440333333	0.666666667
RH935	0	0.33	0.4
RH935	1	0.3	0.4
RH935	0	0.314791667	0.333333333
RH935	1	0.4375	0.75
RH935	0	0.383333333	0.666666667
RH935	1	0.16	0
RH935	0	0.4239265	0.5
RH935	1	0.711599769	0.75
RH935	0	0.6225	1
RH935	1	0.540789289	0
RH935	0	0.5625	1
RH935	1	0.383333333	0.666666667
RH935	0	0.369836667	0.333333333
RH935	1	0.4375	0.75
RH935	0	0.345	0.25
RH935	1	0.55	1
RH935	0	0.41234375	0.5
RH935	1	0.3875	0.5
RH935	0	0.225	0.25
RH935	1	0.63	1
RH935	0	0.33	0.4
RH935	1	0.3	0.4
RH935	0	0.566666633	0.666666667
RH935	1	0.4375	0.75
RH935	0	0.38724987	0.333333333
RH935	1	0.316957031	0.25
RH935	0	0.319816667	0.333333333
RH935	1	0.62484375	1
RH935	0	0.5625	1
RH935	1	0.8551875	1
RH935	0	0.5625	1
RH935	1	0.683333331	1
RH935	0	0.266666667	0.333333333
RH935	1	0.66233616	1
RH935	0	0.2625	0.25
RH935	1	0.695668605	0.666666667
RH935	0	0.35	0.5
RH935	1	0.3875	0.5
RH935	0	0.44744	0.5
RH935	1	0.675195346	0.666666667
RH935	0	0.494481703	0.6
RH935	1	0.545787234	0.4
RH935	0	0.672609375	1
RH935	1	0.4375	0.75
RH935	0	0.266666667	0.333333333
RH935	1	0.63712334	0.75
RH935	0	0.7490988	0.666666667
RH935	1	0.5625	1
RH935	0	0.5625	1
RH935	1	0.5625	1
RH935	0	0.498475	0.75
RH935	1	0.603233401	0.666666667
RH935	0	0.266666667	0.333333333
RH935	1	0.669736611	0.75
RH935	0	0.2625	0.25
RH935	1	0.433333333	0.666666667
RH935	0	0.57244	0.75
RH935	1	0.3875	0.5
RH935	0	0.35	0.5
RH935	1	0.433333333	0.666666667
RH935	0	0.579947571	0.8
RH935	1	0.449875	0.6
RH935	0	0.481458333	0.666666667
RH935	1	0.4375	0.75
RH935	0	0.266666667	0.333333333
RH935	1	0.364464844	0.25
RH935	0	0.3775	0.5
RH935	1	0.498475	0.75
RH935	0	0.5625	1
RH935	1	0.5625	1
RH935	0	0.4375	0.75
RH935	1	0.433333333	0.666666667
RH935	0	0.266666667	0.333333333
RH935	1	0.475	0.75
RH935	0	0.198475	0
RH935	1	0.672609375	1
RH935	0	0.477937402	0.5
RH935	1	0.3875	0.5
RH935	0	0.35	0.5
RH935	1	0.672609375	1
RH935	0	0.5	0.8
RH935	1	0.3342	0.4
RH935	0	0.633125	1
RH935	1	0.4375	0.75
RH935	0	0.376312415	0
RH935	1	0.2625	0.25
RH935	0	0.471414063	0.5
RH935	1	0.6225	1
RH935	0	0.5625	1
RH935	1	0.5625	1
RH935	0	0.491219417	0.5
RH935	1	0.433333333	0.666666667
RH935	0	0.563253333	0.666666667
RH935	1	0.475	0.75
RH935	0	0.343603824	0.25
RH935	1	0.506186333	0.666666667
RH935	0	0.3875	0.5
RH935	1	0.3875	0.5
RH935	0	0.35	0.5
RH935	1	0.55	1
RH935	0	0.463362683	0.4
RH935	1	0.479947571	0.6
RH935	0	0.481458333	0.666666667
RH935	1	0.4375	0.75
RH935	0	0.15	0
RH935	1	0.377932031	0.25
RH935	0	0.3875	0.5
RH935	1	0.5625	1
RH935	0	0.5625	1
RH935	1	0.467255	0.5
RH935	0	0.49984375	0.75
RH935	1	0.433333333	0.666666667
RH935	0	0.296666667	0.333333333
RH935	1	0.475	0.75
RH935	0	0.434	0.5
RH935	1	0.354494792	0.333333333
RH935	0	0.566957031	0.75
RH935	1	0.3875	0.5
RH935	0	0.779885792	1
RH935	1	0.55	1
RH935	0	0.535	0.75
RH935	1	0.4852	0.6
RH935	0	0.433333333	0.666666667
RH935	1	0.4375	0.75
RH935	0	0.449986019	0.333333333
RH935	1	0.41	0.5
RH935	0	0.3875	0.5
RH935	1	0.5625	1
RH935	0	0.5625	1
RH935	1	0.3125	0.5
RH935	0	0.65994	1
RH935	1	0.433333333	0.666666667
RH935	0	0.513333333	0.666666667
RH935	1	0.475	0.75
RH935	0	0.35	0.5
RH935	1	0.266666667	0.333333333
RH935	0	0.681249987	1
RH935	1	0.3875	0.5
RH935	0	0.5625	1
RH935	1	0.523901033	0.666666667
RH935	0	0.463637062	0.25
RH935	1	0.466	0.6
RH935	0	0.407234367	0.333333333
RH935	1	0.4375	0.75
RH935	0	0.574697786	0.666666667
RH935	1	0.35	0.5
RH935	0	0.494608727	0.5
RH935	1	0.552194417	0.5
RH935	0	0.5625	1
RH935	1	0.7305	1
RH935	0	0.540871094	0.75
RH935	1	0.433333333	0.666666667
RH935	0	0.583046736	0.333333333
RH935	1	0.475	0.75
RH935	0	0.35	0.5
RH935	1	0.496414063	0.5
RH935	0	0.5625	1
RH935	1	0.3875	0.5
RH935	0	0.5625	1
RH935	1	0.63	1
RH935	0	0.41	0.5
RH935	1	0.4	0.6
RH935	0	0.771364453	1
RH935	1	0.542294377	0.5
RH935	0	0.364791667	0.333333333
RH935	1	0.35	0.5
RH935	0	0.3625	0.5
RH935	1	0.535	0.75
RH935	0	0.5625	1
RH935	1	0.5625	1
RH935	0	0.62484375	1
RH935	1	0.433333333	0.666666667
RH935	0	0.516458333	0.666666667
RH935	1	0.475	0.75
RH935	0	0.285975	0.25
RH935	1	0.75738	1
RH935	0	0.5625	1
RH935	1	0.3875	0.5
RH935	0	0.565437402	0.75
RH935	1	0.413333333	0.666666667
RH935	0	0.4565	0.5
RH935	1	0.4	0.6
RH935	0	0.55	1
RH935	1	0.49984375	0.75
RH935	0	0.516458333	0.666666667
RH935	1	0.35	0.5
RH935	0	0.501833333	0.666666667
RH935	1	0.551957031	0.75
RH935	0	0.5625	1
RH935	1	0.5625	1
RH935	0	0.51109375	0.75
RH935	1	0.433333333	0.666666667
RH935	0	0.433333333	0.666666667
RH935	1	0.680602128	1
RH935	0	0.449973786	0.5
RH935	1	0.5625	1
RH935	0	0.5625	1
RH935	1	0.3875	0.5
RH935	0	0.475	0.75
RH935	1	0.63	1
RH935	0	0.35	0.5
RH935	1	0.34878	0.4
RH935	0	0.521161458	0.666666667
RH935	1	0.4375	0.75
RH935	0	0.364791667	0.333333333
RH935	1	0.35	0.5
RH935	0	0.585289245	0.666666667
RH935	1	0.4375	0.75
RH935	0	0.5625	1
RH935	1	0.5625	1
RH935	0	0.475	0.75
RH935	1	0.433333333	0.666666667
RH935	0	0.433333333	0.666666667
RH935	1	0.51109375	0.75
RH935	0	0.2475	0.25
RH935	1	0.398	0.5
RH935	0	0.5625	1
RH935	1	0.3875	0.5
RH935	0	0.475	0.75
RH935	1	0.55	1
RH935	0	0.35	0.5
RH935	1	0.3	0.4
RH935	0	0.433333333	0.666666667
RH935	1	0.640869416	0.75
RH935	0	0.316666667	0.333333333
RH935	1	0.35	0.5
RH935	0	0.683131716	1
RH935	1	0.6465	1
RH935	0	0.5625	1
RH935	1	0.5625	1
RH935	0	0.475	0.75
RH935	1	0.433333333	0.666666667
RH935	0	0.433333333	0.666666667
RH935	1	0.475	0.75
RH935	0	0.225	0.25
RH935	1	0.358909214	0
RH935	0	0.5625	1
RH935	1	0.3875	0.5
RH935	0	0.475	0.75
RH935	1	0.55	1
RH935	0	0.774849621	1
RH935	1	0.3	0.4
RH935	0	0.433333333	0.666666667
RH935	1	0.475	0.75
RH935	0	0.555942708	0.666666667
RH935	1	0.574998322	0.75
RH935	0	0.519816667	0.833333333
RH935	1	0.5625	1
RH935	0	0.5625	1
RH935	1	0.5625	1
RH935	0	0.590119831	0.5
RH935	1	0.433333333	0.666666667
RH935	0	0.433333333	0.666666667
RH935	1	0.475	0.75
RH935	0	0.434	0.5
RH935	1	0.4371875	0.5
RH935	0	0.5625	1
RH935	1	0.3875	0.5
RH935	0	0.475	0.75
RH935	1	0.659645749	0.666666667
RH935	0	0.36097125	0.25
RH935	1	0.370899646	0.2
RH935	0	0.433333333	0.666666667
RH935	1	0.475	0.75
RH935	0	0.433333333	0.666666667
RH935	1	0.364883198	0.25
RH935	0	0.6025	1
RH935	1	0.598622285	0.5
RH935	0	0.5625	1
RH935	1	0.5625	1
RH935	0	0.53734375	0.75
RH935	1	0.481937806	0.333333333
RH935	0	0.761566734	0.666666667
RH935	1	0.475	0.75
RH935	0	0.35	0.5
RH935	1	0.3125	0.5
RH935	0	0.591892616	0.75
RH935	1	0.3875	0.5
RH935	0	0.475	0.75
RH935	1	0.569628333	0.666666667
RH935	0	0.55984375	0.75
RH935	1	0.394999856	0.4
RH935	0	0.433333333	0.666666667
RH935	1	0.475	0.75
RH935	0	0.404494792	0.333333333
RH935	1	0.41	0.5
RH935	0	0.600241265	0.666666667
RH935	1	0.535	0.75
RH935	0	0.5625	1
RH935	1	0.5625	1
RH935	0	0.433333333	0.666666667
RH935	1	0.541645779	0.666666667
RH935	0	0.63731817	0.666666667
RH935	1	0.675204836	1
RH935	0	0.35	0.5
RH935	1	0.3125	0.5
RH935	0	0.6225	1
RH935	1	0.3875	0.5
RH935	0	0.475	0.75
RH935	1	0.383333333	0.666666667
RH937	0	0.405476372	0.4
RH937	1	0.329	0.2
RH937	0	0.15	0
RH937	1	0.536459247	0.333333333
RH937	0	0.478030833	0.5
RH937	1	0.355225	0
RH937	0	0.373754297	0.142857143
RH937	1	0.2635	0
RH937	0	0.195833333	0.166666667
RH937	1	0.378	0.142857143
RH937	0	0.49453462	0.333333333
RH937	1	0.28	0.25
RH937	0	0.278333333	0.166666667
RH937	1	0.358214286	0
RH937	0	0.258700285	0.166666667
RH937	1	0.15	0
RH937	0	0.486553571	0.285714286
RH937	1	0.6024973	0.333333333
RH937	0	0.2475625	0.25
RH937	1	0.26125	0
RH937	0	0.27	0.4
RH937	1	0.505191133	0.6
RH937	0	0.15	0
RH937	1	0.760335918	1
RH937	0	0.499554904	0.5
RH937	1	0.419785406	0.4
RH937	0	0.422113426	0.428571429
RH937	1	0.395086933	0.333333333
RH937	0	0.342231062	0.333333333
RH937	1	0.298571429	0.285714286
RH937	0	0.517994573	0.666666667
RH937	1	0.427629844	0.5
RH937	0	0.221117188	0
RH937	1	0.142857143	0
RH937	0	0.41309088	0.333333333
RH937	1	0.15	0
RH937	0	0.349910714	0.428571429
RH937	1	0.244895833	0.166666667
RH937	0	0.225	0.25
RH937	1	0.1375	0
RH937	0	0.252696875	0.2
RH937	1	0.51122192	0.4
RH937	0	0.15	0
RH937	1	0.481458333	0.666666667
RH937	0	0.476833333	0.666666667
RH937	1	0.443565625	0.6
RH937	0	0.335714286	0.428571429
RH937	1	0.439203452	0.333333333
RH937	0	0.352193333	0.333333333
RH937	1	0.563272673	0.571428571
RH937	0	0.366	0.5
RH937	1	0.26775	0.25
RH937	0	0.260531797	0.166666667
RH937	1	0.377146629	0.285714286
RH937	0	0.1765625	0
RH937	1	0.415707401	0.333333333
RH937	0	0.427315533	0.571428571
RH937	1	0.36675673	0.333333333
RH937	0	0.225	0.25
RH937	1	0.316957031	0.25
RH937	0	0.377279022	0.4
RH937	1	0.49984375	0.75
RH937	0	0.424111938	0.333333333
RH937	1	0.323666667	0.333333333
RH937	0	0.547705664	0.5
RH937	1	0.482753961	0.6
RH937	0	0.239769196	0
RH937	1	0.525833333	0.666666667
RH937	0	0.492011297	0.5
RH937	1	0.239196429	0.142857143
RH937	0	0.452096289	0.5
RH937	1	0.632768458	0.75
RH937	0	0.324848893	0.333333333
RH937	1	0.3892	0.428571429
RH937	0	0.237395833	0.166666667
RH937	1	0.198125	0
RH937	0	0.364285714	0.571428571
RH937	1	0.514702389	0.5
RH937	0	0.225	0.25
RH937	1	0.396575831	0.25
RH937	0	0.640919987	0.6
RH937	1	0.38609375	0.5
RH937	0	0.46647532	0.333333333
RH937	1	0.266666667	0.333333333
RH937	0	0.264333333	0.166666667
RH937	1	0.37	0.6
RH937	0	0.248571429	0.142857143
RH937	1	0.445833333	0.666666667
RH937	0	0.542735612	0.666666667
RH937	1	0.310195802	0.285714286
RH937	0	0.3375	0.5
RH937	1	0.3725	0.5
RH937	0	0.50365022	0.333333333
RH937	1	0.415822857	0.428571429
RH937	0	0.522018672	0.6
RH937	1	0.15	0
RH937	0	0.468007619	0.428571429
RH937	1	0.328229167	0.333333333
RH937	0	0.225	0.25
RH937	1	0.41234375	0.5
RH937	0	0.4	0.6
RH937	1	0.5686	0.75
RH937	0	0.466458333	0.666666667
RH937	1	0.319900068	0
RH937	0	0.4675	0.5
RH937	1	0.3042	0.4
RH937	0	0.567316133	0.571428571
RH937	1	0.527104474	0.666666667
RH937	0	0.520747396	0.666666667
RH937	1	0.589746875	0.714285714
RH937	0	0.3375	0.5
RH937	1	0.741249959	1
RH937	0	0.267395833	0.166666667
RH937	1	0.451930598	0.571428571
RH937	0	0.549901285	0.8
RH937	1	0.15	0
RH937	0	0.565480891	0.571428571
RH937	1	0.673118089	0.833333333
RH937	0	0.449961094	0.5
RH937	1	0.35	0.5
RH937	0	0.4	0.6
RH937	1	0.4273775	0.5
RH937	0	0.383333333	0.666666667
RH937	1	0.708406449	0.666666667
RH937	0	0.51651556	0.666666667
RH937	1	0.3125	0.5
RH937	0	0.496299051	0.714285714
RH937	1	0.523745449	0.666666667
RH937	0	0.645643229	0.833333333
RH937	1	0.489697768	0.571428571
RH937	0	0.618274763	0.666666667
RH937	1	0.46	0.75
RH937	0	0.331419032	0.333333333
RH937	1	0.338714286	0.428571429
RH937	0	0.390349922	0.4
RH937	1	0.424696711	0.333333333
RH937	0	0.47	0.714285714
RH937	1	0.444895833	0.666666667
RH937	0	0.35	0.5
RH937	1	0.574955182	0.75
RH937	0	0.402349922	0.4
RH937	1	0.35	0.5
RH937	0	0.383333333	0.666666667
RH937	1	0.296666667	0.333333333
RH937	0	0.545032391	0.666666667
RH937	1	0.53494	0.75
RH937	0	0.435714286	0.714285714
RH937	1	0.3989265	0.5
RH937	0	0.469895833	0.666666667
RH937	1	0.682245914	0.857142857
RH937	0	0.535879833	0.666666667
RH937	1	0.600871094	0.75
RH937	0	0.239747396	0.166666667
RH937	1	0.43208729	0.571428571
RH937	0	0.570224922	0.6
RH937	1	0.266666667	0.333333333
RH937	0	0.564132149	0.857142857
RH937	1	0.374665729	0.333333333
RH937	0	0.35	0.5
RH937	1	0.477937402	0.5
RH937	0	0.449875	0.6
RH937	1	0.759204836	1
RH937	0	0.383333333	0.666666667
RH937	1	0.266666667	0.333333333
RH937	0	0.640396272	0.833333333
RH937	1	0.709819417	0.75
RH937	0	0.437392801	0.571428571
RH937	1	0.482227007	0.333333333
RH937	0	0.445833333	0.666666667
RH937	1	0.522293436	0.571428571
RH937	0	0.542200521	0.666666667
RH937	1	0.62484375	1
RH937	0	0.181414063	0
RH937	1	0.345508429	0.428571429
RH937	0	0.437875	0.6
RH937	1	0.266666667	0.333333333
RH937	0	0.515513225	0.428571429
RH937	1	0.345568854	0.166666667
RH937	0	0.35	0.5
RH937	1	0.53734375	0.75
RH937	0	0.4	0.6
RH937	1	0.636988559	0.75
RH937	0	0.383333333	0.666666667
RH937	1	0.270583203	0
RH937	0	0.464747396	0.666666667
RH937	1	0.44009375	0.5
RH937	0	0.589164505	0.857142857
RH937	1	0.58147556	0.666666667
RH937	0	0.4239265	0.5
RH937	1	0.573886161	0.857142857
RH937	0	0.608229167	0.833333333
RH937	1	0.51109375	0.75
RH937	0	0.542719721	0.5
RH937	1	0.538693721	0.714285714
RH937	0	0.500696875	0.6
RH937	1	0.266666667	0.333333333
RH937	0	0.561875	0.714285714
RH937	1	0.195833333	0.166666667
RH937	0	0.432234311	0.25
[truncated: 1,001 more rows]
