# Supplementary material for: Meta-reinforcement learning via orbitofrontal cortex
Source: Nat Neurosci. 2023 Nov 13;26(12):2182–91. doi: 10.1038/s41593-023-01485-3 (PMC10689244; doi:10.1038/s41593-023-01485-3)
Supplement: Supplementary file 12 — Numerical source data files for figures. [file 41593_2023_1485_MOESM12_ESM.zip › source_data_edf4/edf4defgh.csv]

mouse	day	virus	alarm_rate	miss_rate	num_choice_trials	reaction_time	coef_abias
RH925	1	ctrl	0.069164265	0.377521614	192	376.4495	2.089253501
RH925	2	ctrl	0.165137615	0.165137615	219	238.216	0.088201269
RH925	3	ctrl	0.236914601	0.23415978	192	341.9575	1.229932984
RH925	4	ctrl	0.180758017	0.183673469	218	350.6005	0.220055945
RH925	5	ctrl	0.210144928	0.065217391	300	245.065	0.056531714
RH925	6	ctrl	0.137426901	0.18128655	233	395.987	0.381429607
RH925	7	ctrl	0.222222222	0.078282828	277	340.695	0.382891114
RH925	8	ctrl	0.184343434	0.085858586	289	279.008	0.00674839
RH925	9	ctrl	0.204545455	0.128787879	264	263.758	0.680581541
RH925	10	ctrl	0.148337596	0.115089514	288	258.2925	0.170175289
RH925	11	ctrl	0.248344371	0.135761589	186	274.7775	0.395062062
RH925	12	ctrl	0.139204545	0.213068182	228	341.1865	0.046091614
RH925	13	ctrl	0.113456464	0.253298153	240	291.7675	0.028195749
RH925	14	ctrl	0.141414141	0.161616162	276	279.9265	0.362147294
RH925	15	ctrl	0.123076923	0.153846154	282	329.195	0.091367345
RH925	16	ctrl	0.111405836	0.190981432	263	309.59	0.616716191
RH925	17	ctrl	0.113793103	0.248275862	185	346.769	0.176984529
RH925	18	ctrl	0.089709763	0.311345646	227	256.983	0.133104272
RH925	19	ctrl	0.090163934	0.204918033	172	221.815	0.107391595
RH925	20	ctrl	0.114213198	0.236040609	256	215.9855	0.608491722
RH925	21	ctrl	0.123222749	0.341232227	113	261.213	0.067760485
RH925	22	ctrl	0.052980132	0.301324503	195	283.567	0.490482893
RH925	23	ctrl	0.044817927	0.254901961	250	222.411	0.226236104
RH925	24	ctrl	0.086956522	0.202898551	245	252.037	0.182693947
RH925	25	ctrl	0.137931034	0.210344828	189	224.014	0.303173953
RH925	26	ctrl	0.043981481	0.266203704	298	257.4665	0.03456625
RH925	27	ctrl	0.054263566	0.15245478	307	230.336	0.062213586
RH925	28	ctrl	0.065104167	0.088541667	325	221.334	0.520062323
RH925	29	ctrl	0.082840237	0.071005917	286	226.442	0.287846301
RH925	30	ctrl	0.191616766	0.338323353	157	326.79	0.599976639
RH926	1	ctrl	0.107042254	0.290140845	214	371.754	0.526223499
RH926	2	ctrl	0.159036145	0.291566265	228	515.1455	0.3975965
RH926	3	ctrl	0.196296296	0.137037037	180	364.3515	0.100576125
RH926	4	ctrl	0.201735358	0.1670282	291	453.25	0.006824035
RH926	5	ctrl	0.222891566	0.090361446	228	415.71	0.155680679
RH926	6	ctrl	0.283625731	0.061403509	224	225.153	1.07781608
RH926	7	ctrl	0.243644068	0.074152542	322	252.7715	0.457956474
RH926	8	ctrl	0.228360958	0.103130755	363	355.856	0.056197756
RH926	9	ctrl	0.328767123	0.047945205	273	407.952	0.24567421
RH926	10	ctrl	0.3089701	0.099667774	178	382.0385	0.128031854
RH926	11	ctrl	0.306122449	0.138321995	245	421.322	0.196777246
RH926	12	ctrl	0.160287081	0.196172249	269	339.55	0.11581734
RH926	13	ctrl	0.17260788	0.063789869	407	343.695	0.018368795
RH926	14	ctrl	0.17603912	0.136919315	281	387.658	0.062756906
RH926	15	ctrl	0.155688623	0.131736527	357	358.744	0.072727162
RH926	16	ctrl	0.194285714	0.134285714	235	465.184	0.108651741
RH926	17	ctrl	0.278820375	0.18766756	199	418.572	0.55904866
RH926	18	ctrl	0.226804124	0.212371134	272	357.6095	0.023155758
RH926	19	ctrl	0.195175439	0.296052632	232	365.1225	0.096253465
RH926	20	ctrl	0.196774194	0.377419355	132	455.5155	0.057488117
RH926	21	ctrl	0.165730337	0.258426966	205	336.112	0.63717656
RH926	22	ctrl	0.239543726	0.399239544	95	387.582	0.354597693
RH926	23	ctrl	0.262857143	0.417142857	56	698.076	0.491878481
RH926	24	ctrl	0.177865613	0.52173913	76	668.979	1.208362074
RH926	25	ctrl	0.341935484	0.190322581	145	335.403	0.813642944
RH926	26	ctrl	0.184397163	0.287234043	149	431.057	0.130509437
RH926	27	ctrl	0.176470588	0.247058824	98	385.6225	2.068426621
RH926	28	ctrl	0.289473684	0.148026316	171	407.487	0.441242948
RH926	29	ctrl	0.236749117	0.130742049	179	432.544	0.367443782
RH926	30	ctrl	0.17921147	0.172043011	181	413.579	0.08909405
RH928	1	ctrl	0.127272727	0.086868687	389	224.496	0.360262212
RH928	2	ctrl	0.116968699	0.062602965	498	228.9845	0.202499563
RH928	3	ctrl	0.114235501	0.077328647	460	222.4105	0.045315375
RH928	4	ctrl	0.074585635	0.05801105	314	209.515	0.296129021
RH928	5	ctrl	0.077830189	0.054245283	368	208.3005	0.074458305
RH928	6	ctrl	0.136	0.128	368	175.855	0.120971277
RH928	7	ctrl	0.13015873	0.044444444	260	162.9935	0.188979336
RH928	8	ctrl	0.08815427	0.016528926	325	157.324	0.448011614
RH928	9	ctrl	0.10046729	0.028037383	373	167.254	0.396221285
RH928	10	ctrl	0.161458333	0.036458333	308	159.7875	0.303706174
RH928	11	ctrl	0.111538462	0.069230769	426	196.31	0.240745825
RH928	12	ctrl	0.105960265	0.037527594	388	198.5775	0.023355974
RH928	13	ctrl	0.116487455	0.046594982	467	218.221	0.209586382
RH928	14	ctrl	0.169960474	0.043478261	398	200.4905	0.168452935
RH928	15	ctrl	0.107723577	0.022357724	428	212.1725	0.445933629
RH928	16	ctrl	0.111827957	0.019354839	404	210.431	0.197931633
RH928	17	ctrl	0.046153846	0.015384615	427	244.4	0.355406991
RH928	18	ctrl	0.088757396	0.037475345	443	184.754	0.045577386
RH928	19	ctrl	0.18762089	0.050290135	394	160.7615	0.390647614
RH928	20	ctrl	0.111553785	0.09561753	398	202.45	0.574926913
RH928	21	ctrl	0.055408971	0.060686016	335	223.762	0.34392992
RH928	22	ctrl	0.074340528	0.028776978	374	189.531	0.12165865
RH928	23	ctrl	0.106290672	0.052060738	388	175.891	0.428584508
RH928	24	ctrl	0.112412178	0.023419204	369	190.67	0.635805503
RH928	25	ctrl	0.101736973	0.029776675	350	169.4305	0.530191795
RH928	26	ctrl	0.096412556	0.022421525	393	166.131	0.467491042
RH928	27	ctrl	0.109677419	0.038709677	396	170.049	0.546138005
RH928	28	ctrl	0.179624665	0.037533512	292	207.66	0.157083478
RH928	29	ctrl	0.169971671	0.059490085	272	187.0675	0.399588877
RH928	30	ctrl	0.158333333	0.058333333	282	177.3945	0.04503645
RH929	1	ctrl	0.229607251	0.093655589	224	272.3215	0.217792679
RH929	2	ctrl	0.282828283	0.080808081	252	269.035	0.166798581
RH929	3	ctrl	0.241573034	0.081460674	241	278.642	0.256365118
RH929	4	ctrl	0.257206208	0.101995565	289	263.556	0.150112615
RH929	5	ctrl	0.369668246	0.09478673	226	230.9085	0.468445215
RH929	6	ctrl	0.325513196	0.307917889	125	490.908	0.026734507
RH929	7	ctrl	0.415816327	0.071428571	201	331.646	0.782565061
RH929	8	ctrl	0.37260274	0.052054795	210	269.069	0.652269122
RH929	9	ctrl	0.280397022	0.081885856	257	216.937	0.463737519
RH929	10	ctrl	0.254385965	0.074561404	306	252.9665	1.006867512
RH929	11	ctrl	0.305309735	0.101769912	134	288.727	0.419342921
RH929	12	ctrl	0.255555556	0.061111111	246	272.0245	1.497197733
RH929	13	ctrl	0.295121951	0.102439024	247	281.484	0.577513541
RH929	14	ctrl	0.31595092	0.067484663	201	230.551	0.05874459
RH929	15	ctrl	0.335714286	0.047619048	259	269.505	0.592745835
RH929	16	ctrl	0.259375	0.2375	161	292.05	3.414249134
RH929	17	ctrl	0.289655172	0.4	90	232.9515	2.434711938
RH929	18	ctrl	0.340350877	0.347368421	89	219.203	39.52343971
RH929	19	ctrl	0.445283019	0.086792453	124	215.242	1.780492833
RH929	20	ctrl	0.415540541	0.111486486	140	276.756	0.953412063
RH929	21	ctrl	0.305882353	0.207843137	124	252.5155	0.001429272
RH929	22	ctrl	0.342507645	0.152905199	165	270.766	0.508201071
RH929	23	ctrl	0.350299401	0.131736527	173	241.933	0.262925187
RH929	24	ctrl	0.294642857	0.138392857	127	234.62	0.329976944
RH929	25	ctrl	0.250737463	0.168141593	197	207.324	0.565126212
RH929	26	ctrl	0.281690141	0.080985915	181	251.41	0.676777837
RH929	27	ctrl	0.271126761	0.193661972	152	217.051	0.529729705
RH929	28	ctrl	0.245454545	0.063636364	228	218.115	0.17331176
RH929	29	ctrl	0.240786241	0.196560197	229	230.749	0.849419783
RH929	30	ctrl	0.3	0.0875	196	191.1485	0.737593295
RH931	1	ctrl	0.171328671	0.20979021	177	299.854	0.492234308
RH931	2	ctrl	0.213114754	0.173770492	187	280.293	0.522964227
RH931	3	ctrl	0.213114754	0.139344262	158	289.6845	0.229514128
RH931	4	ctrl	0.328519856	0.108303249	156	311.85	0.492702821
RH931	5	ctrl	0.360153257	0.149425287	128	289.0765	0.500879407
RH931	6	ctrl	0.309803922	0.101960784	150	317.7315	0.476049036
RH931	7	ctrl	0.271428571	0.305714286	148	370.4135	0.19852775
RH931	8	ctrl	0.284280936	0.117056856	179	271.611	0.477148114
RH931	9	ctrl	0.326599327	0.151515152	155	329.447	0.484197792
RH931	10	ctrl	0.276859504	0.115702479	147	270.122	0.025197278
RH931	11	ctrl	0.284313725	0.062091503	200	207.0295	0.012012432
RH931	12	ctrl	0.223684211	0.074561404	160	249.06	0.067843027
RH931	13	ctrl	0.380116959	0.081871345	184	236.1425	0.23893662
RH931	14	ctrl	0.22556391	0.101503759	179	254.983	0.068237811
RH931	15	ctrl	0.207920792	0.171617162	188	319.7475	0.471903685
RH931	16	ctrl	0.25	0.18220339	134	252.9545	0.178687632
RH931	17	ctrl	0.142857143	0.205357143	73	211.072	0.832913762
RH931	18	ctrl	0.294416244	0.111675127	117	241.032	0.355462402
RH931	19	ctrl	0.241176471	0.152941176	103	299.9	0.271018137
RH931	20	ctrl	0.328301887	0.120754717	146	255.8515	0.346807832
RH931	21	ctrl	0.375478927	0.095785441	138	320.7715	0.604614282
RH931	22	ctrl	0.327272727	0.115151515	92	372.5665	0.687446237
RH931	23	ctrl	0.314189189	0.192567568	146	284.5535	0.457122842
RH931	24	ctrl	0.212328767	0.157534247	92	285.691	0.290179355
RH931	25	ctrl	0.398305085	0.104519774	176	253.4125	0.557332161
RH931	26	ctrl	0.292887029	0.163179916	130	256.804	0.959675352
RH931	27	ctrl	0.234972678	0.163934426	110	268.175	0.682288134
RH931	28	ctrl	0.228813559	0.258474576	121	251.959	0.675834709
RH931	29	ctrl	0.32996633	0.148148148	155	321.249	0.200701759
RH931	30	ctrl	0.252631579	0.136842105	116	248.2945	0.582827887
RH923	1	paaip2	0.092592593	0.25	71	260.274	1.901106342
RH923	2	paaip2	0.05862069	0.072413793	252	186.5075	0.782092547
RH923	3	paaip2	0.064814815	0.277777778	71	332.974	0.762942904
RH923	4	paaip2	0.188405797	0.188405797	86	254.032	0.847832493
RH923	5	paaip2	0.084942085	0.28957529	162	324.041	0.053224844
RH923	6	paaip2	0.096330275	0.444954128	100	298.517	0.199812628
RH923	7	paaip2	0.069518717	0.326203209	113	251.408	1.431986416
RH923	8	paaip2	0.063106796	0.155339806	161	310.115	0.149726887
RH923	9	paaip2	0.214659686	0.078534031	135	264.763	0.899260978
RH923	10	paaip2	0.228571429	0.062857143	124	323.721	2.082154812
RH923	11	paaip2	0.124203822	0.270700637	190	297.7855	0.03244884
RH923	12	paaip2	0.135542169	0.129518072	244	297.0025	0.056185556
RH923	13	paaip2	0.150442478	0.10619469	168	291.8945	0.376414276
RH923	14	paaip2	0.06405694	0.288256228	182	316.1965	0.280306335
RH923	15	paaip2	0.081911263	0.139931741	228	269.378	0.179749653
RH923	16	paaip2	0.115942029	0.235507246	179	264.717	1.509334842
RH923	17	paaip2	0.146788991	0.21559633	139	291.539	1.028940084
RH923	18	paaip2	0.105263158	0.142857143	300	222.629	0.968566655
RH923	19	paaip2	0.110759494	0.110759494	246	289.775	0.364587256
RH923	20	paaip2	0.086309524	0.175595238	248	262.5865	0.711128996
RH923	21	paaip2	0.13961039	0.227272727	195	313.552	0.672684674
RH923	22	paaip2	0.094674556	0.266272189	216	311.596	1.049662859
RH923	23	paaip2	0.111428571	0.302857143	205	290.577	0.713062302
RH923	24	paaip2	0.133663366	0.247524752	125	274.36	0.040470972
RH923	25	paaip2	0.08041958	0.181818182	211	284.599	0.574128708
RH923	26	paaip2	0.097014925	0.093283582	217	271.062	0.213429057
RH923	27	paaip2	0.115511551	0.122112211	231	303.977	0.44023609
RH923	28	paaip2	0.071428571	0.129120879	291	280.269	0.027477493
RH923	29	paaip2	0.097643098	0.104377104	237	300.29	0.363930309
RH923	30	paaip2	0.118032787	0.17704918	215	270.031	0.144828558
RH924	1	paaip2	0.158808933	0.146401985	280	266.516	0.167917353
RH924	2	paaip2	0.113268608	0.093851133	245	309.818	0.290733523
RH924	3	paaip2	0.104651163	0.139534884	130	239.4205	0.591618701
RH924	4	paaip2	0.086206897	0.109195402	140	205.2665	1.832172111
RH924	5	paaip2	0.194570136	0.357466063	99	393.674	1.119504426
RH924	6	paaip2	0.221288515	0.050420168	260	235.8215	0.377309933
RH924	7	paaip2	0.160493827	0.098765432	240	301.874	0.103323643
RH924	8	paaip2	0.16969697	0.148484848	225	355.721	0.682992576
RH924	9	paaip2	0.234265734	0.073426573	198	295.6625	0.049895465
RH924	10	paaip2	0.194570136	0.070135747	325	274.292	0.068753899
RH924	11	paaip2	0.115151515	0.054545455	274	306.1875	0.076226564
RH924	12	paaip2	0.171171171	0.047297297	347	269.184	0.077628097
RH924	13	paaip2	0.1328125	0.057291667	311	242.338	0.02208395
RH924	14	paaip2	0.14171123	0.029411765	310	268.061	0.111899468
RH924	15	paaip2	0.192307692	0.087412587	206	286.9815	0.16268256
RH924	16	paaip2	0.184810127	0.063291139	297	263.113	0.276829096
RH924	17	paaip2	0.231651376	0.055045872	311	325.028	0.099576225
RH924	18	paaip2	0.209621993	0.164948454	182	364.0385	0.657083854
RH924	19	paaip2	0.148876404	0.101123596	267	244.399	0.588163551
RH924	20	paaip2	0.182835821	0.070895522	200	308.5115	0.538817047
RH924	21	paaip2	0.195744681	0.078723404	341	320.447	0.13549345
RH924	22	paaip2	0.213114754	0.076502732	260	313.2585	0.170519521
RH924	23	paaip2	0.177777778	0.06031746	240	224.225	0.364377868
RH924	24	paaip2	0.143700787	0.039370079	415	261.12	0.304725012
RH924	25	paaip2	0.174556213	0.032544379	268	342.767	0.346237043
RH924	26	paaip2	0.209876543	0.04691358	301	331.762	0.133956348
RH924	27	paaip2	0.157458564	0.044198895	289	308.444	0.390839253
RH924	28	paaip2	0.208494208	0.092664093	181	433.437	0.069378279
RH924	29	paaip2	0.183844011	0.142061281	242	407.212	0.44896043
RH924	30	paaip2	0.158959538	0.13583815	244	344.1445	0.507559803
RH927	1	paaip2	0.107226107	0.2004662	297	255.395	0.199851927
RH927	2	paaip2	0.108401084	0.192411924	258	258.396	0.551611145
RH927	3	paaip2	0.16097561	0.22195122	253	238.993	0.624579822
RH927	4	paaip2	0.152597403	0.327922078	160	392.162	0.383170784
RH927	5	paaip2	0.298913043	0.111413043	217	290.395	0.204410166
RH927	6	paaip2	0.293929712	0.086261981	194	270.699	0.325472686
RH927	7	paaip2	0.267379679	0.13368984	224	331.9015	0.670074495
RH927	8	paaip2	0.251351351	0.083783784	246	316.586	0.340332207
RH927	9	paaip2	0.355263158	0.057017544	268	241.274	0.3441621
RH927	10	paaip2	0.186629526	0.064066852	269	321.065	0.076158091
RH927	11	paaip2	0.198237885	0.101321586	318	320.5715	0.29006019
RH927	12	paaip2	0.267734554	0.086956522	282	308.127	0.559699108
RH927	13	paaip2	0.310077519	0.085271318	234	263.262	0.092113856
RH927	14	paaip2	0.37037037	0.060846561	215	255.624	0.732495797
RH927	15	paaip2	0.426065163	0.100250627	189	279.308	0.057290251
RH927	16	paaip2	0.417241379	0.081034483	291	262.243	0.71866949
RH927	17	paaip2	0.348017621	0.077092511	261	313.436	0.425531719
RH927	18	paaip2	0.391203704	0.039351852	246	227.324	0.20113974
RH927	19	paaip2	0.300505051	0.065656566	251	256.493	0.619468407
RH927	20	paaip2	0.272020725	0.064766839	256	312.3145	0.433417477
RH927	21	paaip2	0.17357513	0.085492228	286	309.936	0.389370168
RH927	22	paaip2	0.204724409	0.098425197	177	354.827	0.09957457
RH927	23	paaip2	0.304455446	0.113861386	235	310.849	0.475314976
RH927	24	paaip2	0.222717149	0.155902004	279	377.343	0.784492487
RH927	25	paaip2	0.274231678	0.087470449	270	310.574	0.411646644
RH927	26	paaip2	0.22406639	0.082987552	334	349.8225	0.36558233
RH927	27	paaip2	0.206467662	0.141791045	262	346.615	0.021201543
RH927	28	paaip2	0.166015625	0.10546875	373	352.147	0.659149131
RH927	29	paaip2	0.226851852	0.106481481	288	390.571	0.427871549
RH927	30	paaip2	0.274038462	0.110576923	256	353.597	0.643898082
RH930	1	paaip2	0.1	0.322222222	156	297.621	0.274068707
RH930	2	paaip2	0.094117647	0.250980392	167	325.622	0.451920617
RH930	3	paaip2	0.137837838	0.302702703	207	297.035	0.639287279
RH930	4	paaip2	0.307479224	0.168975069	189	358.788	0.292558947
RH930	5	paaip2	0.271386431	0.179941003	186	348.757	0.712131186
RH930	6	paaip2	0.261029412	0.095588235	175	267.717	0.463276796
RH930	7	paaip2	0.239130435	0.311594203	124	316.1625	0.240663435
RH930	8	paaip2	0.163934426	0.383606557	138	333.4	1.06626628
RH930	9	paaip2	0.21021021	0.27027027	173	266.068	0.53803115
RH930	10	paaip2	0.231316726	0.163701068	170	245.121	0.815258086
RH930	11	paaip2	0.195822454	0.208877285	228	206.778	0.420386812
RH930	12	paaip2	0.262295082	0.18852459	201	216.647	0.526515255
RH930	13	paaip2	0.221354167	0.213541667	217	204.294	0.542463878
RH930	14	paaip2	0.333333333	0.172043011	184	209.447	0.304272629
RH930	15	paaip2	0.322418136	0.100755668	229	225.893	0.507767065
RH930	16	paaip2	0.371229698	0.109048724	224	212.8825	0.05065512
RH930	17	paaip2	0.382978723	0.159574468	86	222.789	0.723702851
RH930	18	paaip2	0.333333333	0.128787879	213	219.729	0.358489227
RH930	19	paaip2	0.296195652	0.125	213	269.572	0.448148755
RH930	20	paaip2	0.332394366	0.126760563	192	243.313	0.064300476
RH930	21	paaip2	0.34	0.126666667	160	252.898	0.265040617
RH930	22	paaip2	0.376271186	0.145762712	141	205.835	0.446355572
RH930	23	paaip2	0.362369338	0.139372822	143	221.517	0.074875271
RH930	24	paaip2	0.223880597	0.21641791	225	305.145	0.076738979
RH930	25	paaip2	0.238853503	0.203821656	175	218.632	0.115953521
RH930	26	paaip2	0.357142857	0.12406015	138	208.6	0.359299779
RH930	27	paaip2	0.369897959	0.155612245	186	284.1545	0.080995583
RH930	28	paaip2	0.246478873	0.320422535	123	296.898	0.02134624
RH930	29	paaip2	0.367647059	0.216911765	113	264.534	0.05803078
RH930	30	paaip2	0.286195286	0.31986532	117	316.002	0.291838834
RH932	1	paaip2	0.306569343	0.058394161	348	235.227	0.509226868
RH932	2	paaip2	0.259634888	0.079107505	326	289.2365	0.233291406
RH932	3	paaip2	0.26744186	0.153488372	249	292.869	0.32850182
RH932	4	paaip2	0.41627907	0.148837209	187	291.196	0.616997797
RH932	5	paaip2	0.314782609	0.067826087	355	280.454	0.33595613
RH932	6	paaip2	0.282747604	0.094249201	390	338.793	0.533238733
RH932	7	paaip2	0.401941748	0.069902913	272	246.716	0.248307051
RH932	8	paaip2	0.365168539	0.058052434	308	341.6595	0.36366663
RH932	9	paaip2	0.416083916	0.055944056	302	310.78	0.401402898
RH932	10	paaip2	0.47806354	0.062027231	304	274.807	0.675356553
RH932	11	paaip2	0.516548463	0.052009456	365	260.96	0.218529803
RH932	12	paaip2	0.468027211	0.074829932	336	298.279	0.265756254
RH932	13	paaip2	0.34939759	0.096385542	368	299.9345	0.901446638
RH932	14	paaip2	0.379310345	0.072249589	334	313.7915	0.246804042
RH932	15	paaip2	0.368782161	0.082332762	320	284.7855	0.119295223
RH932	16	paaip2	0.387267905	0.096816976	389	271.727	0.113711565
RH932	17	paaip2	0.380888291	0.107671602	380	248.071	0.306873298
RH932	18	paaip2	0.366153846	0.132307692	326	335.7125	0.022190136
RH932	19	paaip2	0.352393617	0.117021277	399	274.039	0.371694775
RH932	20	paaip2	0.393019727	0.119878604	321	253.287	0.452324044
RH932	21	paaip2	0.303092784	0.284536082	200	321.7855	0.593502157
RH932	22	paaip2	0.320209974	0.175853018	192	353.7075	0.433329056
RH932	23	paaip2	0.318885449	0.328173375	114	279.811	0.733412142
RH932	24	paaip2	0.283549784	0.279220779	202	326.1085	0.864837717
RH932	25	paaip2	0.300947867	0.298578199	169	315.957	0.178202694
RH932	26	paaip2	0.35982659	0.115606936	363	249.621	0.521830468
RH932	27	paaip2	0.398540146	0.094890511	347	241.88	0.916387529
RH932	28	paaip2	0.356287425	0.091317365	369	252.691	0.369533731
RH932	29	paaip2	0.364485981	0.049844237	376	269.997	0.377278952
RH932	30	paaip2	0.386363636	0.054924242	295	248.317	0.104501938
