# Supplementary material for: Meta-reinforcement learning via orbitofrontal cortex
Source: Nat Neurosci. 2023 Nov 13;26(12):2182–91. doi: 10.1038/s41593-023-01485-3 (PMC10689244; doi:10.1038/s41593-023-01485-3)
Supplement: Supplementary file 12 — Numerical source data files for figures. [file 41593_2023_1485_MOESM12_ESM.zip › source_data_edf4/edf4ijklm.csv]

mouse	0ctrl_1paAIP2	alarm_rate	miss_rate	num_choice_trials	reaction_time	coef_abias
RH934	0	0.08	0.228888889	311	310.391	0.521579777
RH934	1	0.0859375	0.2265625	176	314.1935	0.173320579
RH934	0	0.177777778	0.177777778	290	310.532	0.32644636
RH934	1	0.207188161	0.21564482	273	275.504	0.211818433
RH934	0	0.284431138	0.167664671	183	285.493	0.138846702
RH934	1	0.179640719	0.199600798	311	245.155	0.17832056
RH934	0	0.2734375	0.103515625	319	270.261	0.055742989
RH934	1	0.225274725	0.151098901	227	280.115	0.229541768
RH934	0	0.140589569	0.083900227	342	287.7475	0.430772674
RH934	1	0.15704388	0.161662818	295	315.337	0.707729373
RH934	0	0.179584121	0.168241966	345	284.853	0.163416677
RH934	1	0.172995781	0.166666667	313	271.481	0.369007515
RH934	0	0.194174757	0.145631068	272	268.691	0.006461466
RH934	1	0.121896163	0.205417607	298	315.972	0.323456417
RH934	0	0.174273859	0.205394191	299	343.259	0.3451324
RH934	1	0.067653277	0.245243129	325	351.321	0.492663063
RH934	0	0.10326087	0.298913043	220	349.7885	0.933341474
RH934	1	0.145679012	0.130864198	293	309.405	0.449762329
RH934	0	0.121447028	0.160206718	278	383.6465	0.22301331
RH934	1	0.121588089	0.188585608	278	346.9475	0.284074518
RH936	0	0.187192118	0.162561576	264	239.3265	0.55246369
RH936	1	0.104283054	0.227188082	359	265.616	0.475525827
RH936	0	0.078125	0.291666667	363	263.595	0.323739096
RH936	1	0.076791809	0.262798635	387	263.824	0.342639285
RH936	0	0.110749186	0.201954397	422	258.578	0.613810875
RH936	1	0.17630854	0.150137741	489	231.115	0.164898653
RH936	0	0.20758483	0.153692615	320	301.194	0.495453248
RH936	1	0.204933586	0.096774194	368	245.924	0.727108663
RH936	0	0.154929577	0.13458529	454	246.9535	0.266579973
RH936	1	0.159369527	0.113835377	415	241.889	0.259169513
RH936	0	0.19201995	0.173316708	509	232.054	0.240870106
RH936	1	0.051282051	0.115384615	455	272.231	0.45075534
RH936	0	0.090073529	0.055147059	465	232.724	0.333308984
RH936	1	0.077452668	0.082616179	488	243.9755	0.070215446
RH936	0	0.070660522	0.110599078	533	253.012	0.138723705
RH936	1	0.034883721	0.189922481	400	308.043	0.514426313
RH936	0	0.049046322	0.177111717	284	287.738	0.406525576
RH936	1	0.039325843	0.292134831	238	284.976	0.151389523
RH936	0	0.051490515	0.401084011	202	246.6905	0.680932914
RH936	1	0.096938776	0.142857143	298	227.015	0.381285988
RH935	0	0.122580645	0.049462366	385	256.432	0.14103735
RH935	1	0.16536965	0.046692607	405	259.252	0.170425947
RH935	0	0.159041394	0.054466231	361	243.689	0.24603435
RH935	1	0.077540107	0.032085561	333	294.113	0.264208351
RH935	0	0.204690832	0.053304904	348	241.7555	0.57319864
RH935	1	0.091127098	0.098321343	338	309.1065	0.258467634
RH935	0	0.116700201	0.036217304	421	332.937	0.082334345
RH935	1	0.073490814	0.026246719	343	339.824	0.238860708
RH935	0	0.137055838	0.04822335	321	366.967	0.07782115
RH935	1	0.097014925	0.055970149	227	278.393	0.512941422
RH935	0	0.122580645	0.086021505	368	242.768	0.650910199
RH935	1	0.129380054	0.043126685	307	226.648	0.872550373
RH935	0	0.042253521	0.278873239	241	393.33	0.357555294
RH935	1	0.075294118	0.087058824	356	341.485	0.005469278
RH935	0	0.075645756	0.075645756	460	284.371	0.332406002
RH935	1	0.113879004	0.09252669	223	384.374	0.740637872
RH935	0	0.141860465	0.095348837	328	273.4325	0.287304441
RH935	1	0.086956522	0.1	187	411.266	0.219636039
RH935	0	0.092682927	0.048780488	352	330.3295	0.190845777
RH935	1	0.121118012	0.043478261	269	326.31	0.044872804
RH937	0	0.044806517	0.118126273	411	354.78	0.168264159
RH937	1	0.076009501	0.042755344	371	278.438	0.404068787
RH937	0	0.038186158	0.295942721	279	399.057	0.284021816
RH937	1	0.040358744	0.201793722	338	428.2495	0.457468358
RH937	0	0.071705426	0.069767442	443	324.203	0.028023593
RH937	1	0.048543689	0.104368932	349	392.872	0.01471797
RH937	0	0.070626003	0.118780096	505	398.873	0.042018526
RH937	1	0.06302521	0.102941176	397	356.436	0.166650058
RH937	0	0.038383838	0.092929293	430	380.504	0.43834152
RH937	1	0.02417962	0.158894646	473	408.16	0.027659304
RH937	0	0.036	0.122	421	355.125	0.059290908
RH937	1	0.035433071	0.106299213	436	327.2495	0.658358983
RH937	0	0.058394161	0.133211679	443	332.379	0.00302994
RH937	1	0.064236111	0.095486111	484	314.6735	0.149704292
RH937	0	0.089613035	0.063136456	416	286.386	0.003780258
RH937	1	0.027334852	0.091116173	387	308.443	0.54650146
RH937	0	0.02946593	0.009208103	522	319.232	0.2332159
RH937	1	0.023109244	0.153361345	392	326.5735	0.125079572
RH937	0	0.071925754	0.245939675	294	358.995	0.57961268
RH937	1	0.035573123	0.187747036	393	296.579	0.313064788
RH938	0	0.040339703	0.042462845	432	369.497	0.634309408
RH938	1	0.040669856	0.050239234	380	433.9305	0.187294616
RH938	0	0.028901734	0.101156069	301	449.425	0.051710162
RH938	1	0.013262599	0.339522546	244	617.8495	0.165706112
RH938	0	0.026785714	0.1875	352	471.427	0.401807141
RH938	1	0.049065421	0.053738318	384	427.0015	0.286379629
RH938	0	0.038525963	0.237855946	432	465.62	0.236178755
RH938	1	0.099236641	0.09351145	423	432.591	0.194508618
RH938	0	0.070464768	0.044977511	590	363.031	0.638045963
RH938	1	0.06626506	0.289156627	214	608	0.130463505
RH938	0	0.049924357	0.06505295	585	368.319	0.560019886
RH938	1	0.03960396	0.01980198	570	303.7485	0.438721717
RH938	0	0.037664783	0.02259887	499	336.731	0.582989519
RH938	1	0.04494382	0.028892456	577	241.147	0.606533439
RH938	0	0.029126214	0.067961165	558	387.5125	0.606018352
RH938	1	0.014423077	0.079326923	377	418.022	0.150802663
RH938	0	0.026479751	0.065420561	583	399.148	0.30854874
RH938	1	0.011290323	0.082258065	562	515.8525	0.827037813
RH938	0	0.018151815	0.221122112	461	512.943	0.09520871
RH938	1	0.021551724	0.120689655	398	403.2155	0.266081083
