# Supplementary material for: Meta-reinforcement learning via orbitofrontal cortex
Source: Nat Neurosci. 2023 Nov 13;26(12):2182–91. doi: 10.1038/s41593-023-01485-3 (PMC10689244; doi:10.1038/s41593-023-01485-3)
Supplement: Supplementary file 13 — Numerical source data files for figures. [file 41593_2023_1485_MOESM13_ESM.zip › source_data_edf5/edf5f.csv]

prepost	fr
pre	8.90869831
pre	3.73310892
pre	0.482474
pre	2.41596387
pre	0.31401241
pre	14.9212049
pre	1.96628372
pre	2.45010542
pre	0.48561862
pre	25.39547295
pre	0.14869543
pre	1.90525472
pre	3.94570001
pre	4.16946371
pre	0.12726561
pre	1.78265085
pre	0.26711792
pre	24.80327441
pre	0.37340568
pre	4.87431939
pre	0.10255837
pre	0.09696427
pre	2.03951294
pre	0.13798762
pre	2.69075856
post	0.94318901
post	5.2839671
post	0.1032368
post	0.27324805
post	0.1585893
post	0.16430027
post	0.04920222
post	2.35731356
post	1.75238982
post	3.25086104
post	0.28598791
post	24.51368876
post	2.25583398
post	0.07248542
post	13.62725803
post	4.7844767
post	0.15902861
post	5.61344626
post	0.079075
post	3.86115061
post	4.45053593
post	0.01845674
