# Supplementary material for: Meta-reinforcement learning via orbitofrontal cortex
Source: Nat Neurosci. 2023 Nov 13;26(12):2182–91. doi: 10.1038/s41593-023-01485-3 (PMC10689244; doi:10.1038/s41593-023-01485-3)
Supplement: Supplementary file 13 — Numerical source data files for figures. [file 41593_2023_1485_MOESM13_ESM.zip › source_data_edf5/edf5gLeft.csv]

virus	fr
EGFP	5.56510327
EGFP	2.69744725
EGFP	0.84875916
EGFP	2.74732946
EGFP	6.11266526
EGFP	7.89776304
EGFP	0.6572267
EGFP	0.29700859
EGFP	0.66027294
EGFP	0.06701732
EGFP	5.62640889
EGFP	0.49196808
EGFP	0.06206718
EGFP	0.08110619
EGFP	12.84295607
EGFP	0.06320952
EGFP	0.8674174
EGFP	1.71084564
EGFP	0.1523121
EGFP	9.20079304
EGFP	2.72600577
EGFP	2.72372109
EGFP	0.16525863
EGFP	2.97960541
EGFP	3.94792957
EGFP	5.3389198
EGFP	5.93407932
EGFP	0.24141467
EGFP	9.29941512
EGFP	0.11080705
EGFP	0.49977591
EGFP	1.26447728
EGFP	0.13091475
EGFP	0.12428056
EGFP	0.49844907
EGFP	0.08801363
EGFP	14.80221258
EGFP	0.06324598
EGFP	1.42988984
EGFP	0.36045785
EGFP	0.07341841
EGFP	0.44891376
EGFP	0.44891376
EGFP	0.04643935
EGFP	0.18885338
EGFP	0.08934047
EGFP	20.07639642
EGFP	0.21760155
EGFP	0.30871114
EGFP	0.66961127
EGFP	0.70322451
EGFP	0.11853092
EGFP	0.50950606
EGFP	2.4957836
EGFP	0.01371067
EGFP	0.21052507
EGFP	2.1039239
EGFP	0.38443377
EGFP	0.32694835
EGFP	0.11086475
EGFP	0.19863267
EGFP	3.33672087
EGFP	0.09136076
EGFP	4.91295064
EGFP	0.11240453
EGFP	2.43799786
EGFP	0.13858093
EGFP	3.40241849
EGFP	0.0908475
EGFP	0.41933563
EGFP	0.43114068
EGFP	0.70522296
EGFP	0.08571487
EGFP	1.73893406
EGFP	0.28229449
EGFP	0.28948017
EGFP	0.21043771
EGFP	0.36544305
EGFP	0.53635953
EGFP	1.53134804
EGFP	0.13804903
EGFP	0.10673894
EGFP	0.24478798
EGFP	1.56787648
EGFP	0.47724168
EGFP	19.47250405
EGFP	1.26710986
EGFP	0.01802702
EGFP	0.17884703
EGFP	1.04888802
EGFP	0.0607226
EGFP	0.06688974
paAIP2	2.10340913
paAIP2	8.5918693
paAIP2	0.12668508
paAIP2	1.98677149
paAIP2	4.75593253
paAIP2	2.42885872
paAIP2	0.27521241
paAIP2	1.82644934
paAIP2	0.17779595
paAIP2	11.24046111
paAIP2	3.08412636
paAIP2	0.56658809
paAIP2	0.0358213
paAIP2	0.031016
paAIP2	0.03800552
paAIP2	1.72029598
paAIP2	0.04368451
paAIP2	0.03407392
paAIP2	0.04499504
paAIP2	3.92723739
paAIP2	1.80435444
paAIP2	0.11105669
paAIP2	2.89803054
paAIP2	3.52087697
paAIP2	4.69605094
paAIP2	0.13005878
paAIP2	0.05742855
paAIP2	0.6177792
paAIP2	15.82494426
paAIP2	2.38497399
paAIP2	0.52614688
paAIP2	2.20846564
paAIP2	1.01344504
paAIP2	11.94640565
paAIP2	3.93132221
paAIP2	0.71405648
paAIP2	0.05447267
paAIP2	7.73216337
paAIP2	0.135126
paAIP2	0.42522465
paAIP2	0.38046416
paAIP2	32.44502061
paAIP2	0.94165935
paAIP2	0.47336329
paAIP2	0.41044524
paAIP2	0.08529829
paAIP2	0.02322478
paAIP2	0.07558611
paAIP2	1.18542645
paAIP2	0.78586578
paAIP2	0.06438418
paAIP2	1.57409862
paAIP2	1.21525148
paAIP2	0.98848659
paAIP2	0.10415089
paAIP2	0.89617103
paAIP2	17.41308135
paAIP2	0.09089532
paAIP2	0.31008559
paAIP2	0.54821239
paAIP2	1.26022572
paAIP2	1.07228072
paAIP2	2.68519921
paAIP2	0.58040448
paAIP2	1.31940236
paAIP2	6.86922436
paAIP2	1.85057188
paAIP2	1.35017422
paAIP2	0.60502197
paAIP2	0.31955386
paAIP2	0.38488487
paAIP2	0.61164975
paAIP2	0.36168762
paAIP2	0.73899788
paAIP2	0.56809574
paAIP2	0.23765339
paAIP2	0.31197925
paAIP2	0.03739964
paAIP2	0.20167399
paAIP2	1.18921376
paAIP2	0.57425011
paAIP2	3.46443721
paAIP2	0.10604454
paAIP2	0.6855022
paAIP2	0.14912513
paAIP2	0.23481291
paAIP2	8.90869831
paAIP2	3.73310892
paAIP2	0.482474
paAIP2	2.41596387
paAIP2	0.31401241
paAIP2	14.9212049
paAIP2	1.96628372
paAIP2	2.45010542
paAIP2	0.48561862
paAIP2	25.39547295
paAIP2	0.14869543
paAIP2	1.90525472
paAIP2	3.94570001
paAIP2	4.16946371
paAIP2	0.12726561
paAIP2	1.78265085
paAIP2	0.26711792
paAIP2	24.80327441
paAIP2	0.37340568
paAIP2	4.87431939
paAIP2	0.10255837
paAIP2	0.09696427
paAIP2	2.03951294
paAIP2	0.13798762
paAIP2	2.69075856
