# Supplementary material for: Meta-reinforcement learning via orbitofrontal cortex
Source: Nat Neurosci. 2023 Nov 13;26(12):2182–91. doi: 10.1038/s41593-023-01485-3 (PMC10689244; doi:10.1038/s41593-023-01485-3)
Supplement: Supplementary file 13 — Numerical source data files for figures. [file 41593_2023_1485_MOESM13_ESM.zip › source_data_edf5/edf5gRight.csv]

period	virus	fr
ready	EGFP	1.275656324582339
ready	EGFP	3.752983293556086
ready	EGFP	0.8031026252983293
ready	EGFP	0.37828162291169454
ready	EGFP	9.184964200477326
ready	EGFP	0.6837708830548926
ready	EGFP	0.4498806682577566
ready	EGFP	8.86038186157518
ready	EGFP	13.221957040572793
ready	EGFP	0.1658711217183771
ready	EGFP	0.6694510739856802
ready	EGFP	1.8675417661097853
ready	EGFP	1.6897374701670644
ready	EGFP	0.47255369928400953
ready	EGFP	0.1610978520286396
ready	EGFP	0.07398568019093078
ready	EGFP	4.412887828162291
ready	EGFP	9.986873508353222
ready	EGFP	0.6324582338902148
ready	EGFP	10.21599045346062
ready	EGFP	0.20286396181384247
ready	EGFP	5.325775656324582
ready	EGFP	0.003579952267303103
ready	EGFP	1.1372315035799523
ready	EGFP	1.4630071599045347
ready	EGFP	21.001288659793815
ready	EGFP	0.5115979381443299
ready	EGFP	1.527061855670103
ready	EGFP	0.38788659793814434
ready	EGFP	19.786082474226806
ready	EGFP	1.4961340206185567
ready	EGFP	2.3711340206185567
ready	EGFP	2.1804123711340204
ready	EGFP	0.2268041237113402
ready	EGFP	0.3543814432989691
ready	EGFP	0.15979381443298968
ready	EGFP	0.26417525773195877
ready	EGFP	0.01288659793814433
ready	EGFP	0.09278350515463918
ready	EGFP	0.5902061855670103
ready	EGFP	0.1018041237113402
ready	EGFP	0.07731958762886598
ready	EGFP	1.5579896907216495
ready	EGFP	0.019329896907216496
ready	EGFP	0.04896907216494845
ready	EGFP	1.2719072164948453
ready	EGFP	1.8814432989690721
ready	EGFP	0.15721649484536082
ready	EGFP	0.22164948453608246
ready	EGFP	0.04252577319587629
ready	EGFP	3.5670103092783507
ready	EGFP	0.43943298969072164
ready	EGFP	1.6262886597938144
ready	EGFP	0.34664948453608246
ready	EGFP	0.37037037037037035
ready	EGFP	3.5555555555555554
ready	EGFP	8.0
ready	EGFP	0.2609427609427609
ready	EGFP	5.262626262626263
ready	EGFP	4.15993265993266
ready	EGFP	3.1784511784511786
ready	EGFP	0.06734006734006734
ready	EGFP	0.25084175084175087
ready	EGFP	3.255892255892256
ready	EGFP	6.951178451178452
ready	EGFP	0.21212121212121213
ready	EGFP	0.20202020202020202
ready	EGFP	1.765993265993266
ready	EGFP	0.4898989898989899
ready	EGFP	0.3787878787878788
ready	EGFP	0.06397306397306397
ready	EGFP	0.06565656565656566
ready	EGFP	0.04040404040404041
ready	EGFP	0.5084175084175084
ready	EGFP	4.506734006734007
ready	EGFP	1.494949494949495
ready	EGFP	0.09090909090909091
ready	EGFP	0.06228956228956229
ready	EGFP	0.05555555555555555
ready	EGFP	1.0033670033670035
ready	EGFP	0.2996632996632997
ready	EGFP	0.03198653198653199
ready	EGFP	2.994949494949495
ready	EGFP	3.872053872053872
ready	EGFP	0.12289562289562289
ready	EGFP	0.6430976430976431
ready	EGFP	4.983164983164984
ready	EGFP	0.02861952861952862
ready	EGFP	0.7138047138047138
ready	EGFP	2.9124579124579126
ready	EGFP	0.5134680134680135
ready	EGFP	0.22277227722772278
ready	EGFP	1.0544554455445545
ready	EGFP	4.858415841584159
ready	EGFP	6.227722772277228
ready	EGFP	0.2801980198019802
ready	EGFP	0.907920792079208
ready	EGFP	7.669306930693069
ready	EGFP	0.053465346534653464
ready	EGFP	1.7475247524752475
ready	EGFP	1.3346534653465347
ready	EGFP	2.008910891089109
ready	EGFP	0.2811881188118812
ready	EGFP	0.2900990099009901
ready	EGFP	1.0811881188118813
ready	EGFP	0.041584158415841586
ready	EGFP	0.39702970297029705
ready	EGFP	0.11287128712871287
ready	EGFP	0.6653465346534654
ready	EGFP	0.33564356435643566
ready	EGFP	0.22871287128712872
ready	EGFP	0.04257425742574258
ready	EGFP	0.3405940594059406
ready	EGFP	0.17524752475247524
ready	EGFP	4.406387665198238
ready	EGFP	1.2929515418502202
ready	EGFP	0.736784140969163
ready	EGFP	0.16409691629955947
ready	EGFP	0.07158590308370044
ready	EGFP	0.08480176211453745
ready	EGFP	0.8524229074889867
ready	EGFP	0.034140969162995596
ready	EGFP	0.34030837004405284
ready	EGFP	0.6277533039647577
ready	EGFP	1.2687224669603525
ready	EGFP	0.015418502202643172
ready	EGFP	6.653083700440528
ready	EGFP	0.016519823788546256
ready	EGFP	0.1696035242290749
ready	EGFP	0.13325991189427314
ready	EGFP	1.0638766519823788
post-choice	EGFP	1.058472553699284
post-choice	EGFP	4.5680190930787585
post-choice	EGFP	0.3854415274463007
post-choice	EGFP	0.5429594272076372
post-choice	EGFP	4.318615751789976
post-choice	EGFP	0.5548926014319809
post-choice	EGFP	0.4522673031026253
post-choice	EGFP	9.070405727923628
post-choice	EGFP	12.590692124105011
post-choice	EGFP	0.19212410501193317
post-choice	EGFP	0.9331742243436754
post-choice	EGFP	2.3544152744630074
post-choice	EGFP	2.343675417661098
post-choice	EGFP	0.45584725536992843
post-choice	EGFP	0.05847255369928401
post-choice	EGFP	0.06801909307875895
post-choice	EGFP	5.268496420047732
post-choice	EGFP	9.313842482100238
post-choice	EGFP	0.27804295942720764
post-choice	EGFP	12.155131264916468
post-choice	EGFP	0.4212410501193317
post-choice	EGFP	3.3902147971360383
post-choice	EGFP	0.025059665871121718
post-choice	EGFP	0.9594272076372315
post-choice	EGFP	1.522673031026253
post-choice	EGFP	13.64819587628866
post-choice	EGFP	0.38273195876288657
post-choice	EGFP	1.9935567010309279
post-choice	EGFP	0.36855670103092786
post-choice	EGFP	12.786082474226804
post-choice	EGFP	1.240979381443299
post-choice	EGFP	1.2899484536082475
post-choice	EGFP	0.9265463917525774
post-choice	EGFP	0.20103092783505155
post-choice	EGFP	0.634020618556701
post-choice	EGFP	0.24871134020618557
post-choice	EGFP	0.7384020618556701
post-choice	EGFP	0.011597938144329897
post-choice	EGFP	0.041237113402061855
post-choice	EGFP	0.35180412371134023
post-choice	EGFP	0.1172680412371134
post-choice	EGFP	0.15463917525773196
post-choice	EGFP	2.024484536082474
post-choice	EGFP	0.011597938144329897
post-choice	EGFP	0.05154639175257732
post-choice	EGFP	1.7100515463917525
post-choice	EGFP	2.8711340206185567
post-choice	EGFP	0.16752577319587628
post-choice	EGFP	0.1958762886597938
post-choice	EGFP	0.027061855670103094
post-choice	EGFP	2.3028350515463916
post-choice	EGFP	0.46005154639175255
post-choice	EGFP	1.8737113402061856
post-choice	EGFP	0.5889175257731959
post-choice	EGFP	0.4983164983164983
post-choice	EGFP	3.6734006734006734
post-choice	EGFP	8.710437710437711
post-choice	EGFP	0.24242424242424243
post-choice	EGFP	6.942760942760943
post-choice	EGFP	2.8973063973063975
post-choice	EGFP	4.427609427609427
post-choice	EGFP	0.05723905723905724
post-choice	EGFP	0.24074074074074073
post-choice	EGFP	2.936026936026936
post-choice	EGFP	7.584175084175084
post-choice	EGFP	0.06734006734006734
post-choice	EGFP	0.2037037037037037
post-choice	EGFP	1.9696969696969697
post-choice	EGFP	0.5117845117845118
post-choice	EGFP	0.5791245791245792
post-choice	EGFP	0.05218855218855219
post-choice	EGFP	0.04040404040404041
post-choice	EGFP	0.018518518518518517
post-choice	EGFP	0.5168350168350169
post-choice	EGFP	3.3838383838383836
post-choice	EGFP	1.4882154882154883
post-choice	EGFP	0.13468013468013468
post-choice	EGFP	0.03535353535353535
post-choice	EGFP	0.05218855218855219
post-choice	EGFP	0.9629629629629629
post-choice	EGFP	0.5067340067340067
post-choice	EGFP	0.05555555555555555
post-choice	EGFP	2.8164983164983166
post-choice	EGFP	4.409090909090909
post-choice	EGFP	0.1835016835016835
post-choice	EGFP	0.8114478114478114
post-choice	EGFP	5.282828282828283
post-choice	EGFP	0.05218855218855219
post-choice	EGFP	0.8097643097643098
post-choice	EGFP	3.4326599326599325
post-choice	EGFP	0.5471380471380471
post-choice	EGFP	0.10792079207920792
post-choice	EGFP	1.4792079207920792
post-choice	EGFP	5.945544554455446
post-choice	EGFP	8.091089108910891
post-choice	EGFP	0.4881188118811881
post-choice	EGFP	2.1712871287128714
post-choice	EGFP	9.562376237623763
post-choice	EGFP	0.031683168316831684
post-choice	EGFP	0.9207920792079208
post-choice	EGFP	1.7356435643564356
post-choice	EGFP	2.095049504950495
post-choice	EGFP	0.48514851485148514
post-choice	EGFP	0.2
post-choice	EGFP	0.7425742574257426
post-choice	EGFP	0.04257425742574258
post-choice	EGFP	0.22673267326732674
post-choice	EGFP	0.4514851485148515
post-choice	EGFP	0.46534653465346537
post-choice	EGFP	0.3722772277227723
post-choice	EGFP	0.13861386138613863
post-choice	EGFP	0.023762376237623763
post-choice	EGFP	0.25643564356435644
post-choice	EGFP	0.061386138613861385
post-choice	EGFP	4.856828193832599
post-choice	EGFP	1.368942731277533
post-choice	EGFP	0.486784140969163
post-choice	EGFP	0.13215859030837004
post-choice	EGFP	0.053964757709251104
post-choice	EGFP	0.3700440528634361
post-choice	EGFP	1.4966960352422907
post-choice	EGFP	0.03634361233480176
post-choice	EGFP	0.6872246696035242
post-choice	EGFP	0.3799559471365639
post-choice	EGFP	1.3700440528634361
post-choice	EGFP	0.05726872246696035
post-choice	EGFP	7.637665198237886
post-choice	EGFP	0.019823788546255508
post-choice	EGFP	0.09801762114537445
post-choice	EGFP	0.10682819383259912
post-choice	EGFP	1.0605726872246697
ready	paAIP2	35.875739644970416
ready	paAIP2	0.07988165680473373
ready	paAIP2	0.6789940828402367
ready	paAIP2	1.3801775147928994
ready	paAIP2	7.005917159763314
ready	paAIP2	0.09023668639053255
ready	paAIP2	15.541420118343195
ready	paAIP2	1.5532544378698225
ready	paAIP2	0.4378698224852071
ready	paAIP2	0.47485207100591714
ready	paAIP2	3.367704280155642
ready	paAIP2	0.11673151750972763
ready	paAIP2	0.7276264591439688
ready	paAIP2	3.735408560311284
ready	paAIP2	0.08560311284046693
ready	paAIP2	3.1614785992217898
ready	paAIP2	0.5369649805447471
ready	paAIP2	0.47470817120622566
ready	paAIP2	18.476653696498055
ready	paAIP2	5.591439688715953
ready	paAIP2	5.433852140077821
ready	paAIP2	9.472762645914397
ready	paAIP2	2.6750972762645913
ready	paAIP2	2.3891050583657587
ready	paAIP2	1.328793774319066
ready	paAIP2	0.20817120622568094
ready	paAIP2	4.128404669260701
ready	paAIP2	0.3657587548638132
ready	paAIP2	0.8326848249027238
ready	paAIP2	5.221789883268483
ready	paAIP2	0.5525291828793775
ready	paAIP2	0.15953307392996108
ready	paAIP2	0.04669260700389105
ready	paAIP2	1.6832579185520362
ready	paAIP2	0.03619909502262444
ready	paAIP2	2.576923076923077
ready	paAIP2	10.538461538461538
ready	paAIP2	0.334841628959276
ready	paAIP2	0.7828054298642534
ready	paAIP2	5.201357466063349
ready	paAIP2	0.334841628959276
ready	paAIP2	10.902714932126697
ready	paAIP2	1.8212669683257918
ready	paAIP2	2.1561085972850678
ready	paAIP2	0.020361990950226245
ready	paAIP2	8.253393665158372
ready	paAIP2	0.12217194570135746
ready	paAIP2	0.334841628959276
ready	paAIP2	0.1244343891402715
ready	paAIP2	0.26244343891402716
ready	paAIP2	0.020361990950226245
ready	paAIP2	0.19909502262443438
ready	paAIP2	2.667420814479638
ready	paAIP2	3.241035856573705
ready	paAIP2	1.5836653386454183
ready	paAIP2	3.2928286852589643
ready	paAIP2	0.05179282868525897
ready	paAIP2	0.9780876494023905
ready	paAIP2	0.9462151394422311
ready	paAIP2	1.8804780876494025
ready	paAIP2	1.0338645418326693
ready	paAIP2	3.689243027888446
ready	paAIP2	3.254980079681275
ready	paAIP2	0.00597609561752988
ready	paAIP2	1.207171314741036
ready	paAIP2	0.08764940239043825
ready	paAIP2	16.43426294820717
ready	paAIP2	0.29880478087649404
ready	paAIP2	0.40836653386454186
ready	paAIP2	0.06772908366533864
ready	paAIP2	0.021912350597609563
ready	paAIP2	2.2580071174377223
ready	paAIP2	2.5622775800711746
ready	paAIP2	10.41459074733096
ready	paAIP2	5.523131672597865
ready	paAIP2	0.03914590747330961
ready	paAIP2	0.04092526690391459
ready	paAIP2	8.044483985765124
ready	paAIP2	0.18861209964412812
ready	paAIP2	0.09786476868327403
ready	paAIP2	0.0498220640569395
post-choice	paAIP2	36.01923076923077
post-choice	paAIP2	0.08727810650887574
post-choice	paAIP2	0.6568047337278107
post-choice	paAIP2	1.3298816568047338
post-choice	paAIP2	10.498520710059172
post-choice	paAIP2	0.11538461538461539
post-choice	paAIP2	17.381656804733726
post-choice	paAIP2	1.2840236686390532
post-choice	paAIP2	0.1952662721893491
post-choice	paAIP2	0.7085798816568047
post-choice	paAIP2	4.324902723735408
post-choice	paAIP2	0.11284046692607004
post-choice	paAIP2	0.4143968871595331
post-choice	paAIP2	3.7957198443579765
post-choice	paAIP2	0.058365758754863814
post-choice	paAIP2	3.330739299610895
post-choice	paAIP2	0.8929961089494164
post-choice	paAIP2	0.5642023346303502
post-choice	paAIP2	17.229571984435797
post-choice	paAIP2	8.132295719844358
post-choice	paAIP2	4.708171206225681
post-choice	paAIP2	9.647859922178988
post-choice	paAIP2	2.684824902723735
post-choice	paAIP2	2.8929961089494163
post-choice	paAIP2	1.990272373540856
post-choice	paAIP2	0.11867704280155641
post-choice	paAIP2	4.2412451361867705
post-choice	paAIP2	0.22178988326848248
post-choice	paAIP2	0.4980544747081712
post-choice	paAIP2	5.383268482490273
post-choice	paAIP2	0.5758754863813229
post-choice	paAIP2	0.2529182879377432
post-choice	paAIP2	0.007782101167315175
post-choice	paAIP2	1.5678733031674208
post-choice	paAIP2	0.04751131221719457
post-choice	paAIP2	2.680995475113122
post-choice	paAIP2	11.117647058823529
post-choice	paAIP2	0.29411764705882354
post-choice	paAIP2	0.6289592760180995
post-choice	paAIP2	6.450226244343892
post-choice	paAIP2	0.3167420814479638
post-choice	paAIP2	10.28054298642534
post-choice	paAIP2	1.3597285067873304
post-choice	paAIP2	2.918552036199095
post-choice	paAIP2	0.024886877828054297
post-choice	paAIP2	8.710407239819004
post-choice	paAIP2	0.08144796380090498
post-choice	paAIP2	0.4230769230769231
post-choice	paAIP2	0.07918552036199095
post-choice	paAIP2	0.19230769230769232
post-choice	paAIP2	0.01809954751131222
post-choice	paAIP2	0.49095022624434387
post-choice	paAIP2	2.1425339366515836
post-choice	paAIP2	3.944223107569721
post-choice	paAIP2	2.2768924302788847
post-choice	paAIP2	4.1414342629482075
post-choice	paAIP2	0.09163346613545817
post-choice	paAIP2	0.8784860557768924
post-choice	paAIP2	0.7529880478087649
post-choice	paAIP2	2.862549800796813
post-choice	paAIP2	1.4701195219123506
post-choice	paAIP2	3.3247011952191237
post-choice	paAIP2	3.691235059760956
post-choice	paAIP2	0.017928286852589643
post-choice	paAIP2	1.7091633466135459
post-choice	paAIP2	0.07569721115537849
post-choice	paAIP2	15.774900398406375
post-choice	paAIP2	0.22111553784860558
post-choice	paAIP2	0.9302788844621513
post-choice	paAIP2	0.11752988047808766
post-choice	paAIP2	0.053784860557768925
post-choice	paAIP2	2.793594306049822
post-choice	paAIP2	2.46085409252669
post-choice	paAIP2	12.487544483985765
post-choice	paAIP2	3.2508896797153026
post-choice	paAIP2	0.07651245551601424
post-choice	paAIP2	0.04092526690391459
post-choice	paAIP2	6.088967971530249
post-choice	paAIP2	0.1512455516014235
post-choice	paAIP2	0.1512455516014235
post-choice	paAIP2	0.09608540925266904
