# Supplementary material for: Meta-reinforcement learning via orbitofrontal cortex
Source: Nat Neurosci. 2023 Nov 13;26(12):2182–91. doi: 10.1038/s41593-023-01485-3 (PMC10689244; doi:10.1038/s41593-023-01485-3)
Supplement: Supplementary file 13 — Numerical source data files for figures. [file 41593_2023_1485_MOESM13_ESM.zip › source_data_edf5/edf5h.csv]

period	virus	type	r
1	EGFP	ddQ	0.2569704726319782
2	EGFP	ddQ	0.2340675483220629
3	EGFP	ddQ	0.0723483375614937
4	EGFP	ddQ	0.11025215021225603
1	EGFP	dQch	0.4578393989680821
2	EGFP	dQch	0.33869444109921865
3	EGFP	dQch	0.07205013935423121
4	EGFP	dQch	0.08363600279529948
1	EGFP	dsQ	0.5603556314110891
2	EGFP	dsQ	0.4605909052178504
3	EGFP	dsQ	0.13791164183489485
4	EGFP	dsQ	0.21945302445317513
1	EGFP	ddQ	0.11530590801556236
2	EGFP	ddQ	0.22138616676670103
3	EGFP	ddQ	0.02055490494076749
4	EGFP	ddQ	0.04786503917445188
1	EGFP	dQch	0.301828682350168
2	EGFP	dQch	0.30211778549552815
3	EGFP	dQch	-0.0014209138919293596
4	EGFP	dQch	0.14606977465862003
1	EGFP	dsQ	0.3644956671093782
2	EGFP	dsQ	0.3703561874070431
3	EGFP	dsQ	0.24114491964768534
4	EGFP	dsQ	0.18203776379716713
1	EGFP	ddQ	0.07272297588270901
2	EGFP	ddQ	0.1558799164011328
3	EGFP	ddQ	0.014803045434414241
4	EGFP	ddQ	-0.1106829821975201
1	EGFP	dQch	0.35755095922816016
2	EGFP	dQch	0.20909301403155095
3	EGFP	dQch	0.16902718112461532
4	EGFP	dQch	0.12419057234543833
1	EGFP	dsQ	0.3431367514463163
2	EGFP	dsQ	0.24931324186912435
3	EGFP	dsQ	0.035827510874252545
4	EGFP	dsQ	-0.025313542949950044
1	EGFP	ddQ	0.1687117091445724
2	EGFP	ddQ	0.12839704574982408
3	EGFP	ddQ	0.020855000238419533
4	EGFP	ddQ	0.07595675331495677
1	EGFP	dQch	0.2430340225870891
2	EGFP	dQch	0.342603287794092
3	EGFP	dQch	0.06042950157860874
4	EGFP	dQch	0.04955426403962214
1	EGFP	dsQ	0.28417498124674034
2	EGFP	dsQ	0.4307986517716375
3	EGFP	dsQ	0.06407689178459086
4	EGFP	dsQ	0.0851873302096724
1	EGFP	ddQ	0.058523131273234476
2	EGFP	ddQ	0.11349608116557486
3	EGFP	ddQ	0.09543541241750737
4	EGFP	ddQ	0.08526523903231642
1	EGFP	dQch	0.37825336203682164
2	EGFP	dQch	0.31288791612686684
3	EGFP	dQch	-0.03813249745874947
4	EGFP	dQch	0.06772436928757586
1	EGFP	dsQ	0.4334376153187365
2	EGFP	dsQ	0.26835394734607865
3	EGFP	dsQ	0.11104167381610436
4	EGFP	dsQ	0.04590140586500958
1	paAIP2	ddQ	0.24565232282098343
2	paAIP2	ddQ	0.16473420633119273
3	paAIP2	ddQ	0.040273975547356275
4	paAIP2	ddQ	0.13496436432410233
1	paAIP2	dQch	0.29246499732337433
2	paAIP2	dQch	0.2675335994271759
3	paAIP2	dQch	0.17577869373009547
4	paAIP2	dQch	0.16470868414901618
1	paAIP2	dsQ	0.3855983502604231
2	paAIP2	dsQ	0.3107038703005771
3	paAIP2	dsQ	0.06054960793527142
4	paAIP2	dsQ	0.18184400106429885
1	paAIP2	ddQ	0.24414889968627723
2	paAIP2	ddQ	0.11160253077546996
3	paAIP2	ddQ	0.19367381914506326
4	paAIP2	ddQ	0.01582098779943738
1	paAIP2	dQch	0.5473717399676903
2	paAIP2	dQch	0.4679277261583983
3	paAIP2	dQch	0.10946905123445663
4	paAIP2	dQch	0.16716514611575586
1	paAIP2	dsQ	0.571993783474062
2	paAIP2	dsQ	0.48486076880479534
3	paAIP2	dsQ	0.36054174658724114
4	paAIP2	dsQ	0.2016591641290129
1	paAIP2	ddQ	0.10092680523301
2	paAIP2	ddQ	0.06762729142909975
3	paAIP2	ddQ	0.16776829759384193
4	paAIP2	ddQ	0.27131165389182904
1	paAIP2	dQch	0.47464725663072654
2	paAIP2	dQch	0.3806340020150728
3	paAIP2	dQch	0.36919568247947065
4	paAIP2	dQch	-0.04581207735032694
1	paAIP2	dsQ	0.33301756591517895
2	paAIP2	dsQ	0.25318386761383593
3	paAIP2	dsQ	0.34445169202296855
4	paAIP2	dsQ	-0.05662688605151238
