# Supplementary material for: Meta-reinforcement learning via orbitofrontal cortex
Source: Nat Neurosci. 2023 Nov 13;26(12):2182–91. doi: 10.1038/s41593-023-01485-3 (PMC10689244; doi:10.1038/s41593-023-01485-3)
Supplement: Supplementary file 14 — Numerical source data files for figures. [file 41593_2023_1485_MOESM14_ESM.zip]

Archive with 2 entries (2 files):
- source_data_edf6/edf6a.csv
- source_data_edf6/edf6b.csv
