# Supplementary material for: Meta-reinforcement learning via orbitofrontal cortex
Source: Nat Neurosci. 2023 Nov 13;26(12):2182–91. doi: 10.1038/s41593-023-01485-3 (PMC10689244; doi:10.1038/s41593-023-01485-3)
Supplement: Supplementary file 14 — Numerical source data files for figures. [file 41593_2023_1485_MOESM14_ESM.zip › source_data_edf6/edf6a.csv]

mouse	population_id	decoder_type	period	type	r
RH353	2	change	1	dQch	0.537342984
RH353	2	change	1	ddQ	0.572780075
RH353	2	change	1	dsQ	0.610057464
RH353	2	change	2	dQch	0.516473964
RH353	2	change	2	ddQ	0.534244059
RH353	2	change	2	dsQ	0.598978059
RH353	2	change	3	dQch	0.306352647
RH353	2	change	3	ddQ	0.221059622
RH353	2	change	3	dsQ	0.350444674
RH353	2	change	4	dQch	0.299599526
RH353	2	change	4	ddQ	0.258944569
RH353	2	change	4	dsQ	0.3469997
RH353	3	change	1	dQch	0.567384289
RH353	3	change	1	ddQ	0.570444805
RH353	3	change	1	dsQ	0.640764233
RH353	3	change	2	dQch	0.538250579
RH353	3	change	2	ddQ	0.569245587
RH353	3	change	2	dsQ	0.628392792
RH353	3	change	3	dQch	0.335443656
RH353	3	change	3	ddQ	0.349646988
RH353	3	change	3	dsQ	0.437269355
RH353	3	change	4	dQch	0.271362334
RH353	3	change	4	ddQ	0.269758231
RH353	3	change	4	dsQ	0.358275105
RH365	0	change	1	dQch	0.166728093
RH365	0	change	1	ddQ	0.126815839
RH365	0	change	1	dsQ	0.232795411
RH365	0	change	2	dQch	0.167849406
RH365	0	change	2	ddQ	0.156289426
RH365	0	change	2	dsQ	0.247767631
RH365	0	change	3	dQch	0.038745648
RH365	0	change	3	ddQ	0.048611196
RH365	0	change	3	dsQ	0.08375362
RH365	0	change	4	dQch	0.068989847
RH365	0	change	4	ddQ	0.072688506
RH365	0	change	4	dsQ	0.092170928
RH365	1	change	1	dQch	0.235337105
RH365	1	change	1	ddQ	0.225664982
RH365	1	change	1	dsQ	0.282671342
RH365	1	change	2	dQch	0.244692931
RH365	1	change	2	ddQ	0.298613439
RH365	1	change	2	dsQ	0.33057466
RH365	1	change	3	dQch	0.091392333
RH365	1	change	3	ddQ	0.105897673
RH365	1	change	3	dsQ	0.134847515
RH365	1	change	4	dQch	0.109483628
RH365	1	change	4	ddQ	0.069978009
RH365	1	change	4	dsQ	0.13268504
RH374	4	change	1	dQch	0.277742996
RH374	4	change	1	ddQ	0.231530866
RH374	4	change	1	dsQ	0.331030534
RH374	4	change	2	dQch	0.253498173
RH374	4	change	2	ddQ	0.225513836
RH374	4	change	2	dsQ	0.324213196
RH374	4	change	3	dQch	0.151897287
RH374	4	change	3	ddQ	0.037895423
RH374	4	change	3	dsQ	0.191698394
RH374	4	change	4	dQch	0.147050143
RH374	4	change	4	ddQ	0.036369918
RH374	4	change	4	dsQ	0.198686298
RH374	5	change	1	dQch	0.398985924
RH374	5	change	1	ddQ	0.362821848
RH374	5	change	1	dsQ	0.458536876
RH374	5	change	2	dQch	0.387491087
RH374	5	change	2	ddQ	0.337524577
RH374	5	change	2	dsQ	0.44436312
RH374	5	change	3	dQch	0.210333621
RH374	5	change	3	ddQ	0.042559889
RH374	5	change	3	dsQ	0.247207021
RH374	5	change	4	dQch	0.215659392
RH374	5	change	4	ddQ	0.066443334
RH374	5	change	4	dsQ	0.249805071
RH375	6	change	1	dQch	0.324906465
RH375	6	change	1	ddQ	0.219585861
RH375	6	change	1	dsQ	0.3406521
RH375	6	change	2	dQch	0.30424676
RH375	6	change	2	ddQ	0.220601044
RH375	6	change	2	dsQ	0.315738102
RH375	6	change	3	dQch	0.095812377
RH375	6	change	3	ddQ	0.048573144
RH375	6	change	3	dsQ	0.097526245
RH375	6	change	4	dQch	0.126416337
RH375	6	change	4	ddQ	0.08484912
RH375	6	change	4	dsQ	0.115000813
RH375	7	change	1	dQch	0.38118966
RH375	7	change	1	ddQ	0.296992415
RH375	7	change	1	dsQ	0.381217364
RH375	7	change	2	dQch	0.417107083
RH375	7	change	2	ddQ	0.282024035
RH375	7	change	2	dsQ	0.41730221
RH375	7	change	3	dQch	0.180022197
RH375	7	change	3	ddQ	0.077482692
RH375	7	change	3	dsQ	0.176463568
RH375	7	change	4	dQch	0.186585274
RH375	7	change	4	ddQ	0.09222249
RH375	7	change	4	dsQ	0.188490891
RH377	12	change	1	dQch	0.356380817
RH377	12	change	1	ddQ	0.411841146
RH377	12	change	1	dsQ	0.508429619
RH377	12	change	2	dQch	0.341682377
RH377	12	change	2	ddQ	0.291395674
RH377	12	change	2	dsQ	0.483336092
RH377	12	change	3	dQch	0.178468521
RH377	12	change	3	ddQ	0.065009184
RH377	12	change	3	dsQ	0.249105246
RH377	12	change	4	dQch	0.175753615
RH377	12	change	4	ddQ	0.08004784
RH377	12	change	4	dsQ	0.239685776
RH377	13	change	1	dQch	0.415199829
RH377	13	change	1	ddQ	0.46015828
RH377	13	change	1	dsQ	0.571079346
RH377	13	change	2	dQch	0.368435649
RH377	13	change	2	ddQ	0.360020969
RH377	13	change	2	dsQ	0.531864182
RH377	13	change	3	dQch	0.188583803
RH377	13	change	3	ddQ	0.060366598
RH377	13	change	3	dsQ	0.284124289
RH377	13	change	4	dQch	0.202006198
RH377	13	change	4	ddQ	0.057855053
RH377	13	change	4	dsQ	0.313621536
RH445	10	change	1	dQch	0.428344103
RH445	10	change	1	ddQ	0.507765201
RH445	10	change	1	dsQ	0.469581883
RH445	10	change	2	dQch	0.432181966
RH445	10	change	2	ddQ	0.454538955
RH445	10	change	2	dsQ	0.490945538
RH445	10	change	3	dQch	0.238385041
RH445	10	change	3	ddQ	0.116363709
RH445	10	change	3	dsQ	0.271358792
RH445	10	change	4	dQch	0.187931365
RH445	10	change	4	ddQ	0.070735317
RH445	10	change	4	dsQ	0.216530993
RH445	11	change	1	dQch	0.343388328
RH445	11	change	1	ddQ	0.514881966
RH445	11	change	1	dsQ	0.464907642
RH445	11	change	2	dQch	0.309251252
RH445	11	change	2	ddQ	0.454650548
RH445	11	change	2	dsQ	0.456764468
RH445	11	change	3	dQch	0.188629913
RH445	11	change	3	ddQ	0.105543417
RH445	11	change	3	dsQ	0.292786415
RH445	11	change	4	dQch	0.177163051
RH445	11	change	4	ddQ	0.118867679
RH445	11	change	4	dsQ	0.228953731
RH456	8	change	1	dQch	0.435506286
RH456	8	change	1	ddQ	0.297319871
RH456	8	change	1	dsQ	0.459529716
RH456	8	change	2	dQch	0.367129786
RH456	8	change	2	ddQ	0.206083511
RH456	8	change	2	dsQ	0.415096644
RH456	8	change	3	dQch	0.184491414
RH456	8	change	3	ddQ	0.052924951
RH456	8	change	3	dsQ	0.192979194
RH456	8	change	4	dQch	0.199309327
RH456	8	change	4	ddQ	0.024916545
RH456	8	change	4	dsQ	0.211417501
RH456	9	change	1	dQch	0.434276596
RH456	9	change	1	ddQ	0.371274481
RH456	9	change	1	dsQ	0.505218294
RH456	9	change	2	dQch	0.418649649
RH456	9	change	2	ddQ	0.32362107
RH456	9	change	2	dsQ	0.493430732
RH456	9	change	3	dQch	0.217495247
RH456	9	change	3	ddQ	0.063487551
RH456	9	change	3	dsQ	0.256482826
RH456	9	change	4	dQch	0.243231393
RH456	9	change	4	ddQ	0.06999072
RH456	9	change	4	dsQ	0.272315377
RH353	2	standard	1	Qch	0.603868752
RH353	2	standard	1	dQ	0.657306618
RH353	2	standard	1	sQ	0.547262657
RH353	2	standard	2	Qch	0.516994378
RH353	2	standard	2	dQ	0.521317814
RH353	2	standard	2	sQ	0.492730658
RH353	2	standard	3	Qch	0.347404109
RH353	2	standard	3	dQ	0.232433185
RH353	2	standard	3	sQ	0.339118693
RH353	2	standard	4	Qch	0.358717723
RH353	2	standard	4	dQ	0.346336363
RH353	2	standard	4	sQ	0.349870829
RH353	3	standard	1	Qch	0.618911079
RH353	3	standard	1	dQ	0.636437845
RH353	3	standard	1	sQ	0.60306298
RH353	3	standard	2	Qch	0.559014388
RH353	3	standard	2	dQ	0.55951395
RH353	3	standard	2	sQ	0.548892768
RH353	3	standard	3	Qch	0.369900546
RH353	3	standard	3	dQ	0.303025993
RH353	3	standard	3	sQ	0.382621041
RH353	3	standard	4	Qch	0.387867732
RH353	3	standard	4	dQ	0.289913081
RH353	3	standard	4	sQ	0.38510687
RH365	0	standard	1	Qch	0.249230778
RH365	0	standard	1	dQ	0.118036265
RH365	0	standard	1	sQ	0.217014907
RH365	0	standard	2	Qch	0.209196708
RH365	0	standard	2	dQ	0.115841223
RH365	0	standard	2	sQ	0.167357818
RH365	0	standard	3	Qch	0.050896034
RH365	0	standard	3	dQ	-0.014394284
RH365	0	standard	3	sQ	0.032282146
RH365	0	standard	4	Qch	0.053424419
RH365	0	standard	4	dQ	0.023404635
RH365	0	standard	4	sQ	0.035974521
RH365	1	standard	1	Qch	0.304673663
RH365	1	standard	1	dQ	0.206216647
RH365	1	standard	1	sQ	0.26522696
RH365	1	standard	2	Qch	0.280592748
RH365	1	standard	2	dQ	0.262962596
RH365	1	standard	2	sQ	0.243561706
RH365	1	standard	3	Qch	0.094923257
RH365	1	standard	3	dQ	0.012223848
RH365	1	standard	3	sQ	0.075306575
RH365	1	standard	4	Qch	0.118994849
RH365	1	standard	4	dQ	0.020815318
RH365	1	standard	4	sQ	0.101895305
RH374	4	standard	1	Qch	0.336770362
RH374	4	standard	1	dQ	0.188905774
RH374	4	standard	1	sQ	0.283533707
RH374	4	standard	2	Qch	0.276667642
RH374	4	standard	2	dQ	0.146501296
RH374	4	standard	2	sQ	0.244085402
RH374	4	standard	3	Qch	0.160435686
RH374	4	standard	3	dQ	-0.018711996
RH374	4	standard	3	sQ	0.132642124
RH374	4	standard	4	Qch	0.17209304
RH374	4	standard	4	dQ	-0.009705312
RH374	4	standard	4	sQ	0.152731284
RH374	5	standard	1	Qch	0.478885121
RH374	5	standard	1	dQ	0.388506117
RH374	5	standard	1	sQ	0.456066189
RH374	5	standard	2	Qch	0.430674121
RH374	5	standard	2	dQ	0.317154849
RH374	5	standard	2	sQ	0.412711718
RH374	5	standard	3	Qch	0.238100048
RH374	5	standard	3	dQ	-0.024891129
RH374	5	standard	3	sQ	0.238926137
RH374	5	standard	4	Qch	0.24942433
RH374	5	standard	4	dQ	0.058945683
RH374	5	standard	4	sQ	0.241079347
RH375	6	standard	1	Qch	0.411050155
RH375	6	standard	1	dQ	0.311460496
RH375	6	standard	1	sQ	0.357833217
RH375	6	standard	2	Qch	0.339159118
RH375	6	standard	2	dQ	0.27646035
RH375	6	standard	2	sQ	0.298534588
RH375	6	standard	3	Qch	0.102692739
RH375	6	standard	3	dQ	0.09388566
RH375	6	standard	3	sQ	0.070072878
RH375	6	standard	4	Qch	0.133847671
RH375	6	standard	4	dQ	0.173273097
RH375	6	standard	4	sQ	0.096514521
RH375	7	standard	1	Qch	0.440686336
RH375	7	standard	1	dQ	0.436253526
RH375	7	standard	1	sQ	0.363603476
RH375	7	standard	2	Qch	0.43754253
RH375	7	standard	2	dQ	0.385946785
RH375	7	standard	2	sQ	0.364851355
RH375	7	standard	3	Qch	0.254075921
RH375	7	standard	3	dQ	0.154969527
RH375	7	standard	3	sQ	0.179380184
RH375	7	standard	4	Qch	0.255741671
RH375	7	standard	4	dQ	0.228876055
RH375	7	standard	4	sQ	0.225787905
RH377	12	standard	1	Qch	0.431961136
RH377	12	standard	1	dQ	0.339012317
RH377	12	standard	1	sQ	0.412900644
RH377	12	standard	2	Qch	0.385350248
RH377	12	standard	2	dQ	0.185791259
RH377	12	standard	2	sQ	0.36506799
RH377	12	standard	3	Qch	0.204091303
RH377	12	standard	3	dQ	-0.061691108
RH377	12	standard	3	sQ	0.170777017
RH377	12	standard	4	Qch	0.227478544
RH377	12	standard	4	dQ	0.044441587
RH377	12	standard	4	sQ	0.212362674
RH377	13	standard	1	Qch	0.495705204
RH377	13	standard	1	dQ	0.36929297
RH377	13	standard	1	sQ	0.478473859
RH377	13	standard	2	Qch	0.433626839
RH377	13	standard	2	dQ	0.293962693
RH377	13	standard	2	sQ	0.424721539
RH377	13	standard	3	Qch	0.222627429
RH377	13	standard	3	dQ	-0.04834198
RH377	13	standard	3	sQ	0.225164264
RH377	13	standard	4	Qch	0.249469124
RH377	13	standard	4	dQ	0.051240508
RH377	13	standard	4	sQ	0.256637748
RH445	10	standard	1	Qch	0.482112411
RH445	10	standard	1	dQ	0.504151083
RH445	10	standard	1	sQ	0.388806469
RH445	10	standard	2	Qch	0.442150232
RH445	10	standard	2	dQ	0.423560308
RH445	10	standard	2	sQ	0.349242609
RH445	10	standard	3	Qch	0.253366746
RH445	10	standard	3	dQ	0.06876191
RH445	10	standard	3	sQ	0.197827925
RH445	10	standard	4	Qch	0.195488122
RH445	10	standard	4	dQ	0.266218762
RH445	10	standard	4	sQ	0.165478878
RH445	11	standard	1	Qch	0.418697424
RH445	11	standard	1	dQ	0.55133178
RH445	11	standard	1	sQ	0.402061988
RH445	11	standard	2	Qch	0.371117252
RH445	11	standard	2	dQ	0.450218729
RH445	11	standard	2	sQ	0.361692965
RH445	11	standard	3	Qch	0.202946162
RH445	11	standard	3	dQ	0.058436177
RH445	11	standard	3	sQ	0.244675679
RH445	11	standard	4	Qch	0.196934135
RH445	11	standard	4	dQ	0.299525487
RH445	11	standard	4	sQ	0.205745397
RH456	8	standard	1	Qch	0.476368215
RH456	8	standard	1	dQ	0.311905167
RH456	8	standard	1	sQ	0.440172048
RH456	8	standard	2	Qch	0.376792358
RH456	8	standard	2	dQ	0.19916113
RH456	8	standard	2	sQ	0.342491716
RH456	8	standard	3	Qch	0.211014895
RH456	8	standard	3	dQ	0.011010482
RH456	8	standard	3	sQ	0.173532027
RH456	8	standard	4	Qch	0.241559524
RH456	8	standard	4	dQ	0.038855052
RH456	8	standard	4	sQ	0.228656719
RH456	9	standard	1	Qch	0.510137639
RH456	9	standard	1	dQ	0.50141232
RH456	9	standard	1	sQ	0.482786976
RH456	9	standard	2	Qch	0.423873653
RH456	9	standard	2	dQ	0.347129717
RH456	9	standard	2	sQ	0.395485466
RH456	9	standard	3	Qch	0.249437939
RH456	9	standard	3	dQ	0.021764449
RH456	9	standard	3	sQ	0.228990012
RH456	9	standard	4	Qch	0.314454941
RH456	9	standard	4	dQ	0.113943393
RH456	9	standard	4	sQ	0.266685931
