# Supplementary material for: Meta-reinforcement learning via orbitofrontal cortex
Source: Nat Neurosci. 2023 Nov 13;26(12):2182–91. doi: 10.1038/s41593-023-01485-3 (PMC10689244; doi:10.1038/s41593-023-01485-3)
Supplement: Supplementary file 14 — Numerical source data files for figures. [file 41593_2023_1485_MOESM14_ESM.zip › source_data_edf6/edf6b.csv]

mouse	population_id	trial_type	period	type	r
RH353	2	post_left	1	dQch	0.467993862
RH353	2	post_left	1	ddQ	0.570010978
RH353	2	post_left	1	dsQ	0.565972418
RH353	2	post_left	2	dQch	0.452819143
RH353	2	post_left	2	ddQ	0.541778045
RH353	2	post_left	2	dsQ	0.581007746
RH353	2	post_left	3	dQch	0.238294059
RH353	2	post_left	3	ddQ	0.212917844
RH353	2	post_left	3	dsQ	0.311833596
RH353	2	post_left	4	dQch	0.232788264
RH353	2	post_left	4	ddQ	0.261475967
RH353	2	post_left	4	dsQ	0.279827016
RH353	3	post_left	1	dQch	0.507994546
RH353	3	post_left	1	ddQ	0.528900274
RH353	3	post_left	1	dsQ	0.59261517
RH353	3	post_left	2	dQch	0.516084101
RH353	3	post_left	2	ddQ	0.559819241
RH353	3	post_left	2	dsQ	0.616440835
RH353	3	post_left	3	dQch	0.273996749
RH353	3	post_left	3	ddQ	0.302876927
RH353	3	post_left	3	dsQ	0.373878748
RH353	3	post_left	4	dQch	0.240419857
RH353	3	post_left	4	ddQ	0.191816095
RH353	3	post_left	4	dsQ	0.291986022
RH365	0	post_left	1	dQch	0.090249023
RH365	0	post_left	1	ddQ	0.10934399
RH365	0	post_left	1	dsQ	0.146175662
RH365	0	post_left	2	dQch	0.102050614
RH365	0	post_left	2	ddQ	0.138089961
RH365	0	post_left	2	dsQ	0.170105572
RH365	0	post_left	3	dQch	0.008479287
RH365	0	post_left	3	ddQ	0.038010798
RH365	0	post_left	3	dsQ	0.054836947
RH365	0	post_left	4	dQch	0.019628793
RH365	0	post_left	4	ddQ	0.032772163
RH365	0	post_left	4	dsQ	0.046128337
RH365	1	post_left	1	dQch	0.180798068
RH365	1	post_left	1	ddQ	0.190012885
RH365	1	post_left	1	dsQ	0.201578651
RH365	1	post_left	2	dQch	0.185768419
RH365	1	post_left	2	ddQ	0.279742005
RH365	1	post_left	2	dsQ	0.276434235
RH365	1	post_left	3	dQch	0.069136288
RH365	1	post_left	3	ddQ	0.095598675
RH365	1	post_left	3	dsQ	0.112802843
RH365	1	post_left	4	dQch	0.062625456
RH365	1	post_left	4	ddQ	0.044656514
RH365	1	post_left	4	dsQ	0.098126186
RH374	4	post_left	1	dQch	0.22827661
RH374	4	post_left	1	ddQ	0.284674364
RH374	4	post_left	1	dsQ	0.317011254
RH374	4	post_left	2	dQch	0.201004189
RH374	4	post_left	2	ddQ	0.286397523
RH374	4	post_left	2	dsQ	0.299938406
RH374	4	post_left	3	dQch	0.100772711
RH374	4	post_left	3	ddQ	0.106214423
RH374	4	post_left	3	dsQ	0.15213184
RH374	4	post_left	4	dQch	0.098733142
RH374	4	post_left	4	ddQ	0.07907509
RH374	4	post_left	4	dsQ	0.159601965
RH374	5	post_left	1	dQch	0.355905823
RH374	5	post_left	1	ddQ	0.422486155
RH374	5	post_left	1	dsQ	0.441197999
RH374	5	post_left	2	dQch	0.3268595
RH374	5	post_left	2	ddQ	0.399302021
RH374	5	post_left	2	dsQ	0.426948721
RH374	5	post_left	3	dQch	0.163912304
RH374	5	post_left	3	ddQ	0.133157548
RH374	5	post_left	3	dsQ	0.209186539
RH374	5	post_left	4	dQch	0.167205961
RH374	5	post_left	4	ddQ	0.15259018
RH374	5	post_left	4	dsQ	0.212736904
RH375	6	post_left	1	dQch	0.285163991
RH375	6	post_left	1	ddQ	0.24414043
RH375	6	post_left	1	dsQ	0.291098073
RH375	6	post_left	2	dQch	0.230481788
RH375	6	post_left	2	ddQ	0.28168413
RH375	6	post_left	2	dsQ	0.278677099
RH375	6	post_left	3	dQch	0.079646599
RH375	6	post_left	3	ddQ	0.090254545
RH375	6	post_left	3	dsQ	0.110092011
RH375	6	post_left	4	dQch	0.083191173
RH375	6	post_left	4	ddQ	0.048418918
RH375	6	post_left	4	dsQ	0.097452697
RH375	7	post_left	1	dQch	0.299129742
RH375	7	post_left	1	ddQ	0.342735754
RH375	7	post_left	1	dsQ	0.313340417
RH375	7	post_left	2	dQch	0.327920338
RH375	7	post_left	2	ddQ	0.298282392
RH375	7	post_left	2	dsQ	0.324935721
RH375	7	post_left	3	dQch	0.147216377
RH375	7	post_left	3	ddQ	0.094123947
RH375	7	post_left	3	dsQ	0.137072327
RH375	7	post_left	4	dQch	0.132565433
RH375	7	post_left	4	ddQ	0.128364327
RH375	7	post_left	4	dsQ	0.11874305
RH377	12	post_left	1	dQch	0.314034676
RH377	12	post_left	1	ddQ	0.463884579
RH377	12	post_left	1	dsQ	0.497442974
RH377	12	post_left	2	dQch	0.311731474
RH377	12	post_left	2	ddQ	0.40157372
RH377	12	post_left	2	dsQ	0.464429972
RH377	12	post_left	3	dQch	0.150288735
RH377	12	post_left	3	ddQ	0.14912754
RH377	12	post_left	3	dsQ	0.215924171
RH377	12	post_left	4	dQch	0.129536478
RH377	12	post_left	4	ddQ	0.122912326
RH377	12	post_left	4	dsQ	0.19995087
RH377	13	post_left	1	dQch	0.36501196
RH377	13	post_left	1	ddQ	0.497634603
RH377	13	post_left	1	dsQ	0.550090509
RH377	13	post_left	2	dQch	0.304933357
RH377	13	post_left	2	ddQ	0.435390993
RH377	13	post_left	2	dsQ	0.504620174
RH377	13	post_left	3	dQch	0.140619681
RH377	13	post_left	3	ddQ	0.176083126
RH377	13	post_left	3	dsQ	0.251061828
RH377	13	post_left	4	dQch	0.153487874
RH377	13	post_left	4	ddQ	0.183611852
RH377	13	post_left	4	dsQ	0.260236864
RH445	10	post_left	1	dQch	0.297105433
RH445	10	post_left	1	ddQ	0.32996046
RH445	10	post_left	1	dsQ	0.359011805
RH445	10	post_left	2	dQch	0.344133843
RH445	10	post_left	2	ddQ	0.354805718
RH445	10	post_left	2	dsQ	0.397415015
RH445	10	post_left	3	dQch	0.118414723
RH445	10	post_left	3	ddQ	0.114682027
RH445	10	post_left	3	dsQ	0.189888865
RH445	10	post_left	4	dQch	0.110797071
RH445	10	post_left	4	ddQ	0.102864845
RH445	10	post_left	4	dsQ	0.134939724
RH445	11	post_left	1	dQch	0.267935601
RH445	11	post_left	1	ddQ	0.403017224
RH445	11	post_left	1	dsQ	0.364368904
RH445	11	post_left	2	dQch	0.18983676
RH445	11	post_left	2	ddQ	0.301965487
RH445	11	post_left	2	dsQ	0.346635457
RH445	11	post_left	3	dQch	0.097431099
RH445	11	post_left	3	ddQ	0.127133467
RH445	11	post_left	3	dsQ	0.177520197
RH445	11	post_left	4	dQch	0.105163912
RH445	11	post_left	4	ddQ	0.052937719
RH445	11	post_left	4	dsQ	0.128853956
RH456	8	post_left	1	dQch	0.324659503
RH456	8	post_left	1	ddQ	0.32465827
RH456	8	post_left	1	dsQ	0.374918566
RH456	8	post_left	2	dQch	0.25147878
RH456	8	post_left	2	ddQ	0.220245316
RH456	8	post_left	2	dsQ	0.287263243
RH456	8	post_left	3	dQch	0.116368687
RH456	8	post_left	3	ddQ	0.09783255
RH456	8	post_left	3	dsQ	0.136077009
RH456	8	post_left	4	dQch	0.146354073
RH456	8	post_left	4	ddQ	0.108404473
RH456	8	post_left	4	dsQ	0.169466785
RH456	9	post_left	1	dQch	0.362491369
RH456	9	post_left	1	ddQ	0.421241304
RH456	9	post_left	1	dsQ	0.447518759
RH456	9	post_left	2	dQch	0.325580619
RH456	9	post_left	2	ddQ	0.314596701
RH456	9	post_left	2	dsQ	0.384944016
RH456	9	post_left	3	dQch	0.169025967
RH456	9	post_left	3	ddQ	0.171077397
RH456	9	post_left	3	dsQ	0.262030416
RH456	9	post_left	4	dQch	0.229165046
RH456	9	post_left	4	ddQ	0.124345907
RH456	9	post_left	4	dsQ	0.215047078
RH353	2	post_right	1	dQch	0.489813328
RH353	2	post_right	1	ddQ	0.548884074
RH353	2	post_right	1	dsQ	0.551636662
RH353	2	post_right	2	dQch	0.450441204
RH353	2	post_right	2	ddQ	0.459653507
RH353	2	post_right	2	dsQ	0.536538316
RH353	2	post_right	3	dQch	0.261324659
RH353	2	post_right	3	ddQ	0.218235699
RH353	2	post_right	3	dsQ	0.298960911
RH353	2	post_right	4	dQch	0.223495621
RH353	2	post_right	4	ddQ	0.208417061
RH353	2	post_right	4	dsQ	0.284085671
RH353	3	post_right	1	dQch	0.48450936
RH353	3	post_right	1	ddQ	0.57986173
RH353	3	post_right	1	dsQ	0.582735317
RH353	3	post_right	2	dQch	0.458564197
RH353	3	post_right	2	ddQ	0.528095307
RH353	3	post_right	2	dsQ	0.56857459
RH353	3	post_right	3	dQch	0.256511878
RH353	3	post_right	3	ddQ	0.301737489
RH353	3	post_right	3	dsQ	0.369186683
RH353	3	post_right	4	dQch	0.200422553
RH353	3	post_right	4	ddQ	0.22693254
RH353	3	post_right	4	dsQ	0.278575778
RH365	0	post_right	1	dQch	0.117164243
RH365	0	post_right	1	ddQ	0.177604695
RH365	0	post_right	1	dsQ	0.217487259
RH365	0	post_right	2	dQch	0.12841931
RH365	0	post_right	2	ddQ	0.221871654
RH365	0	post_right	2	dsQ	0.22569249
RH365	0	post_right	3	dQch	0.019046065
RH365	0	post_right	3	ddQ	0.052152272
RH365	0	post_right	3	dsQ	0.066379013
RH365	0	post_right	4	dQch	0.028619316
RH365	0	post_right	4	ddQ	0.07169506
RH365	0	post_right	4	dsQ	0.094914457
RH365	1	post_right	1	dQch	0.192356391
RH365	1	post_right	1	ddQ	0.260673617
RH365	1	post_right	1	dsQ	0.268964482
RH365	1	post_right	2	dQch	0.212185119
RH365	1	post_right	2	ddQ	0.314746634
RH365	1	post_right	2	dsQ	0.330372002
RH365	1	post_right	3	dQch	0.055737234
RH365	1	post_right	3	ddQ	0.09107686
RH365	1	post_right	3	dsQ	0.111517245
RH365	1	post_right	4	dQch	0.071157296
RH365	1	post_right	4	ddQ	0.082979087
RH365	1	post_right	4	dsQ	0.10430284
RH374	4	post_right	1	dQch	0.226025631
RH374	4	post_right	1	ddQ	0.22078054
RH374	4	post_right	1	dsQ	0.279999204
RH374	4	post_right	2	dQch	0.209933459
RH374	4	post_right	2	ddQ	0.220104924
RH374	4	post_right	2	dsQ	0.270900564
RH374	4	post_right	3	dQch	0.093640287
RH374	4	post_right	3	ddQ	0.063913877
RH374	4	post_right	3	dsQ	0.136329613
RH374	4	post_right	4	dQch	0.094045938
RH374	4	post_right	4	ddQ	0.060016437
RH374	4	post_right	4	dsQ	0.14041962
RH374	5	post_right	1	dQch	0.3334977
RH374	5	post_right	1	ddQ	0.335526646
RH374	5	post_right	1	dsQ	0.386841113
RH374	5	post_right	2	dQch	0.339568792
RH374	5	post_right	2	ddQ	0.340741808
RH374	5	post_right	2	dsQ	0.391132956
RH374	5	post_right	3	dQch	0.145917884
RH374	5	post_right	3	ddQ	0.104261845
RH374	5	post_right	3	dsQ	0.195471407
RH374	5	post_right	4	dQch	0.151811206
RH374	5	post_right	4	ddQ	0.080675787
RH374	5	post_right	4	dsQ	0.176140662
RH375	6	post_right	1	dQch	0.247539177
RH375	6	post_right	1	ddQ	0.267632529
RH375	6	post_right	1	dsQ	0.312757288
RH375	6	post_right	2	dQch	0.250459299
RH375	6	post_right	2	ddQ	0.265359544
RH375	6	post_right	2	dsQ	0.290157961
RH375	6	post_right	3	dQch	0.069405884
RH375	6	post_right	3	ddQ	0.058515655
RH375	6	post_right	3	dsQ	0.081826652
RH375	6	post_right	4	dQch	0.105599193
RH375	6	post_right	4	ddQ	0.096182608
RH375	6	post_right	4	dsQ	0.115191526
RH375	7	post_right	1	dQch	0.324632345
RH375	7	post_right	1	ddQ	0.365851846
RH375	7	post_right	1	dsQ	0.372474444
RH375	7	post_right	2	dQch	0.333108235
RH375	7	post_right	2	ddQ	0.354040696
RH375	7	post_right	2	dsQ	0.372678694
RH375	7	post_right	3	dQch	0.171422808
RH375	7	post_right	3	ddQ	0.182196773
RH375	7	post_right	3	dsQ	0.219005269
RH375	7	post_right	4	dQch	0.143992501
RH375	7	post_right	4	ddQ	0.129721169
RH375	7	post_right	4	dsQ	0.179876099
RH377	12	post_right	1	dQch	0.312940949
RH377	12	post_right	1	ddQ	0.415154396
RH377	12	post_right	1	dsQ	0.440512388
RH377	12	post_right	2	dQch	0.279157902
RH377	12	post_right	2	ddQ	0.379116387
RH377	12	post_right	2	dsQ	0.414224408
RH377	12	post_right	3	dQch	0.097247653
RH377	12	post_right	3	ddQ	0.113027017
RH377	12	post_right	3	dsQ	0.174523077
RH377	12	post_right	4	dQch	0.121070973
RH377	12	post_right	4	ddQ	0.095319496
RH377	12	post_right	4	dsQ	0.165362543
RH377	13	post_right	1	dQch	0.380538998
RH377	13	post_right	1	ddQ	0.484876787
RH377	13	post_right	1	dsQ	0.501961635
RH377	13	post_right	2	dQch	0.337091435
RH377	13	post_right	2	ddQ	0.405031205
RH377	13	post_right	2	dsQ	0.449942743
RH377	13	post_right	3	dQch	0.131580372
RH377	13	post_right	3	ddQ	0.149127024
RH377	13	post_right	3	dsQ	0.20959035
RH377	13	post_right	4	dQch	0.139731361
RH377	13	post_right	4	ddQ	0.115247312
RH377	13	post_right	4	dsQ	0.207363753
RH445	10	post_right	1	dQch	0.296584995
RH445	10	post_right	1	ddQ	0.393220444
RH445	10	post_right	1	dsQ	0.403136913
RH445	10	post_right	2	dQch	0.297044145
RH445	10	post_right	2	ddQ	0.345189729
RH445	10	post_right	2	dsQ	0.368574796
RH445	10	post_right	3	dQch	0.144743179
RH445	10	post_right	3	ddQ	0.083985161
RH445	10	post_right	3	dsQ	0.191690049
RH445	10	post_right	4	dQch	0.133867792
RH445	10	post_right	4	ddQ	0.067374453
RH445	10	post_right	4	dsQ	0.171375419
RH445	11	post_right	1	dQch	0.282219753
RH445	11	post_right	1	ddQ	0.381958861
RH445	11	post_right	1	dsQ	0.360432239
RH445	11	post_right	2	dQch	0.264100844
RH445	11	post_right	2	ddQ	0.365303471
RH445	11	post_right	2	dsQ	0.396465655
RH445	11	post_right	3	dQch	0.141252243
RH445	11	post_right	3	ddQ	0.043555708
RH445	11	post_right	3	dsQ	0.194225692
RH445	11	post_right	4	dQch	0.090282329
RH445	11	post_right	4	ddQ	0.101866362
RH445	11	post_right	4	dsQ	0.170071479
RH456	8	post_right	1	dQch	0.352719711
RH456	8	post_right	1	ddQ	0.278917975
RH456	8	post_right	1	dsQ	0.381217784
RH456	8	post_right	2	dQch	0.262295584
RH456	8	post_right	2	ddQ	0.255002003
RH456	8	post_right	2	dsQ	0.325417159
RH456	8	post_right	3	dQch	0.123946745
RH456	8	post_right	3	ddQ	0.129551232
RH456	8	post_right	3	dsQ	0.144300367
RH456	8	post_right	4	dQch	0.125616253
RH456	8	post_right	4	ddQ	0.080349639
RH456	8	post_right	4	dsQ	0.151201683
RH456	9	post_right	1	dQch	0.368441031
RH456	9	post_right	1	ddQ	0.336288275
RH456	9	post_right	1	dsQ	0.395417361
RH456	9	post_right	2	dQch	0.320926673
RH456	9	post_right	2	ddQ	0.326633373
RH456	9	post_right	2	dsQ	0.389155438
RH456	9	post_right	3	dQch	0.158348709
RH456	9	post_right	3	ddQ	0.09710446
RH456	9	post_right	3	dsQ	0.151844288
RH456	9	post_right	4	dQch	0.164902022
RH456	9	post_right	4	ddQ	0.14421334
RH456	9	post_right	4	dsQ	0.185326815
RH353	2	post_reward	1	dQch	0.430523979
RH353	2	post_reward	1	ddQ	0.602376586
RH353	2	post_reward	1	dsQ	0.42220854
RH353	2	post_reward	2	dQch	0.367382329
RH353	2	post_reward	2	ddQ	0.551476344
RH353	2	post_reward	2	dsQ	0.362062283
RH353	2	post_reward	3	dQch	0.14168955
RH353	2	post_reward	3	ddQ	0.23319623
RH353	2	post_reward	3	dsQ	0.178953011
RH353	2	post_reward	4	dQch	0.152186435
RH353	2	post_reward	4	ddQ	0.27687253
RH353	2	post_reward	4	dsQ	0.181078066
RH353	3	post_reward	1	dQch	0.437985263
RH353	3	post_reward	1	ddQ	0.596897818
RH353	3	post_reward	1	dsQ	0.454558895
RH353	3	post_reward	2	dQch	0.379770491
RH353	3	post_reward	2	ddQ	0.601012215
RH353	3	post_reward	2	dsQ	0.412977889
RH353	3	post_reward	3	dQch	0.17941151
RH353	3	post_reward	3	ddQ	0.373435545
RH353	3	post_reward	3	dsQ	0.202200493
RH353	3	post_reward	4	dQch	0.152016684
RH353	3	post_reward	4	ddQ	0.309149391
RH353	3	post_reward	4	dsQ	0.175312327
RH365	0	post_reward	1	dQch	0.082955412
RH365	0	post_reward	1	ddQ	0.150100761
RH365	0	post_reward	1	dsQ	0.085830431
RH365	0	post_reward	2	dQch	0.083239788
RH365	0	post_reward	2	ddQ	0.174310233
RH365	0	post_reward	2	dsQ	0.108021461
RH365	0	post_reward	3	dQch	-0.017053545
RH365	0	post_reward	3	ddQ	0.066115918
RH365	0	post_reward	3	dsQ	0.000237032
RH365	0	post_reward	4	dQch	0.026469356
RH365	0	post_reward	4	ddQ	0.093056395
RH365	0	post_reward	4	dsQ	0.022377693
RH365	1	post_reward	1	dQch	0.124685196
RH365	1	post_reward	1	ddQ	0.254880688
RH365	1	post_reward	1	dsQ	0.112925404
RH365	1	post_reward	2	dQch	0.135955212
RH365	1	post_reward	2	ddQ	0.328245338
RH365	1	post_reward	2	dsQ	0.132160364
RH365	1	post_reward	3	dQch	0.013288076
RH365	1	post_reward	3	ddQ	0.103693582
RH365	1	post_reward	3	dsQ	0.040378196
RH365	1	post_reward	4	dQch	0.030392198
RH365	1	post_reward	4	ddQ	0.062506278
RH365	1	post_reward	4	dsQ	0.03735002
RH374	4	post_reward	1	dQch	0.154101926
RH374	4	post_reward	1	ddQ	0.257138729
RH374	4	post_reward	1	dsQ	0.162075518
RH374	4	post_reward	2	dQch	0.115992587
RH374	4	post_reward	2	ddQ	0.246676308
RH374	4	post_reward	2	dsQ	0.113746172
RH374	4	post_reward	3	dQch	0.041400818
RH374	4	post_reward	3	ddQ	0.050470361
RH374	4	post_reward	3	dsQ	0.039991782
RH374	4	post_reward	4	dQch	0.069554823
RH374	4	post_reward	4	ddQ	0.052443204
RH374	4	post_reward	4	dsQ	0.08758766
RH374	5	post_reward	1	dQch	0.255408379
RH374	5	post_reward	1	ddQ	0.403549782
RH374	5	post_reward	1	dsQ	0.256293802
RH374	5	post_reward	2	dQch	0.219700498
RH374	5	post_reward	2	ddQ	0.357100195
RH374	5	post_reward	2	dsQ	0.234958438
RH374	5	post_reward	3	dQch	0.083187405
RH374	5	post_reward	3	ddQ	0.056690774
RH374	5	post_reward	3	dsQ	0.072511769
RH374	5	post_reward	4	dQch	0.065236705
RH374	5	post_reward	4	ddQ	0.091377935
RH374	5	post_reward	4	dsQ	0.058193336
RH375	6	post_reward	1	dQch	0.232059716
RH375	6	post_reward	1	ddQ	0.243154587
RH375	6	post_reward	1	dsQ	0.201800972
RH375	6	post_reward	2	dQch	0.137897333
RH375	6	post_reward	2	ddQ	0.182634059
RH375	6	post_reward	2	dsQ	0.146439087
RH375	6	post_reward	3	dQch	0.024380141
RH375	6	post_reward	3	ddQ	0.077427767
RH375	6	post_reward	3	dsQ	0.034009273
RH375	6	post_reward	4	dQch	0.01376058
RH375	6	post_reward	4	ddQ	0.055182159
RH375	6	post_reward	4	dsQ	0.043469553
RH375	7	post_reward	1	dQch	0.220420222
RH375	7	post_reward	1	ddQ	0.359332728
RH375	7	post_reward	1	dsQ	0.197358708
RH375	7	post_reward	2	dQch	0.219757095
RH375	7	post_reward	2	ddQ	0.279921772
RH375	7	post_reward	2	dsQ	0.19398932
RH375	7	post_reward	3	dQch	0.063721891
RH375	7	post_reward	3	ddQ	0.098924896
RH375	7	post_reward	3	dsQ	0.032693864
RH375	7	post_reward	4	dQch	0.082615914
RH375	7	post_reward	4	ddQ	0.100460176
RH375	7	post_reward	4	dsQ	0.056414189
RH377	12	post_reward	1	dQch	0.204479031
RH377	12	post_reward	1	ddQ	0.450434131
RH377	12	post_reward	1	dsQ	0.252670396
RH377	12	post_reward	2	dQch	0.15887666
RH377	12	post_reward	2	ddQ	0.328196234
RH377	12	post_reward	2	dsQ	0.193341106
RH377	12	post_reward	3	dQch	0.02783125
RH377	12	post_reward	3	ddQ	0.076911142
RH377	12	post_reward	3	dsQ	0.05338572
RH377	12	post_reward	4	dQch	0.043935794
RH377	12	post_reward	4	ddQ	0.106481529
RH377	12	post_reward	4	dsQ	0.057306314
RH377	13	post_reward	1	dQch	0.263643613
RH377	13	post_reward	1	ddQ	0.518044662
RH377	13	post_reward	1	dsQ	0.321553473
RH377	13	post_reward	2	dQch	0.19224831
RH377	13	post_reward	2	ddQ	0.372417031
RH377	13	post_reward	2	dsQ	0.265675766
RH377	13	post_reward	3	dQch	0.07671628
RH377	13	post_reward	3	ddQ	0.066463492
RH377	13	post_reward	3	dsQ	0.09449887
RH377	13	post_reward	4	dQch	0.041623962
RH377	13	post_reward	4	ddQ	0.084006904
RH377	13	post_reward	4	dsQ	0.083075611
RH445	10	post_reward	1	dQch	0.253807132
RH445	10	post_reward	1	ddQ	0.518107484
RH445	10	post_reward	1	dsQ	0.207220521
RH445	10	post_reward	2	dQch	0.248946114
RH445	10	post_reward	2	ddQ	0.41157848
RH445	10	post_reward	2	dsQ	0.209534911
RH445	10	post_reward	3	dQch	0.077034356
RH445	10	post_reward	3	ddQ	0.180595851
RH445	10	post_reward	3	dsQ	0.059576199
RH445	10	post_reward	4	dQch	0.046831213
RH445	10	post_reward	4	ddQ	0.094860269
RH445	10	post_reward	4	dsQ	-0.014460501
RH445	11	post_reward	1	dQch	0.201277413
RH445	11	post_reward	1	ddQ	0.529759847
RH445	11	post_reward	1	dsQ	0.21900942
RH445	11	post_reward	2	dQch	0.144097276
RH445	11	post_reward	2	ddQ	0.429784521
RH445	11	post_reward	2	dsQ	0.155833387
RH445	11	post_reward	3	dQch	0.059511659
RH445	11	post_reward	3	ddQ	0.109520448
RH445	11	post_reward	3	dsQ	0.048925853
RH445	11	post_reward	4	dQch	0.069115501
RH445	11	post_reward	4	ddQ	0.115708821
RH445	11	post_reward	4	dsQ	0.050301409
RH456	8	post_reward	1	dQch	0.259123836
RH456	8	post_reward	1	ddQ	0.279067439
RH456	8	post_reward	1	dsQ	0.252697351
RH456	8	post_reward	2	dQch	0.168473165
RH456	8	post_reward	2	ddQ	0.151265288
RH456	8	post_reward	2	dsQ	0.166502927
RH456	8	post_reward	3	dQch	0.062659074
RH456	8	post_reward	3	ddQ	0.056063796
RH456	8	post_reward	3	dsQ	0.054144196
RH456	8	post_reward	4	dQch	0.092687703
RH456	8	post_reward	4	ddQ	0.034231331
RH456	8	post_reward	4	dsQ	0.069074156
RH456	9	post_reward	1	dQch	0.293411257
RH456	9	post_reward	1	ddQ	0.374687318
RH456	9	post_reward	1	dsQ	0.266720527
RH456	9	post_reward	2	dQch	0.222968331
RH456	9	post_reward	2	ddQ	0.296297206
RH456	9	post_reward	2	dsQ	0.23999983
RH456	9	post_reward	3	dQch	0.096597344
RH456	9	post_reward	3	ddQ	0.088243015
RH456	9	post_reward	3	dsQ	0.102014748
RH456	9	post_reward	4	dQch	0.152286866
RH456	9	post_reward	4	ddQ	0.066570176
RH456	9	post_reward	4	dsQ	0.114424915
RH353	2	post_unrewarded	1	dQch	0.302339753
RH353	2	post_unrewarded	1	ddQ	0.44211854
RH353	2	post_unrewarded	1	dsQ	0.397808012
RH353	2	post_unrewarded	2	dQch	0.271504939
RH353	2	post_unrewarded	2	ddQ	0.329622133
RH353	2	post_unrewarded	2	dsQ	0.33118515
RH353	2	post_unrewarded	3	dQch	0.091358851
RH353	2	post_unrewarded	3	ddQ	0.08306241
RH353	2	post_unrewarded	3	dsQ	0.111565758
RH353	2	post_unrewarded	4	dQch	0.101862752
RH353	2	post_unrewarded	4	ddQ	0.101803921
RH353	2	post_unrewarded	4	dsQ	0.137213291
RH353	3	post_unrewarded	1	dQch	0.340495478
RH353	3	post_unrewarded	1	ddQ	0.421284652
RH353	3	post_unrewarded	1	dsQ	0.361845814
RH353	3	post_unrewarded	2	dQch	0.289522173
RH353	3	post_unrewarded	2	ddQ	0.371465441
RH353	3	post_unrewarded	2	dsQ	0.302504927
RH353	3	post_unrewarded	3	dQch	0.08260066
RH353	3	post_unrewarded	3	ddQ	0.119043658
RH353	3	post_unrewarded	3	dsQ	0.150947617
RH353	3	post_unrewarded	4	dQch	0.076190553
RH353	3	post_unrewarded	4	ddQ	0.06713014
RH353	3	post_unrewarded	4	dsQ	0.11007917
RH365	0	post_unrewarded	1	dQch	0.031419657
RH365	0	post_unrewarded	1	ddQ	0.0081253
RH365	0	post_unrewarded	1	dsQ	0.027906192
RH365	0	post_unrewarded	2	dQch	0.022077278
RH365	0	post_unrewarded	2	ddQ	0.000740711
RH365	0	post_unrewarded	2	dsQ	0.020974763
RH365	0	post_unrewarded	3	dQch	0.003609828
RH365	0	post_unrewarded	3	ddQ	-0.031491603
RH365	0	post_unrewarded	3	dsQ	0.01353219
RH365	0	post_unrewarded	4	dQch	0.002697343
RH365	0	post_unrewarded	4	ddQ	0.009472168
RH365	0	post_unrewarded	4	dsQ	-0.001196813
RH365	1	post_unrewarded	1	dQch	0.070592695
RH365	1	post_unrewarded	1	ddQ	0.071544995
RH365	1	post_unrewarded	1	dsQ	0.073896841
RH365	1	post_unrewarded	2	dQch	0.071730321
RH365	1	post_unrewarded	2	ddQ	0.11882421
RH365	1	post_unrewarded	2	dsQ	0.102154028
RH365	1	post_unrewarded	3	dQch	0.005875601
RH365	1	post_unrewarded	3	ddQ	0.020647125
RH365	1	post_unrewarded	3	dsQ	0.005494144
RH365	1	post_unrewarded	4	dQch	-0.003088431
RH365	1	post_unrewarded	4	ddQ	-0.008879778
RH365	1	post_unrewarded	4	dsQ	0.005649085
RH374	4	post_unrewarded	1	dQch	0.093158903
RH374	4	post_unrewarded	1	ddQ	0.068937185
RH374	4	post_unrewarded	1	dsQ	0.105436887
RH374	4	post_unrewarded	2	dQch	0.0861544
RH374	4	post_unrewarded	2	ddQ	0.075353089
RH374	4	post_unrewarded	2	dsQ	0.108491308
RH374	4	post_unrewarded	3	dQch	0.022909626
RH374	4	post_unrewarded	3	ddQ	-0.010337598
RH374	4	post_unrewarded	3	dsQ	0.029449651
RH374	4	post_unrewarded	4	dQch	0.013359023
RH374	4	post_unrewarded	4	ddQ	-0.019792512
RH374	4	post_unrewarded	4	dsQ	0.045157748
RH374	5	post_unrewarded	1	dQch	0.208738197
RH374	5	post_unrewarded	1	ddQ	0.181945916
RH374	5	post_unrewarded	1	dsQ	0.21266562
RH374	5	post_unrewarded	2	dQch	0.172645949
RH374	5	post_unrewarded	2	ddQ	0.18332248
RH374	5	post_unrewarded	2	dsQ	0.188493134
RH374	5	post_unrewarded	3	dQch	0.053975004
RH374	5	post_unrewarded	3	ddQ	0.003285045
RH374	5	post_unrewarded	3	dsQ	0.070086121
RH374	5	post_unrewarded	4	dQch	0.053127771
RH374	5	post_unrewarded	4	ddQ	0.009581264
RH374	5	post_unrewarded	4	dsQ	0.076432642
RH375	6	post_unrewarded	1	dQch	0.086888738
RH375	6	post_unrewarded	1	ddQ	0.078090258
RH375	6	post_unrewarded	1	dsQ	0.157059728
RH375	6	post_unrewarded	2	dQch	0.120706395
RH375	6	post_unrewarded	2	ddQ	0.115891817
RH375	6	post_unrewarded	2	dsQ	0.146774087
RH375	6	post_unrewarded	3	dQch	0.024714849
RH375	6	post_unrewarded	3	ddQ	0.013489078
RH375	6	post_unrewarded	3	dsQ	0.039562716
RH375	6	post_unrewarded	4	dQch	0.022946081
RH375	6	post_unrewarded	4	ddQ	0.033115906
RH375	6	post_unrewarded	4	dsQ	0.020000834
RH375	7	post_unrewarded	1	dQch	0.135242983
RH375	7	post_unrewarded	1	ddQ	0.18779103
RH375	7	post_unrewarded	1	dsQ	0.147594287
RH375	7	post_unrewarded	2	dQch	0.142981241
RH375	7	post_unrewarded	2	ddQ	0.204556008
RH375	7	post_unrewarded	2	dsQ	0.173287134
RH375	7	post_unrewarded	3	dQch	0.100362981
RH375	7	post_unrewarded	3	ddQ	0.010893119
RH375	7	post_unrewarded	3	dsQ	0.056672946
RH375	7	post_unrewarded	4	dQch	0.073911766
RH375	7	post_unrewarded	4	ddQ	0.054510856
RH375	7	post_unrewarded	4	dsQ	0.051109323
RH377	12	post_unrewarded	1	dQch	0.123648502
RH377	12	post_unrewarded	1	ddQ	0.18692936
RH377	12	post_unrewarded	1	dsQ	0.169420385
RH377	12	post_unrewarded	2	dQch	0.096326425
RH377	12	post_unrewarded	2	ddQ	0.105156078
RH377	12	post_unrewarded	2	dsQ	0.141276839
RH377	12	post_unrewarded	3	dQch	0.057105151
RH377	12	post_unrewarded	3	ddQ	0.00135602
RH377	12	post_unrewarded	3	dsQ	0.050599212
RH377	12	post_unrewarded	4	dQch	0.038524341
RH377	12	post_unrewarded	4	ddQ	0.030777626
RH377	12	post_unrewarded	4	dsQ	0.023547587
RH377	13	post_unrewarded	1	dQch	0.156636706
RH377	13	post_unrewarded	1	ddQ	0.215323366
RH377	13	post_unrewarded	1	dsQ	0.23838531
RH377	13	post_unrewarded	2	dQch	0.130599451
RH377	13	post_unrewarded	2	ddQ	0.173605796
RH377	13	post_unrewarded	2	dsQ	0.215640739
RH377	13	post_unrewarded	3	dQch	0.030773594
RH377	13	post_unrewarded	3	ddQ	0.002161859
RH377	13	post_unrewarded	3	dsQ	0.054162332
RH377	13	post_unrewarded	4	dQch	0.021968181
RH377	13	post_unrewarded	4	ddQ	0.032681236
RH377	13	post_unrewarded	4	dsQ	0.060284047
RH445	10	post_unrewarded	1	dQch	0.152306298
RH445	10	post_unrewarded	1	ddQ	0.223517309
RH445	10	post_unrewarded	1	dsQ	0.182867239
RH445	10	post_unrewarded	2	dQch	0.14675659
RH445	10	post_unrewarded	2	ddQ	0.157904576
RH445	10	post_unrewarded	2	dsQ	0.172521086
RH445	10	post_unrewarded	3	dQch	0.0833477
RH445	10	post_unrewarded	3	ddQ	0.021851258
RH445	10	post_unrewarded	3	dsQ	0.053107992
RH445	10	post_unrewarded	4	dQch	0.05594887
RH445	10	post_unrewarded	4	ddQ	0.048695616
RH445	10	post_unrewarded	4	dsQ	0.02217478
RH445	11	post_unrewarded	1	dQch	0.122486438
RH445	11	post_unrewarded	1	ddQ	0.24566407
RH445	11	post_unrewarded	1	dsQ	0.148080788
RH445	11	post_unrewarded	2	dQch	0.088089821
RH445	11	post_unrewarded	2	ddQ	0.230170877
RH445	11	post_unrewarded	2	dsQ	0.150066016
RH445	11	post_unrewarded	3	dQch	-0.0152276
RH445	11	post_unrewarded	3	ddQ	0.023090817
RH445	11	post_unrewarded	3	dsQ	0.06287697
RH445	11	post_unrewarded	4	dQch	0.062297208
RH445	11	post_unrewarded	4	ddQ	0.02585089
RH445	11	post_unrewarded	4	dsQ	0.095851012
RH456	8	post_unrewarded	1	dQch	0.205747412
RH456	8	post_unrewarded	1	ddQ	0.153923761
RH456	8	post_unrewarded	1	dsQ	0.19779173
RH456	8	post_unrewarded	2	dQch	0.132627378
RH456	8	post_unrewarded	2	ddQ	0.102077825
RH456	8	post_unrewarded	2	dsQ	0.148253776
RH456	8	post_unrewarded	3	dQch	0.036571426
RH456	8	post_unrewarded	3	ddQ	0.044467359
RH456	8	post_unrewarded	3	dsQ	0.041806078
RH456	8	post_unrewarded	4	dQch	0.030199433
RH456	8	post_unrewarded	4	ddQ	0.023967005
RH456	8	post_unrewarded	4	dsQ	0.013426846
RH456	9	post_unrewarded	1	dQch	0.228948677
RH456	9	post_unrewarded	1	ddQ	0.229694936
RH456	9	post_unrewarded	1	dsQ	0.276106243
RH456	9	post_unrewarded	2	dQch	0.177370405
RH456	9	post_unrewarded	2	ddQ	0.167720522
RH456	9	post_unrewarded	2	dsQ	0.22426352
RH456	9	post_unrewarded	3	dQch	0.098570924
RH456	9	post_unrewarded	3	ddQ	0.000743086
RH456	9	post_unrewarded	3	dsQ	0.079319323
RH456	9	post_unrewarded	4	dQch	0.095896804
RH456	9	post_unrewarded	4	ddQ	-0.009672938
RH456	9	post_unrewarded	4	dsQ	0.125926411
