# Supplementary material for: Meta-reinforcement learning via orbitofrontal cortex
Source: Nat Neurosci. 2023 Nov 13;26(12):2182–91. doi: 10.1038/s41593-023-01485-3 (PMC10689244; doi:10.1038/s41593-023-01485-3)
Supplement: Supplementary file 15 — Numerical source data files for figures. [file 41593_2023_1485_MOESM15_ESM.zip › source_data_edf7/edf7.csv]

inactivated_cell_fraction	session_id	opto	RewC	C	unsigned_bias
0	0	0	2.377669665	-2.271884585	0.103997998
0	1	0	5.781176848	-6.304624875	0.110939051
0	2	0	5.106977625	-6.312042784	0.106482264
0	3	0	4.044330944	-4.26714701	0.150231147
0	4	0	3.414190309	-3.818851507	0.169175649
0	5	0	2.440354633	-2.819071109	0.133285308
0	6	0	3.192436078	-2.738135234	0.199120937
0	7	0	3.904052841	-4.60929161	0.136103823
0	8	0	5.502871933	-5.423338714	0.267126211
0	9	0	5.587579749	-6.149482355	0.270010645
0	10	0	4.275000058	-4.816963537	0.093490747
0	11	0	2.86078375	-2.720601126	0.270030222
0	12	0	3.214335246	-3.078900238	0.15380477
0	13	0	3.836269573	-4.600293131	0.192187215
0	14	0	4.654123097	-4.290447686	0.167032137
0	15	0	5.063771767	-5.258844318	0.147594465
0	16	0	3.313205938	-3.496256678	0.16574139
0	17	0	1.208540636	-1.10835664	0.120865657
0	18	0	6.32760084	-7.157687311	0.16951572
0	19	0	3.980329873	-4.395758448	0.119910749
0	20	0	4.206098459	-3.943293128	0.17998054
0	21	0	4.973297378	-5.653041991	0.18164704
0	22	0	5.980812437	-6.179688753	0.233358707
0	23	0	5.405223988	-6.263003243	0.17282485
0	24	0	3.755719092	-3.349276372	0.065154072
0	25	0	4.632348359	-4.803620772	0.198594479
0	26	0	6.303369284	-6.835807553	0.317367221
0	27	0	3.695437584	-4.458201006	0.183471501
0	28	0	5.478376218	-6.028942545	0.100723284
0	29	0	4.783243743	-4.909838464	0.208229142
0	30	0	2.968147972	-3.099557513	0.174661572
0	31	0	3.25890137	-3.568577117	0.166578679
0	32	0	3.046634886	-3.160446049	0.178566799
0	33	0	3.420414835	-3.701769424	0.180872581
0	34	0	3.913976187	-4.298545025	0.257606848
0	35	0	4.56340321	-4.113466678	0.1820744
0	36	0	4.452159825	-4.959338561	0.128131981
0	37	0	3.063533808	-2.782258851	0.248926053
0	38	0	3.817876156	-4.264806386	0.186442278
0	39	0	2.620927062	-2.843299101	0.184246794
0	40	0	1.467328947	-1.409474714	0.095785444
0	41	0	4.2025491	-4.896775939	0.294251522
0	42	0	4.838391467	-4.769019365	0.160037508
0	43	0	6.746537717	-7.872666142	0.355161824
0	44	0	4.086188701	-4.509779857	0.203407381
0	45	0	4.624659579	-4.485349564	0.107459625
0	46	0	2.383372028	-2.574664903	0.101051129
0	47	0	3.643078328	-3.613183341	0.166256129
0	48	0	2.952673129	-3.040353613	0.158525844
0	49	0	3.707557396	-3.981143169	0.166801476
0	0	1	1.831978361	-1.92040587	0.108446116
0	1	1	8.796109553	-9.97291747	0.02236113
0	2	1	5.51981418	-5.591985739	0.260899421
0	3	1	4.917991801	-4.368770521	0.18662239
0	4	1	4.42651055	-4.74322242	0.325920663
0	5	1	2.400341654	-2.220015884	0.043124702
0	6	1	3.741936375	-4.45930252	0.008489984
0	7	1	2.914360887	-3.584590824	0.343339563
0	8	1	4.350824136	-4.279798039	0.035595382
0	9	1	7.13175358	-8.072509037	0.31173992
0	10	1	3.652125497	-3.908166552	0.059694522
0	11	1	5.114693	-4.814437144	0.090997804
0	12	1	3.054579289	-3.56868028	0.086946344
0	13	1	3.653488982	-3.284295868	0.130857002
0	14	1	3.014718995	-3.698741216	0.174654135
0	15	1	4.481680783	-5.053829958	0.156953007
0	16	1	2.830879874	-2.592867069	0.181916595
0	17	1	1.03647667	-1.158976094	0.143611633
0	18	1	5.798061066	-5.292674494	0.088959405
0	19	1	3.541381793	-2.876917965	0.034314505
0	20	1	4.797677048	-4.463071485	0.034080289
0	21	1	5.735018699	-6.346845929	0.079281611
0	22	1	5.070450307	-6.256439723	0.296195135
0	23	1	5.831423474	-7.994357687	0.023525907
0	24	1	2.813448205	-3.961368339	0.352924906
0	25	1	6.290445558	-6.971139545	0.234983692
0	26	1	5.431818042	-6.172984235	0.584389407
0	27	1	4.406300919	-4.243678305	0.186953417
0	28	1	5.8758742	-6.621725504	0.004781439
0	29	1	4.439327471	-5.403778124	0.075934143
0	30	1	2.318533311	-2.773812661	0.154687678
0	31	1	4.55628915	-4.963807841	0.079107059
0	32	1	3.829938612	-4.520101854	0.058565048
0	33	1	3.914398046	-3.709120051	0.280706428
0	34	1	4.023293904	-4.091516622	0.10682266
0	35	1	4.55676321	-3.798380488	0.465532491
0	36	1	4.650187263	-5.406582098	0.083943336
0	37	1	4.050518886	-4.054556122	0.154120458
0	38	1	2.78328544	-3.328706332	0.030052155
0	39	1	1.870249522	-2.226191787	0.075555306
0	40	1	1.573797796	-1.654442307	0.121576148
0	41	1	5.181058932	-5.186501959	0.151232089
0	42	1	3.819002428	-4.975283923	0.0607694
0	43	1	6.417547096	-5.810207803	0.241389859
0	44	1	3.696034071	-1.968346469	0.127375116
0	45	1	3.229054251	-4.748165444	0.114525646
0	46	1	1.95970429	-1.91992171	0.275148791
0	47	1	3.272690797	-5.158664605	0.188307246
0	48	1	3.28204816	-3.274134938	0.154901006
0	49	1	3.618474314	-2.37918751	0.054163191
0.1	0	0	3.508993629	-3.647200843	0.207644068
0.1	1	0	3.982386959	-4.69911311	0.090715605
0.1	2	0	4.884064551	-4.828943466	0.249038772
0.1	3	0	4.163689643	-4.060020023	0.143257875
0.1	4	0	2.397776619	-2.336838138	0.123930532
0.1	5	0	4.343772309	-4.202265043	0.109241384
0.1	6	0	4.092329672	-4.461284006	0.197533629
0.1	7	0	4.23837246	-3.979042551	0.106718676
0.1	8	0	4.109194014	-4.885503078	0.142269913
0.1	9	0	6.556983027	-6.889474489	0.137064738
0.1	10	0	4.322047852	-4.525469113	0.275499556
0.1	11	0	4.780146857	-5.282789158	0.192485098
0.1	12	0	3.615763768	-3.804465004	0.207762012
0.1	13	0	2.863381092	-2.628664299	0.128281544
0.1	14	0	5.183060267	-5.453063148	0.168367056
0.1	15	0	3.592496859	-3.917396332	0.147116945
0.1	16	0	4.645243826	-5.268878215	0.149814568
0.1	17	0	3.191001904	-3.796526292	0.149488082
0.1	18	0	5.501182691	-6.615498867	0.191707373
0.1	19	0	2.368715311	-2.18447085	0.196226837
0.1	20	0	4.624743466	-4.046668573	0.192172593
0.1	21	0	5.396799381	-5.524521136	0.232254285
0.1	22	0	2.161562145	-1.727372157	0.11500111
0.1	23	0	2.370400476	-2.486072577	0.163387733
0.1	24	0	3.334098244	-3.214866435	0.104891939
0.1	25	0	3.568296023	-3.475899383	0.179390508
0.1	26	0	3.173123379	-2.780398414	0.05991333
0.1	27	0	3.114041013	-3.546766012	0.145390759
0.1	28	0	2.772816294	-2.619196685	0.138127117
0.1	29	0	2.20326174	-2.607597095	0.076908788
0.1	30	0	5.57863936	-6.423218536	0.221862042
0.1	31	0	3.289425098	-3.422396196	0.227348666
0.1	32	0	2.209824592	-2.300296635	0.161139004
0.1	33	0	1.646272369	-1.645943393	0.158795669
0.1	34	0	3.867367049	-3.9811821	0.132776236
0.1	35	0	3.859619128	-4.603082657	0.188987972
0.1	36	0	4.883927422	-5.532783695	0.214809845
0.1	37	0	2.460187059	-2.451508225	0.058794312
0.1	38	0	5.261452708	-5.508029595	0.309952792
0.1	39	0	2.616333418	-2.771607075	0.090275051
0.1	40	0	1.97959539	-1.969286594	0.110679286
0.1	41	0	2.002129835	-1.819008338	0.125298016
0.1	42	0	2.508343113	-2.533837754	0.154091233
0.1	43	0	4.780608954	-4.774531507	0.205488192
0.1	44	0	3.538112624	-3.321844726	0.215420318
0.1	45	0	2.440668057	-1.923053929	0.073444937
0.1	46	0	2.626986344	-2.497517657	0.106380367
0.1	47	0	4.700566082	-5.513419138	0.223296266
0.1	48	0	4.080876666	-4.320303034	0.128704778
0.1	49	0	5.203372514	-5.282966529	0.211417413
0.1	0	1	2.589215606	-5.635479234	1.092333289
0.1	1	1	2.013446684	-4.166084393	1.681980262
0.1	2	1	1.832626594	-4.292243676	0.96015459
0.1	3	1	-1.218315626	0.530573934	1.597965427
0.1	4	1	0.698218018	-2.856991916	0.237043165
0.1	5	1	2.727017716	-4.467432675	0.9493104
0.1	6	1	1.430222394	-1.432769252	2.265452813
0.1	7	1	0.276775226	-2.575951933	1.688110505
0.1	8	1	0.155034182	-1.837887993	1.52340625
0.1	9	1	3.92842686	-6.048658513	2.068570299
0.1	10	1	0.883543239	-0.496386957	2.899482184
0.1	11	1	2.291527602	-3.949730888	1.654958986
0.1	12	1	0.880838768	-2.871056686	1.360162656
0.1	13	1	0.596423268	-2.83372942	1.221556777
0.1	14	1	2.10664318	-2.404654056	2.577029269
0.1	15	1	2.522805123	-4.957475776	2.378520068
0.1	16	1	0.599083701	-4.705508703	1.225289662
0.1	17	1	0.798428625	-2.518199153	0.461363837
0.1	18	1	2.903841549	-4.259752906	1.809153579
0.1	19	1	0.917298887	-1.190055775	1.579938123
0.1	20	1	1.026744585	-1.757155331	0.038866983
0.1	21	1	1.678073891	-1.306917689	1.77420022
0.1	22	1	0.18219183	-1.517303051	1.444186261
0.1	23	1	0.223041956	0.7748646	2.707934908
0.1	24	1	1.711029753	-3.165230082	0.663487601
0.1	25	1	1.468025395	-2.613333371	0.277999199
0.1	26	1	1.713608018	-3.318242408	0.668449926
0.1	27	1	-0.508600721	0.73427164	2.890123126
0.1	28	1	0.700729723	-2.735292796	0.246339527
0.1	29	1	0.694455451	-1.166378433	2.067726727
0.1	30	1	2.64927863	-3.351208898	1.450637101
0.1	31	1	1.1961184	-3.212350784	0.552225915
0.1	32	1	0.694770083	-0.913495266	0.076619992
0.1	33	1	-0.008831706	-0.156587935	0.623012082
0.1	34	1	0.9739427	0.200170508	3.149135312
0.1	35	1	-0.847238131	1.131017095	3.825619777
0.1	36	1	0.145797431	-0.928593411	1.581152504
0.1	37	1	0.379377824	-2.035533381	0.265942044
0.1	38	1	1.655281067	-2.983792288	1.446625605
0.1	39	1	0.853836668	-1.910873057	0.028547925
0.1	40	1	0.025122404	-0.597366255	0.859528949
0.1	41	1	0.413082814	-1.420207782	0.122862479
0.1	42	1	1.359800168	-3.12597187	0.218810182
0.1	43	1	4.558926318	-9.086468175	0.56772113
0.1	44	1	1.769912874	-4.820008813	0.183961545
0.1	45	1	0.944454587	-2.356434049	0.126273621
0.1	46	1	0.946946045	-2.179703665	0.512764707
0.1	47	1	2.560498501	-2.8629045	0.480083855
0.1	48	1	2.591357426	-4.775297403	1.428462895
0.1	49	1	5.72E-05	-6.131077825	0.432161109
0.2	0	0	4.483591361	-4.972081783	0.142509397
0.2	1	0	2.693614229	-2.57095607	0.114855076
0.2	2	0	2.269806091	-2.655391322	0.120107848
0.2	3	0	4.457847334	-4.87902501	0.333607864
0.2	4	0	5.693491506	-5.99390193	0.219879988
0.2	5	0	5.629085553	-5.60872751	0.113978798
0.2	6	0	3.82721799	-3.902286264	0.122856345
0.2	7	0	4.721551361	-5.665831717	0.146095138
0.2	8	0	1.767923277	-1.900000102	0.106288106
0.2	9	0	6.888408804	-8.480814038	0.318704848
0.2	10	0	4.038623957	-4.027594638	0.243281667
0.2	11	0	4.098990951	-3.986998795	0.135957384
0.2	12	0	3.839566679	-4.3918548	0.208903791
0.2	13	0	2.15374548	-2.0528208	0.09983852
0.2	14	0	3.10997089	-4.237733068	0.097587573
0.2	15	0	3.560897901	-3.559730827	0.118576396
0.2	16	0	4.796853706	-4.877151788	0.151317191
0.2	17	0	2.826778888	-3.456278284	0.185841502
0.2	18	0	5.762067683	-5.994204281	0.147592361
0.2	19	0	4.585228484	-4.690356186	0.12294497
0.2	20	0	3.688868295	-4.045085246	0.19751594
0.2	21	0	3.678914789	-4.331748155	0.167353522
0.2	22	0	2.579547628	-2.921493818	0.144894077
0.2	23	0	6.859225425	-7.501223785	0.207166062
0.2	24	0	0.852723578	-0.931862527	0.027644528
0.2	25	0	5.009412597	-5.368908316	0.15020889
0.2	26	0	4.076036531	-4.049787864	0.178741315
0.2	27	0	3.796762894	-4.120731975	0.132515236
0.2	28	0	2.878481549	-3.098006987	0.147837438
0.2	29	0	3.581345762	-3.848626558	0.154700853
0.2	30	0	3.31571248	-3.619459698	0.044902973
0.2	31	0	2.61815458	-2.37951746	0.132197409
0.2	32	0	4.616820806	-4.390632141	0.249137214
0.2	33	0	4.320218049	-4.194446481	0.170997734
0.2	34	0	5.478626371	-6.102008203	0.189113667
0.2	35	0	5.013787075	-5.097169606	0.174325516
0.2	36	0	4.348829542	-4.965795515	0.26916191
0.2	37	0	6.825669924	-6.228439872	0.306039795
0.2	38	0	3.039544037	-2.820813072	0.194159013
0.2	39	0	2.567324713	-2.647553707	0.250177917
0.2	40	0	5.172068041	-5.241182506	0.119493661
0.2	41	0	4.810721603	-5.647196049	0.13499213
0.2	42	0	3.753235751	-4.141406347	0.237529962
0.2	43	0	3.238509498	-2.978533244	0.119623679
0.2	44	0	3.070359469	-2.712942978	0.152013912
0.2	45	0	3.530471658	-3.8914551	0.260231727
0.2	46	0	5.62786295	-6.689674082	0.253473532
0.2	47	0	2.861201492	-2.807349598	0.12652357
0.2	48	0	2.41151219	-2.460976724	0.138467518
0.2	49	0	1.86697898	-1.713597714	0.167376323
0.2	0	1	1.637266172	-3.624957129	0.288749115
0.2	1	1	-0.28131487	-1.264830695	0.045709252
0.2	2	1	0.391822539	-1.348608673	0.440435328
0.2	3	1	1.182350866	-1.251742552	3.441512186
0.2	4	1	2.161970469	-2.155684042	1.359247217
0.2	5	1	2.116081611	-3.498177563	1.123419323
0.2	6	1	0.090444089	-3.431594197	0.359329499
0.2	7	1	4.156336909	-6.166335568	1.903021448
0.2	8	1	0.241880274	-0.705950862	0.212738733
0.2	9	1	1.299438519	-6.149495489	0.404215569
0.2	10	1	-0.891819368	1.68912454	2.978891883
0.2	11	1	-0.74710593	0.441881691	0.870630677
0.2	12	1	-0.444140535	-3.072350428	2.237230038
0.2	13	1	-0.000640836	-2.340411148	0.532724998
0.2	14	1	0.182235155	-0.366535141	0.037458891
0.2	15	1	1.835293872	-2.590435461	0.293939357
0.2	16	1	1.257619364	-5.233739796	0.214278679
0.2	17	1	0.622554997	-0.313020744	3.272100232
0.2	18	1	2.521835718	-2.281786751	0.905327239
0.2	19	1	1.287263283	-1.620219491	0.628590477
0.2	20	1	-1.878404624	-0.1139812	2.909217087
0.2	21	1	1.20955145	-3.135063638	0.260357906
0.2	22	1	0.131508721	-0.518342821	1.445862948
0.2	23	1	0.707792908	-3.512269307	1.381302402
0.2	24	1	-0.003412241	-0.64839051	0.283591143
0.2	25	1	-0.012604464	1.417253675	3.02200369
0.2	26	1	1.633546629	-1.315174194	2.006132308
0.2	27	1	0.755266254	-1.129533116	0.150028726
0.2	28	1	0.799872849	-1.053714674	0.866784248
0.2	29	1	-0.092842966	-0.88465521	0.23092078
0.2	30	1	0.763227963	-2.26694167	0.104571925
0.2	31	1	0.296251266	-1.616103702	0.109793958
0.2	32	1	0.37513832	-1.851777993	3.409683221
0.2	33	1	0.366639322	-2.636630385	1.884119742
0.2	34	1	-0.478779646	-0.560575549	2.137602163
0.2	35	1	1.407636502	-1.230500216	1.336885123
0.2	36	1	-0.929385338	2.776236014	1.174882035
0.2	37	1	1.631723985	-6.450650083	0.128524391
0.2	38	1	1.533592807	-2.66010141	0.133931528
0.2	39	1	1.587446837	-0.619195815	0.983771119
0.2	40	1	0.264933154	0.141731397	1.35537195
0.2	41	1	2.194039213	-3.054874607	0.972564616
0.2	42	1	-0.125206409	-1.388927679	0.784975201
0.2	43	1	0.656088726	-4.283407655	0.040743765
0.2	44	1	0.636387266	-1.250407784	0.489948261
0.2	45	1	2.362929431	-2.862739891	1.717320949
0.2	46	1	1.619405934	-4.74122196	1.368758188
0.2	47	1	-0.370318338	-1.401177383	2.432735885
0.2	48	1	1.497782432	-1.356349381	2.084937468
0.2	49	1	0.39787215	-0.306481567	0.773058427
0.3	0	0	2.632664431	-2.710305379	0.232290761
0.3	1	0	3.986420665	-4.383993425	0.082873944
0.3	2	0	3.73296221	-4.332428085	0.256820243
0.3	3	0	3.323745028	-3.779331054	0.078752203
0.3	4	0	2.990065485	-2.830494478	0.212164012
0.3	5	0	1.194996354	-1.033573386	0.037119263
0.3	6	0	3.008768483	-2.998801623	0.145258734
0.3	7	0	2.972153174	-3.521847725	0.188443315
0.3	8	0	5.531356712	-6.692639751	0.171612113
0.3	9	0	3.50607681	-3.537727877	0.25245641
0.3	10	0	3.162169572	-4.281464031	0.076461488
0.3	11	0	3.543801256	-3.752232469	0.1557144
0.3	12	0	4.073510618	-4.621038175	0.26369416
0.3	13	0	1.990798786	-2.328985677	0.117066463
0.3	14	0	3.165334057	-2.822756612	0.148232437
0.3	15	0	3.647491902	-3.706002786	0.206382071
0.3	16	0	2.837019288	-2.788214703	0.184371372
0.3	17	0	1.549024895	-2.017268703	0.133234806
0.3	18	0	1.303413761	-1.307369506	0.129247027
0.3	19	0	4.388155132	-4.366666051	0.203881429
0.3	20	0	2.382741315	-2.409595842	0.142599886
0.3	21	0	4.211154219	-4.357687451	0.135689676
0.3	22	0	3.565627513	-3.484363643	0.147345942
0.3	23	0	3.435063299	-3.71803734	0.186412948
0.3	24	0	3.115199413	-3.225142464	0.185603958
0.3	25	0	2.64659462	-2.828714871	0.093229795
0.3	26	0	2.679377969	-2.435306464	0.195843189
0.3	27	0	5.76096408	-6.256598443	0.199617646
0.3	28	0	4.085343141	-4.349674976	0.258331253
0.3	29	0	2.192688066	-2.283238319	0.092717641
0.3	30	0	5.146699034	-5.963216771	0.160591184
0.3	31	0	2.850724633	-3.090491422	0.10971068
0.3	32	0	3.083347802	-3.249868353	0.286786829
0.3	33	0	4.760514814	-4.903411335	0.256395446
0.3	34	0	3.18513707	-3.455233395	0.212141227
0.3	35	0	5.323937691	-5.967981354	0.191387381
0.3	36	0	2.756054474	-2.77291328	0.100150969
0.3	37	0	4.213055863	-4.323615295	0.190317863
0.3	38	0	3.297075985	-3.913141434	0.166778726
0.3	39	0	4.59863402	-5.072411235	0.119183676
0.3	40	0	2.253124452	-2.598371935	0.116825701
0.3	41	0	5.425743415	-5.697841694	0.20083553
0.3	42	0	4.5063659	-4.975190509	0.197488118
0.3	43	0	5.10764878	-5.45372457	0.239098327
0.3	44	0	4.793565092	-5.457913423	0.137627505
0.3	45	0	3.879123236	-4.505978756	0.217588911
0.3	46	0	4.709609797	-5.078656207	0.179078896
0.3	47	0	2.295986931	-2.549935392	0.074548092
0.3	48	0	2.742536807	-2.904557923	0.162436162
0.3	49	0	3.673709945	-3.420053733	0.141874166
0.3	0	1	0.679292327	-0.818807812	1.613029847
0.3	1	1	0.58120789	-0.238711305	0.412098005
0.3	2	1	-0.51288763	-0.92603603	0.101113944
0.3	3	1	0.003256936	-0.810006368	1.015391808
0.3	4	1	0.629784871	-0.981225894	1.316908279
0.3	5	1	-0.175180558	-0.588828752	0.416597705
0.3	6	1	0.560879303	-1.238891797	0.309600501
0.3	7	1	-0.52669514	-3.362446012	1.44801403
0.3	8	1	0.543056359	-2.991528656	0.265087925
0.3	9	1	-0.416494188	-0.521519787	0.584521
0.3	10	1	-0.210735999	-1.119227517	0.277221641
0.3	11	1	0.270836259	-0.569120426	0.549342389
0.3	12	1	0.367950373	-0.939124967	2.040929655
0.3	13	1	0.727005169	-0.475922879	2.043981837
0.3	14	1	-1.124220956	-1.001229449	0.481992988
0.3	15	1	0.126815065	-2.125339091	4.906043698
0.3	16	1	0.386855628	-1.094330182	1.69365197
0.3	17	1	-0.23140379	0.287211281	1.491468978
0.3	18	1	-0.077846022	-0.136334443	0.122062699
0.3	19	1	0.625709201	-2.141144087	1.266282858
0.3	20	1	-0.826670606	-1.86113879	0.152954589
0.3	21	1	-0.03934578	0.040809492	3.783678998
0.3	22	1	0.194967157	-3.092627501	0.334513116
0.3	23	1	1.058988429	-1.181388246	0.432242081
0.3	24	1	-0.576041849	-1.893190052	0.378793938
0.3	25	1	0.118334911	-1.026494966	0.034022487
0.3	26	1	0.543234301	-0.486770573	1.727519317
0.3	27	1	2.031832315	-4.538563678	0.879178208
0.3	28	1	0.766714236	-1.228495399	0.717156182
0.3	29	1	0.540739419	-0.811085522	0.18411022
0.3	30	1	1.902157524	-2.172318702	1.962152136
0.3	31	1	-0.031966753	-0.5889347	1.414232462
0.3	32	1	-0.70078525	-1.31189305	0.367275088
0.3	33	1	2.756406484	-3.914221489	1.266043171
0.3	34	1	0.859522457	-1.405709171	1.763769497
0.3	35	1	2.336406197	-2.640278418	1.819576124
0.3	36	1	-0.322947455	-0.71057306	0.573342686
0.3	37	1	0.788254954	-2.746312699	1.991159624
0.3	38	1	0.464171378	-0.645561224	2.305622918
0.3	39	1	1.302870931	-4.314909156	0.429857129
0.3	40	1	-0.482794058	-0.793405454	0.587638134
0.3	41	1	0.022726802	-0.877799205	0.197182755
0.3	42	1	0.732939436	-1.414565931	1.66294319
0.3	43	1	0.448804947	-1.556952247	0.304612741
0.3	44	1	-0.701126749	-0.063632225	0.980853318
0.3	45	1	0.534955028	-1.167835818	1.499338011
0.3	46	1	0.249410891	-1.889471044	1.613264169
0.3	47	1	-0.33607165	-0.959826479	0.490725979
0.3	48	1	0.569433283	0.022201402	0.786097988
0.3	49	1	-0.152534474	0.030405928	0.408401162
0.4	0	0	2.594445267	-2.518882731	0.135915881
0.4	1	0	3.007151099	-3.284657004	0.095093525
0.4	2	0	3.76056776	-3.878524942	0.171944896
0.4	3	0	5.409786145	-6.199102817	0.154676764
0.4	4	0	3.135286433	-3.017184455	0.152911509
0.4	5	0	2.188695512	-2.097564913	0.136466896
0.4	6	0	2.778913793	-3.258208454	0.218197349
0.4	7	0	1.938110726	-1.994538227	0.083744062
0.4	8	0	3.991810124	-4.060645728	0.162724806
0.4	9	0	3.389819641	-3.73801359	0.096098969
0.4	10	0	3.487286708	-3.471735363	0.132298764
0.4	11	0	5.861056485	-6.440963231	0.212918329
0.4	12	0	4.908445309	-5.750980012	0.324960932
0.4	13	0	2.952175402	-3.461315807	0.182858654
0.4	14	0	3.921900768	-4.210187196	0.212871835
0.4	15	0	2.447536332	-2.546547253	0.1238824
0.4	16	0	5.018853703	-4.878189663	0.326576691
0.4	17	0	2.77095361	-2.719049252	0.121958981
0.4	18	0	3.20423974	-3.650055	0.162302049
0.4	19	0	3.373975669	-3.935772808	0.137802647
0.4	20	0	2.355697132	-2.413843429	0.104926523
0.4	21	0	2.847429361	-3.113406945	0.17923266
0.4	22	0	4.956106021	-5.808886983	0.326043594
0.4	23	0	4.150111847	-4.643851405	0.090496701
0.4	24	0	3.158131718	-3.537485739	0.126769458
0.4	25	0	3.420690008	-3.37768996	0.191937603
0.4	26	0	2.574007777	-2.940641777	0.1360405
0.4	27	0	3.397449819	-3.363485977	0.19427237
0.4	28	0	3.9614106	-4.48030729	0.219649558
0.4	29	0	3.291070708	-3.617843577	0.098419762
0.4	30	0	2.824276257	-2.744873583	0.153533578
0.4	31	0	4.159324966	-5.009966529	0.140981508
0.4	32	0	2.585020118	-3.134687772	0.159664292
0.4	33	0	4.369012687	-4.38676509	0.251162055
0.4	34	0	2.705122073	-2.690033139	0.094294447
0.4	35	0	3.429821272	-3.588082141	0.204512153
0.4	36	0	2.266214753	-2.133073247	0.146073427
0.4	37	0	4.213376775	-4.551558695	0.276967666
0.4	38	0	2.149729632	-2.218230292	0.163831082
0.4	39	0	2.557304082	-3.120961189	0.200564735
0.4	40	0	1.728070714	-1.92971211	0.191573457
0.4	41	0	2.014463043	-1.905309105	0.069100862
0.4	42	0	2.806971108	-2.925774596	0.116051691
0.4	43	0	2.773337438	-3.104671231	0.15482128
0.4	44	0	4.128802726	-4.506975211	0.174816743
0.4	45	0	1.735931116	-1.764469301	0.120784337
0.4	46	0	3.553785301	-4.362124481	0.202345276
0.4	47	0	5.914863979	-5.907897282	0.134351506
0.4	48	0	0.251598363	-0.249663091	0.031820291
0.4	49	0	2.413611253	-2.229217893	0.12356748
0.4	0	1	-0.468275688	-0.462305599	1.161126051
0.4	1	1	-0.155974372	-1.431805538	0.356986344
0.4	2	1	0.487036583	-1.746278264	0.943052033
0.4	3	1	0.277325012	-0.655230633	0.143625289
0.4	4	1	0.271768107	-0.239695088	0.001112513
0.4	5	1	-0.017137294	-0.649464789	0.068669712
0.4	6	1	-1.685705915	1.734902883	1.656971645
0.4	7	1	1.058060011	-0.208639269	0.039032424
0.4	8	1	0.272514072	-0.996210025	0.34317384
0.4	9	1	0.00343703	-1.233745535	1.13013653
0.4	10	1	-0.036796948	-0.38982019	0.053869754
0.4	11	1	1.125773123	-2.281346242	1.006511338
0.4	12	1	-0.101834836	0.21582251	0.067469594
0.4	13	1	0.502246163	0.016446163	0.292324754
0.4	14	1	-0.098225479	-0.56386038	0.137238915
0.4	15	1	-0.551275201	0.824275689	0.283189237
0.4	16	1	0.424919445	-3.260305543	0.251404118
0.4	17	1	-0.055150718	-0.569929218	0.273141581
0.4	18	1	-0.357491835	1.53332298	0.393925548
0.4	19	1	-0.179597907	-0.176673222	0.225578581
0.4	20	1	-0.933914741	-1.192022919	0.180945935
0.4	21	1	0.009115821	-0.06959133	1.670187728
0.4	22	1	0.64733968	-2.097694946	2.064458821
0.4	23	1	0.083575893	-2.018048802	0.18027059
0.4	24	1	-0.567859537	0.195798577	0.32244164
0.4	25	1	-0.092781682	0.022588012	0.195909828
0.4	26	1	-0.518171259	-0.533068446	1.550396924
0.4	27	1	1.138645799	-0.767330663	0.522141299
0.4	28	1	1.002653422	-2.053154138	0.14295959
0.4	29	1	0.819722113	-0.607738376	0.500898622
0.4	30	1	1.14988611	-1.374063609	1.113979856
0.4	31	1	0.477378132	-0.495297142	1.076109952
0.4	32	1	0.439902707	-0.569425827	0.753473625
0.4	33	1	0.64275344	-1.48208242	0.908134233
0.4	34	1	1.159819045	-0.703738751	0.288553936
0.4	35	1	0.057791318	-0.18233994	0.271697998
0.4	36	1	0.069430135	-0.770409697	0.130948366
0.4	37	1	0.712684576	-1.122956305	0.42549338
0.4	38	1	-0.550610844	-0.407663444	0.022872573
0.4	39	1	0.148496515	-0.409357157	0.379589836
0.4	40	1	0.153591523	0.359566325	0.512860413
0.4	41	1	0.653072417	-2.006455119	0.090843545
0.4	42	1	0.380266255	-1.679941297	0.385837489
0.4	43	1	0.041500004	-0.419102397	0.022542477
0.4	44	1	1.482857938	-2.65505832	0.251395195
0.4	45	1	-0.046797352	0.222461894	1.166853935
0.4	46	1	-0.545125147	-0.051141612	1.431816817
0.4	47	1	0.176464361	-0.029266429	0.123121034
0.4	48	1	-0.01054576	-0.139736043	0.009047712
0.4	49	1	-0.414397173	-1.097402889	0.367067054
0.5	0	0	3.186157769	-3.766044824	0.086072934
0.5	1	0	2.221999814	-1.878012302	0.113512292
0.5	2	0	4.197563512	-3.847467922	0.15157957
0.5	3	0	5.704905243	-6.623266995	0.241751128
0.5	4	0	4.835363586	-5.914702348	0.156943185
0.5	5	0	4.627834013	-5.082064091	0.21375506
0.5	6	0	1.320961843	-1.42835244	0.104274982
0.5	7	0	2.18924141	-2.546131513	0.081383361
0.5	8	0	2.390824105	-2.868319108	0.121888014
0.5	9	0	4.359340726	-5.171827579	0.281772323
0.5	10	0	4.894877731	-5.041499004	0.196030416
0.5	11	0	4.280714632	-5.568904941	0.271921448
0.5	12	0	3.339717464	-3.505585408	0.134610518
0.5	13	0	2.480860423	-3.166583072	0.160533698
0.5	14	0	4.851149258	-5.404624525	0.171988765
0.5	15	0	5.129719419	-6.077944356	0.220423086
0.5	16	0	3.503584861	-3.705200295	0.161677534
0.5	17	0	2.937138122	-3.065678452	0.167996466
0.5	18	0	4.408162441	-4.82952525	0.09101942
0.5	19	0	1.707025346	-1.728761128	0.16034183
0.5	20	0	4.101836786	-4.876019614	0.126239011
0.5	21	0	6.472996642	-6.516263564	0.240352476
0.5	22	0	3.533374326	-3.830397326	0.082061527
0.5	23	0	4.438275024	-4.354461607	0.162104724
0.5	24	0	3.21806467	-3.694466388	0.096184809
0.5	25	0	0.986638218	-1.077126156	0.086502485
0.5	26	0	3.530571983	-4.035718005	0.072318089
0.5	27	0	1.964191029	-1.988224537	0.040306298
0.5	28	0	1.658032162	-1.503985076	0.1079272
0.5	29	0	5.053976318	-5.084962645	0.251643454
0.5	30	0	4.907819159	-5.858231683	0.147489127
0.5	31	0	1.984702986	-2.018728083	0.116785411
0.5	32	0	2.843107597	-2.854309884	0.123850377
0.5	33	0	3.371348602	-3.372594725	0.056675941
0.5	34	0	3.402880385	-3.007004953	0.248233258
0.5	35	0	2.298871279	-2.435315851	0.14411825
0.5	36	0	2.551749163	-2.526311579	0.126631957
0.5	37	0	4.716126072	-4.902459487	0.113842912
0.5	38	0	4.285946116	-5.334694974	0.193334534
0.5	39	0	2.279864319	-2.293624157	0.082430708
0.5	40	0	5.97150644	-6.542134181	0.266326977
0.5	41	0	3.510568811	-3.537568084	0.154412296
0.5	42	0	3.018007646	-3.268087547	0.104914823
0.5	43	0	1.271143375	-1.489595721	0.095557721
0.5	44	0	1.376345577	-1.2628511	0.090753827
0.5	45	0	4.073112248	-4.609556429	0.148443573
0.5	46	0	2.437129266	-2.665242399	0.176555305
0.5	47	0	3.048215278	-3.099565943	0.21949528
0.5	48	0	1.150067884	-1.106113604	0.092867149
0.5	49	0	2.441866352	-2.634940365	0.16972623
0.5	0	1	-0.085175413	0.036231252	0.459752681
0.5	1	1	-0.421200434	-0.624021822	0.222780668
0.5	2	1	1.118412564	-1.730077436	0.09717534
0.5	3	1	-0.93219357	2.31514059	0.437369618
0.5	4	1	-0.044998831	-0.535694261	0.568555979
0.5	5	1	-0.006368068	0.900212801	0.454143867
0.5	6	1	-0.172422083	0.333764656	0.098940959
0.5	7	1	-0.012726125	0.115523744	0.074070013
0.5	8	1	-0.300296823	0.229838887	0.338858236
0.5	9	1	-0.969191659	1.257022529	0.318054981
0.5	10	1	1.642453861	-4.18292224	0.112008425
0.5	11	1	0.052136874	0.456120553	0.23561261
0.5	12	1	0.129970492	0.06868885	0.889159102
0.5	13	1	-0.134234017	0.031524057	0.122231041
0.5	14	1	0.480714823	-0.208673058	0.852865835
0.5	15	1	1.397636633	-1.227049519	0.021282979
0.5	16	1	0.247957457	-0.218044106	0.252099015
0.5	17	1	0.054914826	-1.037948997	0.223766066
0.5	18	1	0.088522148	-0.455550373	0.687771778
0.5	19	1	-0.072576068	-0.311616023	0.268746526
0.5	20	1	-0.624327261	0.772561424	0.221646089
0.5	21	1	-1.327644882	2.294473136	0.373352053
0.5	22	1	-0.182506557	-0.469200596	0.027735181
0.5	23	1	-0.411537683	0.32322759	0.375327214
0.5	24	1	0.361626338	0.462119428	0.151227109
0.5	25	1	0.12120998	0.180365797	0.245621421
0.5	26	1	0.227886884	-1.439244458	0.186049466
0.5	27	1	0.700313526	-0.875902247	0.139624374
0.5	28	1	-0.159944698	0.638426782	0.686361954
0.5	29	1	0.729432074	-0.790779603	0.32371486
0.5	30	1	0.630130724	-1.143833669	0.215103067
0.5	31	1	-0.240329044	-0.819796106	0.188771285
0.5	32	1	-0.273427127	-0.431106797	0.016821267
0.5	33	1	-0.593241369	0.32589763	0.213730545
0.5	34	1	-0.291639815	-0.68373008	0.18795473
0.5	35	1	0.110272604	-0.607900787	0.037703992
0.5	36	1	0.743157854	-0.939215202	0.170231774
0.5	37	1	0.949682294	-2.312233549	0.172569291
0.5	38	1	0.387397499	-1.490759119	0.78351508
0.5	39	1	-0.3066664	-0.278744939	0.095158167
0.5	40	1	1.138938073	-2.547878278	0.4805626
0.5	41	1	-0.146967669	0.04910843	0.038912575
0.5	42	1	-0.671813538	0.174983132	0.413396832
0.5	43	1	-0.186219953	-0.078618315	0.249257127
0.5	44	1	-0.244156379	0.513881087	0.042374332
0.5	45	1	-0.914460033	0.272216358	0.331239596
0.5	46	1	0.814807547	-1.034745024	0.157946704
0.5	47	1	-1.554137074	0.703163684	0.009140538
0.5	48	1	-0.076535588	0.079050478	0.019635601
0.5	49	1	0.438072369	-0.341854556	0.855934615
0.6	0	0	2.544271615	-2.623935937	0.153944691
0.6	1	0	2.620178776	-2.679258193	0.112038396
0.6	2	0	5.097098058	-5.586816842	0.107391149
0.6	3	0	2.339974534	-2.279007462	0.082629795
0.6	4	0	4.573293224	-5.327115164	0.167998807
0.6	5	0	2.743251093	-3.009681104	0.07203265
0.6	6	0	3.299148601	-3.574660001	0.114295609
0.6	7	0	2.086698549	-2.240040101	0.172679851
0.6	8	0	3.186352216	-3.388512276	0.110349029
0.6	9	0	2.933895374	-3.687827206	0.060283258
0.6	10	0	3.418578651	-3.503319409	0.108777134
0.6	11	0	3.231722948	-3.381579086	0.129044348
0.6	12	0	7.236985323	-7.00807705	0.331996385
0.6	13	0	2.480308415	-2.791586415	0.075227913
0.6	14	0	1.948103248	-2.298509614	0.081131807
0.6	15	0	0.890942637	-0.614150655	0.100386268
0.6	16	0	1.531782531	-1.394985695	0.076017075
0.6	17	0	5.45597161	-5.596442842	0.104084385
0.6	18	0	2.448291559	-2.6815657	0.120461622
0.6	19	0	1.75264145	-1.928901721	0.157324012
0.6	20	0	2.433288587	-1.893453908	0.142111764
0.6	21	0	5.619873772	-6.154250092	0.266513997
0.6	22	0	3.352174782	-3.913420667	0.154332579
0.6	23	0	3.406625018	-3.754350253	0.073502638
0.6	24	0	4.307403564	-4.454859673	0.073630991
0.6	25	0	4.441763635	-3.924399585	0.146928885
0.6	26	0	4.120142103	-4.953565445	0.203879142
0.6	27	0	6.617883671	-7.532715435	0.145258735
0.6	28	0	4.450553688	-4.270030626	0.158414047
0.6	29	0	1.919455147	-1.990440495	0.1535684
0.6	30	0	6.111097097	-7.151850794	0.251888406
0.6	31	0	2.858854832	-2.773236529	0.091119751
0.6	32	0	2.515764413	-2.926336364	0.153803425
0.6	33	0	3.844014658	-3.903165561	0.312684783
0.6	34	0	5.269483832	-6.103083912	0.190799105
0.6	35	0	4.079456921	-4.584533523	0.102299734
0.6	36	0	2.130947358	-2.221889656	0.078778927
0.6	37	0	1.877433924	-2.275063751	0.10520431
0.6	38	0	2.496535161	-2.936966896	0.146488454
0.6	39	0	3.747341502	-3.753470078	0.175675206
0.6	40	0	2.042524335	-2.225313818	0.136180869
0.6	41	0	3.845712383	-4.245570353	0.106115979
0.6	42	0	1.947427883	-2.309030172	0.106767119
0.6	43	0	1.554929705	-1.677981816	0.039841901
0.6	44	0	6.065653576	-6.370767231	0.075894535
0.6	45	0	2.320001933	-2.396449842	0.113137685
0.6	46	0	1.738391706	-1.760972484	0.122541648
0.6	47	0	2.200347678	-2.215736201	0.066160664
0.6	48	0	1.933847396	-2.083145979	0.067272704
0.6	49	0	3.371551691	-3.130868093	0.141945374
0.6	0	1	-0.093351847	0.393386756	0.217381387
0.6	1	1	-0.143148828	0.274015598	0.104362979
0.6	2	1	1.401200911	-1.404636492	0.02804782
0.6	3	1	-0.117038105	-0.185251322	0.114669746
0.6	4	1	-0.731045805	-0.60025468	0.022974306
0.6	5	1	-0.614848321	0.149147379	0.14363753
0.6	6	1	-0.321310663	0.356274015	0.129373754
0.6	7	1	-0.000993515	-0.027159894	0.330037172
0.6	8	1	-0.302212889	0.603661913	0.469024807
0.6	9	1	0.307556304	-0.121695162	0.233043039
0.6	10	1	0.089183223	-0.689830728	0.031051572
0.6	11	1	-0.136983732	-0.478862122	0.208682988
0.6	12	1	1.615835877	-1.886039786	0.290947596
0.6	13	1	0.270090914	-0.226057641	0.105652628
0.6	14	1	-0.130915519	0.096752381	0.38830903
0.6	15	1	0.015454534	0.101128084	0.018679985
0.6	16	1	0.167610442	0.067283967	0.062324219
0.6	17	1	0.095979363	0.905999464	0.378265259
0.6	18	1	-0.309322528	0.244778387	0.203696141
0.6	19	1	-0.071510089	0.00134165	0.056406903
0.6	20	1	-0.380526356	-0.791171689	0.265470941
0.6	21	1	-0.459175713	-1.29078242	0.138954183
0.6	22	1	0.68169055	0.163749651	0.069753258
0.6	23	1	0.48344554	-0.207970049	0.04062922
0.6	24	1	-0.68813908	1.005414042	0.093079496
0.6	25	1	-0.274035303	0.152977424	0.143571335
0.6	26	1	0.231386297	-0.572173676	0.027687108
0.6	27	1	-1.032672874	2.283255773	0.043646821
0.6	28	1	-0.119358339	-0.493566412	0.309842682
0.6	29	1	0.25866341	0.241857153	0.102063139
0.6	30	1	-0.552657527	2.440815497	0.166208177
0.6	31	1	0.491300658	-0.402399709	0.161747731
0.6	32	1	0.508317261	-1.128889373	0.189762037
0.6	33	1	1.005985462	-0.622057562	0.022024845
0.6	34	1	0.00974825	0.25183241	0.046845067
0.6	35	1	0.602773299	-0.610965283	0.025738738
0.6	36	1	-0.090206349	-0.270274165	0.135580815
0.6	37	1	0.160829327	-0.01364825	0.097340879
0.6	38	1	-0.367388828	0.021127256	0.055458894
0.6	39	1	-0.11803584	-0.056992919	0.260279896
0.6	40	1	0.020392741	0.912998854	0.074802632
0.6	41	1	-0.875201342	1.619978236	0.250229013
0.6	42	1	-0.019661185	-0.213286059	0.353025283
0.6	43	1	-0.066626565	-0.157803561	0.040805194
0.6	44	1	1.185949449	-2.013263844	0.128308907
0.6	45	1	-0.054089678	-0.713008117	0.318038883
0.6	46	1	0.26158963	-0.327836587	0.02401978
0.6	47	1	-0.349594071	-0.453610011	0.191051641
0.6	48	1	0.773106885	-0.544998219	0.008269809
0.6	49	1	-0.245465766	-0.395747741	0.26972069
0.7	0	0	3.802292246	-3.860574952	0.078456477
0.7	1	0	4.942813835	-5.799746051	0.177657443
0.7	2	0	4.020672223	-4.278137605	0.114667633
0.7	3	0	2.900695601	-3.511196424	0.177113904
0.7	4	0	3.405113834	-3.812929807	0.125561678
0.7	5	0	3.815509238	-4.284425503	0.301044119
0.7	6	0	3.910259589	-4.067008989	0.215454057
0.7	7	0	0.925973054	-1.096547881	0.081823756
0.7	8	0	3.859340876	-4.400556051	0.145904301
0.7	9	0	2.159364933	-2.252236795	0.149445222
0.7	10	0	4.479710043	-5.535321658	0.204656901
0.7	11	0	3.727744026	-4.298536036	0.194312756
0.7	12	0	2.144267015	-2.334210994	0.131867402
0.7	13	0	3.196061127	-3.357704313	0.086174618
0.7	14	0	2.361310374	-2.345237817	0.119393354
0.7	15	0	2.5060493	-2.623857334	0.049554191
0.7	16	0	4.784049277	-5.019121355	0.169437075
0.7	17	0	2.389978385	-2.347909146	0.092126447
0.7	18	0	2.877622866	-2.718603809	0.117341289
0.7	19	0	2.148494498	-1.957130048	0.147154266
0.7	20	0	3.701723103	-3.264345906	0.234033751
0.7	21	0	3.969657752	-4.815157723	0.127636616
0.7	22	0	3.517697285	-4.316721763	0.16274231
0.7	23	0	1.659924718	-2.387523566	0.057383865
0.7	24	0	2.112268962	-2.288307404	0.089690073
0.7	25	0	2.671351236	-2.920712766	0.169332254
0.7	26	0	4.893267185	-6.335210145	0.260327412
0.7	27	0	5.308786315	-6.372366522	0.31752373
0.7	28	0	3.31116026	-3.419953958	0.236138933
0.7	29	0	1.87741196	-1.808115007	0.139134484
0.7	30	0	2.82312222	-2.731774315	0.056463078
0.7	31	0	1.528662406	-1.399423298	0.0841152
0.7	32	0	2.237027025	-2.934505179	0.208634979
0.7	33	0	3.955125549	-4.870974443	0.241232276
0.7	34	0	3.148123137	-3.527187338	0.077840347
0.7	35	0	4.194582079	-4.161392006	0.193379112
0.7	36	0	0.858986839	-0.871163424	0.077533348
0.7	37	0	2.957364074	-2.857968197	0.048062106
0.7	38	0	4.100046477	-4.128218963	0.133345129
0.7	39	0	1.377509741	-1.567718702	0.058837405
0.7	40	0	5.231499717	-5.905264128	0.297269109
0.7	41	0	4.25710549	-4.180571623	0.150016827
0.7	42	0	3.969044464	-4.223131595	0.131275291
0.7	43	0	3.872405785	-4.015155112	0.187978972
0.7	44	0	2.867956938	-3.350894193	0.168577529
0.7	45	0	2.948263475	-3.464540219	0.111720786
0.7	46	0	1.733648457	-1.943202934	0.166042042
0.7	47	0	2.579931252	-3.19197884	0.087397168
0.7	48	0	4.466211903	-5.22213724	0.163464864
0.7	49	0	2.596190745	-2.892700934	0.016407425
0.7	0	1	0.921985261	-0.984640017	0.175307424
0.7	1	1	1.406397286	-0.841832546	0.194585647
0.7	2	1	-0.342754035	0.957307347	0.253452009
0.7	3	1	0.587966287	-0.411553553	0.078631689
0.7	4	1	0.821709179	-0.468559536	0.001883872
0.7	5	1	0.148909802	0.620623985	0.090918807
0.7	6	1	0.346311928	-0.275114195	0.221324203
0.7	7	1	-0.017130657	-0.157947967	0.011457019
0.7	8	1	-1.310942063	1.079861349	0.221475924
0.7	9	1	-0.218096441	-0.360346499	0.268602319
0.7	10	1	-1.55119947	0.609132254	0.383553094
0.7	11	1	1.026364903	-0.178435839	0.39072135
0.7	12	1	0.259815852	-0.509647305	0.09444921
0.7	13	1	-0.317845405	0.31862549	0.046533854
0.7	14	1	0.230673788	-0.063535929	0.032728767
0.7	15	1	-0.120663149	0.212757599	0.007303647
0.7	16	1	-0.30751561	0.70990694	0.037645953
0.7	17	1	0.114594999	-0.044163441	0.126838912
0.7	18	1	-0.179017114	0.518774332	0.248302293
0.7	19	1	0.318404248	-0.214101399	0.156044924
0.7	20	1	1.224210124	-1.698068795	0.173896539
0.7	21	1	0.124759688	-1.214407397	0.098908011
0.7	22	1	0.114637325	0.864155531	0.068485179
0.7	23	1	0.046967919	0.391778674	0.119166414
0.7	24	1	-0.42593597	-0.130657056	0.1696273
0.7	25	1	0.582747179	0.113166032	0.48277244
0.7	26	1	-0.421172793	2.036596146	0.031630787
0.7	27	1	-0.253262741	1.377168127	0.11812917
0.7	28	1	-0.897507669	0.336780397	0.208060954
0.7	29	1	0.523484188	0.103767694	0.036847787
0.7	30	1	0.41730032	-0.53749371	0.146219758
0.7	31	1	-0.335000436	-0.308335855	0.087796395
0.7	32	1	-0.023629953	0.333448984	0.28255478
0.7	33	1	-0.492077191	0.525573003	0.194639528
0.7	34	1	0.004187248	-0.072726745	0.040621761
0.7	35	1	-0.222308967	-0.426059257	0.47981812
0.7	36	1	-0.261321412	-0.299668985	0.137558001
0.7	37	1	-0.149116868	-0.642797277	0.107519337
0.7	38	1	0.397650575	-1.235839226	0.250735008
0.7	39	1	-0.06987202	-0.150973636	0.081540617
0.7	40	1	1.290894873	-1.67899396	0.212984056
0.7	41	1	-1.208847263	0.352383226	0.19348152
0.7	42	1	-0.645323618	0.260977574	0.131040959
0.7	43	1	0.675189611	0.248080785	0.254557916
0.7	44	1	-0.7788341	-0.324675004	0.05606521
0.7	45	1	0.623341002	-0.327743457	0.048048509
0.7	46	1	-0.060296187	-0.080921564	0.079766627
0.7	47	1	0.495946374	-0.483209253	0.023968335
0.7	48	1	1.983385302	-3.266001849	0.677975307
0.7	49	1	-0.085851665	0.348312114	0.013509643
0.8	0	0	3.274094852	-3.193393293	0.212262416
0.8	1	0	3.721170238	-3.585483456	0.224277925
0.8	2	0	1.53413841	-1.437602778	0.086538667
0.8	3	0	2.093397658	-1.861129322	0.072932345
0.8	4	0	4.316674121	-4.532912523	0.216574319
0.8	5	0	5.501989914	-6.118145626	0.227430296
0.8	6	0	4.662900638	-5.315353	0.21748851
0.8	7	0	0.915387706	-1.129201315	0.050692048
0.8	8	0	0.056401136	-0.064773972	0.007715668
0.8	9	0	4.703310119	-4.6980792	0.21013293
0.8	10	0	2.96590054	-2.901576167	0.19192566
0.8	11	0	2.096227317	-2.263407816	0.138435258
0.8	12	0	7.025837174	-8.513040471	0.135422991
0.8	13	0	3.896261935	-4.562114698	0.133805208
0.8	14	0	3.300242317	-3.17633586	0.158804373
0.8	15	0	1.895205601	-2.298792291	0.073570573
0.8	16	0	3.298050644	-3.859095112	0.212451955
0.8	17	0	1.860095491	-2.12461962	0.105607253
0.8	18	0	1.663999772	-1.449911673	0.113897195
0.8	19	0	1.032789739	-0.892905583	0.04269295
0.8	20	0	1.881125322	-1.627451868	0.115654138
0.8	21	0	2.476848291	-2.987613713	0.112035289
0.8	22	0	4.519847399	-4.456627348	0.097422828
0.8	23	0	2.912353718	-2.893291882	0.083018834
0.8	24	0	5.269785752	-5.613289702	0.171112067
0.8	25	0	1.080835375	-1.119827112	0.052179087
0.8	26	0	2.840288104	-3.047486426	0.121714842
0.8	27	0	2.8100864	-2.425039162	0.167564671
0.8	28	0	1.317990009	-1.114774353	0.061580321
0.8	29	0	5.50678377	-6.186618651	0.175985774
0.8	30	0	3.85236734	-4.618565268	0.154933709
0.8	31	0	4.8098897	-5.234127289	0.1728227
0.8	32	0	3.935620539	-3.88572005	0.19219235
0.8	33	0	4.930483955	-4.947687075	0.244027303
0.8	34	0	0.914700576	-1.234039801	0.133625629
0.8	35	0	4.728239735	-4.675110416	0.135155321
0.8	36	0	2.788619499	-2.71150959	0.137728472
0.8	37	0	1.812362426	-2.220379774	0.155421141
0.8	38	0	4.738133964	-5.056994144	0.196735251
0.8	39	0	5.065029849	-5.69272144	0.16020106
0.8	40	0	3.26912348	-3.469420006	0.212340495
0.8	41	0	5.809688906	-7.191955433	0.220757355
0.8	42	0	3.862539613	-4.140096249	0.182442899
0.8	43	0	5.197888486	-5.478632018	0.24084624
0.8	44	0	1.515877558	-1.609750614	0.039314275
0.8	45	0	3.007271928	-2.984279278	0.100615349
0.8	46	0	4.603946759	-4.919436255	0.226569456
0.8	47	0	0.725418384	-1.011367314	0.104447334
0.8	48	0	2.3067043	-2.202955831	0.211104908
0.8	49	0	4.073017662	-4.400256264	0.19478946
0.8	0	1	0.362509651	-0.652511513	0.034058098
0.8	1	1	-0.421454835	0.685370242	0.127099703
0.8	2	1	0.170276853	0.26633782	0.029815975
0.8	3	1	-0.044006113	-0.361596254	0.032253933
0.8	4	1	-1.148227213	0.182207008	0.071193307
0.8	5	1	0.185392251	-0.535824728	0.180887047
0.8	6	1	-0.185401167	0.193534093	0.13655529
0.8	7	1	-0.118148399	0.202011463	0.032090504
0.8	8	1	0.006736339	-0.000245678	0.001847392
0.8	9	1	0.72700935	-1.505679509	0.196666387
0.8	10	1	-0.428028489	0.015896591	0.148023832
0.8	11	1	-0.023798398	0.016888009	0.141235485
0.8	12	1	-0.517690641	2.127971003	0.047551562
0.8	13	1	-0.936019557	0.022504647	0.364939774
0.8	14	1	-0.79554959	0.88933625	0.312706272
0.8	15	1	-0.023230397	0.097464959	0.115698195
0.8	16	1	-0.175467791	1.467574521	0.31007162
0.8	17	1	0.0537507	0.435730289	0.157875826
0.8	18	1	0.097536549	0.145858055	0.234600281
0.8	19	1	0.340727694	-0.442680521	0.127957997
0.8	20	1	-0.087118822	0.821825771	0.185566318
0.8	21	1	0.487901428	0.113029678	0.235720058
0.8	22	1	0.528209277	-0.436931547	0.002350455
0.8	23	1	0.208701268	-0.215562037	0.106431132
0.8	24	1	1.017608875	-1.321688198	0.25736832
0.8	25	1	0.212454628	0.138786979	0.028234006
0.8	26	1	-0.088895451	-0.331025062	0.216867337
0.8	27	1	-0.426669349	1.132211842	0.121262796
0.8	28	1	0.453679785	-0.380009435	0.029220985
0.8	29	1	-0.777555677	1.493477444	0.163825663
0.8	30	1	0.019115731	0.590112879	0.032147348
0.8	31	1	0.91203182	-2.070020095	0.02775878
0.8	32	1	-0.177482603	0.030185134	0.035704356
0.8	33	1	0.187357953	0.160816446	0.436244744
0.8	34	1	-0.069146677	0.134307836	0.082561551
0.8	35	1	0.106518572	0.78192008	0.013300605
0.8	36	1	-0.762648535	0.233388553	0.012567906
0.8	37	1	0.00828631	0.469128165	0.064560921
0.8	38	1	-1.214514936	3.290214675	0.05563403
0.8	39	1	-1.042458425	0.894058841	0.394685875
0.8	40	1	-0.419877072	0.228494096	0.06592377
0.8	41	1	1.011175614	-1.088679247	0.096806837
0.8	42	1	0.585057312	1.005789137	0.270291295
0.8	43	1	-0.495807777	0.820310233	0.401502599
0.8	44	1	0.206426861	0.15723786	0.038395655
0.8	45	1	0.722946375	-0.556323724	0.082746824
0.8	46	1	0.010241816	0.075426208	0.157840069
0.8	47	1	0.139550268	0.018221998	0.282065379
0.8	48	1	0.568247394	-0.923776602	0.005307174
0.8	49	1	-0.106347239	1.279349325	0.137873654
0.9	0	0	2.138198491	-2.20693641	0.0775838
0.9	1	0	3.509766387	-3.393913585	0.097070407
0.9	2	0	3.511208257	-3.834160041	0.21157682
0.9	3	0	2.626433973	-2.552346225	0.14768002
0.9	4	0	3.878618221	-3.949927149	0.098730204
0.9	5	0	0.666384547	-0.638611881	0.036335713
0.9	6	0	1.540895632	-1.389964154	0.087576549
0.9	7	0	1.51039744	-1.441255719	0.075961483
0.9	8	0	3.829583854	-4.258226027	0.094444464
0.9	9	0	1.806618284	-2.395293021	0.127729833
0.9	10	0	1.855271441	-1.955848754	0.086163119
0.9	11	0	1.402822317	-1.64352059	0.246712039
0.9	12	0	6.183503563	-6.702065043	0.244596267
0.9	13	0	3.008384689	-3.437575159	0.205499828
0.9	14	0	2.403388606	-2.457488612	0.172926153
0.9	15	0	2.722998537	-2.991330169	0.155107862
0.9	16	0	7.028253459	-7.365438947	0.241894062
0.9	17	0	3.286110331	-3.674273972	0.08573414
0.9	18	0	1.32980294	-1.216625805	0.04683097
0.9	19	0	3.129315701	-3.546652796	0.178323443
0.9	20	0	4.006894821	-4.514911208	0.186308826
0.9	21	0	4.240443646	-4.8368723	0.204854457
0.9	22	0	4.560814693	-4.739743642	0.145671574
0.9	23	0	2.836423958	-2.912733897	0.139349422
0.9	24	0	1.377919233	-1.127420252	0.099189401
0.9	25	0	1.794339152	-1.912604591	0.139361596
0.9	26	0	5.295531979	-5.970088946	0.254459661
0.9	27	0	3.411068006	-3.541044956	0.150350035
0.9	28	0	2.806842336	-2.89351694	0.053198189
0.9	29	0	1.742343162	-2.068657758	0.107180276
0.9	30	0	3.476462458	-3.689024465	0.165276147
0.9	31	0	2.507785279	-2.563671271	0.068940018
0.9	32	0	5.198948373	-5.166388523	0.265747193
0.9	33	0	6.218085578	-7.213826392	0.267544027
0.9	34	0	2.800297332	-3.010752564	0.078624889
0.9	35	0	2.469065825	-2.539364436	0.108773682
0.9	36	0	1.979895972	-2.337785326	0.096683465
0.9	37	0	3.502247131	-3.806235402	0.118761023
0.9	38	0	2.625200704	-3.090833381	0.086854419
0.9	39	0	2.955964527	-2.9565954	0.110306969
0.9	40	0	2.833763588	-3.456337756	0.13015165
0.9	41	0	3.160782337	-3.920683188	0.187290904
0.9	42	0	0.203337148	-0.318201482	0.033993554
0.9	43	0	5.688893948	-6.56762704	0.13503664
0.9	44	0	2.790872795	-2.682603216	0.234317612
0.9	45	0	4.232870974	-4.689780972	0.214676096
0.9	46	0	2.470136726	-2.725332692	0.15888761
0.9	47	0	4.095633656	-4.229705583	0.129211498
0.9	48	0	2.007609231	-1.833463661	0.097293702
0.9	49	0	5.312924689	-6.264194668	0.324782972
0.9	0	1	0.098392948	0.038425712	0.174238839
0.9	1	1	0.110843566	0.375363046	0.053231535
0.9	2	1	0.023586051	-0.277681444	0.195672751
0.9	3	1	-0.090067084	-0.257594946	0.165783445
0.9	4	1	0.08006198	0.525703965	0.180500584
0.9	5	1	0.127932771	0.178651185	0.012653789
0.9	6	1	-0.328166164	0.723809728	0.13415256
0.9	7	1	0.020223733	0.156620533	0.124502158
0.9	8	1	-0.3471854	0.190776494	0.198327533
0.9	9	1	0.262400639	0.164473225	0.176230636
0.9	10	1	-0.641646142	-0.342029683	0.175525166
0.9	11	1	0.324616314	-0.481257361	0.203468889
0.9	12	1	0.05763454	1.304351547	0.198623173
0.9	13	1	-0.168440518	0.381303635	0.172415951
0.9	14	1	0.200812678	-0.412224963	0.191359681
0.9	15	1	0.112247546	-0.517622704	0.077466127
0.9	16	1	-0.971114048	1.478614348	0.046175643
0.9	17	1	-0.232388482	-0.257394858	0.149828158
0.9	18	1	0.260535109	-0.098696716	0.019985817
0.9	19	1	-0.249629381	-0.64055963	0.361944346
0.9	20	1	-0.519777697	0.5328913	0.148054375
0.9	21	1	-0.093209975	-0.451463873	0.332795998
0.9	22	1	1.143770702	-2.122367571	0.168531883
0.9	23	1	-0.181490496	0.255584705	0.266437205
0.9	24	1	0.084689333	0.169090785	0.057435346
0.9	25	1	-0.604682761	0.309860563	0.09282826
0.9	26	1	-1.717109484	0.963442119	0.12427996
0.9	27	1	0.947746551	-1.534311921	0.368372006
0.9	28	1	-0.071262424	-0.631208219	0.218277274
0.9	29	1	-0.238982782	0.611026208	0.297290388
0.9	30	1	0.235866288	-1.302281513	0.069781651
0.9	31	1	-0.260154881	0.397077462	0.112586718
0.9	32	1	-2.448329844	2.869005644	0.250836556
0.9	33	1	-0.164123534	1.702296673	0.02304702
0.9	34	1	0.277296856	-0.597387132	0.319468946
0.9	35	1	0.211242857	-0.113646209	0.123161118
0.9	36	1	-0.42682565	-0.714482517	0.229844186
0.9	37	1	0.333915433	0.237053149	0.081348717
0.9	38	1	-0.07301785	-0.129871964	0.029698911
0.9	39	1	-0.755945923	0.350152646	0.030877218
0.9	40	1	0.84154616	-0.421792299	0.025834963
0.9	41	1	1.359749411	-0.926128339	0.251852724
0.9	42	1	0.049906594	0.072662759	0.015877969
0.9	43	1	-2.062428808	1.898159752	0.045741101
0.9	44	1	-0.63337052	1.154155093	0.039425259
0.9	45	1	1.036098799	-0.729028896	0.135139801
0.9	46	1	0.277533031	0.665741229	0.029176509
0.9	47	1	-1.337823783	1.855875069	0.334058562
0.9	48	1	-0.183903438	-0.248051681	0.041972914
0.9	49	1	0.346997245	0.352711258	0.152324332
1	0	0	3.759193787	-4.149219075	0.107114512
1	1	0	2.234711813	-2.291320179	0.208228088
1	2	0	5.76592379	-6.533387355	0.20878967
1	3	0	3.078623343	-3.2305344	0.178558857
1	4	0	0.862555535	-0.929334098	0.053411266
1	5	0	4.570586179	-4.945934019	0.261608976
1	6	0	0.354308365	-0.386051402	0.016103007
1	7	0	4.67117797	-5.502936938	0.119386681
1	8	0	2.185285813	-2.486591211	0.044018781
1	9	0	5.34318696	-5.863665435	0.280604454
1	10	0	2.958400361	-2.903940296	0.153878152
1	11	0	1.663697719	-1.496280363	0.056715561
1	12	0	3.620315911	-4.00165028	0.15148591
1	13	0	5.436479141	-5.936546084	0.163756522
1	14	0	2.618874629	-2.745507462	0.185470191
1	15	0	4.486201349	-5.184153581	0.150142748
1	16	0	3.16029783	-3.534049059	0.20378561
1	17	0	2.580354947	-3.245833858	0.175404956
1	18	0	5.517996915	-5.738339475	0.22916724
1	19	0	2.953312823	-3.461237323	0.064297525
1	20	0	4.462912136	-4.914988828	0.127310774
1	21	0	4.984028118	-5.583821178	0.108122128
1	22	0	5.023522985	-5.563226042	0.125651236
1	23	0	3.299479315	-3.936259768	0.102289337
1	24	0	3.994635455	-4.309675128	0.10239668
1	25	0	2.559945287	-2.634168093	0.128812444
1	26	0	2.493193817	-2.692081958	0.143633604
1	27	0	4.367485015	-5.252525872	0.158145106
1	28	0	0.466385114	-0.439210444	0.031083769
1	29	0	2.382944297	-2.737003262	0.192255923
1	30	0	3.314397986	-3.557990097	0.12995413
1	31	0	3.362142793	-3.772280233	0.105058867
1	32	0	2.599657505	-3.100675441	0.07260216
1	33	0	1.959946158	-2.395976131	0.09456242
1	34	0	1.003903193	-0.893590587	0.033675986
1	35	0	2.150751872	-2.269173744	0.105251986
1	36	0	3.353977634	-3.573425222	0.182870749
1	37	0	1.223152025	-1.312714421	0.116148301
1	38	0	2.946133402	-3.138344119	0.106382695
1	39	0	3.031455215	-3.127820934	0.073764206
1	40	0	3.856080223	-4.346013654	0.120376123
1	41	0	4.253350731	-4.712610303	0.130550396
1	42	0	2.325079953	-2.387656578	0.116178045
1	43	0	5.971226328	-6.495317332	0.303108697
1	44	0	3.170216872	-3.290419629	0.069997024
1	45	0	5.577612834	-5.691103845	0.211527133
1	46	0	4.547266889	-5.036214838	0.221192944
1	47	0	3.250950758	-3.688272871	0.175892005
1	48	0	3.633949256	-4.405885854	0.157196282
1	49	0	3.430897332	-3.421083214	0.102295729
1	0	1	0.297508981	0.183980397	0.152940667
1	1	1	-0.041203438	-0.040112009	0.09663811
1	2	1	0.166099187	-0.700838431	0.145209861
1	3	1	-0.343430127	-0.377118401	0.048889675
1	4	1	0.031720657	-0.144711829	0.024842749
1	5	1	-0.650417144	1.029115806	0.016735584
1	6	1	0.05740713	0.111786398	0.029896599
1	7	1	0.24799079	0.433017243	0.214913597
1	8	1	-0.406071915	0.060462304	0.163919362
1	9	1	-0.047979736	0.023988461	0.090003564
1	10	1	-0.115249214	0.021316674	0.054874808
1	11	1	-0.444623786	-0.608787565	0.083241971
1	12	1	-0.063956317	-0.597931859	0.156903114
1	13	1	0.876315397	1.755989075	0.176217743
1	14	1	0.156509585	0.674238707	0.133052426
1	15	1	-0.603904066	0.955020081	0.050980224
1	16	1	0.001371059	-1.104021383	0.327475715
1	17	1	-0.096183296	0.759771931	0.07421642
1	18	1	-0.415977561	0.127498183	0.13599266
1	19	1	0.015117936	1.072663978	0.228561764
1	20	1	-0.856848868	1.05884899	0.019553768
1	21	1	-0.548134944	0.331551143	0.123204276
1	22	1	0.144610196	0.588258505	0.08750401
1	23	1	-0.743419747	0.64321783	0.026869906
1	24	1	-0.591609271	0.665690343	0.173700098
1	25	1	0.467191702	-0.554303197	0.066407538
1	26	1	1.032048354	-0.633330715	0.277294124
1	27	1	-0.013813667	-0.26262285	0.170414409
1	28	1	0.008817129	-0.058451639	0.029248834
1	29	1	-0.195303363	-0.462296346	0.230775632
1	30	1	0.051570761	-0.268675779	0.161261171
1	31	1	-0.998879277	0.733881997	0.138413713
1	32	1	1.153864692	-1.102972255	0.204397696
1	33	1	-0.156554058	0.915378285	0.002034193
1	34	1	-0.055244627	0.124710746	0.093566714
1	35	1	-0.329985709	0.304832043	0.031088635
1	36	1	-0.116891406	0.378850038	0.262050021
1	37	1	-0.316099848	-0.092482466	0.040072775
1	38	1	-0.611210817	0.665870715	0.361321182
1	39	1	-0.373550996	0.284335399	0.37959063
1	40	1	0.460942664	0.337029067	0.031674298
1	41	1	-0.507547941	1.186941826	0.029830669
1	42	1	0.476654227	-0.38969241	0.096317242
1	43	1	-0.314552799	0.241313137	0.04350195
1	44	1	0.342238803	-0.458925802	0.025262636
1	45	1	0.194091059	-0.796604924	0.047806986
1	46	1	0.121972051	-0.184098486	0.25077941
1	47	1	-0.956816454	2.514436478	0.226432756
1	48	1	-0.852460606	1.297920429	0.14084362
1	49	1	-0.014840256	0.301596889	0.025920368
