# Supplementary material for: Meta-reinforcement learning via orbitofrontal cortex
Source: Nat Neurosci. 2023 Nov 13;26(12):2182–91. doi: 10.1038/s41593-023-01485-3 (PMC10689244; doi:10.1038/s41593-023-01485-3)
Supplement: Supplementary file 16 — Numerical source data files for figures. [file 41593_2023_1485_MOESM16_ESM.zip › source_data_edf8/edf8abcMiddleBottom.csv]

mouse	session_id	stim	opto	RewC	C	unsigned_bias
RH901	0	ready	0	2.717026348	0.688302677	0.330020299
RH901	0	ready	1	2.006333831	1.153869946	1.606089607
RH901	1	ready	0	1.574609674	0.465141958	0.193259663
RH901	1	ready	1	1.506976205	0.372778335	0.136621186
RH901	2	ready	0	1.370399804	1.269778462	0.248825471
RH901	2	ready	1	1.265827092	1.460029563	0.888691017
RH901	3	ready	0	1.022368031	1.162192806	0.12991858
RH901	3	ready	1	1.52222939	1.085508999	0.65661273
RH903	0	ready	0	1.203209209	0.78229749	0.220904325
RH903	0	ready	1	1.550916006	1.065671735	0.201607948
RH903	1	ready	0	1.064609759	1.146267059	0.04430088
RH903	1	ready	1	0.895332734	1.139344092	0.310886074
RH903	2	ready	0	0.565226834	0.772790446	0.219756771
RH903	2	ready	1	0.849063783	0.723892919	0.169452436
RH903	3	ready	0	1.189816677	0.930398404	0.143179849
RH903	3	ready	1	2.180840545	0.727267013	0.219255534
RH903	4	ready	0	2.037638062	1.378382418	0.237063189
RH903	4	ready	1	1.282100306	2.050309547	0.358288908
RH905	0	ready	0	0.91800749	0.972842702	0.147165279
RH905	0	ready	1	0.245319465	0.510568836	0.635491382
RH905	1	ready	0	0.997859257	0.622222107	0.254459375
RH905	1	ready	1	0.180712523	0.670003139	0.248405794
RH905	2	ready	0	1.887160218	1.039692698	0.148600783
RH905	2	ready	1	1.721083749	0.427032488	0.385115747
RH905	3	ready	0	3.042003811	0.912071424	0.473334411
RH905	3	ready	1	0.8264556	1.806910261	0.77014523
RH905	4	ready	0	1.534685325	0.610673006	0.173209665
RH905	4	ready	1	0.32978208	0.340799931	0.529581439
RH907	0	ready	0	1.545682373	1.110559744	0.367124552
RH907	0	ready	1	1.816753337	0.575894798	2.195106565
RH907	1	ready	0	1.072058317	0.408413463	0.291040385
RH907	1	ready	1	0.196520339	-0.315667348	0.962672489
RH907	2	ready	0	1.849741294	1.282321499	0.258042517
RH907	2	ready	1	-0.107664764	-0.032340934	1.855842681
RH907	3	ready	0	1.501060111	0.558228137	0.371286158
RH907	3	ready	1	0.998621515	-0.03713583	1.519286581
RH907	4	ready	0	4.493708984	0.920510067	0.350101448
RH907	4	ready	1	1.407808085	-0.822650358	2.434930597
RH907	5	ready	0	1.356526397	0.48155749	0.267013729
RH907	5	ready	1	-0.148542453	-0.055856557	1.554604239
RH915	0	ready	0	1.265190917	0.343446727	0.154778053
RH915	0	ready	1	0.307521081	0.358755551	1.517533934
RH915	1	ready	0	1.152607424	0.433776822	0.103317114
RH915	1	ready	1	0.352813972	-0.093519387	1.488690898
RH915	2	ready	0	1.530574469	0.762615689	0.162162663
RH915	2	ready	1	0.645310994	1.03325111	1.386281051
RH915	3	ready	0	1.248974083	0.224678044	0.261249623
RH915	3	ready	1	0.476215067	0.561762607	0.336319452
RH915	4	ready	0	0.432597686	0.497220001	0.063264578
RH915	4	ready	1	0.183286705	0.476853765	0.118463087
RH915	5	ready	0	0.65089515	0.507761252	0.148532568
RH915	5	ready	1	0.206819592	0.014932493	0.94572296
RH915	6	ready	0	1.687219621	1.261983281	0.243347191
RH915	6	ready	1	1.53486939	0.717887378	0.705213221
RH916	0	ready	0	0.345109192	0.154600235	0.061977353
RH916	0	ready	1	-0.021415025	0.206879387	0.059947505
RH916	1	ready	0	1.045589788	0.303431414	0.076180299
RH916	1	ready	1	-0.003510341	0.953917374	0.834715396
RH916	2	ready	0	0.395869419	0.28312286	0.046086059
RH916	2	ready	1	0.080012279	0.37384125	0.068577692
RH916	3	ready	0	1.096641723	0.144280726	0.096644872
RH916	3	ready	1	-0.607582109	1.677103389	0.942130564
RH916	4	ready	0	0.88514367	0.615617254	0.083068645
RH916	4	ready	1	0.568846008	0.541988164	0.638946317
RH916	5	ready	0	3.108430229	-0.212937808	0.217916357
RH916	5	ready	1	0.42601446	1.142282776	0.894855397
RH899	0	ready	0	0.240364293	0.252538523	0.049845297
RH899	0	ready	1	0.196136713	0.255288296	0.033290227
RH899	1	ready	0	3.080179567	1.45349021	0.572149722
RH899	1	ready	1	3.633021901	0.141520707	0.421573494
RH899	2	ready	0	0.584942119	0.652808607	0.102821483
RH899	2	ready	1	-0.072558785	0.6250196	0.336327075
RH899	3	ready	0	0.495396613	0.532195024	0.103891308
RH899	3	ready	1	0.372007511	0.593760335	0.102003315
RH899	4	ready	0	2.220313711	0.671158851	0.395192149
RH899	4	ready	1	0.151625606	0.622932707	1.102695979
RH899	5	ready	0	0.953138351	0.573142993	0.142165439
RH899	5	ready	1	0.454023529	0.562252622	0.572034279
RH899	6	ready	0	0.700171492	0.515330288	0.150340753
RH899	6	ready	1	-0.049578733	-0.175639847	0.675335707
RH899	7	ready	0	1.264880621	0.28731774	0.387442365
RH899	7	ready	1	1.704165091	0.446451468	1.55165937
RH897	0	ready	0	2.036956108	0.44875481	0.210121946
RH897	0	ready	1	0.357833456	0.85561764	0.765968608
RH897	1	ready	0	1.077841537	0.815133417	0.17757081
RH897	1	ready	1	-0.099016031	0.055577314	1.160271417
RH897	2	ready	0	0.794840854	0.605193563	0.193630026
RH897	2	ready	1	0.097141912	-0.013760341	0.764636949
RH897	3	ready	0	1.588753478	1.07821467	0.346904627
RH897	3	ready	1	0.104263322	0.659664313	1.205050369
RH897	4	ready	0	1.156354641	0.996130056	0.198844198
RH897	4	ready	1	0.133429638	0.390828066	0.670398609
RH897	5	ready	0	0.696742338	0.620060599	0.12818638
RH897	5	ready	1	0.164132975	0.265092559	0.368268119
RH897	6	ready	0	0.628258821	0.703875135	0.049440509
RH897	6	ready	1	0.155034554	0.07967233	0.465170581
RH896	0	ready	0	1.02655577	0.906841683	0.233734018
RH896	0	ready	1	1.156914865	0.622804138	0.234786494
RH896	1	ready	0	2.039702081	0.47695869	0.22319452
RH896	1	ready	1	1.341722051	0.873869821	0.221178321
RH896	2	ready	0	0.442014692	0.28717358	0.087401243
RH896	2	ready	1	0.388214471	0.17736905	0.090219051
RH896	3	ready	0	0.735227323	0.669570016	0.045485043
RH896	3	ready	1	0.686562811	0.371446182	0.043864992
RH896	4	ready	0	0.974168729	0.429817868	0.077855857
RH896	4	ready	1	0.482120347	0.613790465	0.052624263
RH896	5	ready	0	1.381896783	0.946944583	0.246524002
RH896	5	ready	1	1.418469131	0.409133837	0.103774248
RH896	6	ready	0	0.64672525	0.478240688	0.050846021
RH896	6	ready	1	0.406992581	0.284668405	0.038434193
RH895	0	ready	0	1.221716302	1.732094575	0.276718637
RH895	0	ready	1	0.29905387	-0.076979355	1.61614653
RH895	1	ready	0	3.291664568	3.552292831	0.290250869
RH895	1	ready	1	2.445029263	0.890465828	2.983410946
RH895	2	ready	0	3.311473707	2.009737846	0.836506657
RH895	2	ready	1	3.782655696	-0.172365457	2.629155819
RH895	3	ready	0	1.199416858	0.818352783	0.175672616
RH895	3	ready	1	0.191053112	0.607414474	1.073798266
RH895	4	ready	0	0.749930658	0.821193057	0.149216307
RH895	4	ready	1	0.042509076	0.512122676	0.659993005
RH895	5	ready	0	0.762537637	0.156406452	0.07194722
RH895	5	ready	1	0.153016227	0.569460967	0.843852216
RH895	6	ready	0	0.349280499	0.556882711	0.119057814
RH895	6	ready	1	0.096564182	0.251819528	0.627780938
RH903	0	iti_2sec	0	1.06404633	1.025804832	0.177435697
RH903	0	iti_2sec	1	1.28846423	0.985761248	0.099216068
RH903	1	iti_2sec	0	1.531692979	1.032848702	0.137705487
RH903	1	iti_2sec	1	1.399976846	0.505165853	1.015617976
RH903	2	iti_2sec	0	0.31987428	0.567476095	0.117919262
RH903	2	iti_2sec	1	0.299925537	0.390189544	0.018826853
RH903	3	iti_2sec	0	2.086727614	1.997861205	0.339553884
RH903	3	iti_2sec	1	0.579462913	0.615058584	0.038537815
RH903	4	iti_2sec	0	0.059223905	0.052762249	0.00077898
RH903	4	iti_2sec	1	0.052155759	0.075610162	0.013094344
RH903	5	iti_2sec	0	0.987812781	0.486006595	0.215213051
RH903	5	iti_2sec	1	0.204217722	0.143944919	0.216324547
RH905	0	iti_2sec	0	0.303073795	0.380600449	0.0478508
RH905	0	iti_2sec	1	0.230513865	0.351465941	0.022512613
RH905	1	iti_2sec	0	0.084217581	0.198863241	0.015527021
RH905	1	iti_2sec	1	0.043866548	0.161582092	0.040168819
RH905	2	iti_2sec	0	1.445944311	0.826470534	0.059072812
RH905	2	iti_2sec	1	0.610391631	0.985334752	0.035513174
RH905	3	iti_2sec	0	2.262507828	0.849413969	0.211478946
RH905	3	iti_2sec	1	-0.416933963	1.997766649	0.988437699
RH905	4	iti_2sec	0	1.527252614	1.25456181	0.269713091
RH905	4	iti_2sec	1	1.854980747	1.262424989	0.134864537
RH907	0	iti_2sec	0	2.671135663	0.422830171	0.348474861
RH907	0	iti_2sec	1	1.082914237	1.067620824	0.078918407
RH907	1	iti_2sec	0	1.029231212	0.691981541	0.086179254
RH907	1	iti_2sec	1	0.704391586	0.428319863	0.070680573
RH907	2	iti_2sec	0	1.198330703	0.367486539	0.349559648
RH907	2	iti_2sec	1	1.366093001	1.091935454	0.558780913
RH907	3	iti_2sec	0	0.574247718	0.70849395	0.062739479
RH907	3	iti_2sec	1	0.377880067	0.63080116	0.032524603
RH907	4	iti_2sec	0	3.508655931	0.047842363	0.260761571
RH907	4	iti_2sec	1	0.873289538	0.975709323	0.067043733
RH907	5	iti_2sec	0	1.128290537	0.311264523	0.093180398
RH907	5	iti_2sec	1	1.331350089	0.470586959	0.17744691
RH915	0	iti_2sec	0	0.04876001	0.10343219	0.049763394
RH915	0	iti_2sec	1	0.102119711	0.108517471	0.012125701
RH915	1	iti_2sec	0	0.735118618	-0.273128439	0.22750943
RH915	1	iti_2sec	1	0.229559228	0.579535873	0.313876357
RH915	2	iti_2sec	0	0.357075244	0.162998865	0.044922774
RH915	2	iti_2sec	1	0.056517875	0.332017394	0.10021983
RH915	3	iti_2sec	0	1.127537998	0.643117793	0.483191523
RH915	3	iti_2sec	1	0.539475955	1.59752337	0.191874261
RH915	4	iti_2sec	0	0.455018341	0.451333206	0.146105171
RH915	4	iti_2sec	1	0.366935151	0.481738445	0.003545643
RH915	5	iti_2sec	0	0.364335385	0.142706719	0.108115961
RH915	5	iti_2sec	1	0.41019081	0.361692053	0.070049909
RH915	6	iti_2sec	0	0.230827493	0.237807413	0.041431831
RH915	6	iti_2sec	1	0.114953049	0.080775867	0.010102898
RH916	0	iti_2sec	0	0.361889438	0.119310979	0.126862803
RH916	0	iti_2sec	1	0.236876631	0.489267913	0.01351437
RH916	1	iti_2sec	0	0.979994287	0.789517977	0.282676904
RH916	1	iti_2sec	1	1.944313539	-1.236282398	0.373719952
RH916	2	iti_2sec	0	1.25554956	0.242677866	0.136192578
RH916	2	iti_2sec	1	0.984316021	0.190216401	0.014061239
RH916	3	iti_2sec	0	0.739206668	0.682510917	0.093427389
RH916	3	iti_2sec	1	0.176851193	0.168879411	0.540577187
RH916	4	iti_2sec	0	0.162946524	0.182709739	0.061593621
RH916	4	iti_2sec	1	0.062899716	0.168699603	0.071564034
RH916	5	iti_2sec	0	0.666816522	0.223475666	0.17202707
RH916	5	iti_2sec	1	0.22036606	0.428483283	0.105517702
RH916	6	iti_2sec	0	2.157455101	0.420556482	0.389903134
RH916	6	iti_2sec	1	1.314177658	0.945220936	0.057223831
RH899	0	iti_2sec	0	1.967751513	0.97106298	0.345863645
RH899	0	iti_2sec	1	1.856573198	0.984537727	0.073844947
RH899	1	iti_2sec	0	1.497336637	1.327065965	0.166079944
RH899	1	iti_2sec	1	1.135035012	1.767448078	0.555697819
RH899	2	iti_2sec	0	0.443425847	0.094854972	0.080318326
RH899	2	iti_2sec	1	0.456445959	0.293619674	0.06770723
RH899	3	iti_2sec	0	1.246173385	1.374164465	0.168955672
RH899	3	iti_2sec	1	0.985365253	1.548837472	0.186769352
RH899	4	iti_2sec	0	1.001385547	0.685771292	0.111530568
RH899	4	iti_2sec	1	0.970004743	0.850860368	0.210703084
RH899	5	iti_2sec	0	1.098276123	-0.125169624	0.088659814
RH899	5	iti_2sec	1	0.135962801	0.363848932	0.025010991
RH899	6	iti_2sec	0	1.019942277	0.416703916	0.161847952
RH899	6	iti_2sec	1	0.89682853	0.6781062	0.40525076
RH899	7	iti_2sec	0	5.074401471	-1.509321481	0.728171761
RH899	7	iti_2sec	1	2.279345281	0.01345657	0.333236528
RH899	8	iti_2sec	0	1.333256132	0.48585334	0.330560826
RH899	8	iti_2sec	1	1.471950842	0.20043438	0.289613837
RH897	0	iti_2sec	0	1.242038781	0.720980814	0.544663894
RH897	0	iti_2sec	1	1.155385444	1.369557185	0.125370791
RH897	1	iti_2sec	0	0.244601468	0.350443157	0.023533332
RH897	1	iti_2sec	1	0.304942568	0.381329857	0.025229586
RH897	2	iti_2sec	0	0.728814009	0.623563309	0.041228604
RH897	2	iti_2sec	1	0.483716326	0.706460191	0.097302836
RH897	3	iti_2sec	0	0.510427885	0.32671469	0.041053743
RH897	3	iti_2sec	1	0.564237624	0.318232307	0.019146558
RH897	4	iti_2sec	0	0.487654909	0.423719683	0.068567488
RH897	4	iti_2sec	1	0.461189025	0.555854256	0.069352132
RH897	5	iti_2sec	0	1.011583806	0.488967966	0.194909707
RH897	5	iti_2sec	1	0.262891816	0.976046679	0.260039227
RH897	6	iti_2sec	0	1.207968704	0.842923469	0.2390426
RH897	6	iti_2sec	1	1.875211401	0.775236618	0.394596738
RH896	0	iti_2sec	0	0.778023684	0.429372283	0.154011225
RH896	0	iti_2sec	1	0.919993562	0.590338383	0.080237134
RH896	1	iti_2sec	0	7.499764482	-3.855678259	1.754685933
RH896	1	iti_2sec	1	1.304532953	1.110760985	0.058363984
RH896	2	iti_2sec	0	5.97506845	0.890346497	0.955454642
RH896	2	iti_2sec	1	0.675740067	0.841227867	0.674212319
RH896	3	iti_2sec	0	0.762280908	1.149398513	0.13527324
RH896	3	iti_2sec	1	1.525723337	0.637734317	0.02754679
RH896	4	iti_2sec	0	3.019734595	3.694929897	1.141766476
RH896	4	iti_2sec	1	8.383907789	1.679143217	0.740714588
RH896	5	iti_2sec	0	0.327447281	0.292739559	0.021395533
RH896	5	iti_2sec	1	0.234378959	0.175850279	0.044574365
RH895	0	iti_2sec	0	1.287346655	0.858055421	0.160656468
RH895	0	iti_2sec	1	1.228413388	1.002219973	0.153696288
RH895	1	iti_2sec	0	1.078011084	0.899363263	0.223884533
RH895	1	iti_2sec	1	0.675025735	1.067113011	0.727624854
RH895	2	iti_2sec	0	1.012056857	1.174605088	0.200241394
RH895	2	iti_2sec	1	0.967195712	1.278717808	0.056230451
RH895	3	iti_2sec	0	0.969421375	1.221648166	0.076289347
RH895	3	iti_2sec	1	1.177603404	0.817320188	0.086950954
RH895	4	iti_2sec	0	3.687383628	0.514793316	0.538945043
RH895	4	iti_2sec	1	3.594013668	0.894426002	0.299022894
RH895	5	iti_2sec	0	0.1191354	0.153267948	0.027347748
RH895	5	iti_2sec	1	0.13001298	0.229058417	0.039419432
RH895	6	iti_2sec	0	0.36191862	0.74504346	0.222591222
RH895	6	iti_2sec	1	0.90258666	0.797130962	0.215687074
RH901	0	iti_5sec	0	1.520668663	1.35243077	0.227410304
RH901	0	iti_5sec	1	0.919328376	0.702262573	0.876484446
RH901	1	iti_5sec	0	0.299537081	0.257995509	0.051113662
RH901	1	iti_5sec	1	0.235135672	0.19537098	0.07160878
RH901	2	iti_5sec	0	0.066170789	0.09197099	0.010508007
RH901	2	iti_5sec	1	0.069357642	0.069016768	0.009666421
RH901	3	iti_5sec	0	1.243151559	2.279614428	0.480018047
RH901	3	iti_5sec	1	0.189121863	1.755709339	0.959310481
RH905	0	iti_5sec	0	5.031604262	2.72617059	0.824392526
RH905	0	iti_5sec	1	-1.655158215	0.268482865	1.743696409
RH905	1	iti_5sec	0	0.632867899	0.480929597	0.121052644
RH905	1	iti_5sec	1	0.394823556	0.034816598	0.583588856
RH905	2	iti_5sec	0	1.73492964	1.055752085	0.416519839
RH905	2	iti_5sec	1	-0.510585313	1.359948259	0.128568034
RH905	3	iti_5sec	0	0.400625537	0.543083964	0.047616252
RH905	3	iti_5sec	1	-0.100007443	0.007842899	0.304522216
RH905	4	iti_5sec	0	1.24326787	0.413912557	0.134007908
RH905	4	iti_5sec	1	0.127191135	0.235046756	0.5180939
RH907	0	iti_5sec	0	4.124106112	0.741210659	0.493490066
RH907	0	iti_5sec	1	4.48918093	0.060559245	2.921823514
RH907	1	iti_5sec	0	4.016240977	0.851763515	0.371991038
RH907	1	iti_5sec	1	0.495405984	2.550310613	2.008902629
RH907	2	iti_5sec	0	1.4040436	0.242019484	0.18550408
RH907	2	iti_5sec	1	-0.366540935	1.831390063	0.218453631
RH907	3	iti_5sec	0	0.678356467	0.795081853	0.191069182
RH907	3	iti_5sec	1	0.867617701	0.829714077	0.307776962
RH907	4	iti_5sec	0	0.080822628	0.082524334	0.006917437
RH907	4	iti_5sec	1	0.058344558	0.076481629	0.018415509
RH915	0	iti_5sec	0	0.543518436	0.335733742	0.048739408
RH915	0	iti_5sec	1	0.848208407	0.464405754	0.197107444
RH915	1	iti_5sec	0	0.792314618	0.944494312	0.15203867
RH915	1	iti_5sec	1	0.337494027	0.982588503	0.884980872
RH915	2	iti_5sec	0	0.355315427	0.387129944	0.133440726
RH915	2	iti_5sec	1	0.059802977	0.134703799	0.350090863
RH915	3	iti_5sec	0	0.425740818	0.742770968	0.150096388
RH915	3	iti_5sec	1	0.336900426	0.853691254	0.27996083
RH915	4	iti_5sec	0	0.297078642	0.280109724	0.049607441
RH915	4	iti_5sec	1	0.104591813	0.39746405	0.060184748
RH915	5	iti_5sec	0	0.410046101	0.186265908	0.094919239
RH915	5	iti_5sec	1	0.189254284	0.340558366	0.094509242
RH915	6	iti_5sec	0	1.81319342	0.849597013	0.275583746
RH915	6	iti_5sec	1	0.482113833	2.654868029	1.82479471
RH916	0	iti_5sec	0	0.416573543	0.248549937	0.045512031
RH916	0	iti_5sec	1	-0.010429964	0.14174189	0.011595035
RH916	1	iti_5sec	0	0.451893925	0.358884781	0.117034226
RH916	1	iti_5sec	1	0.234660683	0.188800581	0.023788915
RH916	2	iti_5sec	0	0.060273744	0.049503556	0.010173872
RH916	2	iti_5sec	1	0.008808364	0.085243864	0.006154761
RH916	3	iti_5sec	0	1.00760052	0.357555543	0.211601776
RH916	3	iti_5sec	1	-0.157580792	0.546634462	0.392106991
RH916	4	iti_5sec	0	1.191308675	-0.333072425	0.145502546
RH916	4	iti_5sec	1	0.572640066	0.123815878	0.156844897
RH916	5	iti_5sec	0	1.158574839	1.087557715	0.124271034
RH916	5	iti_5sec	1	2.242962884	-0.22902421	0.086544557
RH899	0	iti_5sec	0	2.482122802	1.073820514	0.312820507
RH899	0	iti_5sec	1	2.293542554	0.534729899	0.427690564
RH899	1	iti_5sec	0	0.241154094	0.358220247	0.020094936
RH899	1	iti_5sec	1	0.234880208	0.278681412	0.014635214
RH899	2	iti_5sec	0	0.211150342	0.191055686	0.017293792
RH899	2	iti_5sec	1	0.197662918	0.277671808	0.059595909
RH899	3	iti_5sec	0	1.392796225	0.913321952	0.133299359
RH899	3	iti_5sec	1	-0.029673098	1.758655734	0.393117509
RH899	4	iti_5sec	0	0.968330653	0.159899329	0.119923574
RH899	4	iti_5sec	1	0.137436577	0.620140427	0.170962355
RH899	5	iti_5sec	0	1.266229704	0.18479978	0.388475924
RH899	5	iti_5sec	1	0.095637462	1.475191114	0.049552448
RH899	6	iti_5sec	0	3.423352285	0.417440369	0.314036459
RH899	6	iti_5sec	1	-3.87342436	4.266989908	2.137127865
RH897	0	iti_5sec	0	1.262039571	0.863076937	0.244466755
RH897	0	iti_5sec	1	0.057385327	1.829343662	0.474260042
RH897	1	iti_5sec	0	2.127453087	0.101240977	0.220002225
RH897	1	iti_5sec	1	-0.292880135	2.114642325	0.401879009
RH897	2	iti_5sec	0	0.265286993	0.485612668	0.076170601
RH897	2	iti_5sec	1	0.19406426	0.582886183	0.136022039
RH897	3	iti_5sec	0	1.634327795	0.880400216	0.254370723
RH897	3	iti_5sec	1	1.658177846	1.232039776	0.040973841
RH897	4	iti_5sec	0	0.663152364	0.230206048	0.088332052
RH897	4	iti_5sec	1	0.385513568	0.518617976	0.086822411
RH897	5	iti_5sec	0	1.520241012	0.860722148	0.229849157
RH897	5	iti_5sec	1	1.383905121	1.971591066	0.740815195
RH897	6	iti_5sec	0	1.46423324	0.949485299	0.163164253
RH897	6	iti_5sec	1	0.267135786	1.701598381	0.311259133
RH896	0	iti_5sec	0	2.722927884	1.696033589	0.719899125
RH896	0	iti_5sec	1	5.448542674	0.6932599	0.374064288
RH896	1	iti_5sec	0	1.363404	1.164479979	0.184536248
RH896	1	iti_5sec	1	-0.360250842	1.763296585	0.443162686
RH896	2	iti_5sec	0	1.884943262	0.715069107	0.408979923
RH896	2	iti_5sec	1	0.475878152	1.291666386	0.65617179
RH896	3	iti_5sec	0	0.382792921	0.316252348	0.119011775
RH896	3	iti_5sec	1	0.864603467	-0.235332502	0.140368126
RH896	4	iti_5sec	0	1.180039756	0.32195406	0.094909555
RH896	4	iti_5sec	1	0.770064436	0.816299046	0.138957853
RH896	5	iti_5sec	0	1.574018881	1.164614972	0.223021084
RH896	5	iti_5sec	1	2.433060685	-0.322357381	0.454906621
RH904	0	ready_tdTomato	0	4.624867829	-0.29569493	0.487625065
RH904	0	ready_tdTomato	1	1.327019839	-0.01402091	0.053935474
RH904	1	ready_tdTomato	0	1.850718682	0.674808628	0.202542594
RH904	1	ready_tdTomato	1	2.299396881	1.120074805	0.400981255
RH904	2	ready_tdTomato	0	2.18080762	1.088408954	0.274061125
RH904	2	ready_tdTomato	1	2.175849092	-0.322952326	0.424582114
RH904	3	ready_tdTomato	0	0.600942382	0.735081696	0.080643749
RH904	3	ready_tdTomato	1	0.440382856	0.785100963	0.116405692
RH904	4	ready_tdTomato	0	1.094743184	1.074712081	0.156794157
RH904	4	ready_tdTomato	1	0.003298552	3.251244786	0.098497087
RH906	0	ready_tdTomato	0	1.444241022	0.517166579	0.260465849
RH906	0	ready_tdTomato	1	0.567243771	0.893223398	0.210048628
RH906	1	ready_tdTomato	0	3.302465627	-0.932658045	1.015189941
RH906	1	ready_tdTomato	1	4.953000711	-3.15476353	1.958950145
RH906	2	ready_tdTomato	0	0.366018279	0.256639659	0.041646765
RH906	2	ready_tdTomato	1	0.553145285	0.121313933	0.024300127
RH906	3	ready_tdTomato	0	0.404700293	0.566415211	0.10196234
RH906	3	ready_tdTomato	1	0.413105787	0.450252207	0.040767676
RH906	4	ready_tdTomato	0	3.572696087	0.713661305	0.43685412
RH906	4	ready_tdTomato	1	3.486151652	1.364680145	0.276592887
RH906	5	ready_tdTomato	0	0.288398454	0.657760667	0.079511426
RH906	5	ready_tdTomato	1	0.65873452	0.580847324	0.03651846
RH906	6	ready_tdTomato	0	1.049999565	0.546171796	0.101815573
RH906	6	ready_tdTomato	1	0.623694041	0.603099287	0.199324706
RH906	7	ready_tdTomato	0	0.834972923	0.461590877	0.127674247
RH906	7	ready_tdTomato	1	-0.124981913	0.627752655	0.016385773
RH911	0	ready_tdTomato	0	0.097677487	0.087746886	0.005709867
RH911	0	ready_tdTomato	1	0.100806198	0.074500509	0.001229633
RH911	1	ready_tdTomato	0	0.164134608	0.206043505	0.02214244
RH911	1	ready_tdTomato	1	0.196373765	0.37454665	0.024932394
RH911	2	ready_tdTomato	0	0.966222517	0.733293684	0.22927422
RH911	2	ready_tdTomato	1	0.934968431	0.308954582	0.190501948
RH911	3	ready_tdTomato	0	1.63819378	1.590123369	0.352536322
RH911	3	ready_tdTomato	1	2.836430904	-0.25954912	0.215107199
RH911	4	ready_tdTomato	0	1.811295913	0.64248252	0.265828948
RH911	4	ready_tdTomato	1	0.981485839	0.621592571	0.101804829
RH911	5	ready_tdTomato	0	1.388400876	0.458910342	0.258629947
RH911	5	ready_tdTomato	1	1.186739153	0.376635605	0.048273602
RH911	6	ready_tdTomato	0	0.664296902	1.352089624	0.148325066
RH911	6	ready_tdTomato	1	0.19833181	2.980548442	0.275901566
RH911	7	ready_tdTomato	0	0.913562152	0.746010976	0.384772994
RH911	7	ready_tdTomato	1	0.478900906	1.181257349	0.069408937
RH911	8	ready_tdTomato	0	0.226252152	0.289594176	0.05920552
RH911	8	ready_tdTomato	1	0.345324609	0.439111501	0.028852007
RH911	9	ready_tdTomato	0	0.518827985	0.565832642	0.081152772
RH911	9	ready_tdTomato	1	0.386038491	0.394749528	0.074599942
RH914	0	ready_tdTomato	0	0.004091196	0.033627272	0.009143626
RH914	0	ready_tdTomato	1	0.023889523	0.086049789	0.005545048
RH914	1	ready_tdTomato	0	0.389514169	0.420665374	0.14963134
RH914	1	ready_tdTomato	1	-0.257170349	-0.216076968	0.091125578
RH914	2	ready_tdTomato	0	0.847568282	-0.029704937	0.22320513
RH914	2	ready_tdTomato	1	0.308572887	-0.298626233	0.357891996
RH914	3	ready_tdTomato	0	1.062476547	0.032552054	0.181629803
RH914	3	ready_tdTomato	1	0.067279525	0.203427723	0.102947538
RH914	4	ready_tdTomato	0	0.830208405	-0.070563699	0.114278005
RH914	4	ready_tdTomato	1	-0.550884489	1.01105129	0.573850193
RH917	0	ready_tdTomato	0	0.776874903	-0.075452491	0.14928702
RH917	0	ready_tdTomato	1	0.363946567	-0.199771412	0.111239153
RH917	1	ready_tdTomato	0	0.881842293	0.151632984	0.089238997
RH917	1	ready_tdTomato	1	0.231318637	0.496771098	0.338884865
RH917	2	ready_tdTomato	0	0.422440651	0.23490986	0.017272237
RH917	2	ready_tdTomato	1	0.373639675	0.127141145	0.101498295
RH917	3	ready_tdTomato	0	0.728458291	0.407327113	0.215613327
RH917	3	ready_tdTomato	1	1.012017397	0.053606923	0.216960973
RH917	4	ready_tdTomato	0	0.732952877	0.063169369	0.310897546
RH917	4	ready_tdTomato	1	0.962104141	-0.161350274	0.32576072
RH917	5	ready_tdTomato	0	0.983638948	0.527098002	0.084005016
RH917	5	ready_tdTomato	1	-0.030697891	0.631760495	0.013420626
RH918	0	ready_tdTomato	0	0.689967527	0.27245564	0.080588064
RH918	0	ready_tdTomato	1	0.728578079	0.272498844	0.250488432
RH918	1	ready_tdTomato	0	-0.260590233	1.386577886	0.352450518
RH918	1	ready_tdTomato	1	0.513255158	-0.355726924	0.587140167
RH918	2	ready_tdTomato	0	0.062563707	0.152569105	0.065586725
RH918	2	ready_tdTomato	1	0.036103053	0.040199599	0.100037053
RH918	3	ready_tdTomato	0	0.849188107	0.157389773	0.179301468
RH918	3	ready_tdTomato	1	0.721013805	-0.059628845	0.159575694
RH918	4	ready_tdTomato	0	0.937834402	-0.058554896	0.097765688
RH918	4	ready_tdTomato	1	0.531857898	0.259157145	0.024488135
RH918	5	ready_tdTomato	0	2.155734059	0.224734385	0.162170079
RH918	5	ready_tdTomato	1	0.681963294	-0.355978679	0.622420978
RH925	0	ready_tdTomato	0	1.286855351	0.95896515	0.131623306
RH925	0	ready_tdTomato	1	0.071817981	1.775317203	0.093683798
RH925	1	ready_tdTomato	0	1.240460067	1.334507701	0.200284373
RH925	1	ready_tdTomato	1	1.940613908	0.937658147	0.064298057
RH925	2	ready_tdTomato	0	1.010002111	0.429932453	0.1126106
RH925	2	ready_tdTomato	1	0.214849281	0.543232217	0.16908888
RH925	3	ready_tdTomato	0	0.25728198	0.466116166	0.021296638
RH925	3	ready_tdTomato	1	0.357784204	0.65875666	0.064690313
RH928	0	ready_tdTomato	0	0.752836156	0.173194988	0.224967693
RH928	0	ready_tdTomato	1	1.33251716	0.167980653	0.075604883
RH928	1	ready_tdTomato	0	0.243707565	0.376560329	0.055682605
RH928	1	ready_tdTomato	1	0.635183792	0.46072487	0.039264052
RH928	2	ready_tdTomato	0	0.375857239	0.222333013	0.041152934
RH928	2	ready_tdTomato	1	0.474436881	0.226911875	0.04634457
RH928	3	ready_tdTomato	0	1.66704693	0.800913829	0.354924705
RH928	3	ready_tdTomato	1	0.34831836	1.318025506	0.056701155
RH928	4	ready_tdTomato	0	0.28359238	0.220024864	0.061505105
RH928	4	ready_tdTomato	1	0.124646141	0.295500394	0.076741498
RH904	0	iti_2sec_tdTomato	0	0.254741985	0.264568948	0.044315213
RH904	0	iti_2sec_tdTomato	1	0.16294464	0.260856467	0.044611346
RH904	1	iti_2sec_tdTomato	0	0.591517113	0.576154035	0.104759459
RH904	1	iti_2sec_tdTomato	1	1.193162408	0.481742223	0.036844354
RH904	2	iti_2sec_tdTomato	0	0.025032086	2.690596414	0.611666211
RH904	2	iti_2sec_tdTomato	1	3.573128608	-1.433088192	0.143776029
RH904	3	iti_2sec_tdTomato	0	0.94503108	0.658395959	0.094771941
RH904	3	iti_2sec_tdTomato	1	0.905931588	0.756372932	0.033118621
RH904	4	iti_2sec_tdTomato	0	0.810344734	-0.090633984	0.106317223
RH904	4	iti_2sec_tdTomato	1	-0.310810741	0.57966479	0.174358421
RH906	0	iti_2sec_tdTomato	0	2.265804005	1.27132302	0.463831493
RH906	0	iti_2sec_tdTomato	1	1.830851543	2.770170349	0.834763983
RH906	1	iti_2sec_tdTomato	0	1.625342804	0.131065203	0.240354018
RH906	1	iti_2sec_tdTomato	1	1.391338037	0.249393474	0.062356641
RH906	2	iti_2sec_tdTomato	0	0.02567938	0.313531588	0.014132125
RH906	2	iti_2sec_tdTomato	1	0.071706232	0.197480884	0.030086985
RH906	3	iti_2sec_tdTomato	0	0.156823991	0.253171472	0.008114539
RH906	3	iti_2sec_tdTomato	1	0.115008224	0.283533863	0.029235381
RH906	4	iti_2sec_tdTomato	0	3.385125538	1.487476049	0.84159895
RH906	4	iti_2sec_tdTomato	1	4.004236077	2.374865467	1.154328955
RH911	0	iti_2sec_tdTomato	0	0.394457387	0.479664262	0.105715779
RH911	0	iti_2sec_tdTomato	1	0.277086343	0.414774888	0.13427035
RH911	1	iti_2sec_tdTomato	0	1.424631627	1.189897605	0.134419435
RH911	1	iti_2sec_tdTomato	1	0.788219049	1.916773749	0.023762997
RH911	2	iti_2sec_tdTomato	0	2.284577869	1.599292458	0.684594205
RH911	2	iti_2sec_tdTomato	1	-0.263903766	2.322370807	0.140163592
RH911	3	iti_2sec_tdTomato	0	1.798963687	0.89433455	0.296796738
RH911	3	iti_2sec_tdTomato	1	4.873050738	-0.931458664	0.335319746
RH911	4	iti_2sec_tdTomato	0	1.190884128	1.074016494	0.213633081
RH911	4	iti_2sec_tdTomato	1	1.798350826	0.792188675	0.141252843
RH911	5	iti_2sec_tdTomato	0	1.552611726	0.577253141	0.070641827
RH911	5	iti_2sec_tdTomato	1	0.998541804	0.721117907	0.071141095
RH911	6	iti_2sec_tdTomato	0	1.152312129	0.932986974	0.194193211
RH911	6	iti_2sec_tdTomato	1	0.749408354	1.876334977	0.255614713
RH911	7	iti_2sec_tdTomato	0	1.692744971	1.05771428	0.197053774
RH911	7	iti_2sec_tdTomato	1	0.494417857	1.902427709	0.021902163
RH911	8	iti_2sec_tdTomato	0	0.322504744	0.532467096	0.075022109
RH911	8	iti_2sec_tdTomato	1	0.309924884	0.474484906	0.10981458
RH911	9	iti_2sec_tdTomato	0	0.761212171	0.882968778	0.237603911
RH911	9	iti_2sec_tdTomato	1	0.925370112	1.011602356	0.077416189
RH914	0	iti_2sec_tdTomato	0	2.298853135	0.50709483	1.300727995
RH914	0	iti_2sec_tdTomato	1	1.776872036	-1.364182903	0.540470142
RH914	1	iti_2sec_tdTomato	0	0.211324104	0.322854816	0.016737048
RH914	1	iti_2sec_tdTomato	1	0.31559214	0.44928638	0.001758774
RH914	2	iti_2sec_tdTomato	0	0.28618082	0.195121921	0.166108389
RH914	2	iti_2sec_tdTomato	1	0.758997429	0.672259691	0.148915667
RH914	3	iti_2sec_tdTomato	0	1.394124946	-0.177518766	0.462819392
RH914	3	iti_2sec_tdTomato	1	0.727764273	0.272173953	0.10997901
RH914	4	iti_2sec_tdTomato	0	0.095331105	0.130117187	0.017122964
RH914	4	iti_2sec_tdTomato	1	0.070598811	0.13134334	0.0564618
RH914	5	iti_2sec_tdTomato	0	1.527949817	0.26114995	0.52202779
RH914	5	iti_2sec_tdTomato	1	2.868400552	-0.499067645	0.17132207
RH917	0	iti_2sec_tdTomato	0	1.128263058	-0.487189925	0.321260509
RH917	0	iti_2sec_tdTomato	1	0.441387839	0.247119257	0.112170516
RH917	1	iti_2sec_tdTomato	0	0.3355672	0.460636733	0.183690434
RH917	1	iti_2sec_tdTomato	1	0.856652412	0.963247987	0.193123237
RH917	2	iti_2sec_tdTomato	0	0.829259975	-0.161573984	0.130951315
RH917	2	iti_2sec_tdTomato	1	0.571558941	0.456248918	0.051112888
RH917	3	iti_2sec_tdTomato	0	0.223846462	0.141253792	0.059710403
RH917	3	iti_2sec_tdTomato	1	0.146529804	-0.031160408	0.071647585
RH917	4	iti_2sec_tdTomato	0	0.76258319	0.66414319	0.172504869
RH917	4	iti_2sec_tdTomato	1	1.781672757	1.140209678	0.799565153
RH917	5	iti_2sec_tdTomato	0	0.773259968	0.061240941	0.249581283
RH917	5	iti_2sec_tdTomato	1	0.209336994	0.936699136	0.044648421
RH917	6	iti_2sec_tdTomato	0	0.430929338	0.190617327	0.134145167
RH917	6	iti_2sec_tdTomato	1	0.718436764	0.492321493	0.112415854
RH917	7	iti_2sec_tdTomato	0	1.342638815	0.062775411	0.111617226
RH917	7	iti_2sec_tdTomato	1	0.837029922	0.535114123	0.140577332
RH918	0	iti_2sec_tdTomato	0	1.008645687	-0.080367285	0.197824137
RH918	0	iti_2sec_tdTomato	1	0.629564737	-0.054979876	0.337674795
RH918	1	iti_2sec_tdTomato	0	0.250173327	0.189236908	0.079231338
RH918	1	iti_2sec_tdTomato	1	0.195110763	0.032264924	0.087349159
RH918	2	iti_2sec_tdTomato	0	1.605911677	-0.288880244	0.582915353
RH918	2	iti_2sec_tdTomato	1	1.530203152	-0.681708957	0.495784249
RH918	3	iti_2sec_tdTomato	0	0.050937419	0.109441966	0.009823952
RH918	3	iti_2sec_tdTomato	1	0.010050436	0.007836392	0.013876344
RH918	4	iti_2sec_tdTomato	0	0.869041766	-0.380836842	0.221161545
RH918	4	iti_2sec_tdTomato	1	0.577082695	-0.494733345	0.011737198
RH918	5	iti_2sec_tdTomato	0	1.14353322	-0.443538681	0.155037932
RH918	5	iti_2sec_tdTomato	1	1.235933656	0.691808525	0.304218867
RH925	0	iti_2sec_tdTomato	0	0.45310947	0.796081493	0.045334311
RH925	0	iti_2sec_tdTomato	1	0.550283601	0.577112595	0.023996551
RH925	1	iti_2sec_tdTomato	0	0.326077817	0.303013091	0.05019615
RH925	1	iti_2sec_tdTomato	1	0.198841413	0.338301531	0.099853391
RH925	2	iti_2sec_tdTomato	0	0.44834636	0.29342213	0.043141495
RH925	2	iti_2sec_tdTomato	1	0.320673299	0.408341397	0.084092506
RH925	3	iti_2sec_tdTomato	0	0.190337295	0.21853843	0.055873966
RH925	3	iti_2sec_tdTomato	1	0.164771476	0.199302457	0.078608175
RH928	0	iti_2sec_tdTomato	0	0.917970904	-0.005261338	0.228240502
RH928	0	iti_2sec_tdTomato	1	1.214209862	0.774051018	0.158421729
RH928	1	iti_2sec_tdTomato	0	0.458899548	0.116533916	0.048570023
RH928	1	iti_2sec_tdTomato	1	0.255249201	0.354539495	0.042182169
RH928	2	iti_2sec_tdTomato	0	0.689185697	0.135044794	0.109438627
RH928	2	iti_2sec_tdTomato	1	0.445018844	0.598294109	0.134584988
RH928	3	iti_2sec_tdTomato	0	0.974926481	0.93284895	0.186446177
RH928	3	iti_2sec_tdTomato	1	0.429472747	0.914811155	0.484650869
RH928	4	iti_2sec_tdTomato	0	0.662390362	0.353009465	0.075279841
RH928	4	iti_2sec_tdTomato	1	0.739427663	0.409743753	0.125663326
RH904	0	iti_5sec_tdTomato	0	0.988259464	0.602868274	0.135716327
RH904	0	iti_5sec_tdTomato	1	0.896800068	0.219882726	0.233760686
RH904	1	iti_5sec_tdTomato	0	0.524104997	0.397553052	0.075610151
RH904	1	iti_5sec_tdTomato	1	0.466089143	0.310106012	0.057549837
RH904	2	iti_5sec_tdTomato	0	1.331640505	0.160297611	0.430565066
RH904	2	iti_5sec_tdTomato	1	1.252224128	0.0935214	0.449720992
RH904	3	iti_5sec_tdTomato	0	3.432916575	-0.188187517	0.344146921
RH904	3	iti_5sec_tdTomato	1	2.990586678	1.743540163	0.307040077
RH904	4	iti_5sec_tdTomato	0	1.158359881	0.777317415	0.188339099
RH904	4	iti_5sec_tdTomato	1	2.021076274	0.186000658	0.164941114
RH904	5	iti_5sec_tdTomato	0	2.181651727	1.245233866	0.510941982
RH904	5	iti_5sec_tdTomato	1	0.609287456	1.691156432	0.189808099
RH906	0	iti_5sec_tdTomato	0	0.574600242	1.155364145	0.149092792
RH906	0	iti_5sec_tdTomato	1	3.668358433	-1.485467691	0.115118326
RH906	1	iti_5sec_tdTomato	0	2.192437955	-0.57802621	0.473184067
RH906	1	iti_5sec_tdTomato	1	0.846736338	0.747368615	0.362429041
RH906	2	iti_5sec_tdTomato	0	3.161559461	0.924800691	0.328521569
RH906	2	iti_5sec_tdTomato	1	1.443910037	-0.140680963	1.101890523
RH906	3	iti_5sec_tdTomato	0	0.389115637	1.329649795	0.202819972
RH906	3	iti_5sec_tdTomato	1	0.782875415	0.780461831	0.124347389
RH906	4	iti_5sec_tdTomato	0	0.544734195	0.764038067	0.160133163
RH906	4	iti_5sec_tdTomato	1	1.477259212	1.043238584	0.258056418
RH911	0	iti_5sec_tdTomato	0	0.124552917	0.158452223	0.00519656
RH911	0	iti_5sec_tdTomato	1	0.128421302	0.171670109	0.003801029
RH911	1	iti_5sec_tdTomato	0	0.793936134	1.231045782	0.153794343
RH911	1	iti_5sec_tdTomato	1	0.365803965	1.380759878	0.248444224
RH911	2	iti_5sec_tdTomato	0	0.014729157	0.018509335	0.000578717
RH911	2	iti_5sec_tdTomato	1	0.009957666	0.013290662	0.004870986
RH911	3	iti_5sec_tdTomato	0	0.271316266	0.455458039	0.022321576
RH911	3	iti_5sec_tdTomato	1	0.207558138	0.297986174	0.040607102
RH911	4	iti_5sec_tdTomato	0	1.946189722	1.600096071	0.153217952
RH911	4	iti_5sec_tdTomato	1	1.207392914	1.401154781	0.676159986
RH911	5	iti_5sec_tdTomato	0	0.716387235	0.819815343	0.116551364
RH911	5	iti_5sec_tdTomato	1	0.660806874	1.019871487	0.050503034
RH911	6	iti_5sec_tdTomato	0	0.516286965	0.609760105	0.047783897
RH911	6	iti_5sec_tdTomato	1	0.331124936	0.527876097	0.137564612
RH911	7	iti_5sec_tdTomato	0	1.221194029	1.441598741	0.21987478
RH911	7	iti_5sec_tdTomato	1	1.187721248	2.238641955	0.141498425
RH911	8	iti_5sec_tdTomato	0	0.175012132	0.33641311	0.056178038
RH911	8	iti_5sec_tdTomato	1	0.22813622	0.439844289	0.060349097
RH911	9	iti_5sec_tdTomato	0	0.894798509	1.3909876	0.271350521
RH911	9	iti_5sec_tdTomato	1	1.5708647	2.1019922	0.310062152
RH914	0	iti_5sec_tdTomato	0	2.26322172	-1.706397391	0.637548209
RH914	0	iti_5sec_tdTomato	1	1.546001431	-1.331584732	0.63200504
RH914	1	iti_5sec_tdTomato	0	0.949429148	0.021977459	0.338684703
RH914	1	iti_5sec_tdTomato	1	1.733150921	-0.996123919	0.254652595
RH914	2	iti_5sec_tdTomato	0	0.365694313	0.435193373	0.144844735
RH914	2	iti_5sec_tdTomato	1	0.351665768	0.425215163	0.250403562
RH914	3	iti_5sec_tdTomato	0	0.275671805	0.201671281	0.756411748
RH914	3	iti_5sec_tdTomato	1	-0.586309428	1.376011371	0.573949425
RH914	4	iti_5sec_tdTomato	0	0.008965114	0.324002383	0.213633312
RH914	4	iti_5sec_tdTomato	1	1.845420692	0.156038842	0.064095548
RH917	0	iti_5sec_tdTomato	0	1.850711266	0.098470233	0.282429244
RH917	0	iti_5sec_tdTomato	1	0.852438694	0.124948517	0.225971493
RH917	1	iti_5sec_tdTomato	0	1.582031584	0.462676988	0.358943257
RH917	1	iti_5sec_tdTomato	1	-0.197938009	0.191867742	0.326941308
RH917	2	iti_5sec_tdTomato	0	0.690729093	0.289580454	0.272575976
RH917	2	iti_5sec_tdTomato	1	0.691251207	0.620119187	0.397629284
RH917	3	iti_5sec_tdTomato	0	0.367859867	0.143601692	0.042672942
RH917	3	iti_5sec_tdTomato	1	0.17483292	0.335586708	0.029407806
RH917	4	iti_5sec_tdTomato	0	0.197392561	0.32851546	0.060818909
RH917	4	iti_5sec_tdTomato	1	0.119688791	0.291561061	0.076357946
RH918	0	iti_5sec_tdTomato	0	0.329192787	0.287287821	0.059015871
RH918	0	iti_5sec_tdTomato	1	0.724276687	0.025738269	0.080233196
RH918	1	iti_5sec_tdTomato	0	1.144319614	0.213821519	0.234998214
RH918	1	iti_5sec_tdTomato	1	-0.304994923	0.273290407	0.338565165
RH918	2	iti_5sec_tdTomato	0	0.072224536	-0.088726429	0.404915768
RH918	2	iti_5sec_tdTomato	1	1.10979898	-1.437657163	0.20429882
RH918	3	iti_5sec_tdTomato	0	2.108763531	-1.011109977	0.707029758
RH918	3	iti_5sec_tdTomato	1	1.736487865	0.526431167	0.663450604
RH918	4	iti_5sec_tdTomato	0	1.215593671	-0.843297282	0.227147845
RH918	4	iti_5sec_tdTomato	1	1.767214085	-0.232925062	0.690532736
RH918	5	iti_5sec_tdTomato	0	0.130882493	0.105295812	0.047094644
RH918	5	iti_5sec_tdTomato	1	0.2267652	0.313000598	0.053262726
RH925	0	iti_5sec_tdTomato	0	0.238152521	0.335798978	0.043400176
RH925	0	iti_5sec_tdTomato	1	0.285681839	0.459902121	0.035945975
RH925	1	iti_5sec_tdTomato	0	1.362222938	0.914980136	0.112923425
RH925	1	iti_5sec_tdTomato	1	1.422273932	0.657150031	0.32946447
RH925	2	iti_5sec_tdTomato	0	1.24035232	0.739497205	0.502206916
RH925	2	iti_5sec_tdTomato	1	6.096607652	-0.488565638	0.078015018
RH925	3	iti_5sec_tdTomato	0	0.927463826	0.76370206	0.079996552
RH925	3	iti_5sec_tdTomato	1	0.775994736	0.390751007	0.07166965
RH928	0	iti_5sec_tdTomato	0	0.269289735	0.365267903	0.026733149
RH928	0	iti_5sec_tdTomato	1	0.212358846	0.418222489	0.006840379
RH928	1	iti_5sec_tdTomato	0	0.650591892	0.271945939	0.076755498
RH928	1	iti_5sec_tdTomato	1	1.084699431	0.670212084	0.020297215
RH928	2	iti_5sec_tdTomato	0	0.6513937	0.560817951	0.135074302
RH928	2	iti_5sec_tdTomato	1	0.209460706	0.774129788	0.121941693
RH928	3	iti_5sec_tdTomato	0	0.897608695	0.338642074	0.116122763
RH928	3	iti_5sec_tdTomato	1	0.302803351	0.443928082	0.120203786
RH928	4	iti_5sec_tdTomato	0	0.739998024	0.183215001	0.233073355
RH928	4	iti_5sec_tdTomato	1	0.901799294	0.213667384	0.184390298
