# Supplementary material for: Meta-reinforcement learning via orbitofrontal cortex
Source: Nat Neurosci. 2023 Nov 13;26(12):2182–91. doi: 10.1038/s41593-023-01485-3 (PMC10689244; doi:10.1038/s41593-023-01485-3)
Supplement: Supplementary file 16 — Numerical source data files for figures. [file 41593_2023_1485_MOESM16_ESM.zip › source_data_edf8/edf8abcTop.csv]

mouse	session	stim	opto	past_id	RewC	C
RH901	0	ready	0	-1	0.616432256	0.491054912
RH901	0	ready	0	-2	0.814930263	0.033520803
RH901	0	ready	0	-3	0.691559018	0.083365126
RH901	0	ready	0	-4	0.328567882	-0.056419738
RH901	0	ready	0	-5	0.265536929	0.136781574
RH901	0	ready	1	-1	0.359047349	0.315196402
RH901	0	ready	1	-2	0.00929796	0.173213797
RH901	0	ready	1	-3	0.317352923	0.788558095
RH901	0	ready	1	-4	1.025305483	-0.598834164
RH901	0	ready	1	-5	0.295330116	0.475735816
RH901	1	ready	0	-1	0.538138591	0.439965853
RH901	1	ready	0	-2	0.298860266	0.129015549
RH901	1	ready	0	-3	0.216420108	-0.029887389
RH901	1	ready	0	-4	0.116615999	-0.064042234
RH901	1	ready	0	-5	0.40457471	-0.009909821
RH901	1	ready	1	-1	0.556820599	0.102896839
RH901	1	ready	1	-2	0.482211483	0.353602046
RH901	1	ready	1	-3	0.467000126	0.103756054
RH901	1	ready	1	-4	-0.042088075	-0.041549662
RH901	1	ready	1	-5	0.043032071	-0.145926941
RH901	2	ready	0	-1	0.410233967	0.643377068
RH901	2	ready	0	-2	0.231141518	0.359116719
RH901	2	ready	0	-3	0.210613051	0.181060438
RH901	2	ready	0	-4	0.211027904	0.045923599
RH901	2	ready	0	-5	0.307383364	0.040300638
RH901	2	ready	1	-1	0.733088998	0.948124014
RH901	2	ready	1	-2	0.473580231	-0.100430995
RH901	2	ready	1	-3	-0.107597781	0.009027824
RH901	2	ready	1	-4	0.429784386	0.17608806
RH901	2	ready	1	-5	-0.263028741	0.427220661
RH901	3	ready	0	-1	0.637345374	0.261451232
RH901	3	ready	0	-2	-0.227589444	0.510687162
RH901	3	ready	0	-3	0.253076469	0.010078028
RH901	3	ready	0	-4	0.242805259	0.408365741
RH901	3	ready	0	-5	0.116730373	-0.028389356
RH901	3	ready	1	-1	-0.168109704	0.266716536
RH901	3	ready	1	-2	0.982537889	0.272568115
RH901	3	ready	1	-3	0.276683212	0.179879824
RH901	3	ready	1	-4	-0.176619514	-0.27791991
RH901	3	ready	1	-5	0.607737507	0.644264433
RH903	0	ready	0	-1	0.228732993	0.314365916
RH903	0	ready	0	-2	0.322829226	0.111174392
RH903	0	ready	0	-3	0.444686551	0.015650811
RH903	0	ready	0	-4	0.194448816	0.099844756
RH903	0	ready	0	-5	0.012511624	0.241261615
RH903	0	ready	1	-1	0.467371074	0.305121054
RH903	0	ready	1	-2	0.220754178	0.197264146
RH903	0	ready	1	-3	0.423441839	0.313883286
RH903	0	ready	1	-4	0.334303184	0.270575867
RH903	0	ready	1	-5	0.105045731	-0.021172618
RH903	1	ready	0	-1	0.362699508	0.334567839
RH903	1	ready	0	-2	0.22699092	0.224645078
RH903	1	ready	0	-3	0.211525839	0.21384857
RH903	1	ready	0	-4	0.111363511	0.060810074
RH903	1	ready	0	-5	0.152029981	0.312395498
RH903	1	ready	1	-1	0.294893173	0.444927684
RH903	1	ready	1	-2	0.350309957	0.113255266
RH903	1	ready	1	-3	0.096744341	0.240962036
RH903	1	ready	1	-4	-0.049823283	0.153368514
RH903	1	ready	1	-5	0.203208546	0.186830592
RH903	2	ready	0	-1	0.342561613	-0.03902787
RH903	2	ready	0	-2	0.217658763	0.144828202
RH903	2	ready	0	-3	0.06521537	0.217623874
RH903	2	ready	0	-4	0.024106201	0.215951004
RH903	2	ready	0	-5	-0.084315113	0.233415236
RH903	2	ready	1	-1	0.265751271	0.163092499
RH903	2	ready	1	-2	0.235280721	0.47624399
RH903	2	ready	1	-3	0.217457822	0.033496253
RH903	2	ready	1	-4	0.009919497	0.007954184
RH903	2	ready	1	-5	0.120654472	0.043105994
RH903	3	ready	0	-1	0.517240235	0.310004952
RH903	3	ready	0	-2	0.162561278	0.235437508
RH903	3	ready	0	-3	0.105107648	0.134717089
RH903	3	ready	0	-4	0.2497817	-0.013768348
RH903	3	ready	0	-5	0.155125817	0.264007202
RH903	3	ready	1	-1	0.484794353	0.412260964
RH903	3	ready	1	-2	0.71992475	-0.170712815
RH903	3	ready	1	-3	0.619404711	0.171593177
RH903	3	ready	1	-4	0.258273257	0.346408136
RH903	3	ready	1	-5	0.098443473	-0.032282448
RH903	4	ready	0	-1	0.587865319	0.225944446
RH903	4	ready	0	-2	0.530977966	0.150018701
RH903	4	ready	0	-3	0.322709434	0.388332333
RH903	4	ready	0	-4	0.1872766	0.280975939
RH903	4	ready	0	-5	0.408808743	0.333110997
RH903	4	ready	1	-1	0.748658334	0.524507362
RH903	4	ready	1	-2	0.632761497	0.346458114
RH903	4	ready	1	-3	0.372597922	0.449111338
RH903	4	ready	1	-4	0.022403754	0.521719029
RH903	4	ready	1	-5	-0.494321201	0.208513704
RH905	0	ready	0	-1	0.518226237	0.438477255
RH905	0	ready	0	-2	0.158075289	0.072789071
RH905	0	ready	0	-3	0.145211758	0.08361796
RH905	0	ready	0	-4	0.000910644	0.144153793
RH905	0	ready	0	-5	0.095583561	0.233804623
RH905	0	ready	1	-1	0.252284901	0.297704835
RH905	0	ready	1	-2	-0.182098296	-0.070008171
RH905	0	ready	1	-3	0.062368664	0.072600796
RH905	0	ready	1	-4	0.107013466	0.164945788
RH905	0	ready	1	-5	0.00575073	0.045325589
RH905	1	ready	0	-1	0.521236409	0.246947135
RH905	1	ready	0	-2	0.294270412	0.131255995
RH905	1	ready	0	-3	0.092831241	0.109347235
RH905	1	ready	0	-4	0.021039726	0.035990593
RH905	1	ready	0	-5	0.06848147	0.098681148
RH905	1	ready	1	-1	0.127984841	0.475287316
RH905	1	ready	1	-2	0.08595785	0.208470249
RH905	1	ready	1	-3	-0.09027031	0.009802955
RH905	1	ready	1	-4	-0.056770131	-0.010596567
RH905	1	ready	1	-5	0.113810274	-0.012960815
RH905	2	ready	0	-1	1.192651901	0.345757699
RH905	2	ready	0	-2	0.494336219	0.153920944
RH905	2	ready	0	-3	0.437634564	0.415841186
RH905	2	ready	0	-4	-0.224542206	0.25431498
RH905	2	ready	0	-5	-0.01292026	-0.13014211
RH905	2	ready	1	-1	1.006410646	0.370070605
RH905	2	ready	1	-2	0.407030271	-0.251933039
RH905	2	ready	1	-3	0.164318529	0.037924491
RH905	2	ready	1	-4	-0.107869706	0.058904355
RH905	2	ready	1	-5	0.251194008	0.212066077
RH905	3	ready	0	-1	1.280296451	0.288635335
RH905	3	ready	0	-2	0.35762884	0.193580216
RH905	3	ready	0	-3	0.55401441	0.25077922
RH905	3	ready	0	-4	0.503686919	-0.230140708
RH905	3	ready	0	-5	0.346377191	0.40921736
RH905	3	ready	1	-1	0.388857212	0.991109246
RH905	3	ready	1	-2	0.1338886	0.450023745
RH905	3	ready	1	-3	1.212098687	-0.17721425
RH905	3	ready	1	-4	-0.385517764	0.581778549
RH905	3	ready	1	-5	-0.522871135	-0.038787029
RH905	4	ready	0	-1	0.207343093	0.106929164
RH905	4	ready	0	-2	0.304513871	0.236773539
RH905	4	ready	0	-3	0.587867252	-0.093325005
RH905	4	ready	0	-4	0.282541467	0.122118611
RH905	4	ready	0	-5	0.152419642	0.238176697
RH905	4	ready	1	-1	0.003995486	0.055393659
RH905	4	ready	1	-2	-0.114658156	0.374001238
RH905	4	ready	1	-3	-0.321054007	-0.121192988
RH905	4	ready	1	-4	0.89231152	-0.10559578
RH905	4	ready	1	-5	-0.130812764	0.138193801
RH907	0	ready	0	-1	0.714366945	-0.152893455
RH907	0	ready	0	-2	0.377056849	0.174306707
RH907	0	ready	0	-3	0.318767962	0.299825199
RH907	0	ready	0	-4	0.368177257	0.212060255
RH907	0	ready	0	-5	-0.232686641	0.577261038
RH907	0	ready	1	-1	0.049882586	-0.041122409
RH907	0	ready	1	-2	0.128490155	0.21329672
RH907	0	ready	1	-3	0.640604897	0.106260306
RH907	0	ready	1	-4	0.351235843	0.0855143
RH907	0	ready	1	-5	0.646539856	0.211945881
RH907	1	ready	0	-1	0.37732404	0.115558495
RH907	1	ready	0	-2	0.111248597	0.085870974
RH907	1	ready	0	-3	0.392133075	0.067442835
RH907	1	ready	0	-4	0.112109821	0.064973265
RH907	1	ready	0	-5	0.079242783	0.074567894
RH907	1	ready	1	-1	0.136321778	-0.305998243
RH907	1	ready	1	-2	-0.100108496	0.126613697
RH907	1	ready	1	-3	0.091461213	-0.047581275
RH907	1	ready	1	-4	0.18296487	-0.221496518
RH907	1	ready	1	-5	-0.114119027	0.132794992
RH907	2	ready	0	-1	1.362733877	0.02767409
RH907	2	ready	0	-2	0.874593524	-0.229050903
RH907	2	ready	0	-3	0.157862308	0.181074816
RH907	2	ready	0	-4	-0.513137253	0.77762955
RH907	2	ready	0	-5	-0.032311161	0.524993947
RH907	2	ready	1	-1	-0.06526533	0.021471302
RH907	2	ready	1	-2	0.058221863	0.047259992
RH907	2	ready	1	-3	-0.134010161	-0.162698114
RH907	2	ready	1	-4	-0.052913499	-0.057697705
RH907	2	ready	1	-5	0.086302363	0.119323591
RH907	3	ready	0	-1	0.777573023	-0.116573859
RH907	3	ready	0	-2	0.14406048	0.209675352
RH907	3	ready	0	-3	0.401832277	-0.093877791
RH907	3	ready	0	-4	-0.045473668	0.326671042
RH907	3	ready	0	-5	0.223068	0.232333393
RH907	3	ready	1	-1	0.399141963	0.023594563
RH907	3	ready	1	-2	0.031883885	0.117751013
RH907	3	ready	1	-3	-0.052510736	-0.098534243
RH907	3	ready	1	-4	0.3957858	-0.164443275
RH907	3	ready	1	-5	0.224320603	0.084496112
RH907	4	ready	0	-1	2.445431677	-0.805556334
RH907	4	ready	0	-2	0.749895547	0.202937272
RH907	4	ready	0	-3	1.691887488	-0.519115111
RH907	4	ready	0	-4	1.07207176	-0.286158529
RH907	4	ready	0	-5	-1.46557749	2.32840277
RH907	4	ready	1	-1	0.109096106	0.369897192
RH907	4	ready	1	-2	0.556328186	-0.783989161
RH907	4	ready	1	-3	0.315778336	-0.850156954
RH907	4	ready	1	-4	0.675941771	-0.004530024
RH907	4	ready	1	-5	-0.249336314	0.44612859
RH907	5	ready	0	-1	0.531317878	0.020552207
RH907	5	ready	0	-2	0.321517314	0.023517718
RH907	5	ready	0	-3	0.221074385	0.207172483
RH907	5	ready	0	-4	0.248936129	0.105568586
RH907	5	ready	0	-5	0.03368069	0.124746496
RH907	5	ready	1	-1	-0.123061019	0.09285533
RH907	5	ready	1	-2	0.026643233	-0.02621752
RH907	5	ready	1	-3	-0.028171896	-0.211986721
RH907	5	ready	1	-4	-0.164551688	-0.013150424
RH907	5	ready	1	-5	0.140598916	0.102642778
RH915	0	ready	0	-1	0.559123876	0.108123578
RH915	0	ready	0	-2	0.320254059	0.008492087
RH915	0	ready	0	-3	0.122323024	-0.052270617
RH915	0	ready	0	-4	0.158800349	0.165299451
RH915	0	ready	0	-5	0.104689609	0.113802227
RH915	0	ready	1	-1	0.798457774	0.055705536
RH915	0	ready	1	-2	-0.007521063	0.11008679
RH915	0	ready	1	-3	-0.154213544	-0.204443727
RH915	0	ready	1	-4	-0.063928478	0.202939115
RH915	0	ready	1	-5	-0.265273607	0.194467837
RH915	1	ready	0	-1	0.603636545	0.227400316
RH915	1	ready	0	-2	0.232226656	0.055155303
RH915	1	ready	0	-3	0.276697944	0.014495331
RH915	1	ready	0	-4	-0.041060883	0.045837899
RH915	1	ready	0	-5	0.081107161	0.090887973
RH915	1	ready	1	-1	0.308059273	0.092226051
RH915	1	ready	1	-2	-0.07675161	-0.094835983
RH915	1	ready	1	-3	-0.12659498	-0.034292919
RH915	1	ready	1	-4	0.296122131	-0.018816008
RH915	1	ready	1	-5	-0.048020842	-0.037800528
RH915	2	ready	0	-1	1.028409614	0.242969526
RH915	2	ready	0	-2	0.429857224	-0.029727489
RH915	2	ready	0	-3	0.030015373	0.411592399
RH915	2	ready	0	-4	-0.228363068	0.149419509
RH915	2	ready	0	-5	0.270655326	-0.011638257
RH915	2	ready	1	-1	0.999044082	-0.235266269
RH915	2	ready	1	-2	0.212720645	0.683701836
RH915	2	ready	1	-3	0.136951501	-0.135555821
RH915	2	ready	1	-4	-0.252052699	0.418019162
RH915	2	ready	1	-5	-0.451352534	0.302352201
RH915	3	ready	0	-1	0.127861067	0.060188492
RH915	3	ready	0	-2	0.314676566	-0.192848805
RH915	3	ready	0	-3	0.313687067	0.245676425
RH915	3	ready	0	-4	0.396843163	-0.190101557
RH915	3	ready	0	-5	0.09590622	0.30176349
RH915	3	ready	1	-1	0.070683482	0.38381705
RH915	3	ready	1	-2	0.443121687	0.214740399
RH915	3	ready	1	-3	-0.316001635	-0.396050577
RH915	3	ready	1	-4	0.416372586	-0.118608914
RH915	3	ready	1	-5	-0.137961053	0.477864649
RH915	4	ready	0	-1	0.1812949	0.213600532
RH915	4	ready	0	-2	0.102391736	0.102384309
RH915	4	ready	0	-3	0.04713753	0.03216995
RH915	4	ready	0	-4	0.05648008	0.069932717
RH915	4	ready	0	-5	0.04529344	0.079132494
RH915	4	ready	1	-1	0.151320638	0.182052557
RH915	4	ready	1	-2	0.038836527	0.073971257
RH915	4	ready	1	-3	0.031521579	0.074861849
RH915	4	ready	1	-4	-0.083267884	0.036491961
RH915	4	ready	1	-5	0.044875846	0.109476142
RH915	5	ready	0	-1	0.520993471	0.284106482
RH915	5	ready	0	-2	0.144787352	-0.082735754
RH915	5	ready	0	-3	0.097115591	0.132560778
RH915	5	ready	0	-4	0.014778699	0.095149206
RH915	5	ready	0	-5	-0.126779963	0.07868054
RH915	5	ready	1	-1	0.006590028	-0.004556189
RH915	5	ready	1	-2	0.101650422	0.008444546
RH915	5	ready	1	-3	-0.011943051	-0.214203759
RH915	5	ready	1	-4	-0.007314916	0.064964159
RH915	5	ready	1	-5	0.11783711	0.160283736
RH915	6	ready	0	-1	0.897712316	0.513271252
RH915	6	ready	0	-2	0.240075149	0.441272808
RH915	6	ready	0	-3	-0.094647612	0.014413079
RH915	6	ready	0	-4	0.435542549	0.15589181
RH915	6	ready	0	-5	0.20853722	0.137134333
RH915	6	ready	1	-1	0.553250729	0.017986285
RH915	6	ready	1	-2	0.671126049	0.745018575
RH915	6	ready	1	-3	0.521388758	-0.074029398
RH915	6	ready	1	-4	0.052443735	-0.093980254
RH915	6	ready	1	-5	-0.263339881	0.12289217
RH916	0	ready	0	-1	0.095125013	0.024420225
RH916	0	ready	0	-2	0.062646148	0.044413373
RH916	0	ready	0	-3	0.087818817	-0.0078017
RH916	0	ready	0	-4	0.053571549	0.011612035
RH916	0	ready	0	-5	0.045947665	0.081956302
RH916	0	ready	1	-1	-0.043528912	0.039311386
RH916	0	ready	1	-2	0.035690055	0.054195178
RH916	0	ready	1	-3	-0.071986229	-0.036503725
RH916	0	ready	1	-4	0.050033653	0.088722607
RH916	0	ready	1	-5	0.008376408	0.061153942
RH916	1	ready	0	-1	0.201909535	0.140494383
RH916	1	ready	0	-2	0.279104043	0.051395235
RH916	1	ready	0	-3	0.184529765	0.071417341
RH916	1	ready	0	-4	0.226254557	-0.023580612
RH916	1	ready	0	-5	0.153791888	0.063705067
RH916	1	ready	1	-1	-0.033448348	0.368027048
RH916	1	ready	1	-2	-0.096719007	0.152945948
RH916	1	ready	1	-3	0.051277213	-0.065102865
RH916	1	ready	1	-4	0.104159395	0.255635838
RH916	1	ready	1	-5	-0.028779594	0.242411404
RH916	2	ready	0	-1	0.200399704	0.012245354
RH916	2	ready	0	-2	0.119072799	0.107601107
RH916	2	ready	0	-3	0.086172378	-0.041604122
RH916	2	ready	0	-4	-0.0080578	0.090181145
RH916	2	ready	0	-5	-0.001717662	0.114699376
RH916	2	ready	1	-1	0.147740577	0.112671354
RH916	2	ready	1	-2	-0.003926327	0.135894329
RH916	2	ready	1	-3	-0.016004326	0.040858555
RH916	2	ready	1	-4	-0.082587853	0.050045556
RH916	2	ready	1	-5	0.034790209	0.034371456
RH916	3	ready	0	-1	0.428486916	-0.032350567
RH916	3	ready	0	-2	-0.064237982	0.171088442
RH916	3	ready	0	-3	0.166064253	0.027280714
RH916	3	ready	0	-4	0.411299081	-0.126784319
RH916	3	ready	0	-5	0.155029454	0.105046456
RH916	3	ready	1	-1	-0.196988293	0.446960826
RH916	3	ready	1	-2	-0.016780741	0.567616669
RH916	3	ready	1	-3	-0.325257401	0.359389118
RH916	3	ready	1	-4	0.019206918	0.045030309
RH916	3	ready	1	-5	-0.087762592	0.258106468
RH916	4	ready	0	-1	0.319633097	0.040747493
RH916	4	ready	0	-2	0.159514013	0.104838102
RH916	4	ready	0	-3	0.19218629	0.231665906
RH916	4	ready	0	-4	0.025993292	0.076257639
RH916	4	ready	0	-5	0.187816977	0.162108114
RH916	4	ready	1	-1	0.128560129	0.014985114
RH916	4	ready	1	-2	0.221703886	0.286311365
RH916	4	ready	1	-3	0.079165756	-0.00546303
RH916	4	ready	1	-4	0.02593347	0.245724984
RH916	4	ready	1	-5	0.113482767	0.000429731
RH916	5	ready	0	-1	1.106272986	-0.332693008
RH916	5	ready	0	-2	0.741763915	-0.076794392
RH916	5	ready	0	-3	0.795961975	-0.030209451
RH916	5	ready	0	-4	0.535679816	0.07222744
RH916	5	ready	0	-5	-0.071248463	0.154531603
RH916	5	ready	1	-1	1.009144741	-0.086223542
RH916	5	ready	1	-2	-0.129816484	0.069657875
RH916	5	ready	1	-3	-0.23621131	0.075185314
RH916	5	ready	1	-4	0.113595826	0.242572421
RH916	5	ready	1	-5	-0.330698314	0.841090708
RH899	0	ready	0	-1	0.115874873	0.09054889
RH899	0	ready	0	-2	0.03491679	0.049389806
RH899	0	ready	0	-3	0.049985429	0.024199119
RH899	0	ready	0	-4	-0.002179852	0.024338113
RH899	0	ready	0	-5	0.041767053	0.064062595
RH899	0	ready	1	-1	0.097210302	0.062582955
RH899	0	ready	1	-2	0.029124141	0.079908594
RH899	0	ready	1	-3	0.012641935	0.017044272
RH899	0	ready	1	-4	-0.000602396	0.041396882
RH899	0	ready	1	-5	0.05776273	0.054355594
RH899	1	ready	0	-1	1.406968935	1.140124262
RH899	1	ready	0	-2	0.753543612	0.176416127
RH899	1	ready	0	-3	0.742654045	-0.093674526
RH899	1	ready	0	-4	0.244194102	0.156067109
RH899	1	ready	0	-5	-0.067181127	0.074557237
RH899	1	ready	1	-1	1.414579481	-0.079680821
RH899	1	ready	1	-2	1.241179362	-0.621827947
RH899	1	ready	1	-3	1.56462484	0.366516244
RH899	1	ready	1	-4	-0.502492081	0.396656872
RH899	1	ready	1	-5	-0.084869699	0.079856357
RH899	2	ready	0	-1	0.235409393	0.231851877
RH899	2	ready	0	-2	0.129867248	0.089010138
RH899	2	ready	0	-3	0.127855581	0.105566767
RH899	2	ready	0	-4	-0.001108434	0.133947944
RH899	2	ready	0	-5	0.092918332	0.092431881
RH899	2	ready	1	-1	0.116060005	0.231667325
RH899	2	ready	1	-2	0.034267973	0.141212739
RH899	2	ready	1	-3	-0.053221122	0.093354694
RH899	2	ready	1	-4	-0.116056154	-0.000792446
RH899	2	ready	1	-5	-0.053609487	0.159577288
RH899	3	ready	0	-1	0.171902838	0.199099144
RH899	3	ready	0	-2	0.139184137	0.155101216
RH899	3	ready	0	-3	0.053553599	0.063550255
RH899	3	ready	0	-4	0.082059901	0.043571642
RH899	3	ready	0	-5	0.048696138	0.070872766
RH899	3	ready	1	-1	0.114496773	0.141062504
RH899	3	ready	1	-2	0.026089538	0.050657515
RH899	3	ready	1	-3	0.065037484	0.111115054
RH899	3	ready	1	-4	0.071119856	0.157625831
RH899	3	ready	1	-5	0.09526386	0.133299432
RH899	4	ready	0	-1	1.248527293	0.092567411
RH899	4	ready	0	-2	0.549901716	0.061648694
RH899	4	ready	0	-3	0.593296133	-0.334806782
RH899	4	ready	0	-4	0.204615535	0.410471592
RH899	4	ready	0	-5	-0.376026966	0.441277936
RH899	4	ready	1	-1	0.659674506	0.132728831
RH899	4	ready	1	-2	0.301111248	0.202488855
RH899	4	ready	1	-3	0.061626497	0.173702708
RH899	4	ready	1	-4	-0.392155455	-0.024080392
RH899	4	ready	1	-5	-0.47863119	0.138092705
RH899	5	ready	0	-1	0.25652341	0.214948681
RH899	5	ready	0	-2	0.087346692	0.059929646
RH899	5	ready	0	-3	0.258151382	0.047329654
RH899	5	ready	0	-4	0.179337482	0.161323158
RH899	5	ready	0	-5	0.171779384	0.089611854
RH899	5	ready	1	-1	-0.137092837	0.168715236
RH899	5	ready	1	-2	0.147611048	0.073074828
RH899	5	ready	1	-3	0.232685771	-0.13412578
RH899	5	ready	1	-4	0.322542163	-0.067610835
RH899	5	ready	1	-5	-0.111722615	0.522199172
RH899	6	ready	0	-1	0.392587506	0.008647361
RH899	6	ready	0	-2	0.094830742	0.340795492
RH899	6	ready	0	-3	0.167416152	0.145322068
RH899	6	ready	0	-4	0.053044468	-0.05773739
RH899	6	ready	0	-5	-0.007707376	0.078302757
RH899	6	ready	1	-1	-0.172433083	0.038597822
RH899	6	ready	1	-2	-0.109097384	0.028768708
RH899	6	ready	1	-3	0.10285123	-0.105262112
RH899	6	ready	1	-4	0.132048708	-0.013017511
RH899	6	ready	1	-5	-0.002948203	-0.124726754
RH899	7	ready	0	-1	0.842121968	-0.213741544
RH899	7	ready	0	-2	-0.344094269	0.369653892
RH899	7	ready	0	-3	0.500145907	-0.106377684
RH899	7	ready	0	-4	0.530977956	-0.2549241
RH899	7	ready	0	-5	-0.264270941	0.492707175
RH899	7	ready	1	-1	1.113407131	-0.374576409
RH899	7	ready	1	-2	0.043561555	0.669018325
RH899	7	ready	1	-3	1.133554142	-0.142521009
RH899	7	ready	1	-4	-0.645315698	0.461267248
RH899	7	ready	1	-5	0.05895796	-0.166736687
RH897	0	ready	0	-1	0.816180558	0.261087752
RH897	0	ready	0	-2	0.415993305	0.026365136
RH897	0	ready	0	-3	0.399546464	0.02198466
RH897	0	ready	0	-4	0.365626913	-6.04E-05
RH897	0	ready	0	-5	0.039608867	0.139377616
RH897	0	ready	1	-1	0.287223876	0.087734063
RH897	0	ready	1	-2	-0.244463487	-0.226138084
RH897	0	ready	1	-3	0.334464721	0.276752767
RH897	0	ready	1	-4	0.295462533	0.431469581
RH897	0	ready	1	-5	-0.314854187	0.285799313
RH897	1	ready	0	-1	0.667221913	0.238671961
RH897	1	ready	0	-2	0.171826737	0.148888616
RH897	1	ready	0	-3	0.244056129	0.198205359
RH897	1	ready	0	-4	-0.011343684	0.019040283
RH897	1	ready	0	-5	0.006080442	0.210327197
RH897	1	ready	1	-1	-0.101170949	0.010022253
RH897	1	ready	1	-2	-0.145192907	-0.088243343
RH897	1	ready	1	-3	0.020095713	-0.13361735
RH897	1	ready	1	-4	0.021464975	0.140394319
RH897	1	ready	1	-5	0.105787137	0.127021435
RH897	2	ready	0	-1	0.288561738	0.224042188
RH897	2	ready	0	-2	0.183283907	0.139274352
RH897	2	ready	0	-3	0.152100272	0.124391548
RH897	2	ready	0	-4	0.135171842	0.042396632
RH897	2	ready	0	-5	0.035723096	0.075088843
RH897	2	ready	1	-1	-0.065134177	-0.013196769
RH897	2	ready	1	-2	0.016956264	0.063868185
RH897	2	ready	1	-3	0.111237998	-0.057634426
RH897	2	ready	1	-4	-0.055900839	0.009145884
RH897	2	ready	1	-5	0.089982666	-0.015943215
RH897	3	ready	0	-1	0.761132026	0.4538339
RH897	3	ready	0	-2	0.433623713	0.12659881
RH897	3	ready	0	-3	0.17833529	0.033060796
RH897	3	ready	0	-4	0.191553315	0.22181152
RH897	3	ready	0	-5	0.024109135	0.242909643
RH897	3	ready	1	-1	-0.185376019	-0.039559686
RH897	3	ready	1	-2	0.275725327	0.043214864
RH897	3	ready	1	-3	-0.113784188	0.291113442
RH897	3	ready	1	-4	0.042180485	0.01097432
RH897	3	ready	1	-5	0.085517717	0.353921372
RH897	4	ready	0	-1	0.792154519	0.32747467
RH897	4	ready	0	-2	0.237654283	0.054359685
RH897	4	ready	0	-3	0.208073426	0.244989322
RH897	4	ready	0	-4	0.0389811	0.153568446
RH897	4	ready	0	-5	-0.120508688	0.215737933
RH897	4	ready	1	-1	0.163900976	0.063974997
RH897	4	ready	1	-2	-0.017035252	0.313153151
RH897	4	ready	1	-3	-0.049819861	-0.051202173
RH897	4	ready	1	-4	-0.114438951	0.102550008
RH897	4	ready	1	-5	0.150822726	-0.037647917
RH897	5	ready	0	-1	0.26124583	0.313307289
RH897	5	ready	0	-2	0.137028433	0.115864821
RH897	5	ready	0	-3	0.12991352	0.101341172
RH897	5	ready	0	-4	0.130178088	0.062216943
RH897	5	ready	0	-5	0.038376468	0.027330375
RH897	5	ready	1	-1	0.014213138	0.029553355
RH897	5	ready	1	-2	0.056793639	0.0943916
RH897	5	ready	1	-3	0.026977402	0.049235105
RH897	5	ready	1	-4	-0.009451507	0.06128863
RH897	5	ready	1	-5	0.075600302	0.030623869
RH897	6	ready	0	-1	0.212434599	0.221745247
RH897	6	ready	0	-2	0.156247749	0.132572591
RH897	6	ready	0	-3	0.112141322	0.136155977
RH897	6	ready	0	-4	0.072540664	0.109505907
RH897	6	ready	0	-5	0.074894487	0.103895414
RH897	6	ready	1	-1	0.062167831	0.068805516
RH897	6	ready	1	-2	0.072873964	-0.044208907
RH897	6	ready	1	-3	0.025422599	0.001320496
RH897	6	ready	1	-4	-0.013145403	-0.004003231
RH897	6	ready	1	-5	0.007715563	0.057758456
RH896	0	ready	0	-1	0.410866797	0.241510539
RH896	0	ready	0	-2	0.188166681	0.227243303
RH896	0	ready	0	-3	0.195953534	0.099960591
RH896	0	ready	0	-4	0.120632019	0.229669315
RH896	0	ready	0	-5	0.110936738	0.108457935
RH896	0	ready	1	-1	0.355056969	-0.002546523
RH896	0	ready	1	-2	0.345698329	0.261550364
RH896	0	ready	1	-3	-0.076539629	-0.033376734
RH896	0	ready	1	-4	0.193642008	0.309960376
RH896	0	ready	1	-5	0.339057188	0.087216654
RH896	1	ready	0	-1	0.868957024	0.141140096
RH896	1	ready	0	-2	0.005467264	0.262814487
RH896	1	ready	0	-3	0.327014943	-0.061414617
RH896	1	ready	0	-4	0.516255799	0.179549831
RH896	1	ready	0	-5	0.322007052	-0.045131107
RH896	1	ready	1	-1	0.986166972	0.122578993
RH896	1	ready	1	-2	0.052227768	-0.049335616
RH896	1	ready	1	-3	0.456533153	-0.104018007
RH896	1	ready	1	-4	-0.400204082	0.788194059
RH896	1	ready	1	-5	0.24699824	0.116450393
RH896	2	ready	0	-1	0.182140961	0.056439696
RH896	2	ready	0	-2	0.096820315	0.016234536
RH896	2	ready	0	-3	0.058452112	0.131119561
RH896	2	ready	0	-4	0.007047624	0.027776042
RH896	2	ready	0	-5	0.097553679	0.055603745
RH896	2	ready	1	-1	0.14290322	0.036136684
RH896	2	ready	1	-2	0.081823446	-0.032170211
RH896	2	ready	1	-3	0.019031272	0.086050804
RH896	2	ready	1	-4	0.113057653	0.053793476
RH896	2	ready	1	-5	0.031398879	0.033558297
RH896	3	ready	0	-1	0.316375809	0.200965253
RH896	3	ready	0	-2	0.042535861	0.134801036
RH896	3	ready	0	-3	0.186167249	0.137643975
RH896	3	ready	0	-4	0.121064085	0.069213578
RH896	3	ready	0	-5	0.06908432	0.126946174
RH896	3	ready	1	-1	0.339007054	0.075895922
RH896	3	ready	1	-2	0.187899063	0.064512317
RH896	3	ready	1	-3	0.138521029	0.170717677
RH896	3	ready	1	-4	-0.021725074	0.050106578
RH896	3	ready	1	-5	0.04286074	0.010213687
RH896	4	ready	0	-1	0.363768106	-0.009202234
RH896	4	ready	0	-2	0.259659037	0.077136622
RH896	4	ready	0	-3	0.107492651	0.161519326
RH896	4	ready	0	-4	0.156370477	0.139725147
RH896	4	ready	0	-5	0.086878458	0.060639007
RH896	4	ready	1	-1	0.302296814	0.107085132
RH896	4	ready	1	-2	0.101876146	0.123378764
RH896	4	ready	1	-3	0.069704217	0.046393411
RH896	4	ready	1	-4	0.035205659	0.128238733
RH896	4	ready	1	-5	-0.02696249	0.208694425
RH896	5	ready	0	-1	0.69922196	0.214688147
RH896	5	ready	0	-2	0.307726348	0.108232942
RH896	5	ready	0	-3	0.198658259	0.132731361
RH896	5	ready	0	-4	-0.083534389	0.32470549
RH896	5	ready	0	-5	0.259824604	0.166586643
RH896	5	ready	1	-1	0.71475326	0.078528837
RH896	5	ready	1	-2	0.192851852	0.353282119
RH896	5	ready	1	-3	0.232025361	-0.097015836
RH896	5	ready	1	-4	0.177816171	-0.07016987
RH896	5	ready	1	-5	0.101022487	0.144508588
RH896	6	ready	0	-1	0.266825807	0.190259503
RH896	6	ready	0	-2	0.196334504	0.038116544
RH896	6	ready	0	-3	0.105046123	0.150665763
RH896	6	ready	0	-4	0.010560977	0.015934488
RH896	6	ready	0	-5	0.067957839	0.083264391
RH896	6	ready	1	-1	0.168449297	0.120185037
RH896	6	ready	1	-2	0.163386317	-0.098719032
RH896	6	ready	1	-3	0.017098602	0.098705566
RH896	6	ready	1	-4	0.057687162	0.03909612
RH896	6	ready	1	-5	0.000371203	0.125400714
RH895	0	ready	0	-1	0.966135496	0.39792355
RH895	0	ready	0	-2	0.897655315	0.404293082
RH895	0	ready	0	-3	-0.149814012	0.173834258
RH895	0	ready	0	-4	-0.257544296	0.373026208
RH895	0	ready	0	-5	-0.2347162	0.383017477
RH895	0	ready	1	-1	0.019456879	-0.451497037
RH895	0	ready	1	-2	0.526114514	-0.174696469
RH895	0	ready	1	-3	-0.3817401	0.124109791
RH895	0	ready	1	-4	-0.329371295	0.00788289
RH895	0	ready	1	-5	0.464593872	0.41722147
RH895	1	ready	0	-1	0.193528714	2.051894626
RH895	1	ready	0	-2	2.662996606	0.40554282
RH895	1	ready	0	-3	0.225681654	0.715644259
RH895	1	ready	0	-4	-0.130156009	1.806143514
RH895	1	ready	0	-5	0.339613602	-1.426932388
RH895	1	ready	1	-1	0.10534619	-0.149449614
RH895	1	ready	1	-2	0.5792377	-0.428943727
RH895	1	ready	1	-3	1.522373286	-0.34083506
RH895	1	ready	1	-4	0.36361348	0.485970429
RH895	1	ready	1	-5	-0.125541392	1.323723799
RH895	2	ready	0	-1	1.562299517	0.93588936
RH895	2	ready	0	-2	0.975294814	0.533891699
RH895	2	ready	0	-3	0.411716915	-0.034884409
RH895	2	ready	0	-4	0.369075333	-0.006907991
RH895	2	ready	0	-5	-0.006912872	0.581749186
RH895	2	ready	1	-1	1.203778199	-0.397412494
RH895	2	ready	1	-2	-0.345326182	-0.558231482
RH895	2	ready	1	-3	0.509094442	-0.20873016
RH895	2	ready	1	-4	1.730628448	1.11891014
RH895	2	ready	1	-5	0.684480789	-0.126901461
RH895	3	ready	0	-1	0.614872065	0.213743888
RH895	3	ready	0	-2	0.290377878	0.192050259
RH895	3	ready	0	-3	0.248021421	0.110714991
RH895	3	ready	0	-4	0.036528302	0.222018921
RH895	3	ready	0	-5	0.009617192	0.079824725
RH895	3	ready	1	-1	0.157376459	0.161192179
RH895	3	ready	1	-2	0.15311121	-0.200762284
RH895	3	ready	1	-3	-0.160778901	0.076151211
RH895	3	ready	1	-4	0.105125925	0.110752682
RH895	3	ready	1	-5	-0.06378158	0.460080685
RH895	4	ready	0	-1	0.265428114	0.416667258
RH895	4	ready	0	-2	0.069667476	0.314829929
RH895	4	ready	0	-3	0.331045711	0.038545892
RH895	4	ready	0	-4	0.061666546	0.056896622
RH895	4	ready	0	-5	0.02212281	-0.005746642
RH895	4	ready	1	-1	0.059254792	0.307736899
RH895	4	ready	1	-2	-0.20691634	-0.017543237
RH895	4	ready	1	-3	0.135352339	0.198565881
RH895	4	ready	1	-4	-0.035471915	0.109939999
RH895	4	ready	1	-5	0.090290201	-0.086576866
RH895	5	ready	0	-1	0.43301799	0.12834804
RH895	5	ready	0	-2	0.278491175	-0.12947533
RH895	5	ready	0	-3	-0.178452883	0.343668015
RH895	5	ready	0	-4	0.069432901	-0.04318011
RH895	5	ready	0	-5	0.160048454	-0.142954162
RH895	5	ready	1	-1	0.285133012	0.002996474
RH895	5	ready	1	-2	0.093307609	0.394227772
RH895	5	ready	1	-3	-0.073674846	0.16379962
RH895	5	ready	1	-4	-0.139875344	-0.191465242
RH895	5	ready	1	-5	-0.011874203	0.199902343
RH895	6	ready	0	-1	0.190058783	0.283054312
RH895	6	ready	0	-2	0.092909358	0.164834079
RH895	6	ready	0	-3	0.027368215	0.028972038
RH895	6	ready	0	-4	-0.017114963	0.005820663
RH895	6	ready	0	-5	0.056059106	0.074201619
RH895	6	ready	1	-1	0.07515272	0.059027319
RH895	6	ready	1	-2	-0.05632718	0.042317311
RH895	6	ready	1	-3	0.093459673	-0.023812516
RH895	6	ready	1	-4	-0.040987759	0.079795069
RH895	6	ready	1	-5	0.025266728	0.094492344
RH903	0	iti_2sec	0	-1	0.269964065	0.326447446
RH903	0	iti_2sec	0	-2	0.264451646	0.173064067
RH903	0	iti_2sec	0	-3	0.173370071	0.105186847
RH903	0	iti_2sec	0	-4	0.198946474	0.154399148
RH903	0	iti_2sec	0	-5	0.157314075	0.266707324
RH903	0	iti_2sec	1	-1	0.470750432	0.301771656
RH903	0	iti_2sec	1	-2	0.190930794	0.16898064
RH903	0	iti_2sec	1	-3	0.227906425	0.044698759
RH903	0	iti_2sec	1	-4	0.252902454	0.338471712
RH903	0	iti_2sec	1	-5	0.145974125	0.131838481
RH903	1	iti_2sec	0	-1	0.531352205	0.176889878
RH903	1	iti_2sec	0	-2	0.342280132	0.254632996
RH903	1	iti_2sec	0	-3	0.162568077	0.292430748
RH903	1	iti_2sec	0	-4	0.125146911	0.14485568
RH903	1	iti_2sec	0	-5	0.370345654	0.164039399
RH903	1	iti_2sec	1	-1	0.31463048	0.319532571
RH903	1	iti_2sec	1	-2	0.115758953	0.098927441
RH903	1	iti_2sec	1	-3	0.364071207	0.164735128
RH903	1	iti_2sec	1	-4	0.059097879	0.071429564
RH903	1	iti_2sec	1	-5	0.546418328	-0.14945885
RH903	2	iti_2sec	0	-1	0.023375574	0.023125856
RH903	2	iti_2sec	0	-2	0.094716159	0.104714891
RH903	2	iti_2sec	0	-3	0.088808228	0.14640466
RH903	2	iti_2sec	0	-4	0.074968486	0.141362806
RH903	2	iti_2sec	0	-5	0.038005834	0.151867882
RH903	2	iti_2sec	1	-1	0.117246922	0.165144549
RH903	2	iti_2sec	1	-2	0.048103055	-0.035687078
RH903	2	iti_2sec	1	-3	-0.042083219	0.032957171
RH903	2	iti_2sec	1	-4	0.143934764	0.063770168
RH903	2	iti_2sec	1	-5	0.032724014	0.164004734
RH903	3	iti_2sec	0	-1	0.719980366	0.281779086
RH903	3	iti_2sec	0	-2	2.227690042	-0.215431843
RH903	3	iti_2sec	0	-3	0.900425535	0.462060165
RH903	3	iti_2sec	0	-4	0.521703591	0.138984209
RH903	3	iti_2sec	0	-5	-2.28307192	1.330469588
RH903	3	iti_2sec	1	-1	0.857221119	0.407312405
RH903	3	iti_2sec	1	-2	-0.552160706	0.88264243
RH903	3	iti_2sec	1	-3	0.591313269	-0.94106335
RH903	3	iti_2sec	1	-4	0.163287745	-0.595122512
RH903	3	iti_2sec	1	-5	-0.480198515	0.861289611
RH903	4	iti_2sec	0	-1	0.012151223	0.01984329
RH903	4	iti_2sec	0	-2	0.009514588	0.016146449
RH903	4	iti_2sec	0	-3	0.010505726	0.001180009
RH903	4	iti_2sec	0	-4	0.01342922	0.009135172
RH903	4	iti_2sec	0	-5	0.013623147	0.006457329
RH903	4	iti_2sec	1	-1	0.012581132	0.020026252
RH903	4	iti_2sec	1	-2	0.010866939	0.011021159
RH903	4	iti_2sec	1	-3	0.016618254	0.01999807
RH903	4	iti_2sec	1	-4	0.011572706	0.014755676
RH903	4	iti_2sec	1	-5	0.000516728	0.009809005
RH903	5	iti_2sec	0	-1	0.719690183	-0.008666081
RH903	5	iti_2sec	0	-2	0.168290415	0.072789603
RH903	5	iti_2sec	0	-3	0.025767105	0.107334927
RH903	5	iti_2sec	0	-4	0.074675678	0.1673086
RH903	5	iti_2sec	0	-5	-0.0006106	0.147239547
RH903	5	iti_2sec	1	-1	-0.017020928	0.094510475
RH903	5	iti_2sec	1	-2	0.124844728	-0.278004457
RH903	5	iti_2sec	1	-3	-0.324531581	0.101919993
RH903	5	iti_2sec	1	-4	0.174447739	0.033715323
RH903	5	iti_2sec	1	-5	0.246477764	0.191803585
RH905	0	iti_2sec	0	-1	0.104769143	0.125490726
RH905	0	iti_2sec	0	-2	0.060281711	0.073457996
RH905	0	iti_2sec	0	-3	0.064646839	0.080776252
RH905	0	iti_2sec	0	-4	0.029259021	0.048305434
RH905	0	iti_2sec	0	-5	0.044117081	0.052570041
RH905	0	iti_2sec	1	-1	0.074239726	0.132051637
RH905	0	iti_2sec	1	-2	0.093834169	0.074367755
RH905	0	iti_2sec	1	-3	0.008260607	0.022769397
RH905	0	iti_2sec	1	-4	0.025341275	0.062861673
RH905	0	iti_2sec	1	-5	0.028838089	0.05941548
RH905	1	iti_2sec	0	-1	0.033451065	0.028615729
RH905	1	iti_2sec	0	-2	-0.013384259	0.020990537
RH905	1	iti_2sec	0	-3	0.016206745	0.038792061
RH905	1	iti_2sec	0	-4	0.01372358	0.042840543
RH905	1	iti_2sec	0	-5	0.03422045	0.067624371
RH905	1	iti_2sec	1	-1	0.026133379	0.017630077
RH905	1	iti_2sec	1	-2	0.003934204	0.025619948
RH905	1	iti_2sec	1	-3	0.002198822	0.024808654
RH905	1	iti_2sec	1	-4	-0.011282147	0.031157741
RH905	1	iti_2sec	1	-5	0.022882289	0.062365672
RH905	2	iti_2sec	0	-1	0.528907155	0.57227642
RH905	2	iti_2sec	0	-2	0.212160454	0.134365354
RH905	2	iti_2sec	0	-3	0.2333216	-0.127378062
RH905	2	iti_2sec	0	-4	0.269032671	0.203325988
RH905	2	iti_2sec	0	-5	0.20252243	0.043880834
RH905	2	iti_2sec	1	-1	0.13675727	0.45003802
RH905	2	iti_2sec	1	-2	0.192041915	0.145574741
RH905	2	iti_2sec	1	-3	0.259506807	0.011404219
RH905	2	iti_2sec	1	-4	-0.043175245	0.09536944
RH905	2	iti_2sec	1	-5	0.065260884	0.282948333
RH905	3	iti_2sec	0	-1	0.934366194	0.460179969
RH905	3	iti_2sec	0	-2	0.361398595	0.225541798
RH905	3	iti_2sec	0	-3	0.084834147	0.304192139
RH905	3	iti_2sec	0	-4	0.591862081	-0.098236167
RH905	3	iti_2sec	0	-5	0.290046811	-0.04226377
RH905	3	iti_2sec	1	-1	-0.847380582	0.767156479
RH905	3	iti_2sec	1	-2	0.044502947	0.000628951
RH905	3	iti_2sec	1	-3	-0.158201504	0.976693835
RH905	3	iti_2sec	1	-4	0.574181423	0.130836651
RH905	3	iti_2sec	1	-5	-0.030036248	0.122450733
RH905	4	iti_2sec	0	-1	0.747709228	0.501753129
RH905	4	iti_2sec	0	-2	0.344451052	0.5601942
RH905	4	iti_2sec	0	-3	0.069785833	-0.067451551
RH905	4	iti_2sec	0	-4	0.16447333	0.043198406
RH905	4	iti_2sec	0	-5	0.20083317	0.216867626
RH905	4	iti_2sec	1	-1	0.581080033	1.278499737
RH905	4	iti_2sec	1	-2	0.478434656	0.479707075
RH905	4	iti_2sec	1	-3	-0.13506865	-0.62182615
RH905	4	iti_2sec	1	-4	0.649575166	0.22686916
RH905	4	iti_2sec	1	-5	0.280959542	-0.100824833
RH907	0	iti_2sec	0	-1	1.058497463	-0.061674139
RH907	0	iti_2sec	0	-2	0.491042033	0.065796313
RH907	0	iti_2sec	0	-3	0.415055837	0.041887241
RH907	0	iti_2sec	0	-4	0.222377147	0.19348273
RH907	0	iti_2sec	0	-5	0.484163184	0.183338027
RH907	0	iti_2sec	1	-1	1.515367135	-0.007579982
RH907	0	iti_2sec	1	-2	0.107571084	0.569798642
RH907	0	iti_2sec	1	-3	0.16274043	0.280211098
RH907	0	iti_2sec	1	-4	-0.564940765	0.289892349
RH907	0	iti_2sec	1	-5	-0.137823647	-0.064701283
RH907	1	iti_2sec	0	-1	0.927871143	0.032023877
RH907	1	iti_2sec	0	-2	-0.094892778	0.318803611
RH907	1	iti_2sec	0	-3	-0.213677725	0.121190176
RH907	1	iti_2sec	0	-4	-0.045517754	0.189881525
RH907	1	iti_2sec	0	-5	0.455448326	0.030082353
RH907	1	iti_2sec	1	-1	0.43681789	-0.40333567
RH907	1	iti_2sec	1	-2	0.24891595	0.203304952
RH907	1	iti_2sec	1	-3	0.141822119	0.018208957
RH907	1	iti_2sec	1	-4	0.034795159	0.25561698
RH907	1	iti_2sec	1	-5	-0.157959532	0.354524644
RH907	2	iti_2sec	0	-1	0.560896349	0.05404399
RH907	2	iti_2sec	0	-2	0.18871264	-0.003248639
RH907	2	iti_2sec	0	-3	0.13735015	0.105986472
RH907	2	iti_2sec	0	-4	0.074244274	0.028106326
RH907	2	iti_2sec	0	-5	0.23712729	0.18259839
RH907	2	iti_2sec	1	-1	0.478650713	0.529023496
RH907	2	iti_2sec	1	-2	0.262264678	-0.117582228
RH907	2	iti_2sec	1	-3	0.174362338	0.086893761
RH907	2	iti_2sec	1	-4	0.11320211	0.291513109
RH907	2	iti_2sec	1	-5	0.337613161	0.302087315
RH907	3	iti_2sec	0	-1	0.112819777	0.165246398
RH907	3	iti_2sec	0	-2	0.156956327	0.167613629
RH907	3	iti_2sec	0	-3	0.113335223	0.087601356
RH907	3	iti_2sec	0	-4	0.128768329	0.156326983
RH907	3	iti_2sec	0	-5	0.062368063	0.131705584
RH907	3	iti_2sec	1	-1	0.139478302	0.21568249
RH907	3	iti_2sec	1	-2	0.047532827	0.119974739
RH907	3	iti_2sec	1	-3	0.116045018	0.196792681
RH907	3	iti_2sec	1	-4	0.06247929	0.015433192
RH907	3	iti_2sec	1	-5	0.012344631	0.082918057
RH907	4	iti_2sec	0	-1	1.171576912	-0.575741135
RH907	4	iti_2sec	0	-2	1.163778765	-0.215552673
RH907	4	iti_2sec	0	-3	0.378866855	0.162377999
RH907	4	iti_2sec	0	-4	0.386667379	0.209896187
RH907	4	iti_2sec	0	-5	0.407766021	0.466861986
RH907	4	iti_2sec	1	-1	0.577370901	-0.681375526
RH907	4	iti_2sec	1	-2	0.557626041	0.571470471
RH907	4	iti_2sec	1	-3	-0.498973175	0.600769937
RH907	4	iti_2sec	1	-4	0.06409512	-0.231019131
RH907	4	iti_2sec	1	-5	0.17317065	0.715863572
RH907	5	iti_2sec	0	-1	0.43022329	0.120376503
RH907	5	iti_2sec	0	-2	0.297178908	0.070521013
RH907	5	iti_2sec	0	-3	0.108432786	0.150807244
RH907	5	iti_2sec	0	-4	0.14587504	-0.033633516
RH907	5	iti_2sec	0	-5	0.146580514	0.003193279
RH907	5	iti_2sec	1	-1	0.373354797	0.294311758
RH907	5	iti_2sec	1	-2	0.193842637	0.009890428
RH907	5	iti_2sec	1	-3	0.080046566	0.121320148
RH907	5	iti_2sec	1	-4	0.507938801	0.156882868
RH907	5	iti_2sec	1	-5	0.176167287	-0.111818242
RH915	0	iti_2sec	0	-1	0.028021204	0.038188779
RH915	0	iti_2sec	0	-2	0.017214294	0.023888502
RH915	0	iti_2sec	0	-3	-0.004944413	0.006675842
RH915	0	iti_2sec	0	-4	-0.01218486	-0.002526322
RH915	0	iti_2sec	0	-5	0.020653785	0.037205388
RH915	0	iti_2sec	1	-1	0.039523612	0.028953501
RH915	0	iti_2sec	1	-2	-0.019723653	0.011421011
RH915	0	iti_2sec	1	-3	0.015279526	0.027719028
RH915	0	iti_2sec	1	-4	0.025629765	0.01971811
RH915	0	iti_2sec	1	-5	0.041410462	0.02070582
RH915	1	iti_2sec	0	-1	0.227695434	-0.065764337
RH915	1	iti_2sec	0	-2	0.061405865	0.074552307
RH915	1	iti_2sec	0	-3	0.217997979	-0.213451327
RH915	1	iti_2sec	0	-4	0.172687939	-0.122656793
RH915	1	iti_2sec	0	-5	0.0553314	0.054191712
RH915	1	iti_2sec	1	-1	0.279361749	-0.029914673
RH915	1	iti_2sec	1	-2	0.063926579	0.309376962
RH915	1	iti_2sec	1	-3	-0.237395658	0.097356679
RH915	1	iti_2sec	1	-4	0.109565249	0.075556764
RH915	1	iti_2sec	1	-5	0.014101309	0.127160141
RH915	2	iti_2sec	0	-1	0.12336436	0.051369513
RH915	2	iti_2sec	0	-2	0.070408933	0.047126235
RH915	2	iti_2sec	0	-3	0.178367167	-0.019414304
RH915	2	iti_2sec	0	-4	0.027172652	0.074355704
RH915	2	iti_2sec	0	-5	-0.042237867	0.009561717
RH915	2	iti_2sec	1	-1	0.093798431	0.10965487
RH915	2	iti_2sec	1	-2	0.131089844	0.05570409
RH915	2	iti_2sec	1	-3	0.039631386	0.100013982
RH915	2	iti_2sec	1	-4	-0.0861271	-0.027274292
RH915	2	iti_2sec	1	-5	-0.121874686	0.093918745
RH915	3	iti_2sec	0	-1	0.658805857	0.120882969
RH915	3	iti_2sec	0	-2	0.169908146	0.229622157
RH915	3	iti_2sec	0	-3	0.135553446	0.078289573
RH915	3	iti_2sec	0	-4	0.219501481	-0.00664805
RH915	3	iti_2sec	0	-5	-0.056230932	0.220971144
RH915	3	iti_2sec	1	-1	0.133365201	0.485668103
RH915	3	iti_2sec	1	-2	0.278366475	0.158519103
RH915	3	iti_2sec	1	-3	0.114631692	0.275368396
RH915	3	iti_2sec	1	-4	-0.51638268	0.416788259
RH915	3	iti_2sec	1	-5	0.529495267	0.26117951
RH915	4	iti_2sec	0	-1	0.2788455	0.138929036
RH915	4	iti_2sec	0	-2	0.077055571	0.157249751
RH915	4	iti_2sec	0	-3	0.013904077	0.054600088
RH915	4	iti_2sec	0	-4	0.063440485	0.080640462
RH915	4	iti_2sec	0	-5	0.021772709	0.019913869
RH915	4	iti_2sec	1	-1	0.244797573	0.166443023
RH915	4	iti_2sec	1	-2	-0.021956804	0.075655465
RH915	4	iti_2sec	1	-3	0.119889598	0.062530179
RH915	4	iti_2sec	1	-4	-0.125348721	0.024121512
RH915	4	iti_2sec	1	-5	0.149553505	0.152988265
RH915	5	iti_2sec	0	-1	0.313800636	-0.020377364
RH915	5	iti_2sec	0	-2	-0.046670184	0.012164981
RH915	5	iti_2sec	0	-3	0.16571427	0.04110722
RH915	5	iti_2sec	0	-4	-0.030052443	0.052274885
RH915	5	iti_2sec	0	-5	-0.038456895	0.057536997
RH915	5	iti_2sec	1	-1	0.191882088	0.135153176
RH915	5	iti_2sec	1	-2	0.069302777	0.082362781
RH915	5	iti_2sec	1	-3	0.143915144	0.033070684
RH915	5	iti_2sec	1	-4	0.023162056	-0.004422209
RH915	5	iti_2sec	1	-5	-0.018071255	0.115527621
RH915	6	iti_2sec	0	-1	0.106784433	0.109671934
RH915	6	iti_2sec	0	-2	0.049802908	0.038645641
RH915	6	iti_2sec	0	-3	0.054883983	0.061531076
RH915	6	iti_2sec	0	-4	0.009844106	0.014976696
RH915	6	iti_2sec	0	-5	0.009512063	0.012982067
RH915	6	iti_2sec	1	-1	0.050609507	0.103365855
RH915	6	iti_2sec	1	-2	0.031706607	0.042578147
RH915	6	iti_2sec	1	-3	0.018373058	0.028064964
RH915	6	iti_2sec	1	-4	0.027571632	-0.037707447
RH915	6	iti_2sec	1	-5	-0.013307756	-0.055525652
RH916	0	iti_2sec	0	-1	0.110005771	-0.020761543
RH916	0	iti_2sec	0	-2	0.276415171	-0.130077112
RH916	0	iti_2sec	0	-3	0.051619278	0.109243681
RH916	0	iti_2sec	0	-4	0.032634353	0.075306515
RH916	0	iti_2sec	0	-5	-0.108785135	0.085599438
RH916	0	iti_2sec	1	-1	0.088273015	0.176027159
RH916	0	iti_2sec	1	-2	0.008303151	0.113235713
RH916	0	iti_2sec	1	-3	0.109929739	0.103781516
RH916	0	iti_2sec	1	-4	0.090954018	0.009357427
RH916	0	iti_2sec	1	-5	-0.060583292	0.086866098
RH916	1	iti_2sec	0	-1	0.659128134	-0.361859307
RH916	1	iti_2sec	0	-2	0.389912787	0.309689954
RH916	1	iti_2sec	0	-3	0.038457002	0.396023516
RH916	1	iti_2sec	0	-4	-0.497387595	0.632133939
RH916	1	iti_2sec	0	-5	0.389883958	-0.186470124
RH916	1	iti_2sec	1	-1	0.011270209	-0.222471316
RH916	1	iti_2sec	1	-2	0.534655621	-0.470315871
RH916	1	iti_2sec	1	-3	0.761619358	0.071963187
RH916	1	iti_2sec	1	-4	0.732427841	-0.471201734
RH916	1	iti_2sec	1	-5	-0.09565949	-0.144256665
RH916	2	iti_2sec	0	-1	0.483711134	-0.009125426
RH916	2	iti_2sec	0	-2	0.504349637	0.119493293
RH916	2	iti_2sec	0	-3	0.078482225	0.086190814
RH916	2	iti_2sec	0	-4	0.145242833	0.039809502
RH916	2	iti_2sec	0	-5	0.043763732	0.006309682
RH916	2	iti_2sec	1	-1	0.480082913	0.091583027
RH916	2	iti_2sec	1	-2	0.328067105	0.076217835
RH916	2	iti_2sec	1	-3	-0.204488574	0.166818389
RH916	2	iti_2sec	1	-4	0.079790492	-0.180539503
RH916	2	iti_2sec	1	-5	0.300864085	0.036136653
RH916	3	iti_2sec	0	-1	0.229497741	0.063705915
RH916	3	iti_2sec	0	-2	0.236695055	0.14050212
RH916	3	iti_2sec	0	-3	0.067728406	0.132849171
RH916	3	iti_2sec	0	-4	-0.014611008	0.146593807
RH916	3	iti_2sec	0	-5	0.219896474	0.198859904
RH916	3	iti_2sec	1	-1	0.078093715	-0.030446747
RH916	3	iti_2sec	1	-2	0.10295594	0.076852173
RH916	3	iti_2sec	1	-3	0.205809777	0.114875836
RH916	3	iti_2sec	1	-4	-0.205581831	-0.167969851
RH916	3	iti_2sec	1	-5	-0.004426409	0.175568
RH916	4	iti_2sec	0	-1	0.03192402	0.014533105
RH916	4	iti_2sec	0	-2	0.066809435	0.112122298
RH916	4	iti_2sec	0	-3	0.042439046	0.024655959
RH916	4	iti_2sec	0	-4	0.026620853	0.037840676
RH916	4	iti_2sec	0	-5	-0.004846831	-0.006442299
RH916	4	iti_2sec	1	-1	0.009866221	0.02973153
RH916	4	iti_2sec	1	-2	0.024250055	0.092966779
RH916	4	iti_2sec	1	-3	-0.014018842	0.009872429
RH916	4	iti_2sec	1	-4	0.008880522	0.018426545
RH916	4	iti_2sec	1	-5	0.03392176	0.017702321
RH916	5	iti_2sec	0	-1	0.147545114	0.018102896
RH916	5	iti_2sec	0	-2	0.17517488	0.119442164
RH916	5	iti_2sec	0	-3	0.111055516	0.118047941
RH916	5	iti_2sec	0	-4	0.107412104	0.041675592
RH916	5	iti_2sec	0	-5	0.125628909	-0.073792927
RH916	5	iti_2sec	1	-1	0.077237142	0.211170248
RH916	5	iti_2sec	1	-2	0.092322188	-0.015486947
RH916	5	iti_2sec	1	-3	-0.072242955	0.049490829
RH916	5	iti_2sec	1	-4	0.152467154	0.057265668
RH916	5	iti_2sec	1	-5	-0.029417468	0.126043485
RH916	6	iti_2sec	0	-1	1.165811945	0.065458679
RH916	6	iti_2sec	0	-2	0.62529648	-0.149210267
RH916	6	iti_2sec	0	-3	0.642841011	-0.089674746
RH916	6	iti_2sec	0	-4	-0.24641106	0.437845
RH916	6	iti_2sec	0	-5	-0.030083275	0.156137816
RH916	6	iti_2sec	1	-1	0.420498625	-0.0301177
RH916	6	iti_2sec	1	-2	0.318774331	0.283550263
RH916	6	iti_2sec	1	-3	0.015100325	0.141332416
RH916	6	iti_2sec	1	-4	0.223385325	0.106757804
RH916	6	iti_2sec	1	-5	0.336419052	0.443698153
RH899	0	iti_2sec	0	-1	1.08670244	0.527204997
RH899	0	iti_2sec	0	-2	0.50971084	0.106693716
RH899	0	iti_2sec	0	-3	0.082294274	0.194913355
RH899	0	iti_2sec	0	-4	0.246705823	0.062287937
RH899	0	iti_2sec	0	-5	0.042338137	0.079962975
RH899	0	iti_2sec	1	-1	1.309810395	0.553079435
RH899	0	iti_2sec	1	-2	0.234644917	-0.364808107
RH899	0	iti_2sec	1	-3	0.270741979	-0.058364146
RH899	0	iti_2sec	1	-4	-0.294595608	0.202575297
RH899	0	iti_2sec	1	-5	0.335971514	0.652055249
RH899	1	iti_2sec	0	-1	0.852962607	0.695582251
RH899	1	iti_2sec	0	-2	0.360437834	0.284204012
RH899	1	iti_2sec	0	-3	0.261092273	-0.276271454
RH899	1	iti_2sec	0	-4	0.171734111	0.240820545
RH899	1	iti_2sec	0	-5	-0.148890188	0.382730612
RH899	1	iti_2sec	1	-1	0.69465361	0.779586229
RH899	1	iti_2sec	1	-2	-0.0676505	0.602038316
RH899	1	iti_2sec	1	-3	-0.518861792	0.311964316
RH899	1	iti_2sec	1	-4	0.704161083	-0.083032336
RH899	1	iti_2sec	1	-5	0.322732612	0.156891553
RH899	2	iti_2sec	0	-1	0.202983643	0.026856436
RH899	2	iti_2sec	0	-2	0.138468935	0.075116685
RH899	2	iti_2sec	0	-3	-0.111853067	0.077472419
RH899	2	iti_2sec	0	-4	0.108561808	-0.061445407
RH899	2	iti_2sec	0	-5	0.105264529	-0.023145161
RH899	2	iti_2sec	1	-1	0.143863568	0.113411388
RH899	2	iti_2sec	1	-2	0.086072543	0.105442468
RH899	2	iti_2sec	1	-3	0.043955286	-0.00613917
RH899	2	iti_2sec	1	-4	0.023725863	0.030104787
RH899	2	iti_2sec	1	-5	0.158828699	0.050800201
RH899	3	iti_2sec	0	-1	0.336875603	0.36826682
RH899	3	iti_2sec	0	-2	0.382093307	0.299734049
RH899	3	iti_2sec	0	-3	0.191202405	0.333207268
RH899	3	iti_2sec	0	-4	0.089865687	0.264543326
RH899	3	iti_2sec	0	-5	0.246136382	0.108413003
RH899	3	iti_2sec	1	-1	0.552344888	0.918380432
RH899	3	iti_2sec	1	-2	0.059814423	0.184742242
RH899	3	iti_2sec	1	-3	0.231108201	0.266687364
RH899	3	iti_2sec	1	-4	0.352853734	-0.062540702
RH899	3	iti_2sec	1	-5	-0.210755993	0.241568135
RH899	4	iti_2sec	0	-1	0.350310091	0.115024426
RH899	4	iti_2sec	0	-2	0.248766035	0.170723793
RH899	4	iti_2sec	0	-3	0.204678353	0.112805582
RH899	4	iti_2sec	0	-4	0.099394697	0.094396512
RH899	4	iti_2sec	0	-5	0.09823637	0.192820978
RH899	4	iti_2sec	1	-1	0.425234948	0.243619746
RH899	4	iti_2sec	1	-2	0.188075373	0.140353064
RH899	4	iti_2sec	1	-3	0.260161858	0.34112759
RH899	4	iti_2sec	1	-4	0.009067616	0.024603309
RH899	4	iti_2sec	1	-5	0.087464948	0.101156659
RH899	5	iti_2sec	0	-1	0.420076865	-0.157794186
RH899	5	iti_2sec	0	-2	0.138684457	-0.027017651
RH899	5	iti_2sec	0	-3	0.295590406	-0.040758735
RH899	5	iti_2sec	0	-4	0.186768656	0.037529613
RH899	5	iti_2sec	0	-5	0.05715574	0.062871334
RH899	5	iti_2sec	1	-1	0.172908927	-0.062145237
RH899	5	iti_2sec	1	-2	0.043080137	0.152384995
RH899	5	iti_2sec	1	-3	0.000664733	0.00117105
RH899	5	iti_2sec	1	-4	-0.109431269	0.186543442
RH899	5	iti_2sec	1	-5	0.028740272	0.085894682
RH899	6	iti_2sec	0	-1	0.342644791	0.165822063
RH899	6	iti_2sec	0	-2	0.073648724	0.063663145
RH899	6	iti_2sec	0	-3	0.360083659	0.065539337
RH899	6	iti_2sec	0	-4	0.181973066	0.145479899
RH899	6	iti_2sec	0	-5	0.061592037	-0.023800527
RH899	6	iti_2sec	1	-1	0.155180075	0.157247511
RH899	6	iti_2sec	1	-2	0.182126201	-0.053304879
RH899	6	iti_2sec	1	-3	0.190976602	0.206019033
RH899	6	iti_2sec	1	-4	0.246243038	0.092085248
RH899	6	iti_2sec	1	-5	0.122302615	0.276059286
RH899	7	iti_2sec	0	-1	1.897584093	-1.507073196
RH899	7	iti_2sec	0	-2	1.445681126	-0.077693971
RH899	7	iti_2sec	0	-3	-0.349625384	0.384260961
RH899	7	iti_2sec	0	-4	0.919445282	-0.050654546
RH899	7	iti_2sec	0	-5	1.161316354	-0.258160728
RH899	7	iti_2sec	1	-1	1.398682773	-0.222636372
RH899	7	iti_2sec	1	-2	0.853467906	-0.168005437
RH899	7	iti_2sec	1	-3	-0.969104369	0.724804335
RH899	7	iti_2sec	1	-4	0.74566104	-0.532475579
RH899	7	iti_2sec	1	-5	0.250637931	0.211769622
RH899	8	iti_2sec	0	-1	0.98295654	-0.550626056
RH899	8	iti_2sec	0	-2	-0.226919303	0.10666547
RH899	8	iti_2sec	0	-3	0.784826074	-0.201064897
RH899	8	iti_2sec	0	-4	0.07265557	0.667011586
RH899	8	iti_2sec	0	-5	-0.280262749	0.463867238
RH899	8	iti_2sec	1	-1	0.876015669	-0.330130607
RH899	8	iti_2sec	1	-2	0.313758843	-0.000670044
RH899	8	iti_2sec	1	-3	0.344899859	0.078615514
RH899	8	iti_2sec	1	-4	-0.656615199	0.687310023
RH899	8	iti_2sec	1	-5	0.593891671	-0.234690506
RH897	0	iti_2sec	0	-1	0.462790084	0.408982438
RH897	0	iti_2sec	0	-2	0.348867871	0.163404055
RH897	0	iti_2sec	0	-3	0.184020866	0.09801111
RH897	0	iti_2sec	0	-4	0.208643809	0.01928703
RH897	0	iti_2sec	0	-5	0.037716152	0.031296181
RH897	0	iti_2sec	1	-1	0.264804226	0.291936749
RH897	0	iti_2sec	1	-2	0.552132781	0.288810289
RH897	0	iti_2sec	1	-3	-0.099543602	0.374419096
RH897	0	iti_2sec	1	-4	0.133296421	-0.114665009
RH897	0	iti_2sec	1	-5	0.304695618	0.52905606
RH897	1	iti_2sec	0	-1	0.061448696	0.113998234
RH897	1	iti_2sec	0	-2	0.066996179	0.191209863
RH897	1	iti_2sec	0	-3	0.061180526	0.010740243
RH897	1	iti_2sec	0	-4	0.058141204	0.065145787
RH897	1	iti_2sec	0	-5	-0.003165137	-0.030650969
RH897	1	iti_2sec	1	-1	0.119113666	0.166012083
RH897	1	iti_2sec	1	-2	0.057026642	0.008932883
RH897	1	iti_2sec	1	-3	0.134194791	0.099614669
RH897	1	iti_2sec	1	-4	0.009905937	0.093160452
RH897	1	iti_2sec	1	-5	-0.015298466	0.013609771
RH897	2	iti_2sec	0	-1	0.39474577	0.080747998
RH897	2	iti_2sec	0	-2	0.120764978	0.105357276
RH897	2	iti_2sec	0	-3	0.188282446	0.152630539
RH897	2	iti_2sec	0	-4	0.045164964	0.075445153
RH897	2	iti_2sec	0	-5	-0.020144149	0.209382343
RH897	2	iti_2sec	1	-1	0.284891664	0.174822842
RH897	2	iti_2sec	1	-2	0.153450609	0.152872917
RH897	2	iti_2sec	1	-3	0.092075804	0.246724421
RH897	2	iti_2sec	1	-4	-0.125078216	0.06755307
RH897	2	iti_2sec	1	-5	0.078376465	0.064486941
RH897	3	iti_2sec	0	-1	0.174257306	-0.036796518
RH897	3	iti_2sec	0	-2	0.135056363	0.130821661
RH897	3	iti_2sec	0	-3	0.086668943	0.068246906
RH897	3	iti_2sec	0	-4	0.028831691	0.127210341
RH897	3	iti_2sec	0	-5	0.085613583	0.0372323
RH897	3	iti_2sec	1	-1	0.046014271	0.093505144
RH897	3	iti_2sec	1	-2	0.169946258	-0.049696384
RH897	3	iti_2sec	1	-3	0.190396494	0.088923612
RH897	3	iti_2sec	1	-4	0.04064481	0.127436943
RH897	3	iti_2sec	1	-5	0.117235792	0.058062991
RH897	4	iti_2sec	0	-1	0.191681836	0.220725739
RH897	4	iti_2sec	0	-2	0.078166374	0.099708901
RH897	4	iti_2sec	0	-3	0.024563524	0.048876416
RH897	4	iti_2sec	0	-4	0.09814302	0.014707435
RH897	4	iti_2sec	0	-5	0.095100155	0.039701192
RH897	4	iti_2sec	1	-1	0.141031685	0.232752919
RH897	4	iti_2sec	1	-2	0.105825576	0.083602007
RH897	4	iti_2sec	1	-3	0.103864717	0.142759564
RH897	4	iti_2sec	1	-4	0.04605112	0.103468418
RH897	4	iti_2sec	1	-5	0.064415928	-0.006728652
RH897	5	iti_2sec	0	-1	0.483835001	0.194840394
RH897	5	iti_2sec	0	-2	0.208725993	0.015379653
RH897	5	iti_2sec	0	-3	0.165965329	0.06121919
RH897	5	iti_2sec	0	-4	0.171862264	0.009455791
RH897	5	iti_2sec	0	-5	-0.01880478	0.208072938
RH897	5	iti_2sec	1	-1	0.159830717	0.140395665
RH897	5	iti_2sec	1	-2	0.105179314	0.04635126
RH897	5	iti_2sec	1	-3	0.121069626	0.063346144
RH897	5	iti_2sec	1	-4	-0.073300225	0.482573008
RH897	5	iti_2sec	1	-5	-0.049887617	0.243380602
RH897	6	iti_2sec	0	-1	0.653588876	0.231876311
RH897	6	iti_2sec	0	-2	0.237841244	0.149602447
RH897	6	iti_2sec	0	-3	0.215534403	0.111394874
RH897	6	iti_2sec	0	-4	0.074732444	0.170448989
RH897	6	iti_2sec	0	-5	0.026271737	0.179600848
RH897	6	iti_2sec	1	-1	0.545749614	0.134862266
RH897	6	iti_2sec	1	-2	0.572619029	0.167835929
RH897	6	iti_2sec	1	-3	0.193196738	0.02357424
RH897	6	iti_2sec	1	-4	0.427723245	0.284154305
RH897	6	iti_2sec	1	-5	0.135922776	0.164809877
RH896	0	iti_2sec	0	-1	0.249552663	0.219129838
RH896	0	iti_2sec	0	-2	0.087895344	0.10750855
RH896	0	iti_2sec	0	-3	0.176846488	-0.081647238
RH896	0	iti_2sec	0	-4	0.032573558	0.095050454
RH896	0	iti_2sec	0	-5	0.231155632	0.089330679
RH896	0	iti_2sec	1	-1	0.412215671	0.3048296
RH896	0	iti_2sec	1	-2	0.184186073	0.000204823
RH896	0	iti_2sec	1	-3	0.214151743	0.140445254
RH896	0	iti_2sec	1	-4	-0.084856035	0.107979243
RH896	0	iti_2sec	1	-5	0.194296109	0.036879464
RH896	1	iti_2sec	0	-1	2.953117504	-2.457848
RH896	1	iti_2sec	0	-2	1.660129449	-0.576124108
RH896	1	iti_2sec	0	-3	2.16873341	-1.264344773
RH896	1	iti_2sec	0	-4	0.939969701	0.139891299
RH896	1	iti_2sec	0	-5	-0.222185581	0.302747324
RH896	1	iti_2sec	1	-1	1.283481764	-0.409230675
RH896	1	iti_2sec	1	-2	0.083696504	0.195656205
RH896	1	iti_2sec	1	-3	-0.17735816	0.293569231
RH896	1	iti_2sec	1	-4	0.418104437	0.360731098
RH896	1	iti_2sec	1	-5	-0.303391591	0.670035125
RH896	2	iti_2sec	0	-1	2.623837301	-0.476767621
RH896	2	iti_2sec	0	-2	0.24845834	0.763557089
RH896	2	iti_2sec	0	-3	-0.06840758	-0.604114939
RH896	2	iti_2sec	0	-4	2.408695094	-0.390990229
RH896	2	iti_2sec	0	-5	0.762485296	1.598662196
RH896	2	iti_2sec	1	-1	0.123894544	0.489685062
RH896	2	iti_2sec	1	-2	0.392399694	1.170656025
RH896	2	iti_2sec	1	-3	-0.861906527	0.801937791
RH896	2	iti_2sec	1	-4	-0.263992539	-0.601093391
RH896	2	iti_2sec	1	-5	1.285344896	-1.019957619
RH896	3	iti_2sec	0	-1	0.405200547	-0.081618174
RH896	3	iti_2sec	0	-2	0.683862753	0.156820191
RH896	3	iti_2sec	0	-3	-0.213660468	0.66584085
RH896	3	iti_2sec	0	-4	0.000406323	0.225790968
RH896	3	iti_2sec	0	-5	-0.113528246	0.182564679
RH896	3	iti_2sec	1	-1	0.699706095	0.022191413
RH896	3	iti_2sec	1	-2	0.269705427	-0.007496405
RH896	3	iti_2sec	1	-3	0.338189762	0.196651863
RH896	3	iti_2sec	1	-4	0.158629218	0.378288149
RH896	3	iti_2sec	1	-5	0.059492836	0.048099297
RH896	4	iti_2sec	0	-1	3.2973695	-1.520799228
RH896	4	iti_2sec	0	-2	1.259950054	1.895002737
RH896	4	iti_2sec	0	-3	-2.453540327	1.390885766
RH896	4	iti_2sec	0	-4	-1.26680731	1.396111989
RH896	4	iti_2sec	0	-5	2.182762678	0.533728633
RH896	4	iti_2sec	1	-1	5.269623713	-0.294441647
RH896	4	iti_2sec	1	-2	0.345243205	1.085868987
RH896	4	iti_2sec	1	-3	-0.110975728	0.114785611
RH896	4	iti_2sec	1	-4	-0.011146847	1.931361745
RH896	4	iti_2sec	1	-5	2.891163447	-1.158431479
RH896	5	iti_2sec	0	-1	0.122038238	0.099599849
RH896	5	iti_2sec	0	-2	0.083228292	0.066614996
RH896	5	iti_2sec	0	-3	0.027925318	0.02795079
RH896	5	iti_2sec	0	-4	0.064091621	0.082197506
RH896	5	iti_2sec	0	-5	0.030163812	0.016376417
RH896	5	iti_2sec	1	-1	0.05588493	0.060857726
RH896	5	iti_2sec	1	-2	0.072119549	0.043921161
RH896	5	iti_2sec	1	-3	0.036501505	0.080839266
RH896	5	iti_2sec	1	-4	0.051179296	0.005026452
RH896	5	iti_2sec	1	-5	0.018693679	-0.014794326
RH895	0	iti_2sec	0	-1	0.467774703	0.369477111
RH895	0	iti_2sec	0	-2	0.341576859	0.284864697
RH895	0	iti_2sec	0	-3	0.138118009	0.210972601
RH895	0	iti_2sec	0	-4	0.150952918	0.018629118
RH895	0	iti_2sec	0	-5	0.188924167	-0.025888106
RH895	0	iti_2sec	1	-1	0.692519759	0.551309946
RH895	0	iti_2sec	1	-2	0.366716307	0.10901941
RH895	0	iti_2sec	1	-3	0.102112372	0.29136031
RH895	0	iti_2sec	1	-4	0.128711656	0.003769493
RH895	0	iti_2sec	1	-5	-0.061646705	0.046760814
RH895	1	iti_2sec	0	-1	0.421505406	0.404429084
RH895	1	iti_2sec	0	-2	0.230443401	0.252917049
RH895	1	iti_2sec	0	-3	0.337196494	0.008563922
RH895	1	iti_2sec	0	-4	0.122366972	0.136622272
RH895	1	iti_2sec	0	-5	-0.033501189	0.096830936
RH895	1	iti_2sec	1	-1	-0.056940871	0.435542064
RH895	1	iti_2sec	1	-2	0.133662185	0.472377317
RH895	1	iti_2sec	1	-3	0.21962041	0.188669648
RH895	1	iti_2sec	1	-4	0.326320834	0.036780825
RH895	1	iti_2sec	1	-5	0.052363176	-0.066256842
RH895	2	iti_2sec	0	-1	0.30845445	0.489351398
RH895	2	iti_2sec	0	-2	0.224913178	0.325944166
RH895	2	iti_2sec	0	-3	0.19105659	0.124790652
RH895	2	iti_2sec	0	-4	0.21084106	0.130865305
RH895	2	iti_2sec	0	-5	0.076791579	0.103653566
RH895	2	iti_2sec	1	-1	0.327147908	0.524152048
RH895	2	iti_2sec	1	-2	0.297088094	0.536358972
RH895	2	iti_2sec	1	-3	0.038382018	-0.067272389
RH895	2	iti_2sec	1	-4	0.164292104	0.137667945
RH895	2	iti_2sec	1	-5	0.140285588	0.147811233
RH895	3	iti_2sec	0	-1	0.313125468	0.4553912
RH895	3	iti_2sec	0	-2	0.206280845	0.295081531
RH895	3	iti_2sec	0	-3	0.205274801	0.202978488
RH895	3	iti_2sec	0	-4	0.119329361	0.148751505
RH895	3	iti_2sec	0	-5	0.125410899	0.119445442
RH895	3	iti_2sec	1	-1	0.353877769	0.492045793
RH895	3	iti_2sec	1	-2	0.268617875	0.288756877
RH895	3	iti_2sec	1	-3	0.102586733	0.022208406
RH895	3	iti_2sec	1	-4	0.182221159	0.032654519
RH895	3	iti_2sec	1	-5	0.270299869	-0.018345407
RH895	4	iti_2sec	0	-1	1.428344626	0.574643518
RH895	4	iti_2sec	0	-2	0.772490695	-0.08685594
RH895	4	iti_2sec	0	-3	0.679459255	-0.003766569
RH895	4	iti_2sec	0	-4	0.7452185	-0.138075411
RH895	4	iti_2sec	0	-5	0.061870552	0.168847719
RH895	4	iti_2sec	1	-1	1.342073745	0.688189829
RH895	4	iti_2sec	1	-2	1.202336943	-1.092352749
RH895	4	iti_2sec	1	-3	-0.106614429	1.363725441
RH895	4	iti_2sec	1	-4	1.100112101	-0.716655392
RH895	4	iti_2sec	1	-5	0.056105308	0.651518872
RH895	5	iti_2sec	0	-1	0.04059004	0.055221778
RH895	5	iti_2sec	0	-2	0.023244846	0.027914626
RH895	5	iti_2sec	0	-3	0.011618279	0.010029503
RH895	5	iti_2sec	0	-4	0.0210562	0.023800038
RH895	5	iti_2sec	0	-5	0.022626035	0.036302003
RH895	5	iti_2sec	1	-1	0.023249675	0.03044363
RH895	5	iti_2sec	1	-2	0.026563315	0.054950194
RH895	5	iti_2sec	1	-3	0.024863094	0.044596652
RH895	5	iti_2sec	1	-4	0.022635552	0.045098474
RH895	5	iti_2sec	1	-5	0.032701345	0.053969467
RH895	6	iti_2sec	0	-1	0.184363358	0.361616858
RH895	6	iti_2sec	0	-2	-0.027936316	0.27551897
RH895	6	iti_2sec	0	-3	0.575654528	-0.227659229
RH895	6	iti_2sec	0	-4	0.050859125	-0.162892288
RH895	6	iti_2sec	0	-5	-0.421022076	0.498459149
RH895	6	iti_2sec	1	-1	0.008320394	0.764990059
RH895	6	iti_2sec	1	-2	0.350147197	-0.340266765
RH895	6	iti_2sec	1	-3	0.169243347	-0.187263095
RH895	6	iti_2sec	1	-4	0.150260229	0.702249106
RH895	6	iti_2sec	1	-5	0.224615494	-0.142578343
RH901	0	iti_5sec	0	-1	0.471435138	0.268237438
RH901	0	iti_5sec	0	-2	0.340849278	0.369650526
RH901	0	iti_5sec	0	-3	0.299666413	0.205721194
RH901	0	iti_5sec	0	-4	0.254487274	0.22987876
RH901	0	iti_5sec	0	-5	0.15423056	0.278942852
RH901	0	iti_5sec	1	-1	0.839413209	0.731227641
RH901	0	iti_5sec	1	-2	0.1959567	-0.027720693
RH901	0	iti_5sec	1	-3	-0.096456188	-0.112751341
RH901	0	iti_5sec	1	-4	0.160248666	0.172647094
RH901	0	iti_5sec	1	-5	-0.179834011	-0.061140129
RH901	1	iti_5sec	0	-1	0.089732041	0.089811062
RH901	1	iti_5sec	0	-2	0.04759695	0.037134427
RH901	1	iti_5sec	0	-3	0.045516457	0.044679599
RH901	1	iti_5sec	0	-4	0.066152756	0.064496975
RH901	1	iti_5sec	0	-5	0.050538878	0.021873446
RH901	1	iti_5sec	1	-1	0.06459192	0.091727972
RH901	1	iti_5sec	1	-2	0.067779609	0.060653534
RH901	1	iti_5sec	1	-3	0.06269663	0.000772245
RH901	1	iti_5sec	1	-4	0.015632093	0.009790005
RH901	1	iti_5sec	1	-5	0.02443542	0.032427225
RH901	2	iti_5sec	0	-1	0.012351769	0.022020679
RH901	2	iti_5sec	0	-2	0.021031309	0.024117925
RH901	2	iti_5sec	0	-3	0.011639233	0.017116841
RH901	2	iti_5sec	0	-4	0.006888078	0.016474815
RH901	2	iti_5sec	0	-5	0.0142604	0.012240729
RH901	2	iti_5sec	1	-1	0.018187578	0.026427128
RH901	2	iti_5sec	1	-2	0.016211808	0.015031074
RH901	2	iti_5sec	1	-3	0.014355874	0.009056821
RH901	2	iti_5sec	1	-4	0.012363221	0.011776863
RH901	2	iti_5sec	1	-5	0.00823916	0.006724882
RH901	3	iti_5sec	0	-1	0.701878441	1.072576259
RH901	3	iti_5sec	0	-2	0.424397558	0.407197699
RH901	3	iti_5sec	0	-3	0.063019541	0.173444531
RH901	3	iti_5sec	0	-4	0.030162124	0.173010381
RH901	3	iti_5sec	0	-5	0.023693896	0.453385559
RH901	3	iti_5sec	1	-1	0.551031359	0.609651464
RH901	3	iti_5sec	1	-2	-0.914844679	0.525526313
RH901	3	iti_5sec	1	-3	0.050492072	0.446258628
RH901	3	iti_5sec	1	-4	0.833247878	0.096220557
RH901	3	iti_5sec	1	-5	-0.330804766	0.078052376
RH905	0	iti_5sec	0	-1	2.586670946	1.22477532
RH905	0	iti_5sec	0	-2	2.092442932	-0.867663922
RH905	0	iti_5sec	0	-3	1.178109086	-0.335670765
RH905	0	iti_5sec	0	-4	2.081096242	0.564112562
RH905	0	iti_5sec	0	-5	-2.906714944	2.140617395
RH905	0	iti_5sec	1	-1	0.025219589	1.532318654
RH905	0	iti_5sec	1	-2	-1.487249135	-0.317503351
RH905	0	iti_5sec	1	-3	-0.798744602	0.96103157
RH905	0	iti_5sec	1	-4	-0.443181334	-0.897252974
RH905	0	iti_5sec	1	-5	1.048797266	-1.010111033
RH905	1	iti_5sec	0	-1	0.267161842	0.191884972
RH905	1	iti_5sec	0	-2	0.20719787	0.060731856
RH905	1	iti_5sec	0	-3	0.014046161	0.059714098
RH905	1	iti_5sec	0	-4	0.153033083	0.12343088
RH905	1	iti_5sec	0	-5	-0.008571057	0.045167792
RH905	1	iti_5sec	1	-1	0.222103894	0.063895709
RH905	1	iti_5sec	1	-2	0.076759352	-0.088281108
RH905	1	iti_5sec	1	-3	0.17319955	0.142611078
RH905	1	iti_5sec	1	-4	-0.039291183	-0.17779434
RH905	1	iti_5sec	1	-5	-0.037948058	0.094385259
RH905	2	iti_5sec	0	-1	0.737808077	0.769374917
RH905	2	iti_5sec	0	-2	0.317470925	0.118473746
RH905	2	iti_5sec	0	-3	0.255666454	0.056172493
RH905	2	iti_5sec	0	-4	0.167260347	0.039888113
RH905	2	iti_5sec	0	-5	0.256723836	0.071842814
RH905	2	iti_5sec	1	-1	0.255372177	0.116077814
RH905	2	iti_5sec	1	-2	-0.62480748	0.260000372
RH905	2	iti_5sec	1	-3	0.420058758	0.630737954
RH905	2	iti_5sec	1	-4	-0.551015716	0.00473843
RH905	2	iti_5sec	1	-5	-0.010193052	0.348393688
RH905	3	iti_5sec	0	-1	0.136435887	0.226378903
RH905	3	iti_5sec	0	-2	0.094837153	0.134256223
RH905	3	iti_5sec	0	-3	0.050563755	0.085134663
RH905	3	iti_5sec	0	-4	0.054947224	0.04270924
RH905	3	iti_5sec	0	-5	0.063841519	0.054604934
RH905	3	iti_5sec	1	-1	0.002170601	0.103427692
RH905	3	iti_5sec	1	-2	-0.041065008	-0.044737424
RH905	3	iti_5sec	1	-3	-0.058617357	0.001597603
RH905	3	iti_5sec	1	-4	-0.023824515	-0.033928789
RH905	3	iti_5sec	1	-5	0.021328836	-0.018516182
RH905	4	iti_5sec	0	-1	0.438458773	0.250001599
RH905	4	iti_5sec	0	-2	0.317297844	0.080291378
RH905	4	iti_5sec	0	-3	0.162230354	-0.033295055
RH905	4	iti_5sec	0	-4	0.115014713	0.072291202
RH905	4	iti_5sec	0	-5	0.210266186	0.044623433
RH905	4	iti_5sec	1	-1	-0.048385966	0.205301213
RH905	4	iti_5sec	1	-2	0.079617841	0.0347666
RH905	4	iti_5sec	1	-3	-0.086492067	0.147362074
RH905	4	iti_5sec	1	-4	0.027417063	-0.24077551
RH905	4	iti_5sec	1	-5	0.155034264	0.088392379
RH907	0	iti_5sec	0	-1	0.971670258	0.015554619
RH907	0	iti_5sec	0	-2	1.212579887	-0.09079148
RH907	0	iti_5sec	0	-3	0.640243064	0.146708107
RH907	0	iti_5sec	0	-4	1.071201342	0.053645215
RH907	0	iti_5sec	0	-5	0.228411561	0.616094199
RH907	0	iti_5sec	1	-1	2.701206378	-0.709415514
RH907	0	iti_5sec	1	-2	0.697759217	1.497697682
RH907	0	iti_5sec	1	-3	0.957184	0.701832765
RH907	0	iti_5sec	1	-4	0.037894224	-0.858538374
RH907	0	iti_5sec	1	-5	0.095137111	-0.571017314
RH907	1	iti_5sec	0	-1	2.359355681	-0.886630361
RH907	1	iti_5sec	0	-2	0.658957183	0.29475093
RH907	1	iti_5sec	0	-3	0.408215462	0.80172006
RH907	1	iti_5sec	0	-4	0.024118894	0.172211795
RH907	1	iti_5sec	0	-5	0.565593757	0.469711092
RH907	1	iti_5sec	1	-1	0.051954172	0.385385809
RH907	1	iti_5sec	1	-2	1.72455752	-0.37347331
RH907	1	iti_5sec	1	-3	-0.734218811	0.666557023
RH907	1	iti_5sec	1	-4	0.283886741	1.040301765
RH907	1	iti_5sec	1	-5	-0.830773638	0.831539325
RH907	2	iti_5sec	0	-1	0.920374472	-0.077608567
RH907	2	iti_5sec	0	-2	0.133652901	-0.064896051
RH907	2	iti_5sec	0	-3	0.75137654	-0.474368235
RH907	2	iti_5sec	0	-4	0.188635403	0.266512541
RH907	2	iti_5sec	0	-5	-0.589995717	0.592379797
RH907	2	iti_5sec	1	-1	0.671202435	-0.055445114
RH907	2	iti_5sec	1	-2	-0.098095089	0.465634646
RH907	2	iti_5sec	1	-3	-0.339374534	0.723310626
RH907	2	iti_5sec	1	-4	-0.389797053	0.415262168
RH907	2	iti_5sec	1	-5	-0.210476694	0.282627737
RH907	3	iti_5sec	0	-1	0.285100971	0.141650842
RH907	3	iti_5sec	0	-2	0.134377088	0.214941438
RH907	3	iti_5sec	0	-3	0.19908232	0.290771986
RH907	3	iti_5sec	0	-4	0.097561216	-0.018542288
RH907	3	iti_5sec	0	-5	-0.037765128	0.166259875
RH907	3	iti_5sec	1	-1	0.381552006	0.572584434
RH907	3	iti_5sec	1	-2	0.208776911	0.19602186
RH907	3	iti_5sec	1	-3	0.087997864	0.059623115
RH907	3	iti_5sec	1	-4	0.21912212	0.0140169
RH907	3	iti_5sec	1	-5	-0.0298312	-0.012532232
RH907	4	iti_5sec	0	-1	0.02463286	0.02869362
RH907	4	iti_5sec	0	-2	0.016967275	0.017057514
RH907	4	iti_5sec	0	-3	0.010260786	0.013382521
RH907	4	iti_5sec	0	-4	0.021218292	0.016438566
RH907	4	iti_5sec	0	-5	0.007743416	0.006952114
RH907	4	iti_5sec	1	-1	0.010876313	0.006568025
RH907	4	iti_5sec	1	-2	-0.000530329	0.007557973
RH907	4	iti_5sec	1	-3	0.009194316	0.018748836
RH907	4	iti_5sec	1	-4	0.019252412	0.027423634
RH907	4	iti_5sec	1	-5	0.019551845	0.016183161
RH915	0	iti_5sec	0	-1	0.19942012	0.312896553
RH915	0	iti_5sec	0	-2	-0.214065207	0.110553903
RH915	0	iti_5sec	0	-3	0.038265857	0.088817899
RH915	0	iti_5sec	0	-4	0.49332678	-0.148635549
RH915	0	iti_5sec	0	-5	0.026570886	-0.027899064
RH915	0	iti_5sec	1	-1	0.635422197	0.199913263
RH915	0	iti_5sec	1	-2	-0.225478954	0.049284705
RH915	0	iti_5sec	1	-3	0.347435872	0.102087654
RH915	0	iti_5sec	1	-4	-0.046696561	-0.000718358
RH915	0	iti_5sec	1	-5	0.137525854	0.11383849
RH915	1	iti_5sec	0	-1	0.494028344	0.568661126
RH915	1	iti_5sec	0	-2	0.143285908	0.177803781
RH915	1	iti_5sec	0	-3	0.212764445	0.159653458
RH915	1	iti_5sec	0	-4	-0.041058772	-0.097971079
RH915	1	iti_5sec	0	-5	-0.016705307	0.136347027
RH915	1	iti_5sec	1	-1	0.08172735	0.218263193
RH915	1	iti_5sec	1	-2	0.100867219	0.31112556
RH915	1	iti_5sec	1	-3	0.16624219	0.328629156
RH915	1	iti_5sec	1	-4	-0.059791055	0.087041282
RH915	1	iti_5sec	1	-5	0.048448323	0.037529312
RH915	2	iti_5sec	0	-1	0.157691311	0.213866424
RH915	2	iti_5sec	0	-2	0.078422662	0.066806984
RH915	2	iti_5sec	0	-3	0.056661178	0.075741589
RH915	2	iti_5sec	0	-4	0.038436627	0.062902115
RH915	2	iti_5sec	0	-5	0.024103649	-0.032187168
RH915	2	iti_5sec	1	-1	0.095798675	0.127858115
RH915	2	iti_5sec	1	-2	0.097007062	0.038154521
RH915	2	iti_5sec	1	-3	0.033858131	-0.018833966
RH915	2	iti_5sec	1	-4	-0.038735928	-0.013428428
RH915	2	iti_5sec	1	-5	-0.128124964	0.000953556
RH915	3	iti_5sec	0	-1	0.249576813	0.27501911
RH915	3	iti_5sec	0	-2	0.059732863	0.107212802
RH915	3	iti_5sec	0	-3	0.092833995	0.154894925
RH915	3	iti_5sec	0	-4	0.048259228	0.118298811
RH915	3	iti_5sec	0	-5	-0.024662081	0.08734532
RH915	3	iti_5sec	1	-1	0.268570543	0.368361848
RH915	3	iti_5sec	1	-2	0.12176841	0.084649955
RH915	3	iti_5sec	1	-3	0.024311046	0.154223336
RH915	3	iti_5sec	1	-4	-0.011630793	0.135297253
RH915	3	iti_5sec	1	-5	-0.06611878	0.111158861
RH915	4	iti_5sec	0	-1	0.080916234	0.084505433
RH915	4	iti_5sec	0	-2	0.073553671	0.053982065
RH915	4	iti_5sec	0	-3	0.053871267	0.064423147
RH915	4	iti_5sec	0	-4	0.043156941	0.032458995
RH915	4	iti_5sec	0	-5	0.045580529	0.044740083
RH915	4	iti_5sec	1	-1	0.105438671	0.139812494
RH915	4	iti_5sec	1	-2	-0.004292061	0.037948984
RH915	4	iti_5sec	1	-3	0.056097441	0.097174818
RH915	4	iti_5sec	1	-4	0.002870926	0.124040196
RH915	4	iti_5sec	1	-5	-0.055523163	-0.001512442
RH915	5	iti_5sec	0	-1	0.13140011	-0.006597635
RH915	5	iti_5sec	0	-2	0.078233904	0.053522938
RH915	5	iti_5sec	0	-3	0.09359649	0.082097145
RH915	5	iti_5sec	0	-4	0.042137035	-0.005362159
RH915	5	iti_5sec	0	-5	0.064678562	0.06260562
RH915	5	iti_5sec	1	-1	0.124405283	0.092831002
RH915	5	iti_5sec	1	-2	0.031143129	-0.001462714
RH915	5	iti_5sec	1	-3	0.058175565	0.134838572
RH915	5	iti_5sec	1	-4	-0.015576573	0.101679272
RH915	5	iti_5sec	1	-5	-0.008893119	0.012672234
RH915	6	iti_5sec	0	-1	1.116289768	0.113922915
RH915	6	iti_5sec	0	-2	0.666487404	0.065131779
RH915	6	iti_5sec	0	-3	0.165665462	0.228920421
RH915	6	iti_5sec	0	-4	-0.01374675	0.256593999
RH915	6	iti_5sec	0	-5	-0.121502463	0.185027899
RH915	6	iti_5sec	1	-1	0.836179104	0.474898021
RH915	6	iti_5sec	1	-2	0.212382569	0.020670824
RH915	6	iti_5sec	1	-3	0.169818704	0.368822732
RH915	6	iti_5sec	1	-4	0.930608426	0.204246828
RH915	6	iti_5sec	1	-5	-1.666874971	1.586229623
RH916	0	iti_5sec	0	-1	0.118390607	0.125242624
RH916	0	iti_5sec	0	-2	0.079248444	0.013191
RH916	0	iti_5sec	0	-3	0.086236972	0.03797907
RH916	0	iti_5sec	0	-4	0.077225461	0.042629871
RH916	0	iti_5sec	0	-5	0.055472059	0.029507372
RH916	0	iti_5sec	1	-1	-0.011631578	0.0863936
RH916	0	iti_5sec	1	-2	-0.058583302	0.038246561
RH916	0	iti_5sec	1	-3	0.017652934	0.039053593
RH916	0	iti_5sec	1	-4	-0.060211935	-0.050114789
RH916	0	iti_5sec	1	-5	0.102343916	0.028162925
RH916	1	iti_5sec	0	-1	0.182901062	0.066188187
RH916	1	iti_5sec	0	-2	0.067896366	0.020078801
RH916	1	iti_5sec	0	-3	0.080593846	0.123038805
RH916	1	iti_5sec	0	-4	0.050652889	0.103528998
RH916	1	iti_5sec	0	-5	0.069849761	0.04604999
RH916	1	iti_5sec	1	-1	0.079129589	0.050390778
RH916	1	iti_5sec	1	-2	0.049074843	-0.080191922
RH916	1	iti_5sec	1	-3	0.067520133	0.107228046
RH916	1	iti_5sec	1	-4	-0.020652492	0.01904854
RH916	1	iti_5sec	1	-5	0.05958861	0.092325139
RH916	2	iti_5sec	0	-1	0.011864532	0.007839065
RH916	2	iti_5sec	0	-2	0.019631869	0.0171365
RH916	2	iti_5sec	0	-3	0.013301467	0.001399666
RH916	2	iti_5sec	0	-4	-0.000618546	0.000922295
RH916	2	iti_5sec	0	-5	0.016094422	0.02220603
RH916	2	iti_5sec	1	-1	-0.007863218	-0.010280175
RH916	2	iti_5sec	1	-2	0.003524017	0.027256409
RH916	2	iti_5sec	1	-3	-0.002103837	0.024256358
RH916	2	iti_5sec	1	-4	0.010955956	0.028777707
RH916	2	iti_5sec	1	-5	0.004295445	0.015233566
RH916	3	iti_5sec	0	-1	0.124837714	0.065880269
RH916	3	iti_5sec	0	-2	0.277029302	0.108741608
RH916	3	iti_5sec	0	-3	0.341636721	-0.085815477
RH916	3	iti_5sec	0	-4	0.143874655	0.200192164
RH916	3	iti_5sec	0	-5	0.120222128	0.068556978
RH916	3	iti_5sec	1	-1	0.015651897	-0.006199824
RH916	3	iti_5sec	1	-2	-0.145215919	-0.210779687
RH916	3	iti_5sec	1	-3	-0.319054201	0.091038785
RH916	3	iti_5sec	1	-4	0.125821578	0.415208774
RH916	3	iti_5sec	1	-5	0.165215854	0.257366415
RH916	4	iti_5sec	0	-1	0.276335566	-0.109910573
RH916	4	iti_5sec	0	-2	0.55030367	-0.217516385
RH916	4	iti_5sec	0	-3	0.20943288	0.04861658
RH916	4	iti_5sec	0	-4	0.066419338	-0.019344886
RH916	4	iti_5sec	0	-5	0.08881722	-0.03491716
RH916	4	iti_5sec	1	-1	0.047409839	-0.089580315
RH916	4	iti_5sec	1	-2	0.063741814	-0.001044623
RH916	4	iti_5sec	1	-3	0.25456315	-0.072749284
RH916	4	iti_5sec	1	-4	0.191563379	0.030198902
RH916	4	iti_5sec	1	-5	0.015361885	0.256991199
RH916	5	iti_5sec	0	-1	0.406061615	0.544722053
RH916	5	iti_5sec	0	-2	0.222335286	0.118863492
RH916	5	iti_5sec	0	-3	0.424733194	0.273751178
RH916	5	iti_5sec	0	-4	-0.001339746	0.04604788
RH916	5	iti_5sec	0	-5	0.106784491	0.104173112
RH916	5	iti_5sec	1	-1	0.299479718	0.236442032
RH916	5	iti_5sec	1	-2	0.42963333	0.215029465
RH916	5	iti_5sec	1	-3	0.222946956	-0.118961711
RH916	5	iti_5sec	1	-4	1.090838498	-0.129246951
RH916	5	iti_5sec	1	-5	0.200064382	-0.432287046
RH899	0	iti_5sec	0	-1	2.020589336	0.059401369
RH899	0	iti_5sec	0	-2	0.269533463	0.74089742
RH899	0	iti_5sec	0	-3	0.179369866	-0.223200089
RH899	0	iti_5sec	0	-4	0.193153065	0.234088748
RH899	0	iti_5sec	0	-5	-0.180522929	0.262633066
RH899	0	iti_5sec	1	-1	1.172868525	-0.571938673
RH899	0	iti_5sec	1	-2	0.54460413	0.340241284
RH899	0	iti_5sec	1	-3	0.674475723	-0.296792826
RH899	0	iti_5sec	1	-4	-1.089544097	0.753962484
RH899	0	iti_5sec	1	-5	0.991138273	0.309257631
RH899	1	iti_5sec	0	-1	0.080561088	0.11151108
RH899	1	iti_5sec	0	-2	0.036283341	0.064266732
RH899	1	iti_5sec	0	-3	0.050458725	0.085222182
RH899	1	iti_5sec	0	-4	0.038130399	0.047188052
RH899	1	iti_5sec	0	-5	0.035720542	0.050032201
RH899	1	iti_5sec	1	-1	0.061953062	0.119191376
RH899	1	iti_5sec	1	-2	0.056250586	0.057205443
RH899	1	iti_5sec	1	-3	0.043104975	0.028950373
RH899	1	iti_5sec	1	-4	0.045700756	0.046022356
RH899	1	iti_5sec	1	-5	0.02787083	0.027311863
RH899	2	iti_5sec	0	-1	0.085427602	0.091983539
RH899	2	iti_5sec	0	-2	0.016187788	0.064806617
RH899	2	iti_5sec	0	-3	0.046264025	0.028634715
RH899	2	iti_5sec	0	-4	0.049612221	0.027510214
RH899	2	iti_5sec	0	-5	0.013658706	-0.021879399
RH899	2	iti_5sec	1	-1	0.017005395	0.045486219
RH899	2	iti_5sec	1	-2	0.072129188	0.090711722
RH899	2	iti_5sec	1	-3	0.036817846	0.025754204
RH899	2	iti_5sec	1	-4	0.012081433	0.063481506
RH899	2	iti_5sec	1	-5	0.059629056	0.052238157
RH899	3	iti_5sec	0	-1	0.443421609	0.390732074
RH899	3	iti_5sec	0	-2	0.274452431	0.258784475
RH899	3	iti_5sec	0	-3	0.216033703	0.202973569
RH899	3	iti_5sec	0	-4	0.33156642	0.018935666
RH899	3	iti_5sec	0	-5	0.127322062	0.041896169
RH899	3	iti_5sec	1	-1	0.293951536	0.605225643
RH899	3	iti_5sec	1	-2	0.053433932	0.091214753
RH899	3	iti_5sec	1	-3	-0.152056226	0.654274679
RH899	3	iti_5sec	1	-4	0.010011781	0.156333867
RH899	3	iti_5sec	1	-5	-0.235014123	0.251606793
RH899	4	iti_5sec	0	-1	0.263914219	0.185376485
RH899	4	iti_5sec	0	-2	0.096821331	0.102702113
RH899	4	iti_5sec	0	-3	0.043803218	-0.030195655
RH899	4	iti_5sec	0	-4	0.360911336	-0.055766192
RH899	4	iti_5sec	0	-5	0.202880549	-0.042217422
RH899	4	iti_5sec	1	-1	0.05729623	0.210702647
RH899	4	iti_5sec	1	-2	-0.024998512	0.111879438
RH899	4	iti_5sec	1	-3	0.030611976	0.127800299
RH899	4	iti_5sec	1	-4	-0.021366273	-0.031171104
RH899	4	iti_5sec	1	-5	0.095893156	0.200929148
RH899	5	iti_5sec	0	-1	1.490306315	-0.328251695
RH899	5	iti_5sec	0	-2	0.38353913	0.113069696
RH899	5	iti_5sec	0	-3	-0.710141468	0.583844128
RH899	5	iti_5sec	0	-4	0.039137372	-0.224043721
RH899	5	iti_5sec	0	-5	0.063388354	0.040181371
RH899	5	iti_5sec	1	-1	0.888883037	-0.164211392
RH899	5	iti_5sec	1	-2	0.272913451	-0.029842342
RH899	5	iti_5sec	1	-3	0.157704132	0.465304303
RH899	5	iti_5sec	1	-4	-0.787706838	0.827982227
RH899	5	iti_5sec	1	-5	-0.436156319	0.375958318
RH899	6	iti_5sec	0	-1	1.192494579	0.363204676
RH899	6	iti_5sec	0	-2	1.801300091	-0.414123485
RH899	6	iti_5sec	0	-3	0.672697873	-0.280640675
RH899	6	iti_5sec	0	-4	-0.190373496	0.413660894
RH899	6	iti_5sec	0	-5	-0.052766763	0.335338959
RH899	6	iti_5sec	1	-1	-0.130054091	3.433928504
RH899	6	iti_5sec	1	-2	-3.598870317	1.967978419
RH899	6	iti_5sec	1	-3	-4.191547764	-0.050162813
RH899	6	iti_5sec	1	-4	0.964428854	-0.073291433
RH899	6	iti_5sec	1	-5	3.082618959	-1.01146277
RH897	0	iti_5sec	0	-1	0.587346622	0.577451112
RH897	0	iti_5sec	0	-2	0.303183	0.031436859
RH897	0	iti_5sec	0	-3	0.220400291	0.083725107
RH897	0	iti_5sec	0	-4	0.16321265	-0.004541676
RH897	0	iti_5sec	0	-5	-0.012102992	0.175005536
RH897	0	iti_5sec	1	-1	0.140806997	0.785388563
RH897	0	iti_5sec	1	-2	-0.109449145	0.35488735
RH897	0	iti_5sec	1	-3	0.153488649	0.312386036
RH897	0	iti_5sec	1	-4	-0.326679088	0.043661886
RH897	0	iti_5sec	1	-5	0.199217914	0.333019827
RH897	1	iti_5sec	0	-1	0.700451718	0.104898899
RH897	1	iti_5sec	0	-2	0.410137225	-0.111697023
RH897	1	iti_5sec	0	-3	0.38872612	0.061850348
RH897	1	iti_5sec	0	-4	0.1836886	0.086711267
RH897	1	iti_5sec	0	-5	0.444449425	-0.040522515
RH897	1	iti_5sec	1	-1	0.046596975	0.738212604
RH897	1	iti_5sec	1	-2	-0.174337582	0.303143918
RH897	1	iti_5sec	1	-3	-0.104460133	0.365804385
RH897	1	iti_5sec	1	-4	0.096825107	-0.061715228
RH897	1	iti_5sec	1	-5	-0.157504502	0.769196647
RH897	2	iti_5sec	0	-1	0.227125037	0.103402594
RH897	2	iti_5sec	0	-2	0.039557546	0.105642022
RH897	2	iti_5sec	0	-3	0.266091377	0.001251457
RH897	2	iti_5sec	0	-4	0.002711702	0.082433825
RH897	2	iti_5sec	0	-5	-0.27019867	0.19288277
RH897	2	iti_5sec	1	-1	0.200305793	0.21071782
RH897	2	iti_5sec	1	-2	-0.006012496	0.020624662
RH897	2	iti_5sec	1	-3	-0.012511713	0.175879136
RH897	2	iti_5sec	1	-4	0.036678478	0.123344877
RH897	2	iti_5sec	1	-5	-0.024395803	0.052319689
RH897	3	iti_5sec	0	-1	0.650532843	0.282165091
RH897	3	iti_5sec	0	-2	0.382050545	0.074249322
RH897	3	iti_5sec	0	-3	0.405816294	0.11415232
RH897	3	iti_5sec	0	-4	0.079363186	0.284749303
RH897	3	iti_5sec	0	-5	0.116564927	0.12508418
RH897	3	iti_5sec	1	-1	0.379408608	0.46531388
RH897	3	iti_5sec	1	-2	-0.030998046	0.030686424
RH897	3	iti_5sec	1	-3	0.642328635	0.253384674
RH897	3	iti_5sec	1	-4	0.405735612	0.28086954
RH897	3	iti_5sec	1	-5	0.261703038	0.201785258
RH897	4	iti_5sec	0	-1	0.313681443	0.208287993
RH897	4	iti_5sec	0	-2	0.249025587	-0.142888752
RH897	4	iti_5sec	0	-3	0.114864803	0.048380954
RH897	4	iti_5sec	0	-4	-0.025512811	0.180884584
RH897	4	iti_5sec	0	-5	0.011093342	-0.06445873
RH897	4	iti_5sec	1	-1	0.07757198	0.317213273
RH897	4	iti_5sec	1	-2	0.227618121	0.105912434
RH897	4	iti_5sec	1	-3	0.022473924	-0.038701969
RH897	4	iti_5sec	1	-4	0.001163113	0.019836634
RH897	4	iti_5sec	1	-5	0.05668643	0.114357603
RH897	5	iti_5sec	0	-1	0.875159139	0.324098099
RH897	5	iti_5sec	0	-2	0.015203346	0.323342635
RH897	5	iti_5sec	0	-3	0.147315794	-0.019614759
RH897	5	iti_5sec	0	-4	0.273479792	0.074245259
RH897	5	iti_5sec	0	-5	0.209082941	0.158650914
RH897	5	iti_5sec	1	-1	0.40721916	0.954500919
RH897	5	iti_5sec	1	-2	0.133787408	0.462540359
RH897	5	iti_5sec	1	-3	0.586792075	0.141157496
RH897	5	iti_5sec	1	-4	-0.332209339	-0.144842785
RH897	5	iti_5sec	1	-5	0.588315818	0.558235076
RH897	6	iti_5sec	0	-1	0.529479357	0.305821253
RH897	6	iti_5sec	0	-2	0.456449218	-0.002493844
RH897	6	iti_5sec	0	-3	0.241769865	0.229546479
RH897	6	iti_5sec	0	-4	0.244641957	0.224252607
RH897	6	iti_5sec	0	-5	-0.008107157	0.192358804
RH897	6	iti_5sec	1	-1	0.202206386	0.558274093
RH897	6	iti_5sec	1	-2	-0.07588032	0.402804547
RH897	6	iti_5sec	1	-3	0.137807604	0.315043275
RH897	6	iti_5sec	1	-4	0.056434783	0.14186523
RH897	6	iti_5sec	1	-5	-0.053432667	0.283611236
RH896	0	iti_5sec	0	-1	1.663437716	0.221966513
RH896	0	iti_5sec	0	-2	0.359979928	0.182575203
RH896	0	iti_5sec	0	-3	0.748331485	-0.146498407
RH896	0	iti_5sec	0	-4	0.900969141	0.611212864
RH896	0	iti_5sec	0	-5	-0.949790385	0.826777415
RH896	0	iti_5sec	1	-1	1.93681551	-0.835804038
RH896	0	iti_5sec	1	-2	1.103566657	1.010837969
RH896	0	iti_5sec	1	-3	1.388464694	-0.702832076
RH896	0	iti_5sec	1	-4	-0.651733891	0.744300049
RH896	0	iti_5sec	1	-5	1.671429704	0.476757998
RH896	1	iti_5sec	0	-1	0.815600232	0.087149668
RH896	1	iti_5sec	0	-2	0.443620773	0.255522781
RH896	1	iti_5sec	0	-3	0.184927421	0.238055496
RH896	1	iti_5sec	0	-4	-0.097037263	0.575672298
RH896	1	iti_5sec	0	-5	0.016292838	0.008079736
RH896	1	iti_5sec	1	-1	0.724656489	-0.128695373
RH896	1	iti_5sec	1	-2	-0.21516926	0.880643499
RH896	1	iti_5sec	1	-3	-0.372266747	1.111016411
RH896	1	iti_5sec	1	-4	-0.482917482	-0.441044733
RH896	1	iti_5sec	1	-5	-0.014553842	0.341376782
RH896	2	iti_5sec	0	-1	1.007608849	0.072665958
RH896	2	iti_5sec	0	-2	0.412559766	0.289454533
RH896	2	iti_5sec	0	-3	0.180839945	0.113888236
RH896	2	iti_5sec	0	-4	0.163708398	0.119018024
RH896	2	iti_5sec	0	-5	0.120226305	0.120042357
RH896	2	iti_5sec	1	-1	0.490802948	-0.189063698
RH896	2	iti_5sec	1	-2	0.347334313	0.638471401
RH896	2	iti_5sec	1	-3	-0.244700548	0.168198634
RH896	2	iti_5sec	1	-4	0.075398234	0.512154021
RH896	2	iti_5sec	1	-5	-0.192956794	0.161906028
RH896	3	iti_5sec	0	-1	0.439749136	0.066597073
RH896	3	iti_5sec	0	-2	0.252681092	0.046625402
RH896	3	iti_5sec	0	-3	0.034438624	0.117717889
RH896	3	iti_5sec	0	-4	-0.373662046	0.186714221
RH896	3	iti_5sec	0	-5	0.029586115	-0.101402236
RH896	3	iti_5sec	1	-1	0.126657589	0.026359008
RH896	3	iti_5sec	1	-2	0.048432897	0.024201668
RH896	3	iti_5sec	1	-3	0.350931844	-0.189985009
RH896	3	iti_5sec	1	-4	0.240908847	0.016894427
RH896	3	iti_5sec	1	-5	0.097672289	-0.112802595
RH896	4	iti_5sec	0	-1	0.794761933	-0.065137576
RH896	4	iti_5sec	0	-2	0.121480499	0.124163991
RH896	4	iti_5sec	0	-3	0.124216726	-0.027474098
RH896	4	iti_5sec	0	-4	0.022808061	0.0593143
RH896	4	iti_5sec	0	-5	0.116772537	0.231087444
RH896	4	iti_5sec	1	-1	0.585694935	0.017961289
RH896	4	iti_5sec	1	-2	0.244856138	0.185800585
RH896	4	iti_5sec	1	-3	-0.247968074	0.30107707
RH896	4	iti_5sec	1	-4	0.052760852	0.311130936
RH896	4	iti_5sec	1	-5	0.134720584	0.000329165
RH896	5	iti_5sec	0	-1	1.244969935	-0.098736685
RH896	5	iti_5sec	0	-2	0.505047836	0.518564853
RH896	5	iti_5sec	0	-3	0.016800094	0.369541249
RH896	5	iti_5sec	0	-4	0.16719496	0.118241626
RH896	5	iti_5sec	0	-5	-0.359993944	0.257003929
RH896	5	iti_5sec	1	-1	0.837866387	-0.21700024
RH896	5	iti_5sec	1	-2	0.159700131	-0.342688118
RH896	5	iti_5sec	1	-3	0.608025425	-0.345021104
RH896	5	iti_5sec	1	-4	0.889211488	0.147303674
RH896	5	iti_5sec	1	-5	-0.061742746	0.435048407
