# Supplementary material for: Meta-reinforcement learning via orbitofrontal cortex
Source: Nat Neurosci. 2023 Nov 13;26(12):2182–91. doi: 10.1038/s41593-023-01485-3 (PMC10689244; doi:10.1038/s41593-023-01485-3)
Supplement: Supplementary file 16 — Numerical source data files for figures. [file 41593_2023_1485_MOESM16_ESM.zip › source_data_edf8/edf8dBottom.csv]

mouse	session	opto	RewC_2to5_plus2trials	C_2to5_plus2trials	RewC_3to5_plus3trials	C_3to5_plus3trials
RH915	0	0	0.468018364	-0.002470026	0.630474711	0.138610407
RH915	0	1	0.156513072	0.341383817	-0.044022373	0.497937922
RH915	1	0	0.426007623	0.255964508	0.327001831	0.08127932
RH915	1	1	-0.046315938	0.775946313	0.913731193	0.112299269
RH915	2	0	0.531384336	0.078821792	0.020767966	0.027843719
RH915	2	1	0.329151512	0.616438571	0.036814998	0.075583254
RH915	3	0	0.455750102	0.181685269	0.969121901	0.127284247
RH915	3	1	0.708823736	0.520362368	-0.526816856	0.407638192
RH915	4	0	0.687071746	-0.014567408	1.089031599	0.099851304
RH915	4	1	0.578207773	0.00176878	1.486871709	-0.499726968
RH915	5	0	1.017617399	-0.308916061	0.208563946	0.216569212
RH915	5	1	2.228643804	-0.010871415	0.117843237	0.277973548
RH915	6	0	0.369248565	0.258836581	0.257802586	0.18713053
RH915	6	1	0.109556684	0.269571573	0.529458819	0.112000015
RH916	0	0	0.402504699	0.153356367	0.123956652	0.15515546
RH916	0	1	0.965605204	0.706948451	0.035926546	0.000345731
RH916	1	0	0.703079778	0.527248726	0.26351288	0.237351836
RH916	1	1	-0.543164455	2.315884089	0.411179607	-0.095668401
RH916	2	0	1.474534656	0.236255956	0.664621296	-0.027227981
RH916	2	1	1.029236248	-0.465923042	-0.387051014	0.32305519
RH916	3	0	0.492576262	0.413224205	0.406454432	0.325407055
RH916	3	1	0.738885104	0.084453673	0.0962022	0.360052319
RH916	4	0	0.26793151	0.217886293	0.520140078	-0.035832705
RH916	4	1	0.296919403	0.448218603	-0.110308676	0.354843189
RH916	5	0	0.099859314	0.088545012	0.140703548	0.142852965
RH916	5	1	0.127173011	0.176481495	0.068168507	0.0041176
RH916	6	0	0.37927231	0.354415812	0.138974322	0.177940213
RH916	6	1	0.319604106	0.283963782	0.131040088	0.249382498
RH899	0	0	0.150362834	0.289364012	0.354403658	0.330317576
RH899	0	1	0.14898637	0.452620317	0.079575317	0.266741538
RH899	1	0	0.279762139	0.575392715	0.588114396	0.359922553
RH899	1	1	0.879860686	0.604332766	0.357245648	0.652793122
RH899	2	0	0.451957268	0.463106771	0.356692859	0.468365026
RH899	2	1	0.143440019	0.473826776	0.444055156	0.563488981
RH899	3	0	0.414823163	0.797303566	0.652742824	0.03788954
RH899	3	1	1.535882256	0.098953064	0.157308852	0.435476615
RH899	4	0	0.355127935	0.878155068	-0.596893793	1.129371737
RH899	4	1	1.429314696	-0.973213857	-0.358777712	0.441601236
RH899	5	0	0.705011203	0.502141324	0.79978711	0.170057152
RH899	5	1	0.890997515	0.075994455	0.909560156	1.077876221
RH899	6	0	6.707967017	8.398274602	0.7342053	0.451957313
RH899	6	1	0.615784701	25.14039638	1.294503665	-0.009520358
RH897	0	0	0.777454358	1.69247733	0.093432887	0.24390921
RH897	0	1	1.670613674	1.561136201	-0.061556253	0.131446527
RH897	1	0	0.013560902	2.276162923	2.26477421	1.577965699
RH897	1	1	-5.497132881	4.806804877	1.743983255	0.274288116
RH897	2	0	2.330871633	-0.041028524	0.032883652	0.422169718
RH897	2	1	0.665974769	1.474580621	2.609182713	-0.11265645
RH897	3	0	0.76659526	0.024369797	0.150941354	0.192174581
RH897	3	1	-0.560041433	1.042935084	0.306134513	0.333271447
RH897	4	0	1.036649637	0.754362145	0.079836708	0.23483244
RH897	4	1	0.524179736	0.820682601	0.012415902	0.293163683
RH897	5	0	0.082015787	0.419328009	0.202664961	0.114435074
RH897	5	1	0.482109367	0.165264782	-0.038328684	0.529855469
RH897	6	0	0.296649393	0.404980739	0.86101502	0.590473006
RH897	6	1	0.213091359	0.51462204	2.706948214	-1.019719122
RH897	7	0	0.811576251	0.414265643	0.633270562	0.925068003
RH897	7	1	0.162142146	0.931956752	-0.807408579	2.121671516
RH896	0	0	0.233159893	0.243947335	0.288449136	0.238274912
RH896	0	1	0.419265742	0.271964883	0.786351263	0.519308899
RH896	1	0	0.867866504	0.859215911	0.315653209	0.44900692
RH896	1	1	0.380357938	1.1639925	0.165473096	0.37582697
RH896	2	0	0.984479112	1.007666745	0.22096328	0.085791231
RH896	2	1	0.610006524	0.133932897	0.106063601	0.158884239
RH896	3	0	0.449970656	1.765517842	0.492988484	0.539606676
RH896	3	1	1.326791831	1.175009691	0.272101986	0.562647731
RH896	4	0	2.803492348	0.122349284	0.622284345	0.805431097
RH896	4	1	3.065100743	2.167231761	1.201577995	0.592999723
RH896	5	0	0.415154318	0.605714937	0.184380366	0.21489203
RH896	5	1	1.040989187	0.842767094	0.233967884	0.3152311
RH896	6	0	0.276454464	0.391778224	-0.115331373	0.779226884
RH896	6	1	0.245443933	1.091078262	0.408488328	0.373617276
RH895	0	0	1.007620631	0.57843161	0.585642608	0.452044454
RH895	0	1	0.284676784	0.743505839	0.449754228	0.098804657
RH895	1	0	0.067476467	0.1701309	0.065854346	0.182307537
RH895	1	1	0.057617288	0.130360411	0.07398611	0.014892169
RH895	2	0	0.171905103	0.253170018	0.151206191	0.276047584
RH895	2	1	0.045046506	0.265299353	-0.854464198	1.122145124
RH895	3	0	0.623818145	0.789853678	0.390526326	0.318357043
RH895	3	1	0.695217467	0.337431546	0.282799754	0.766277314
RH895	4	0	0.681510721	0.615981723	0.609951216	0.13339961
RH895	4	1	0.083814782	0.288090574	0.623046646	0.312535097
RH895	5	0	0.598414163	0.584180667	0.103084222	0.013507668
RH895	5	1	0.254997918	0.57353506	-0.021420294	0.068484631
RH895	6	0	0.298902767	0.303136044	0.427229489	0.080117789
RH895	6	1	0.231616153	0.121778581	0.331935776	0.176168427
RH914	0	0	0.493939036	-0.069843608	0.841233986	-0.226370112
RH914	0	1	0.725990567	-0.617716192	-1.04078349	0.93544372
RH914	1	0	0.014787212	0.087158857	-0.000753232	0.023814221
RH914	1	1	0.161067399	0.280345651	0.102717294	0.057283492
RH914	2	0	0.110817517	0.130496506	0.199193045	0.122252412
RH914	2	1	0.129239306	0.211533868	0.374308874	0.246433305
RH914	3	0	2.041328102	-0.152465207	0.339580718	0.250792655
RH914	3	1	0.478151392	0.388225164	0.364110515	0.624896337
RH914	4	0	6.736095263	-2.136767293	1.549197971	-0.368938788
RH914	4	1	0.559589021	0.267397358	0.701120194	1.003325134
RH914	5	0	0.17819578	0.467363383	0.236363778	-0.105966652
RH914	5	1	-1.056278326	0.042143875	-0.563905312	0.667033098
RH917	0	0	0.661941052	0.250639286	0.239864889	0.170550705
RH917	0	1	0.555908219	0.43537356	0.256497922	0.114311236
RH917	1	0	4.307193089	-1.381293019	0.14125884	-0.295650237
RH917	1	1	4.358419131	1.817934331	0.9495093	0.097191641
RH917	2	0	1.094488599	1.492873997	0.019370392	0.024318762
RH917	2	1	-1.61303501	5.754158423	0.004782797	0.00988475
RH917	3	0	0.00091973	0.000869103	0.479700517	-0.097350538
RH917	3	1	0.000997429	0.001296308	-0.407331933	0.343795431
RH917	4	0	0.142141871	0.340721518	0.160334244	0.170931917
RH917	4	1	0.26438353	0.070884757	0.175568312	0.225497276
RH917	5	0	-0.3766497	0.780017765	0.310273276	-0.003079809
RH917	5	1	3.566457333	-0.271875904	0.687004927	0.403981296
RH917	6	0	0.376800105	0.114220367	0.660471192	0.222026886
RH917	6	1	0.769073161	0.142948162	1.087767672	-0.784543691
RH918	0	0	0.52543144	0.404839265	0.961433383	0.271277084
RH918	0	1	0.62083115	0.655643747	1.818263188	-0.736782398
RH918	1	0	-0.66106663	0.488723285	0.503927768	0.206293592
RH918	1	1	0.362402911	-0.849552628	0.944976545	-1.16064619
RH918	2	0	0.732228764	0.19130367	2.375913995	-1.486782136
RH918	2	1	-0.658395009	-0.380853384	0.504666527	0.125166896
RH918	3	0	0.361942565	-0.150457569	0.783831637	-0.653801678
RH918	3	1	0.649965051	-0.464213549	-0.082335175	-0.073096596
RH918	4	0	0.603942541	0.249390228	0.064883796	0.07416781
RH918	4	1	2.440198392	0.085129987	0.175485824	0.608793108
RH918	5	0	0.387271017	0.61878514	0.369268928	0.310725356
RH918	5	1	-0.619329279	0.940589565	0.551186938	0.162444863
RH918	6	0	0.640885493	0.079497543	0.220130768	0.139832666
RH918	6	1	0.598338967	0.23458055	0.046398822	0.274477921
RH925	0	0	0.835035833	1.126025859	0.415828774	0.41715022
RH925	0	1	0.701983221	0.700053459	0.514091269	0.338154149
RH925	1	0	0.385856345	0.566280066	0.404932899	0.170602616
RH925	1	1	0.323393256	0.208714004	-0.010232148	0.365623859
RH925	2	0	0.137233296	0.849254072	0.198497544	0.260092629
RH925	2	1	0.785984527	1.413252344	0.372316392	0.324962584
RH925	3	0	0.814723902	0.416028693	0.113733115	0.308361951
RH925	3	1	0.67484845	0.186737243	0.99004817	0.042935121
RH928	0	0	0.1653717	0.200482384	0.155227716	0.160262175
RH928	0	1	0.26354517	0.306315131	0.081808611	0.178371848
RH928	1	0	0.322515205	-0.147571714	0.164428025	-0.05814327
RH928	1	1	0.056595346	0.038719954	0.200927879	-0.136265276
RH928	2	0	0.301090203	0.351319142	0.119213933	0.125960548
RH928	2	1	0.370542772	0.135249309	0.172248019	0.262032673
RH928	3	0	0.13211804	0.239784637	0.046306374	0.158981052
RH928	3	1	-0.006704787	0.28509745	0.058158719	0.116227104
RH928	4	0	0.643631788	0.631527714	0.225213824	0.051010374
RH928	4	1	0.220848298	0.34079802	0.16175766	0.123160972
RH928	5	0	1.251381132	0.222070224	0.897608524	-0.054120591
RH928	5	1	1.164419921	0.62966763	-0.156758944	0.031191816
