# Supplementary material for: Meta-reinforcement learning via orbitofrontal cortex
Source: Nat Neurosci. 2023 Nov 13;26(12):2182–91. doi: 10.1038/s41593-023-01485-3 (PMC10689244; doi:10.1038/s41593-023-01485-3)
Supplement: Supplementary file 16 — Numerical source data files for figures. [file 41593_2023_1485_MOESM16_ESM.zip › source_data_edf8/edf8dTop.csv]

mouse	session_id	opto	past_id	RewC_plus2trials	C_plus2trials	RewC_plus3trials	C_plus3trials
RH915	0	0	-1	0.573948696	0.051398095	1.342889161	-0.091798088
RH915	0	0	-2	0.040494756	-0.038084762	0.240498419	0.105686329
RH915	0	0	-3	0.197774124	-0.117156948	0.238416243	-0.04982245
RH915	0	0	-4	0.054708426	0.048296128	0.346324716	-0.060810353
RH915	0	0	-5	0.175041058	0.104475557	0.045733752	0.24924321
RH915	0	1	-1	0.486831914	-0.171763736	1.483965893	-0.619214286
RH915	0	1	-2	0.097315411	0.136188983	-0.523428701	0.140871894
RH915	0	1	-3	-0.011818263	0.130726056	0.089798637	-0.123163873
RH915	0	1	-4	-0.045495197	0.146738645	-0.433084759	0.703303304
RH915	0	1	-5	0.116511121	-0.072269868	0.299263749	-0.08220151
RH915	1	0	-1	0.603752558	0.225981668	0.617705087	0.168784643
RH915	1	0	-2	0.081196461	0.027903077	0.106117005	0.135551051
RH915	1	0	-3	0.181580498	0.088171051	0.195414684	0.020984452
RH915	1	0	-4	0.189587963	-0.020620812	0.266020578	-0.050809083
RH915	1	0	-5	-0.026357299	0.160511193	-0.134433431	0.111103951
RH915	1	1	-1	0.424959247	0.317000784	0.490701572	0.563697911
RH915	1	1	-2	0.048788267	0.405563896	-0.027242142	-0.519591376
RH915	1	1	-3	-0.082967312	0.025064011	0.377553336	-0.262072707
RH915	1	1	-4	-0.108044872	0.089964209	0.34693091	0.302619092
RH915	1	1	-5	0.095907979	0.255354198	0.189246948	0.071752884
RH915	2	0	-1	0.789016038	0.106210437	0.022558508	0.01985006
RH915	2	0	-2	0.228157416	-0.073017292	0.01521104	0.013807413
RH915	2	0	-3	0.120246758	-0.05278356	0.000260255	0.001054262
RH915	2	0	-4	0.146972085	0.040654745	0.006633017	0.00767128
RH915	2	0	-5	0.036008077	0.163967898	0.013874694	0.019118176
RH915	2	1	-1	0.6084538	0.015312724	0.023769895	0.030238181
RH915	2	1	-2	0.08967243	0.015280464	-0.000669449	-0.009392929
RH915	2	1	-3	-0.062161576	0.277687401	0.014304664	0.030723274
RH915	2	1	-4	0.0514257	0.125554557	0.014773566	0.021340732
RH915	2	1	-5	0.250214958	0.197916149	0.007736768	0.023519249
RH915	3	0	-1	0.526635291	-0.076937116	0.890391354	-0.217824101
RH915	3	0	-2	0.136625356	0.149594793	0.488077979	0.003962245
RH915	3	0	-3	-0.020078521	0.165778099	0.264756923	0.172080037
RH915	3	0	-4	0.037237768	-0.142969022	0.470218292	-0.240214513
RH915	3	0	-5	0.301965499	0.0092814	0.234146686	0.195418723
RH915	3	1	-1	0.690032862	-0.233212202	0.538740088	-0.059173202
RH915	3	1	-2	0.478117777	0.241144627	0.002669639	0.089748764
RH915	3	1	-3	-0.104357609	0.069730673	0.104898424	-0.216252593
RH915	3	1	-4	0.519028815	-0.055955814	-0.524802218	0.095377041
RH915	3	1	-5	-0.183965247	0.265442883	-0.106913062	0.528513744
RH915	4	0	-1	0.683259889	-0.083661879	1.208280486	-0.475250011
RH915	4	0	-2	0.164747212	-0.008136617	0.222343427	-0.069341928
RH915	4	0	-3	0.041510372	0.078134856	0.395298163	0.248794799
RH915	4	0	-4	0.302555833	-0.196674762	0.427463358	-0.325176612
RH915	4	0	-5	0.178258329	0.112109114	0.266270078	0.176233116
RH915	4	1	-1	0.932891623	-0.268330672	1.492754114	-0.335170496
RH915	4	1	-2	0.030532861	0.191528326	-0.093362689	-0.082548677
RH915	4	1	-3	0.269522239	-0.008895218	0.624336898	-0.232417947
RH915	4	1	-4	0.180703092	-0.025992474	0.561236783	-0.133730902
RH915	4	1	-5	0.097449582	-0.154871854	0.301298028	-0.133578118
RH915	5	0	-1	0.729748369	0.916063137	0.24367825	0.263213578
RH915	5	0	-2	0.564845597	-0.513025398	0.190860036	0.152022521
RH915	5	0	-3	0.332891161	0.179609612	0.119005293	0.10716966
RH915	5	0	-4	0.017896093	-0.125765499	0.041677043	0.02977226
RH915	5	0	-5	0.101984548	0.150265225	0.04788161	0.079627293
RH915	5	1	-1	1.404585734	-0.217333446	0.389643306	0.411106759
RH915	5	1	-2	0.831943883	-0.02330652	-0.017741003	-0.196936434
RH915	5	1	-3	0.704655082	0.336918932	0.059524332	0.042126618
RH915	5	1	-4	0.156653223	-0.290982482	0.043959475	0.122525465
RH915	5	1	-5	0.535391616	-0.033501345	0.01435943	0.113321465
RH915	6	0	-1	0.401212684	0.139978768	0.568266162	-0.120480506
RH915	6	0	-2	0.182582825	0.100116957	0.542407726	0.009634512
RH915	6	0	-3	0.116640195	0.015098454	-0.017196792	0.090663555
RH915	6	0	-4	0.00629824	0.017179111	0.061087465	-0.016006868
RH915	6	0	-5	0.063727305	0.126442059	0.213911912	0.112473843
RH915	6	1	-1	0.108506472	-0.088349528	1.044873206	-0.061655191
RH915	6	1	-2	0.041739704	0.082010811	0.170228433	0.317363668
RH915	6	1	-3	0.046763622	0.031417	0.388823936	-0.204632083
RH915	6	1	-4	-0.009914269	0.11182392	0.532214891	-0.008329427
RH915	6	1	-5	0.030967628	0.044319841	-0.391580008	0.324961525
RH916	0	0	-1	0.327804872	-0.087587462	0.087660586	-0.146876481
RH916	0	0	-2	-0.359168017	0.338824373	0.008516797	0.042678425
RH916	0	0	-3	0.371011271	-0.195637866	0.021931109	0.020356259
RH916	0	0	-4	0.241039429	0.132276371	0.082481887	0.075813494
RH916	0	0	-5	0.149622016	-0.122106512	0.019543656	0.058985707
RH916	0	1	-1	0.111390788	-0.246075582	0.053037624	0.111994971
RH916	0	1	-2	0.11353408	0.277234708	0.175751586	-0.000859898
RH916	0	1	-3	0.147405457	0.263078422	0.027360868	0.026702618
RH916	0	1	-4	0.560812859	0.067288231	0.037104686	-0.032231266
RH916	0	1	-5	0.143852808	0.09934709	-0.028539008	0.005874378
RH916	1	0	-1	1.127433626	-0.200163846	0.958029813	-0.309337322
RH916	1	0	-2	0.457356373	0.262845286	0.169452227	0.220172527
RH916	1	0	-3	0.128789005	0.139167753	0.205077834	0.06499986
RH916	1	0	-4	-0.057390423	0.05185078	-0.10897904	0.066080244
RH916	1	0	-5	0.174324823	0.073384906	0.167414086	0.106271733
RH916	1	1	-1	0.275228696	-0.323858087	0.79465018	-0.160880519
RH916	1	1	-2	-0.074683962	0.993036232	0.133483659	0.017773646
RH916	1	1	-3	-0.180395314	0.674102382	0.168514718	0.067742748
RH916	1	1	-4	-0.472148083	0.28135633	0.153702688	-0.235921041
RH916	1	1	-5	0.184062904	0.367389144	0.088962201	0.072509892
RH916	2	0	-1	0.860146436	-0.447338592	0.485392726	-0.160786125
RH916	2	0	-2	0.599729403	0.072048694	0.379241205	0.253032352
RH916	2	0	-3	0.3256633	0.053923955	0.103560322	0.054946071
RH916	2	0	-4	0.221670897	0.013094263	0.391831243	-0.131658835
RH916	2	0	-5	0.327471055	0.097189044	0.169229732	0.049484782
RH916	2	1	-1	0.1946466	-0.47733803	0.343116678	-0.289064907
RH916	2	1	-2	0.765563579	-0.17893863	0.876941072	-0.320669693
RH916	2	1	-3	-0.002668761	0.221444009	-0.116902807	0.397639423
RH916	2	1	-4	0.808873211	-0.215294127	-0.327281038	0.059131599
RH916	2	1	-5	-0.54253178	-0.293134293	0.05713283	-0.133715831
RH916	3	0	-1	0.561278442	-0.009144817	0.684285328	-0.129676125
RH916	3	0	-2	0.152031085	0.084681718	0.323098767	0.132608422
RH916	3	0	-3	0.099258928	0.025875727	0.140715162	0.100743182
RH916	3	0	-4	0.193333989	0.169004015	0.169126287	0.043701514
RH916	3	0	-5	0.04795226	0.133662746	0.096612982	0.180962359
RH916	3	1	-1	0.106530455	-0.00327655	0.570012964	-0.263604201
RH916	3	1	-2	0.215483095	0.206164545	0.021618862	-0.064318148
RH916	3	1	-3	0.303181652	0.000643272	0.066566128	0.424932898
RH916	3	1	-4	0.22795584	-0.14759734	-0.027157096	-0.174528755
RH916	3	1	-5	-0.007735483	0.025243195	0.056793168	0.109648176
RH916	4	0	-1	0.236907571	-0.048459201	0.255491268	-0.079487571
RH916	4	0	-2	0.116611451	0.026782491	0.072417018	0.091607342
RH916	4	0	-3	0.001485534	0.065341266	0.188889147	-0.106420651
RH916	4	0	-4	0.192461263	0.081005344	0.177257521	0.046030772
RH916	4	0	-5	-0.042626738	0.044757193	0.15399341	0.024557174
RH916	4	1	-1	0.148875863	-0.101252686	0.378890234	0.065347719
RH916	4	1	-2	0.079602611	0.096818587	0.107570933	-0.041309058
RH916	4	1	-3	0.087622367	-0.040897022	-0.075333984	0.05939665
RH916	4	1	-4	0.223276288	0.237561638	0.153995176	0.125115876
RH916	4	1	-5	-0.093581863	0.1547354	-0.188969868	0.170330663
RH916	5	0	-1	0.04654364	0.046208997	0.027086275	0.054633558
RH916	5	0	-2	0.031233998	0.02020972	0.052603318	0.039641219
RH916	5	0	-3	0.042346796	0.037664444	0.048040086	0.038348891
RH916	5	0	-4	0.014427344	0.026813685	0.054284175	0.044194509
RH916	5	0	-5	0.011851176	0.003857163	0.038379286	0.060309564
RH916	5	1	-1	0.00579547	0.002431068	0.091243853	0.070107242
RH916	5	1	-2	0.011378565	0.030555859	0.003843112	0.034589636
RH916	5	1	-3	0.018592767	0.049133687	0.026811233	0.036427629
RH916	5	1	-4	0.060541093	0.040171229	0.028112045	-1.19E-06
RH916	5	1	-5	0.036660587	0.056620721	0.013245228	-0.03230884
RH916	6	0	-1	0.156086273	0.228830654	0.243126383	0.073400515
RH916	6	0	-2	0.098327887	0.062682817	0.053017371	0.1613909
RH916	6	0	-3	0.155974806	0.109263973	0.107786436	0.06572423
RH916	6	0	-4	0.058692265	0.028041507	0.038459781	0.065447653
RH916	6	0	-5	0.066277352	0.154427515	-0.007271894	0.04676833
RH916	6	1	-1	0.162508353	0.090749289	0.18910368	0.112467267
RH916	6	1	-2	0.155323696	0.194892386	0.151923493	0.015004812
RH916	6	1	-3	0.128019638	0.008068288	0.132329394	0.077142418
RH916	6	1	-4	-0.002423008	0.091998611	-0.006201264	-0.064246329
RH916	6	1	-5	0.03868378	-0.010995503	0.004911957	0.236486409
RH899	0	0	-1	0.083151732	0.162363839	0.165505515	0.316268296
RH899	0	0	-2	0.046338646	0.08332799	0.112872627	0.193931698
RH899	0	0	-3	0.046014292	0.058680341	0.164688299	0.113679135
RH899	0	0	-4	0.016420868	0.071327802	0.046343009	0.068480365
RH899	0	0	-5	0.041589027	0.076027878	0.14337235	0.148158076
RH899	0	1	-1	0.115778162	0.180594047	0.302662151	0.199112196
RH899	0	1	-2	0.03735357	0.184564648	0.112802061	0.025225629
RH899	0	1	-3	0.060268592	0.130714292	0.060479669	0.034347545
RH899	0	1	-4	0.038777069	0.096047712	0.036949391	0.212246527
RH899	0	1	-5	0.012587139	0.041293664	-0.017853743	0.020147466
RH899	1	0	-1	0.357031128	0.444668271	0.297265633	0.49144321
RH899	1	0	-2	0.106910824	0.149787647	0.117605686	0.036267148
RH899	1	0	-3	0.203386238	0.052175038	0.189986453	0.146920227
RH899	1	0	-4	-0.008993565	0.188648465	0.221763893	0.044254539
RH899	1	0	-5	-0.021541357	0.184781566	0.17636405	0.168747787
RH899	1	1	-1	0.620805315	0.550898162	0.298483522	0.512833617
RH899	1	1	-2	-0.083822221	0.114376574	0.33173722	0.072861317
RH899	1	1	-3	0.262912677	0.247312234	0.481820365	0.281063976
RH899	1	1	-4	0.203888337	-0.089027317	-0.251918715	0.170598953
RH899	1	1	-5	0.496881893	0.331671275	0.127343998	0.201130192
RH899	2	0	-1	0.27636773	0.305494035	0.311199896	0.405509635
RH899	2	0	-2	0.110417762	0.219789081	0.167650839	0.230089238
RH899	2	0	-3	0.08792849	0.024125225	0.093706297	0.165521044
RH899	2	0	-4	0.126385161	0.150084011	0.076996738	0.149751228
RH899	2	0	-5	0.127225854	0.069108454	0.185989824	0.153092754
RH899	2	1	-1	0.051846892	0.435698632	0.330077703	0.487860963
RH899	2	1	-2	-0.044661767	0.2425398	0.1524703	0.161496404
RH899	2	1	-3	0.171153376	0.069836245	0.043544466	0.147192574
RH899	2	1	-4	-0.009980068	0.015354379	0.117937216	0.106670123
RH899	2	1	-5	0.026928477	0.146096352	0.282573474	0.309626284
RH899	3	0	-1	0.770189107	0.201309564	0.856820123	-0.343906552
RH899	3	0	-2	0.238302598	0.056257078	0.104923215	0.123512886
RH899	3	0	-3	0.118884466	0.259986669	0.234554916	-0.006474112
RH899	3	0	-4	-0.028808308	0.097901004	0.232694913	-0.044293742
RH899	3	0	-5	0.086444407	0.383158815	0.185492995	0.088657394
RH899	3	1	-1	0.447675509	0.591775832	1.041302511	0.017477635
RH899	3	1	-2	-0.019362561	-0.029794922	0.105467335	0.051080244
RH899	3	1	-3	0.667675565	-0.186726369	0.45157383	0.041497203
RH899	3	1	-4	1.216731812	-0.075382998	-0.388351354	0.186501008
RH899	3	1	-5	-0.329162559	0.390857353	0.094086376	0.207478404
RH899	4	0	-1	0.613102033	-0.059193046	1.218271685	-0.268879263
RH899	4	0	-2	0.510580694	0.202082583	1.1474133	0.073812733
RH899	4	0	-3	0.066758106	0.053447927	0.286722126	-0.035706666
RH899	4	0	-4	-0.090001814	0.279299004	-0.427370249	0.646271159
RH899	4	0	-5	-0.132209052	0.343325553	-0.45624567	0.518807244
RH899	4	1	-1	0.561486374	-0.069978458	1.692364002	-0.913852956
RH899	4	1	-2	0.937943927	-0.004433309	0.847964767	0.708147388
RH899	4	1	-3	0.192252353	-0.693078975	-0.370330559	0.64105318
RH899	4	1	-4	-0.237213207	0.003574841	-0.330520432	0.243501552
RH899	4	1	-5	0.536331622	-0.279276415	0.342073279	-0.442953495
RH899	5	0	-1	0.393941985	0.120738801	1.227492953	-0.349940368
RH899	5	0	-2	0.2497857	0.167583582	0.725035639	0.179909683
RH899	5	0	-3	0.090485629	0.101381665	0.087135382	0.12814831
RH899	5	0	-4	0.190799827	0.122155328	0.026968188	0.123830719
RH899	5	0	-5	0.173940047	0.111020748	0.685683539	-0.081921877
RH899	5	1	-1	0.488345703	-0.008905602	1.202162495	-0.275310249
RH899	5	1	-2	0.323232073	0.051876748	1.127431923	0.007009384
RH899	5	1	-3	0.204638106	0.033693745	0.432204001	0.168642664
RH899	5	1	-4	0.087904845	-0.154482457	1.32861315	0.023289423
RH899	5	1	-5	0.275222491	0.144906419	-0.851256995	0.885944134
RH899	6	0	-1	15.08574247	-3.657700187	2.611468038	-0.486847667
RH899	6	0	-2	6.627272354	-0.625059291	0.087331622	0.694898973
RH899	6	0	-3	7.862690063	0.45416715	0.946525554	-0.536388695
RH899	6	0	-4	-2.145831726	3.999954471	0.220806956	0.236766228
RH899	6	0	-5	-5.636163675	4.569212271	-0.43312721	0.75157978
RH899	6	1	-1	31.30999351	-0.496351961	2.935805718	-1.076331756
RH899	6	1	-2	0.156581999	8.46855525	1.576937419	0.280872381
RH899	6	1	-3	12.77316955	-3.443609071	1.718667017	-0.528505782
RH899	6	1	-4	-5.296071828	16.12963872	-1.397619938	0.559597457
RH899	6	1	-5	-7.017895021	3.985811476	0.973456586	-0.040612033
RH897	0	0	-1	1.615447089	-0.413742245	0.052710596	0.073617128
RH897	0	0	-2	1.334565849	-0.160842763	0.0950319	0.152500925
RH897	0	0	-3	-1.103221659	1.467547324	0.015006197	0.059101155
RH897	0	0	-4	-0.100157805	0.256520319	0.043425264	0.089538129
RH897	0	0	-5	0.646267973	0.12925245	0.035001427	0.095269926
RH897	0	1	-1	1.576287276	-1.273384611	0.21368472	0.116258084
RH897	0	1	-2	-0.108372321	1.317231461	0.220220878	0.137487814
RH897	0	1	-3	1.10827883	-0.935386773	-0.104797693	-0.02822463
RH897	0	1	-4	-0.237093707	0.986715179	0.00554209	0.105077175
RH897	0	1	-5	0.907800871	0.192576334	0.037699351	0.054593981
RH897	1	0	-1	1.66659592	-0.248949059	1.303245779	-0.751351307
RH897	1	0	-2	0.291763879	0.415943022	1.123849197	-1.71922768
RH897	1	0	-3	-0.149966075	0.945839015	1.393679242	1.471816625
RH897	1	0	-4	0.570715189	-0.004877344	0.473268437	0.118490572
RH897	1	0	-5	-0.698952092	0.91925823	0.397826531	-0.012341498
RH897	1	1	-1	0.465878442	1.504444735	4.134409915	-1.52156016
RH897	1	1	-2	0.690344758	1.132480731	3.374831533	-2.481437511
RH897	1	1	-3	-1.482684564	1.601667233	-1.53372826	1.340022157
RH897	1	1	-4	-1.284568661	1.229849639	1.908986828	-0.578097266
RH897	1	1	-5	-3.420224414	0.842807274	1.368724687	-0.487636775
RH897	2	0	-1	-0.233878187	0.508767671	0.656808841	0.449585921
RH897	2	0	-2	0.330637087	0.883593262	0.711160446	0.57188846
RH897	2	0	-3	1.016614794	0.356540293	0.264621855	0.221059453
RH897	2	0	-4	0.364129548	-0.428145624	0.277322239	0.340975573
RH897	2	0	-5	0.619490204	-0.853016455	-0.509060441	-0.139865307
RH897	2	1	-1	0.517525754	-0.409508439	1.901105168	-0.55709952
RH897	2	1	-2	0.39553093	-0.175837818	1.479850989	-1.129141224
RH897	2	1	-3	0.174268509	0.826890234	0.282072762	-0.21108519
RH897	2	1	-4	0.018721748	0.441265537	2.064137937	-0.280092821
RH897	2	1	-5	0.077453582	0.382262668	0.262972014	0.378521561
RH897	3	0	-1	0.628386868	0.183083067	0.361147475	-0.009171562
RH897	3	0	-2	0.32502093	-0.194675935	0.106669384	0.019214734
RH897	3	0	-3	0.288363876	0.015821323	0.119017747	0.064778079
RH897	3	0	-4	0.111731572	-0.02636244	0.100139485	-0.049116699
RH897	3	0	-5	0.041478882	0.229586849	-0.068215878	0.1765132
RH897	3	1	-1	0.254060015	0.149361501	0.226311657	0.094903153
RH897	3	1	-2	0.227659914	0.328025388	0.103770804	0.013850181
RH897	3	1	-3	-0.149341297	0.37998065	0.1296065	0.003538998
RH897	3	1	-4	-0.338706168	0.404698795	0.163253033	0.155578423
RH897	3	1	-5	-0.299653882	-0.069769749	0.013274981	0.174154026
RH897	4	0	-1	0.931569954	0.241665869	0.153398942	0.117810366
RH897	4	0	-2	0.378697222	0.17089801	0.084608887	0.033927586
RH897	4	0	-3	0.095956389	0.055407133	0.076777925	0.026399745
RH897	4	0	-4	0.570418927	-0.093539432	0.020830065	0.072734043
RH897	4	0	-5	-0.008422901	0.621596433	-0.017771282	0.135698652
RH897	4	1	-1	1.433805539	0.316589465	0.084816426	0.111293958
RH897	4	1	-2	0.800143276	-0.632546764	0.130867146	0.122092109
RH897	4	1	-3	0.647663639	-0.338417759	-0.025943971	0.01801191
RH897	4	1	-4	-0.619303184	1.228172568	-0.00064528	0.102417274
RH897	4	1	-5	-0.304323994	0.563474556	0.039005153	0.1727345
RH897	5	0	-1	0.1919193	0.177079683	0.37307522	0.263467996
RH897	5	0	-2	0.027669643	-0.006520834	0.24040048	0.059412053
RH897	5	0	-3	-0.096555988	0.009137468	0.020277909	0.020720356
RH897	5	0	-4	0.144095382	0.193241685	0.168845332	0.043490978
RH897	5	0	-5	0.00680675	0.223469689	0.01354172	0.05022374
RH897	5	1	-1	0.134168093	0.188902544	0.526877127	0.183814187
RH897	5	1	-2	0.102355103	0.011559866	0.138378487	-0.129043904
RH897	5	1	-3	0.256715442	0.045172524	-0.074709163	-0.0887832
RH897	5	1	-4	0.18113215	0.076936792	-0.197655258	0.181133688
RH897	5	1	-5	-0.058093327	0.031595599	0.234035738	0.437504981
RH897	6	0	-1	0.125547515	0.101295233	1.144010277	0.090985843
RH897	6	0	-2	0.061549491	0.1120007	0.170707009	0.294405935
RH897	6	0	-3	0.090069694	0.102074981	0.3333391	0.261128153
RH897	6	0	-4	0.052620593	0.063680473	0.189535891	0.089300459
RH897	6	0	-5	0.092409615	0.127224585	0.338140029	0.240044394
RH897	6	1	-1	0.081790041	0.215258143	0.91680957	0.571478707
RH897	6	1	-2	0.091341334	0.157260526	1.21821968	0.382863752
RH897	6	1	-3	0.100029242	0.182627275	1.44478387	-0.045193113
RH897	6	1	-4	0.002146885	0.050882929	1.33327062	-0.618250692
RH897	6	1	-5	0.019573898	0.123851311	-0.071106276	-0.356275317
RH897	7	0	-1	0.455721244	0.389102418	1.25327395	0.142407445
RH897	7	0	-2	0.449091478	0.016641843	0.772762852	0.004931837
RH897	7	0	-3	0.143260809	0.116843083	0.252729583	0.240731011
RH897	7	0	-4	0.157150282	0.001998807	0.598639041	0.359379876
RH897	7	0	-5	0.062073682	0.27878191	-0.218098062	0.324957116
RH897	7	1	-1	0.224147974	0.57634759	4.27288478	-0.396839965
RH897	7	1	-2	-0.102440443	0.310565996	1.73399115	-0.881621478
RH897	7	1	-3	0.177606002	0.376611854	0.941267537	0.098046957
RH897	7	1	-4	-0.022515217	0.179441657	-1.364405632	1.139127716
RH897	7	1	-5	0.109491804	0.065337244	-0.384270485	0.884496843
RH896	0	0	-1	0.188862099	0.215660152	0.289176618	0.190735663
RH896	0	0	-2	0.107987921	0.092570616	0.266780498	0.222765982
RH896	0	0	-3	0.025211535	-0.025121808	-0.047441231	0.055196841
RH896	0	0	-4	0.030762985	0.068870161	-0.047440275	0.017665445
RH896	0	0	-5	0.069197451	0.107628366	0.383330642	0.165412626
RH896	0	1	-1	0.29136302	0.10208161	0.403919374	0.158594134
RH896	0	1	-2	0.119924811	-0.003642277	0.33725411	0.082954456
RH896	0	1	-3	0.107717269	0.103872778	-0.016695966	-0.176781307
RH896	0	1	-4	0.065824743	0.102829902	0.282969903	0.332514163
RH896	0	1	-5	0.125798919	0.068904481	0.520077326	0.363576043
RH896	1	0	-1	0.839006541	0.134179195	0.954573068	0.167314585
RH896	1	0	-2	0.512490229	0.191288511	0.546914249	-0.058737678
RH896	1	0	-3	0.227568963	0.1675341	0.228406126	-0.121667287
RH896	1	0	-4	0.04720902	0.108610477	0.148323131	0.193309623
RH896	1	0	-5	0.080598292	0.391782824	-0.061076047	0.377364584
RH896	1	1	-1	0.850210825	0.140509447	0.561842034	-0.032782134
RH896	1	1	-2	0.694579411	-0.501597057	0.412180747	0.02839118
RH896	1	1	-3	0.183983517	0.580765018	0.333487673	0.297121273
RH896	1	1	-4	-0.275240093	0.501034447	-0.442655113	0.111365601
RH896	1	1	-5	-0.222964898	0.583790091	0.274640537	-0.032659904
RH896	2	0	-1	1.32332565	-0.291978499	0.285631246	-0.157581544
RH896	2	0	-2	0.469658944	0.1579429	0.040890597	0.062902638
RH896	2	0	-3	0.464850612	0.267236784	0.141898749	-0.059491898
RH896	2	0	-4	-0.129582792	0.464296718	-0.003195581	0.137737444
RH896	2	0	-5	0.179552349	0.118190342	0.082260112	0.007545685
RH896	2	1	-1	0.980723507	0.441459131	0.20382924	-0.019463345
RH896	2	1	-2	0.122495476	0.590251272	0.092629917	0.031662428
RH896	2	1	-3	0.152270176	-0.543185797	0.110985976	-0.004900308
RH896	2	1	-4	-0.735011635	0.436632335	0.021562279	0.072757171
RH896	2	1	-5	1.070252506	-0.349764913	-0.026484653	0.091027376
RH896	3	0	-1	1.490805914	0.186048725	0.567356701	0.248632005
RH896	3	0	-2	0.65087968	0.063105235	0.273356485	0.057110347
RH896	3	0	-3	-0.320847829	0.700589654	0.110844886	0.079810519
RH896	3	0	-4	-0.425749688	0.674957101	0.161875662	0.138489354
RH896	3	0	-5	0.545688492	0.326865851	0.220267936	0.321306804
RH896	3	1	-1	0.9723097	0.186770347	0.665735582	0.416909391
RH896	3	1	-2	0.179343968	-0.030726343	0.222432865	0.101291199
RH896	3	1	-3	0.525031508	0.435539318	0.034409775	0.159068783
RH896	3	1	-4	0.439934421	0.730672376	0.305136298	0.237839117
RH896	3	1	-5	0.182481933	0.039524339	-0.067444087	0.16573983
RH896	4	0	-1	2.431413797	-0.793157321	1.147548855	-0.143773917
RH896	4	0	-2	0.87462774	0.331617512	0.840578939	0.041416169
RH896	4	0	-3	0.635201981	0.137185807	0.290549779	0.403176097
RH896	4	0	-4	0.741450326	-0.333509128	0.092946448	-0.027265274
RH896	4	0	-5	0.5522123	-0.012944908	0.238788118	0.429520273
RH896	4	1	-1	0.991212302	0.11287546	1.645893056	-0.584899302
RH896	4	1	-2	0.412304194	-0.156973221	-0.054570383	0.462056904
RH896	4	1	-3	0.058259658	2.294175217	0.556246004	0.488819527
RH896	4	1	-4	2.065213169	-1.39924133	1.224408676	-0.172955442
RH896	4	1	-5	0.529323723	1.429271096	-0.579076685	0.277135638
RH896	5	0	-1	0.422735517	0.435756782	0.225402127	0.230034104
RH896	5	0	-2	0.158594956	0.196995821	0.203055298	0.158335039
RH896	5	0	-3	0.099579076	0.117632501	0.121447287	0.056145518
RH896	5	0	-4	0.09912947	0.107616181	-0.016198034	0.031905512
RH896	5	0	-5	0.057850816	0.183470434	0.079131113	0.126841
RH896	5	1	-1	0.243408671	0.055498452	0.399870532	0.241464567
RH896	5	1	-2	0.287222242	0.341617574	0.122730893	0.102472183
RH896	5	1	-3	0.107986712	-0.029988795	-0.011486757	0.180402092
RH896	5	1	-4	0.238059331	0.35075051	0.117816996	-0.0702876
RH896	5	1	-5	0.407720903	0.180387804	0.127637645	0.205116609
RH896	6	0	-1	0.758428625	0.010113263	1.232329352	0.064377217
RH896	6	0	-2	0.29264839	0.002370918	0.283895273	-0.00643155
RH896	6	0	-3	0.096448439	0.095216285	-0.157391843	0.214698914
RH896	6	0	-4	-0.050492197	0.165745931	0.370117417	0.267580985
RH896	6	0	-5	-0.062150169	0.128445092	-0.328056947	0.296946985
RH896	6	1	-1	0.596935837	-0.04105889	1.015471924	-0.044153884
RH896	6	1	-2	0.196642054	0.233503075	0.768894226	0.125558877
RH896	6	1	-3	0.356007523	0.015859885	0.589287566	-0.46507687
RH896	6	1	-4	-0.075577407	0.53303473	-0.653677779	0.460179576
RH896	6	1	-5	-0.231628237	0.308680572	0.472878541	0.37851457
RH895	0	0	-1	0.492509673	0.720916388	0.41085198	0.556525538
RH895	0	0	-2	0.345227277	0.235826452	0.2342667	0.314455565
RH895	0	0	-3	0.36085815	0.395491577	0.209940126	0.216280344
RH895	0	0	-4	0.089501913	-0.067048653	0.202890287	0.156690691
RH895	0	0	-5	0.212033291	0.014162234	0.172812196	0.079073419
RH895	0	1	-1	0.730261701	0.858493679	0.421736359	0.653694438
RH895	0	1	-2	0.036117899	0.089295758	0.287958417	0.600037669
RH895	0	1	-3	0.094507119	-0.237789396	0.140205803	0.059686675
RH895	0	1	-4	0.26765964	0.643012946	0.133717647	-0.278674956
RH895	0	1	-5	-0.113607874	0.248986532	0.175830778	0.317792937
RH895	1	0	-1	0.049402816	0.03129973	0.027831925	0.071745327
RH895	1	0	-2	0.005896853	0.055202163	-9.73E-05	0.03377812
RH895	1	0	-3	0.009252461	0.029529694	0.019996139	0.016586867
RH895	1	0	-4	0.027433704	0.028514442	-0.000540306	0.049106252
RH895	1	0	-5	0.024893449	0.056884602	0.046398513	0.116614419
RH895	1	1	-1	0.053027284	0.088761614	0.036864531	0.052093654
RH895	1	1	-2	0.076562071	0.072287549	0.017679514	0.044283676
RH895	1	1	-3	-0.028491202	-0.000590933	0.033274112	0.019604249
RH895	1	1	-4	-0.005108564	0.023087489	0.028259694	0.031446694
RH895	1	1	-5	0.014654984	0.035576306	0.012452304	-0.036158775
RH895	2	0	-1	0.149613492	0.199171138	0.007848031	0.795440802
RH895	2	0	-2	0.072886909	0.080834969	0.274923663	0.600284082
RH895	2	0	-3	0.041914364	0.039181626	-0.069837397	-0.155758547
RH895	2	0	-4	0.079523106	0.140934681	0.308174382	0.56616491
RH895	2	0	-5	-0.022419277	-0.007781258	-0.087130794	-0.134358779
RH895	2	1	-1	0.114287527	0.228228723	0.316462829	0.109323123
RH895	2	1	-2	0.007812668	0.062984848	0.029106893	0.489880046
RH895	2	1	-3	0.004625287	0.042925555	-0.510779922	0.582734959
RH895	2	1	-4	0.064679009	0.114284573	-0.028084921	0.49719951
RH895	2	1	-5	-0.032070459	0.045104377	-0.315599355	0.042210655
RH895	3	0	-1	0.230420305	0.447819356	0.301936175	0.40102949
RH895	3	0	-2	0.18744577	0.336036821	0.302709286	0.370365883
RH895	3	0	-3	0.23058198	0.170157354	0.235888544	0.044472374
RH895	3	0	-4	0.08065885	0.207752789	0.063796976	0.174467834
RH895	3	0	-5	0.125131544	0.075906714	0.090840805	0.099416834
RH895	3	1	-1	0.393477764	0.428887471	0.406438141	0.771002033
RH895	3	1	-2	0.129236844	0.072037162	0.031687	0.046440748
RH895	3	1	-3	0.158238755	0.040710062	-0.000841271	0.351239062
RH895	3	1	-4	0.172844262	0.208916471	0.154825077	0.287267743
RH895	3	1	-5	0.234897606	0.015767851	0.128815949	0.127770509
RH895	4	0	-1	0.329941408	0.505071693	0.518980828	0.652433813
RH895	4	0	-2	0.219466359	0.305684513	0.195131381	0.248729007
RH895	4	0	-3	0.192384228	0.209501503	0.425318153	0.146277445
RH895	4	0	-4	0.185392174	0.13503482	0.176058811	-0.077529525
RH895	4	0	-5	0.08426796	-0.034239114	0.008574252	0.06465169
RH895	4	1	-1	0.366384549	0.62290397	0.408293391	0.88985284
RH895	4	1	-2	0.036140832	0.338342933	-0.100577641	0.216063981
RH895	4	1	-3	0.078208585	-0.099484911	0.118947943	0.359828905
RH895	4	1	-4	0.014012875	0.050723143	0.654065023	0.193741484
RH895	4	1	-5	-0.04454751	-0.001490591	-0.14996632	-0.241035293
RH895	5	0	-1	0.248240893	0.710459869	0.114861531	0.18921205
RH895	5	0	-2	0.350551205	0.348523387	0.099826846	0.067173119
RH895	5	0	-3	0.140936333	0.137396954	0.099917528	0.017770605
RH895	5	0	-4	0.068892367	-0.116936484	0.007501938	-0.084902284
RH895	5	0	-5	0.038034258	0.215196811	-0.004335244	0.080639347
RH895	5	1	-1	0.580630385	0.891785796	0.111345087	0.092686949
RH895	5	1	-2	0.360711445	1.135428867	0.050183555	0.135231445
RH895	5	1	-3	0.2564109	-0.272543151	0.050531487	0.145081985
RH895	5	1	-4	0.06660042	-0.189915054	0.01527533	-0.03729415
RH895	5	1	-5	-0.428724848	-0.099435602	-0.087227112	-0.039303205
RH895	6	0	-1	0.251329264	0.350754239	0.498026336	0.571280078
RH895	6	0	-2	0.072424465	0.074693442	0.261612179	0.236134568
RH895	6	0	-3	0.111936235	0.014127733	0.220048141	0.048008433
RH895	6	0	-4	0.050673208	0.055016847	0.076976494	-0.080478307
RH895	6	0	-5	0.063868859	0.159298023	0.130204854	0.112587663
RH895	6	1	-1	0.24701946	0.400568122	0.444050016	0.712282916
RH895	6	1	-2	0.232549589	0.254604419	0.141169824	-0.01737973
RH895	6	1	-3	0.020032487	0.01610643	0.249792828	0.012728723
RH895	6	1	-4	-0.01417071	-0.079361894	-0.177875265	0.21804504
RH895	6	1	-5	-0.006795214	-0.069570374	0.260018214	-0.054605336
