# Supplementary material for: Meta-reinforcement learning via orbitofrontal cortex
Source: Nat Neurosci. 2023 Nov 13;26(12):2182–91. doi: 10.1038/s41593-023-01485-3 (PMC10689244; doi:10.1038/s41593-023-01485-3)
Supplement: Supplementary file 16 — Numerical source data files for figures. [file 41593_2023_1485_MOESM16_ESM.zip › source_data_edf8/edf8ef.csv]

mouse	session	stim	opto	predictability
RH915	0	iti_ready	0	0.74863388
RH915	0	iti_ready	1	0.967213115
RH915	1	iti_ready	0	0.777213353
RH915	1	iti_ready	1	0.962264151
RH915	2	iti_ready	0	0.798828125
RH915	2	iti_ready	1	0.875
RH915	3	iti_ready	0	0.740740741
RH915	3	iti_ready	1	0.93287037
RH915	4	iti_ready	0	0.762295082
RH915	4	iti_ready	1	0.93442623
RH915	5	iti_ready	0	0.855603448
RH915	5	iti_ready	1	0.900862069
RH915	6	iti_ready	0	0.755597015
RH915	6	iti_ready	1	0.895522388
RH916	0	iti_ready	0	0.850574713
RH916	0	iti_ready	1	0.712643678
RH916	1	iti_ready	0	0.71875
RH916	1	iti_ready	1	0.779017857
RH916	2	iti_ready	0	0.713450292
RH916	2	iti_ready	1	0.736842105
RH916	3	iti_ready	0	0.748847926
RH916	3	iti_ready	1	0.834101382
RH916	4	iti_ready	0	0.771929825
RH916	4	iti_ready	1	0.766917293
RH916	5	iti_ready	0	0.751440603
RH916	5	iti_ready	1	0.8671875
RH916	6	iti_ready	0	0.814831946
RH916	6	iti_ready	1	0.914893617
RH899	0	iti_ready	0	0.782515991
RH899	0	iti_ready	1	0.799573561
RH899	1	iti_ready	0	0.81598063
RH899	1	iti_ready	1	0.682808717
RH899	2	iti_ready	0	0.845392157
RH899	2	iti_ready	1	0.899509804
RH899	3	iti_ready	0	0.777777778
RH899	3	iti_ready	1	0.911111111
RH899	4	iti_ready	0	0.8125
RH899	4	iti_ready	1	0.868421053
RH899	5	iti_ready	0	0.760684551
RH899	5	iti_ready	1	0.914893617
RH899	6	iti_ready	0	0.897959184
RH899	6	iti_ready	1	0.948979592
RH897	0	iti_ready	0	0.876811594
RH897	0	iti_ready	1	0.876811594
RH897	1	iti_ready	0	0.854166667
RH897	1	iti_ready	1	0.881944444
RH897	2	iti_ready	0	0.783950617
RH897	2	iti_ready	1	0.796296296
RH897	3	iti_ready	0	0.805376344
RH897	3	iti_ready	1	0.861751152
RH897	4	iti_ready	0	0.817857143
RH897	4	iti_ready	1	0.707142857
RH897	5	iti_ready	0	0.843414843
RH897	5	iti_ready	1	0.83011583
RH897	6	iti_ready	0	0.85270108
RH897	6	iti_ready	1	0.820408163
RH897	7	iti_ready	0	0.836734694
RH897	7	iti_ready	1	0.833333333
RH896	0	iti_ready	0	0.769979992
RH896	0	iti_ready	1	0.672268908
RH896	1	iti_ready	0	0.825396825
RH896	1	iti_ready	1	0.722222222
RH896	2	iti_ready	0	0.84304536
RH896	2	iti_ready	1	0.770186335
RH896	3	iti_ready	0	0.818250377
RH896	3	iti_ready	1	0.841346154
RH896	4	iti_ready	0	0.825502796
RH896	4	iti_ready	1	0.800492611
RH896	5	iti_ready	0	0.836793003
RH896	5	iti_ready	1	0.814285714
RH896	6	iti_ready	0	0.787489612
RH896	6	iti_ready	1	0.815668203
RH895	0	iti_ready	0	0.942857143
RH895	0	iti_ready	1	0.895238095
RH895	1	iti_ready	0	0.883496544
RH895	1	iti_ready	1	0.852678571
RH895	2	iti_ready	0	0.885964912
RH895	2	iti_ready	1	0.815789474
RH895	3	iti_ready	0	0.845961865
RH895	3	iti_ready	1	0.701058201
RH895	4	iti_ready	0	0.897351552
RH895	4	iti_ready	1	0.823717949
RH895	5	iti_ready	0	0.857142857
RH895	5	iti_ready	1	0.925
RH895	6	iti_ready	0	0.872222222
RH895	6	iti_ready	1	0.786111111
RH901	0	ready	0	0.835403727
RH901	0	ready	1	0.866459627
RH901	1	ready	0	0.888095238
RH901	1	ready	1	0.821428571
RH901	2	ready	0	0.850694444
RH901	2	ready	1	0.902777778
RH901	3	ready	0	0.868589744
RH901	3	ready	1	0.842948718
RH903	0	ready	0	0.823849396
RH903	0	ready	1	0.898268398
RH903	1	ready	0	0.913731812
RH903	1	ready	1	0.875
RH903	2	ready	0	0.825
RH903	2	ready	1	0.753125
RH903	3	ready	0	0.816666667
RH903	3	ready	1	0.797619048
RH903	4	ready	0	0.871007549
RH903	4	ready	1	0.895833333
RH905	0	ready	0	0.834821429
RH905	0	ready	1	0.772321429
RH905	1	ready	0	0.853819242
RH905	1	ready	1	0.765714286
RH905	2	ready	0	0.875
RH905	2	ready	1	0.839285714
RH905	3	ready	0	0.874301137
RH905	3	ready	1	0.899267399
RH905	4	ready	0	0.765913508
RH905	4	ready	1	0.685131195
RH907	0	ready	0	0.849322635
RH907	0	ready	1	0.948979592
RH907	1	ready	0	0.791666667
RH907	1	ready	1	0.933333333
RH907	2	ready	0	0.796153846
RH907	2	ready	1	1
RH907	3	ready	0	0.79468599
RH907	3	ready	1	0.956521739
RH907	4	ready	0	0.8625
RH907	4	ready	1	0.978658537
RH907	5	ready	0	0.79127451
RH907	5	ready	1	0.980769231
RH915	0	ready	0	0.761904762
RH915	0	ready	1	0.917293233
RH915	1	ready	0	0.786780384
RH915	1	ready	1	0.940298507
RH915	2	ready	0	0.786827458
RH915	2	ready	1	0.890306122
RH915	3	ready	0	0.770280402
RH915	3	ready	1	0.717948718
RH915	4	ready	0	0.79079804
RH915	4	ready	1	0.759637188
RH915	5	ready	0	0.801587302
RH915	5	ready	1	0.968253968
RH915	6	ready	0	0.846760516
RH915	6	ready	1	0.809701493
RH916	0	ready	0	0.713050314
RH916	0	ready	1	0.659722222
RH916	1	ready	0	0.69010989
RH916	1	ready	1	0.837362637
RH916	2	ready	0	0.726666667
RH916	2	ready	1	0.71
RH916	3	ready	0	0.681436295
RH916	3	ready	1	0.824152542
RH916	4	ready	0	0.7625
RH916	4	ready	1	0.81
RH916	5	ready	0	0.806091438
RH916	5	ready	1	0.769886364
RH899	0	ready	0	0.772420751
RH899	0	ready	1	0.725738397
RH899	1	ready	0	0.863888889
RH899	1	ready	1	0.794444444
RH899	2	ready	0	0.78533176
RH899	2	ready	1	0.721088435
RH899	3	ready	0	0.843317972
RH899	3	ready	1	0.723502304
RH899	4	ready	0	0.806722689
RH899	4	ready	1	0.795518207
RH899	5	ready	0	0.867666667
RH899	5	ready	1	0.82
RH899	6	ready	0	0.813690476
RH899	6	ready	1	0.952380952
RH899	7	ready	0	0.783475783
RH899	7	ready	1	0.88034188
RH897	0	ready	0	0.796430732
RH897	0	ready	1	0.827586207
RH897	1	ready	0	0.823874755
RH897	1	ready	1	0.945205479
RH897	2	ready	0	0.792207792
RH897	2	ready	1	0.927272727
RH897	3	ready	0	0.820659604
RH897	3	ready	1	0.842105263
RH897	4	ready	0	0.80724339
RH897	4	ready	1	0.723327306
RH897	5	ready	0	0.806093705
RH897	5	ready	1	0.726358149
RH897	6	ready	0	0.811556727
RH897	6	ready	1	0.850746269
RH896	0	ready	0	0.855528846
RH896	0	ready	1	0.8
RH896	1	ready	0	0.818470418
RH896	1	ready	1	0.784126984
RH896	2	ready	0	0.776942356
RH896	2	ready	1	0.799498747
RH896	3	ready	0	0.774052478
RH896	3	ready	1	0.734693878
RH896	4	ready	0	0.856746399
RH896	4	ready	1	0.762917933
RH896	5	ready	0	0.851515152
RH896	5	ready	1	0.787878788
RH896	6	ready	0	0.837209302
RH896	6	ready	1	0.687707641
RH895	0	ready	0	0.855453149
RH895	0	ready	1	0.976958525
RH895	1	ready	0	0.852715739
RH895	1	ready	1	0.969604863
RH895	2	ready	0	0.925397035
RH895	2	ready	1	0.934659091
RH895	3	ready	0	0.837121212
RH895	3	ready	1	0.948529412
RH895	4	ready	0	0.819327731
RH895	4	ready	1	0.81092437
RH895	5	ready	0	0.746646341
RH895	5	ready	1	0.886178862
RH895	6	ready	0	0.777777778
RH895	6	ready	1	0.866666667
RH903	0	iti_2sec	0	0.875
RH903	0	iti_2sec	1	0.844339623
RH903	1	iti_2sec	0	0.806059507
RH903	1	iti_2sec	1	0.837264151
RH903	2	iti_2sec	0	0.777777778
RH903	2	iti_2sec	1	0.734848485
RH903	3	iti_2sec	0	0.836285425
RH903	3	iti_2sec	1	0.737179487
RH903	4	iti_2sec	0	0.77148847
RH903	4	iti_2sec	1	0.830188679
RH903	5	iti_2sec	0	0.791154791
RH903	5	iti_2sec	1	0.744471744
RH905	0	iti_2sec	0	0.80275974
RH905	0	iti_2sec	1	0.799107143
RH905	1	iti_2sec	0	0.858153104
RH905	1	iti_2sec	1	0.90530303
RH905	2	iti_2sec	0	0.846638655
RH905	2	iti_2sec	1	0.800420168
RH905	3	iti_2sec	0	0.849878935
RH905	3	iti_2sec	1	0.82566586
RH905	4	iti_2sec	0	0.857142857
RH905	4	iti_2sec	1	0.924107143
RH907	0	iti_2sec	0	0.822222222
RH907	0	iti_2sec	1	0.788888889
RH907	1	iti_2sec	0	0.844720497
RH907	1	iti_2sec	1	0.785714286
RH907	2	iti_2sec	0	0.808571429
RH907	2	iti_2sec	1	0.851428571
RH907	3	iti_2sec	0	0.763217213
RH907	3	iti_2sec	1	0.743852459
RH907	4	iti_2sec	0	0.783599841
RH907	4	iti_2sec	1	0.778115502
RH907	5	iti_2sec	0	0.792123695
RH907	5	iti_2sec	1	0.829787234
RH915	0	iti_2sec	0	0.708676352
RH915	0	iti_2sec	1	0.614285714
RH915	1	iti_2sec	0	0.676948052
RH915	1	iti_2sec	1	0.693877551
RH915	2	iti_2sec	0	0.813888889
RH915	2	iti_2sec	1	0.825
RH915	3	iti_2sec	0	0.798469388
RH915	3	iti_2sec	1	0.806122449
RH915	4	iti_2sec	0	0.754497354
RH915	4	iti_2sec	1	0.735064935
RH915	5	iti_2sec	0	0.785714286
RH915	5	iti_2sec	1	0.764976959
RH915	6	iti_2sec	0	0.702564103
RH915	6	iti_2sec	1	0.702564103
RH916	0	iti_2sec	0	0.764705882
RH916	0	iti_2sec	1	0.852941176
RH916	1	iti_2sec	0	0.789827559
RH916	1	iti_2sec	1	0.697674419
RH916	2	iti_2sec	0	0.734207969
RH916	2	iti_2sec	1	0.693877551
RH916	3	iti_2sec	0	0.741496599
RH916	3	iti_2sec	1	0.738095238
RH916	4	iti_2sec	0	0.719668737
RH916	4	iti_2sec	1	0.729813665
RH916	5	iti_2sec	0	0.748161194
RH916	5	iti_2sec	1	0.716269841
RH916	6	iti_2sec	0	0.823832418
RH916	6	iti_2sec	1	0.817582418
RH899	0	iti_2sec	0	0.834090909
RH899	0	iti_2sec	1	0.861363636
RH899	1	iti_2sec	0	0.850495627
RH899	1	iti_2sec	1	0.871428571
RH899	2	iti_2sec	0	0.728411748
RH899	2	iti_2sec	1	0.762711864
RH899	3	iti_2sec	0	0.869047619
RH899	3	iti_2sec	1	0.889880952
RH899	4	iti_2sec	0	0.8
RH899	4	iti_2sec	1	0.764285714
RH899	5	iti_2sec	0	0.7325
RH899	5	iti_2sec	1	0.6875
RH899	6	iti_2sec	0	0.793699187
RH899	6	iti_2sec	1	0.75
RH899	7	iti_2sec	0	0.810035842
RH899	7	iti_2sec	1	0.734767025
RH899	8	iti_2sec	0	0.765873016
RH899	8	iti_2sec	1	0.746031746
RH897	0	iti_2sec	0	0.878306878
RH897	0	iti_2sec	1	0.894179894
RH897	1	iti_2sec	0	0.801932367
RH897	1	iti_2sec	1	0.84057971
RH897	2	iti_2sec	0	0.837301587
RH897	2	iti_2sec	1	0.861111111
RH897	3	iti_2sec	0	0.813953488
RH897	3	iti_2sec	1	0.887596899
RH897	4	iti_2sec	0	0.857738095
RH897	4	iti_2sec	1	0.879166667
RH897	5	iti_2sec	0	0.823253932
RH897	5	iti_2sec	1	0.792553191
RH897	6	iti_2sec	0	0.782094595
RH897	6	iti_2sec	1	0.841216216
RH896	0	iti_2sec	0	0.81097561
RH896	0	iti_2sec	1	0.835365854
RH896	1	iti_2sec	0	0.807469512
RH896	1	iti_2sec	1	0.759146341
RH896	2	iti_2sec	0	0.860770975
RH896	2	iti_2sec	1	0.734126984
RH896	3	iti_2sec	0	0.838888889
RH896	3	iti_2sec	1	0.844444444
RH896	4	iti_2sec	0	0.861987818
RH896	4	iti_2sec	1	0.927325581
RH896	5	iti_2sec	0	0.820273109
RH896	5	iti_2sec	1	0.771428571
RH895	0	iti_2sec	0	0.860465116
RH895	0	iti_2sec	1	0.88372093
RH895	1	iti_2sec	0	0.916129032
RH895	1	iti_2sec	1	0.951612903
RH895	2	iti_2sec	0	0.885521886
RH895	2	iti_2sec	1	0.888888889
RH895	3	iti_2sec	0	0.911466886
RH895	3	iti_2sec	1	0.896551724
RH895	4	iti_2sec	0	0.892542017
RH895	4	iti_2sec	1	0.860714286
RH895	5	iti_2sec	0	0.827838828
RH895	5	iti_2sec	1	0.825
RH895	6	iti_2sec	0	0.841696535
RH895	6	iti_2sec	1	0.849462366
RH901	0	iti_5sec	0	0.860314524
RH901	0	iti_5sec	1	0.901595745
RH901	1	iti_5sec	0	0.822857143
RH901	1	iti_5sec	1	0.751428571
RH901	2	iti_5sec	0	0.85
RH901	2	iti_5sec	1	0.871875
RH901	3	iti_5sec	0	0.938311688
RH901	3	iti_5sec	1	0.772727273
RH905	0	iti_5sec	0	0.882352941
RH905	0	iti_5sec	1	0.826797386
RH905	1	iti_5sec	0	0.824561404
RH905	1	iti_5sec	1	0.888888889
RH905	2	iti_5sec	0	0.852987013
RH905	2	iti_5sec	1	0.782142857
RH905	3	iti_5sec	0	0.847701149
RH905	3	iti_5sec	1	0.864942529
RH905	4	iti_5sec	0	0.818181818
RH905	4	iti_5sec	1	0.70959596
RH907	0	iti_5sec	0	0.914814815
RH907	0	iti_5sec	1	0.977777778
RH907	1	iti_5sec	0	0.84468599
RH907	1	iti_5sec	1	0.815217391
RH907	2	iti_5sec	0	0.778911565
RH907	2	iti_5sec	1	0.785714286
RH907	3	iti_5sec	0	0.797619048
RH907	3	iti_5sec	1	0.857142857
RH907	4	iti_5sec	0	0.721549637
RH907	4	iti_5sec	1	0.745762712
RH915	0	iti_5sec	0	0.780018984
RH915	0	iti_5sec	1	0.780730897
RH915	1	iti_5sec	0	0.831594071
RH915	1	iti_5sec	1	0.836206897
RH915	2	iti_5sec	0	0.762626263
RH915	2	iti_5sec	1	0.840909091
RH915	3	iti_5sec	0	0.795282898
RH915	3	iti_5sec	1	0.85515873
RH915	4	iti_5sec	0	0.696357809
RH915	4	iti_5sec	1	0.698863636
RH915	5	iti_5sec	0	0.6975
RH915	5	iti_5sec	1	0.6675
RH915	6	iti_5sec	0	0.826971678
RH915	6	iti_5sec	1	0.928104575
RH916	0	iti_5sec	0	0.790086207
RH916	0	iti_5sec	1	0.625
RH916	1	iti_5sec	0	0.688571429
RH916	1	iti_5sec	1	0.614285714
RH916	2	iti_5sec	0	0.697228623
RH916	2	iti_5sec	1	0.728174603
RH916	3	iti_5sec	0	0.777777778
RH916	3	iti_5sec	1	0.801587302
RH916	4	iti_5sec	0	0.755844156
RH916	4	iti_5sec	1	0.631168831
RH916	5	iti_5sec	0	0.856760886
RH916	5	iti_5sec	1	0.857142857
RH899	0	iti_5sec	0	0.801712089
RH899	0	iti_5sec	1	0.75
RH899	1	iti_5sec	0	0.767845805
RH899	1	iti_5sec	1	0.76
RH899	2	iti_5sec	0	0.717887668
RH899	2	iti_5sec	1	0.765384615
RH899	3	iti_5sec	0	0.856779857
RH899	3	iti_5sec	1	0.866096866
RH899	4	iti_5sec	0	0.808035714
RH899	4	iti_5sec	1	0.727678571
RH899	5	iti_5sec	0	0.739090758
RH899	5	iti_5sec	1	0.721088435
RH899	6	iti_5sec	0	0.844594595
RH899	6	iti_5sec	1	0.834459459
RH897	0	iti_5sec	0	0.83125
RH897	0	iti_5sec	1	0.85
RH897	1	iti_5sec	0	0.833898944
RH897	1	iti_5sec	1	0.858173077
RH897	2	iti_5sec	0	0.803568835
RH897	2	iti_5sec	1	0.799382716
RH897	3	iti_5sec	0	0.841614907
RH897	3	iti_5sec	1	0.822981366
RH897	4	iti_5sec	0	0.786549708
RH897	4	iti_5sec	1	0.82748538
RH897	5	iti_5sec	0	0.780612245
RH897	5	iti_5sec	1	0.867346939
RH897	6	iti_5sec	0	0.791002493
RH897	6	iti_5sec	1	0.820276498
RH896	0	iti_5sec	0	0.880681818
RH896	0	iti_5sec	1	0.911931818
RH896	1	iti_5sec	0	0.862670068
RH896	1	iti_5sec	1	0.868804665
RH896	2	iti_5sec	0	0.856793003
RH896	2	iti_5sec	1	0.837142857
RH896	3	iti_5sec	0	0.800653595
RH896	3	iti_5sec	1	0.705882353
RH896	4	iti_5sec	0	0.782332362
RH896	4	iti_5sec	1	0.771428571
RH896	5	iti_5sec	0	0.821549774
RH896	5	iti_5sec	1	0.798076923
RH914	0	iti_ready_tdTomato	0	0.693877551
RH914	0	iti_ready_tdTomato	1	0.656462585
RH914	1	iti_ready_tdTomato	0	0.73435282
RH914	1	iti_ready_tdTomato	1	0.732804233
RH914	2	iti_ready_tdTomato	0	0.773412698
RH914	2	iti_ready_tdTomato	1	0.694444444
RH914	3	iti_ready_tdTomato	0	0.694006091
RH914	3	iti_ready_tdTomato	1	0.656976744
RH914	4	iti_ready_tdTomato	0	0.767346939
RH914	4	iti_ready_tdTomato	1	0.893877551
RH914	5	iti_ready_tdTomato	0	0.73725642
RH914	5	iti_ready_tdTomato	1	0.698412698
RH917	0	iti_ready_tdTomato	0	0.82900641
RH917	0	iti_ready_tdTomato	1	0.784375
RH917	1	iti_ready_tdTomato	0	0.860307692
RH917	1	iti_ready_tdTomato	1	0.911538462
RH917	2	iti_ready_tdTomato	0	0.697467876
RH917	2	iti_ready_tdTomato	1	0.714285714
RH917	3	iti_ready_tdTomato	0	0.713415599
RH917	3	iti_ready_tdTomato	1	0.830564784
RH917	4	iti_ready_tdTomato	0	0.722367571
RH917	4	iti_ready_tdTomato	1	0.691666667
RH917	5	iti_ready_tdTomato	0	0.726984127
RH917	5	iti_ready_tdTomato	1	0.717460317
RH917	6	iti_ready_tdTomato	0	0.76744186
RH917	6	iti_ready_tdTomato	1	0.715116279
RH918	0	iti_ready_tdTomato	0	0.746428571
RH918	0	iti_ready_tdTomato	1	0.828571429
RH918	1	iti_ready_tdTomato	0	0.760683761
RH918	1	iti_ready_tdTomato	1	0.760683761
RH918	2	iti_ready_tdTomato	0	0.758928571
RH918	2	iti_ready_tdTomato	1	0.78125
RH918	3	iti_ready_tdTomato	0	0.767361111
RH918	3	iti_ready_tdTomato	1	0.826388889
RH918	4	iti_ready_tdTomato	0	0.743243243
RH918	4	iti_ready_tdTomato	1	0.824324324
RH918	5	iti_ready_tdTomato	0	0.680201247
RH918	5	iti_ready_tdTomato	1	0.691964286
RH918	6	iti_ready_tdTomato	0	0.683304647
RH918	6	iti_ready_tdTomato	1	0.655765921
RH925	0	iti_ready_tdTomato	0	0.925714286
RH925	0	iti_ready_tdTomato	1	0.9
RH925	1	iti_ready_tdTomato	0	0.827380952
RH925	1	iti_ready_tdTomato	1	0.803571429
RH925	2	iti_ready_tdTomato	0	0.854166667
RH925	2	iti_ready_tdTomato	1	0.95
RH925	3	iti_ready_tdTomato	0	0.817307692
RH925	3	iti_ready_tdTomato	1	0.793269231
RH928	0	iti_ready_tdTomato	0	0.734693878
RH928	0	iti_ready_tdTomato	1	0.723356009
RH928	1	iti_ready_tdTomato	0	0.673469388
RH928	1	iti_ready_tdTomato	1	0.674185464
RH928	2	iti_ready_tdTomato	0	0.739102516
RH928	2	iti_ready_tdTomato	1	0.797235023
RH928	3	iti_ready_tdTomato	0	0.772232305
RH928	3	iti_ready_tdTomato	1	0.721674877
RH928	4	iti_ready_tdTomato	0	0.77515703
RH928	4	iti_ready_tdTomato	1	0.810176125
RH928	5	iti_ready_tdTomato	0	0.719480519
RH928	5	iti_ready_tdTomato	1	0.690909091
RH904	0	ready_tdTomato	0	0.83908046
RH904	0	ready_tdTomato	1	0.764367816
RH904	1	ready_tdTomato	0	0.837267081
RH904	1	ready_tdTomato	1	0.931677019
RH904	2	ready_tdTomato	0	0.824708455
RH904	2	ready_tdTomato	1	0.758017493
RH904	3	ready_tdTomato	0	0.83984375
RH904	3	ready_tdTomato	1	0.875
RH904	4	ready_tdTomato	0	0.788690476
RH904	4	ready_tdTomato	1	0.87202381
RH906	0	ready_tdTomato	0	0.825783972
RH906	0	ready_tdTomato	1	0.770034843
RH906	1	ready_tdTomato	0	0.766233766
RH906	1	ready_tdTomato	1	0.83982684
RH906	2	ready_tdTomato	0	0.740290898
RH906	2	ready_tdTomato	1	0.780626781
RH906	3	ready_tdTomato	0	0.827167019
RH906	3	ready_tdTomato	1	0.785714286
RH906	4	ready_tdTomato	0	0.834848485
RH906	4	ready_tdTomato	1	0.85
RH906	5	ready_tdTomato	0	0.735076832
RH906	5	ready_tdTomato	1	0.819444444
RH906	6	ready_tdTomato	0	0.791666667
RH906	6	ready_tdTomato	1	0.791666667
RH906	7	ready_tdTomato	0	0.792456268
RH906	7	ready_tdTomato	1	0.670553936
RH911	0	ready_tdTomato	0	0.757694541
RH911	0	ready_tdTomato	1	0.782738095
RH911	1	ready_tdTomato	0	0.815011667
RH911	1	ready_tdTomato	1	0.884236453
RH911	2	ready_tdTomato	0	0.788602471
RH911	2	ready_tdTomato	1	0.78125
RH911	3	ready_tdTomato	0	0.840277778
RH911	3	ready_tdTomato	1	0.736111111
RH911	4	ready_tdTomato	0	0.797182917
RH911	4	ready_tdTomato	1	0.71641791
RH911	5	ready_tdTomato	0	0.804487179
RH911	5	ready_tdTomato	1	0.801282051
RH911	6	ready_tdTomato	0	0.866666667
RH911	6	ready_tdTomato	1	0.965811966
RH911	7	ready_tdTomato	0	0.793326026
RH911	7	ready_tdTomato	1	0.813664596
RH911	8	ready_tdTomato	0	0.758333333
RH911	8	ready_tdTomato	1	0.780555556
RH911	9	ready_tdTomato	0	0.809141126
RH911	9	ready_tdTomato	1	0.696691176
RH914	0	ready_tdTomato	0	0.714285714
RH914	0	ready_tdTomato	1	0.731707317
RH914	1	ready_tdTomato	0	0.730487805
RH914	1	ready_tdTomato	1	0.672473868
RH914	2	ready_tdTomato	0	0.750915751
RH914	2	ready_tdTomato	1	0.714285714
RH914	3	ready_tdTomato	0	0.716666667
RH914	3	ready_tdTomato	1	0.65
RH914	4	ready_tdTomato	0	0.765625
RH914	4	ready_tdTomato	1	0.87109375
RH917	0	ready_tdTomato	0	0.706199461
RH917	0	ready_tdTomato	1	0.708894879
RH917	1	ready_tdTomato	0	0.766666667
RH917	1	ready_tdTomato	1	0.6875
RH917	2	ready_tdTomato	0	0.720634921
RH917	2	ready_tdTomato	1	0.66984127
RH917	3	ready_tdTomato	0	0.726787848
RH917	3	ready_tdTomato	1	0.751322751
RH917	4	ready_tdTomato	0	0.765957447
RH917	4	ready_tdTomato	1	0.796352584
RH917	5	ready_tdTomato	0	0.786205664
RH917	5	ready_tdTomato	1	0.703832753
RH918	0	ready_tdTomato	0	0.762195122
RH918	0	ready_tdTomato	1	0.832752613
RH918	1	ready_tdTomato	0	0.739285714
RH918	1	ready_tdTomato	1	0.757142857
RH918	2	ready_tdTomato	0	0.699507389
RH918	2	ready_tdTomato	1	0.697044335
RH918	3	ready_tdTomato	0	0.695238095
RH918	3	ready_tdTomato	1	0.638095238
RH918	4	ready_tdTomato	0	0.719144801
RH918	4	ready_tdTomato	1	0.682215743
RH918	5	ready_tdTomato	0	0.751879699
RH918	5	ready_tdTomato	1	0.79197995
RH925	0	ready_tdTomato	0	0.817318891
RH925	0	ready_tdTomato	1	0.827160494
RH925	1	ready_tdTomato	0	0.892857143
RH925	1	ready_tdTomato	1	0.905844156
RH925	2	ready_tdTomato	0	0.841880342
RH925	2	ready_tdTomato	1	0.786324786
RH925	3	ready_tdTomato	0	0.872260015
RH925	3	ready_tdTomato	1	1
RH928	0	ready_tdTomato	0	0.717672414
RH928	0	ready_tdTomato	1	0.715517241
RH928	1	ready_tdTomato	0	0.721774194
RH928	1	ready_tdTomato	1	0.802419355
RH928	2	ready_tdTomato	0	0.692468398
RH928	2	ready_tdTomato	1	0.704633205
RH928	3	ready_tdTomato	0	0.820823245
RH928	3	ready_tdTomato	1	0.823244552
RH928	4	ready_tdTomato	0	0.736479592
RH928	4	ready_tdTomato	1	0.71
RH904	0	iti_2sec_tdTomato	0	0.787375415
RH904	0	iti_2sec_tdTomato	1	0.674418605
RH904	1	iti_2sec_tdTomato	0	0.854807692
RH904	1	iti_2sec_tdTomato	1	0.894230769
RH904	2	iti_2sec_tdTomato	0	0.791505792
RH904	2	iti_2sec_tdTomato	1	0.745173745
RH904	3	iti_2sec_tdTomato	0	0.823529412
RH904	3	iti_2sec_tdTomato	1	0.80952381
RH904	4	iti_2sec_tdTomato	0	0.745579268
RH904	4	iti_2sec_tdTomato	1	0.74695122
RH906	0	iti_2sec_tdTomato	0	0.834833333
RH906	0	iti_2sec_tdTomato	1	0.896
RH906	1	iti_2sec_tdTomato	0	0.824324324
RH906	1	iti_2sec_tdTomato	1	0.77027027
RH906	2	iti_2sec_tdTomato	0	0.837419056
RH906	2	iti_2sec_tdTomato	1	0.768617021
RH906	3	iti_2sec_tdTomato	0	0.87802276
RH906	3	iti_2sec_tdTomato	1	0.947368421
RH906	4	iti_2sec_tdTomato	0	0.875
RH906	4	iti_2sec_tdTomato	1	0.890625
RH911	0	iti_2sec_tdTomato	0	0.740191674
RH911	0	iti_2sec_tdTomato	1	0.722222222
RH911	1	iti_2sec_tdTomato	0	0.863840636
RH911	1	iti_2sec_tdTomato	1	0.948275862
RH911	2	iti_2sec_tdTomato	0	0.860465116
RH911	2	iti_2sec_tdTomato	1	0.827242525
RH911	3	iti_2sec_tdTomato	0	0.828826531
RH911	3	iti_2sec_tdTomato	1	0.8775
RH911	4	iti_2sec_tdTomato	0	0.807580175
RH911	4	iti_2sec_tdTomato	1	0.836734694
RH911	5	iti_2sec_tdTomato	0	0.848739496
RH911	5	iti_2sec_tdTomato	1	0.792717087
RH911	6	iti_2sec_tdTomato	0	0.851734694
RH911	6	iti_2sec_tdTomato	1	0.88
RH911	7	iti_2sec_tdTomato	0	0.876440531
RH911	7	iti_2sec_tdTomato	1	0.870841487
RH911	8	iti_2sec_tdTomato	0	0.831881223
RH911	8	iti_2sec_tdTomato	1	0.796052632
RH911	9	iti_2sec_tdTomato	0	0.863492063
RH911	9	iti_2sec_tdTomato	1	0.844444444
RH914	0	iti_2sec_tdTomato	0	0.827586207
RH914	0	iti_2sec_tdTomato	1	0.643678161
RH914	1	iti_2sec_tdTomato	0	0.692118227
RH914	1	iti_2sec_tdTomato	1	0.763546798
RH914	2	iti_2sec_tdTomato	0	0.719512195
RH914	2	iti_2sec_tdTomato	1	0.737804878
RH914	3	iti_2sec_tdTomato	0	0.736842105
RH914	3	iti_2sec_tdTomato	1	0.745614035
RH914	4	iti_2sec_tdTomato	0	0.746031746
RH914	4	iti_2sec_tdTomato	1	0.833333333
RH914	5	iti_2sec_tdTomato	0	0.798534799
RH914	5	iti_2sec_tdTomato	1	0.824175824
RH917	0	iti_2sec_tdTomato	0	0.742857143
RH917	0	iti_2sec_tdTomato	1	0.703571429
RH917	1	iti_2sec_tdTomato	0	0.738970588
RH917	1	iti_2sec_tdTomato	1	0.790441176
RH917	2	iti_2sec_tdTomato	0	0.732142857
RH917	2	iti_2sec_tdTomato	1	0.758928571
RH917	3	iti_2sec_tdTomato	0	0.686046512
RH917	3	iti_2sec_tdTomato	1	0.622093023
RH917	4	iti_2sec_tdTomato	0	0.722371968
RH917	4	iti_2sec_tdTomato	1	0.830188679
RH917	5	iti_2sec_tdTomato	0	0.718991597
RH917	5	iti_2sec_tdTomato	1	0.767507003
RH917	6	iti_2sec_tdTomato	0	0.719269995
RH917	6	iti_2sec_tdTomato	1	0.746376812
RH917	7	iti_2sec_tdTomato	0	0.762987013
RH917	7	iti_2sec_tdTomato	1	0.840909091
RH918	0	iti_2sec_tdTomato	0	0.706690705
RH918	0	iti_2sec_tdTomato	1	0.702564103
RH918	1	iti_2sec_tdTomato	0	0.698425752
RH918	1	iti_2sec_tdTomato	1	0.673245614
RH918	2	iti_2sec_tdTomato	0	0.735359809
RH918	2	iti_2sec_tdTomato	1	0.801242236
RH918	3	iti_2sec_tdTomato	0	0.641421569
RH918	3	iti_2sec_tdTomato	1	0.62745098
RH918	4	iti_2sec_tdTomato	0	0.6977657
RH918	4	iti_2sec_tdTomato	1	0.657608696
RH918	5	iti_2sec_tdTomato	0	0.679767341
RH918	5	iti_2sec_tdTomato	1	0.722113503
RH925	0	iti_2sec_tdTomato	0	0.875
RH925	0	iti_2sec_tdTomato	1	0.821428571
RH925	1	iti_2sec_tdTomato	0	0.817307692
RH925	1	iti_2sec_tdTomato	1	0.804487179
RH925	2	iti_2sec_tdTomato	0	0.819327731
RH925	2	iti_2sec_tdTomato	1	0.852941176
RH925	3	iti_2sec_tdTomato	0	0.827272727
RH925	3	iti_2sec_tdTomato	1	0.909090909
RH928	0	iti_2sec_tdTomato	0	0.798029557
RH928	0	iti_2sec_tdTomato	1	0.812807882
RH928	1	iti_2sec_tdTomato	0	0.7175
RH928	1	iti_2sec_tdTomato	1	0.625
RH928	2	iti_2sec_tdTomato	0	0.709874575
RH928	2	iti_2sec_tdTomato	1	0.760204082
RH928	3	iti_2sec_tdTomato	0	0.854166667
RH928	3	iti_2sec_tdTomato	1	0.805555556
RH928	4	iti_2sec_tdTomato	0	0.72250981
RH928	4	iti_2sec_tdTomato	1	0.748184019
RH904	0	iti_5sec_tdTomato	0	0.849418934
RH904	0	iti_5sec_tdTomato	1	0.761904762
RH904	1	iti_5sec_tdTomato	0	0.845108696
RH904	1	iti_5sec_tdTomato	1	0.777173913
RH904	2	iti_5sec_tdTomato	0	0.803030303
RH904	2	iti_5sec_tdTomato	1	0.777777778
RH904	3	iti_5sec_tdTomato	0	0.862903226
RH904	3	iti_5sec_tdTomato	1	0.903225806
RH904	4	iti_5sec_tdTomato	0	0.813411079
RH904	4	iti_5sec_tdTomato	1	0.795918367
RH904	5	iti_5sec_tdTomato	0	0.857142857
RH904	5	iti_5sec_tdTomato	1	0.81533101
RH906	0	iti_5sec_tdTomato	0	0.828125
RH906	0	iti_5sec_tdTomato	1	0.734375
RH906	1	iti_5sec_tdTomato	0	0.755555556
RH906	1	iti_5sec_tdTomato	1	0.744444444
RH906	2	iti_5sec_tdTomato	0	0.808333333
RH906	2	iti_5sec_tdTomato	1	0.854166667
RH906	3	iti_5sec_tdTomato	0	0.85326087
RH906	3	iti_5sec_tdTomato	1	0.836956522
RH906	4	iti_5sec_tdTomato	0	0.767992424
RH906	4	iti_5sec_tdTomato	1	0.833333333
RH911	0	iti_5sec_tdTomato	0	0.796875
RH911	0	iti_5sec_tdTomato	1	0.759375
RH911	1	iti_5sec_tdTomato	0	0.861111111
RH911	1	iti_5sec_tdTomato	1	0.85106383
RH911	2	iti_5sec_tdTomato	0	0.708791209
RH911	2	iti_5sec_tdTomato	1	0.692307692
RH911	3	iti_5sec_tdTomato	0	0.830687831
RH911	3	iti_5sec_tdTomato	1	0.703703704
RH911	4	iti_5sec_tdTomato	0	0.884987893
RH911	4	iti_5sec_tdTomato	1	0.9
RH911	5	iti_5sec_tdTomato	0	0.811252269
RH911	5	iti_5sec_tdTomato	1	0.892241379
RH911	6	iti_5sec_tdTomato	0	0.841269841
RH911	6	iti_5sec_tdTomato	1	0.829365079
RH911	7	iti_5sec_tdTomato	0	0.918367347
RH911	7	iti_5sec_tdTomato	1	1
RH911	8	iti_5sec_tdTomato	0	0.893617021
RH911	8	iti_5sec_tdTomato	1	0.845744681
RH911	9	iti_5sec_tdTomato	0	0.904166667
RH911	9	iti_5sec_tdTomato	1	0.980392157
RH914	0	iti_5sec_tdTomato	0	0.776061776
RH914	0	iti_5sec_tdTomato	1	0.741312741
RH914	1	iti_5sec_tdTomato	0	0.748294691
RH914	1	iti_5sec_tdTomato	1	0.76171875
RH914	2	iti_5sec_tdTomato	0	0.744588745
RH914	2	iti_5sec_tdTomato	1	0.787878788
RH914	3	iti_5sec_tdTomato	0	0.827160494
RH914	3	iti_5sec_tdTomato	1	0.777777778
RH914	4	iti_5sec_tdTomato	0	0.740384615
RH914	4	iti_5sec_tdTomato	1	0.698717949
RH917	0	iti_5sec_tdTomato	0	0.773013615
RH917	0	iti_5sec_tdTomato	1	0.703007519
RH917	1	iti_5sec_tdTomato	0	0.753660637
RH917	1	iti_5sec_tdTomato	1	0.76744186
RH917	2	iti_5sec_tdTomato	0	0.788250319
RH917	2	iti_5sec_tdTomato	1	0.762962963
RH917	3	iti_5sec_tdTomato	0	0.77076412
RH917	3	iti_5sec_tdTomato	1	0.750830565
RH917	4	iti_5sec_tdTomato	0	0.753451178
RH917	4	iti_5sec_tdTomato	1	0.709090909
RH918	0	iti_5sec_tdTomato	0	0.671982911
RH918	0	iti_5sec_tdTomato	1	0.694444444
RH918	1	iti_5sec_tdTomato	0	0.745042017
RH918	1	iti_5sec_tdTomato	1	0.675070028
RH918	2	iti_5sec_tdTomato	0	0.705167173
RH918	2	iti_5sec_tdTomato	1	0.656534954
RH918	3	iti_5sec_tdTomato	0	0.775075988
RH918	3	iti_5sec_tdTomato	1	0.717325228
RH918	4	iti_5sec_tdTomato	0	0.739864865
RH918	4	iti_5sec_tdTomato	1	0.706081081
RH918	5	iti_5sec_tdTomato	0	0.692307692
RH918	5	iti_5sec_tdTomato	1	0.725961538
RH925	0	iti_5sec_tdTomato	0	0.858996976
RH925	0	iti_5sec_tdTomato	1	0.875
RH925	1	iti_5sec_tdTomato	0	0.85700443
RH925	1	iti_5sec_tdTomato	1	0.930232558
RH925	2	iti_5sec_tdTomato	0	0.832236842
RH925	2	iti_5sec_tdTomato	1	0.838815789
RH925	3	iti_5sec_tdTomato	0	0.861904762
RH925	3	iti_5sec_tdTomato	1	0.70952381
RH928	0	iti_5sec_tdTomato	0	0.7442182
RH928	0	iti_5sec_tdTomato	1	0.762820513
RH928	1	iti_5sec_tdTomato	0	0.722857143
RH928	1	iti_5sec_tdTomato	1	0.751428571
RH928	2	iti_5sec_tdTomato	0	0.713308579
RH928	2	iti_5sec_tdTomato	1	0.709302326
RH928	3	iti_5sec_tdTomato	0	0.745762712
RH928	3	iti_5sec_tdTomato	1	0.745762712
RH928	4	iti_5sec_tdTomato	0	0.75
RH928	4	iti_5sec_tdTomato	1	0.745614035
