# Supplementary material for: Meta-reinforcement learning via orbitofrontal cortex
Source: Nat Neurosci. 2023 Nov 13;26(12):2182–91. doi: 10.1038/s41593-023-01485-3 (PMC10689244; doi:10.1038/s41593-023-01485-3)
Supplement: Supplementary file 17 — Numerical source data files for figures. [file 41593_2023_1485_MOESM17_ESM.zip › source_data_edf9/edf9a.csv]

mouse	population_id	session_id	ready_ddQ_r	ready_dQch_r	ready_dsQ_r	prechoice_ddQ_r	prechoice_dQch_r	prechoice_dsQ_r	postchoice_ddQ_r	postchoice_dQch_r	postchoice_dsQ_r
RH365	0	1	-0.103328167	0.019952901	0.111436499	-0.075508259	0.091204659	0.037949926	0.163929483	0.099613393	0.215248687
RH365	0	2	0.070975712	0.001056984	0.09676704	0.192845431	-0.022706173	0.103112976	0.364339241	0.066365158	0.320292901
RH365	0	3	0.098272263	0.067125352	0.105406032	0.08846697	-0.018134639	0.106723099	0.311269204	0.045759019	0.178506336
RH365	0	4	0.085468929	-0.034192788	0.273705879	0.193920011	-0.023312443	0.22949421	0.289269245	0.016383042	0.390542364
RH365	0	5	-0.047707641	0.197134781	0.156257323	-0.033017277	0.116812542	0.238080611	0.107103328	0.311361133	0.245698989
RH365	0	6	0.091643374	-0.038883904	0.170516249	0.156257064	0.102452129	0.189772587	0.142165252	0.115796275	0.318537166
RH365	0	7	0.008898461	-0.071087197	0.053329278	0.003995049	0.137385204	0.002669594	0.195548157	0.130756282	0.12249431
RH365	0	8	0.092683649	-0.017610166	0.093454631	0.125447694	0.151915498	0.158071469	0.146218607	0.20456975	0.262819694
RH365	0	9	0.080462122	-0.033647843	0.051196619	0.109830133	0.009817679	0.036665966	0.114175451	-0.069843449	0.15633146
RH365	0	10	0.122415132	0.004746221	0.047796295	0.009890462	0.019526946	0.072063125	0.166809664	0.071473267	0.181046401
RH365	0	11	-0.000773574	0.050003798	0.055635939	0.064435554	0.079054622	0.106448544	0.126155646	0.02989792	0.144659097
RH365	0	12	0.091173393	-0.003116007	0.090148311	0.01752452	0.014609891	-0.038272676	0.181840655	0.153303604	0.136776405
RH365	0	13	0.082582984	0.158788934	0.147641357	0.045008261	0.162327405	0.105261468	0.291754175	0.332102375	0.316975397
RH365	0	14	-0.062555406	0.014743153	0.093036685	0.074031688	-0.083361881	0.031984108	0.207699308	0.050834358	0.213476918
RH365	0	15	0.064788082	0.108110722	0.11594154	0.085980335	0.071615337	0.161467885	0.1562812	0.298805074	0.364242338
RH365	0	16	0.127203563	0.128811583	0.156857049	0.08323076	0.131626465	0.154245032	0.205558907	0.373206714	0.40633501
RH365	0	17	0.005720845	0.105788943	0.122394992	0.058733485	0.01354171	0.083117979	0.102332532	0.223553658	0.271235729
RH365	0	18	0.123911059	-0.019165577	0.073404199	0.146645912	0.045180752	0.096599441	0.192599231	0.21752555	0.346053602
RH365	0	19	-0.024270707	0.113461161	0.112073623	-0.004370443	0.015570552	-0.039821925	-0.012747776	0.258412699	0.243472894
RH365	0	20	-0.128795347	-0.101270254	-0.087015803	0.06209689	0.11398551	0.138850562	0.077612424	0.174075462	0.21287944
RH365	1	1	0.344502255	0.015973562	0.180601359	0.115407764	0.09222581	0.13755631	0.15360578	0.014214325	0.12797333
RH365	1	2	0.169997387	-0.126112619	0.205819383	0.078909201	0.046926266	0.177422378	0.451874587	0.076443413	0.208219497
RH365	1	3	0.169664318	-0.075837013	0.187067033	0.247258002	-0.023361064	0.168956202	0.553576797	-0.049653435	0.272376495
RH365	1	4	0.120545081	-0.007248593	0.144225902	0.234396255	0.189366725	0.062800023	0.422983522	0.364085275	0.083623662
RH365	1	5	0.188407176	-0.037272289	0.261812947	0.130872536	0.038595513	0.261892218	0.332164383	0.169203851	0.434926569
RH365	1	6	0.112567391	0.088965212	0.090485361	0.113533764	0.07203169	0.06742651	0.33956131	0.460980914	0.240066133
RH365	1	7	0.047725971	-0.041547365	0.142217228	0.157398071	0.112203806	0.241890122	0.394631771	0.069864785	0.315249474
RH365	1	8	0.091009186	0.067256659	0.199967872	0.054586515	0.087887217	0.195347196	0.339514479	0.131829825	0.386836819
RH365	1	9	0.072421698	-0.107150703	0.012250727	0.080749921	-0.008623289	-0.009166963	0.231232197	0.038876704	0.156817021
RH365	1	10	0.088218556	0.073095599	0.124430088	0.114947324	0.090549663	0.146339127	0.333549703	0.23254098	0.355552137
RH365	1	11	0.117809941	0.001364192	0.176361357	0.056221753	0.030913976	0.119221304	0.287739834	0.253577663	0.391366843
RH365	1	12	0.184324557	0.020822931	0.068276934	0.059616523	0.057094104	0.008506972	0.271390144	0.082432736	0.093963765
RH365	1	13	0.102731344	0.042203446	0.061805644	0.117570593	0.130939638	0.110591017	0.363055233	0.432755593	0.487765801
RH365	1	14	0.07497522	0.202877459	0.218488258	0.002432685	0.176889707	0.207513128	0.433593634	0.495942077	0.496479013
RH365	1	15	0.073455511	0.047829109	0.239787109	0.112247287	0.112897396	0.144762668	0.259591695	0.223221354	0.338982052
RH365	1	16	0.109756039	0.150144959	0.15156327	0.072491712	0.053922109	0.13608187	0.30061128	0.282484341	0.40052139
RH365	1	17	0.154933496	0.162807827	0.176482937	0.059760374	0.26422377	0.228655654	0.471794994	0.510854265	0.505324155
RH365	1	18	0.022885826	0.153106752	0.17672951	0.066817929	0.027902559	0.072298275	0.307989344	0.384196293	0.426905525
RH365	1	19	0.021057324	0.179373843	0.226999225	0.075982381	0.185538168	0.223458531	0.358346274	0.45580121	0.503327062
RH365	1	20	0.168097563	0.192824777	0.248866666	0.076555881	0.17073741	0.131243846	0.357666124	0.369628432	0.440519581
RH353	2	1	0.453147104	0.026737735	0.279191181	0.529867506	0.010370048	0.181443885	0.64783576	-0.026228966	0.399775632
RH353	2	2	0.407834948	0.124547059	0.154544112	0.47702327	0.195385763	0.11826366	0.539997173	0.287953384	0.282842794
RH353	2	3	0.497057923	-0.045192569	0.287221419	0.486902829	-0.122281372	0.141689103	0.636910516	-0.078266588	0.443715612
RH353	2	4	0.316423948	0.056519745	0.333485734	0.388979733	0.075173434	0.218320659	0.521810274	0.128615149	0.512551641
RH353	2	5	0.006172456	0.016477241	0.010424931	0.010160402	0.047233673	0.05762568	0.14618724	0.054865905	0.198697691
RH353	2	6	0.020700142	0.056358973	0.002905423	0.030272969	-0.049014595	0.047257216	0.051264908	0.001165542	-0.053073046
RH353	2	7	0.059374944	0.037395975	0.134006601	0.219221514	0.02173834	0.119189456	0.266219023	-0.017689057	0.173015862
RH353	2	8	0.282270713	0.451634966	0.488489165	0.135020729	0.447518146	0.49287286	0.648295638	0.758002965	0.775228698
RH353	2	9	0.285673542	0.362294949	0.427087487	0.370571732	0.321462332	0.374318005	0.602521653	0.657380143	0.734102491
RH353	2	10	0.327448282	0.474477306	0.548453303	0.423945659	0.43183923	0.481691635	0.608632887	0.643840951	0.719039012
RH353	2	11	0.122821052	0.386894888	0.418489286	0.343415712	0.392501352	0.409787284	0.70258115	0.704690292	0.715264489
RH353	2	12	0.369506203	0.557950189	0.577966291	0.305507827	0.487278003	0.511457466	0.724409167	0.767196932	0.786101088
RH353	2	13	0.042282018	0.156352384	0.235577989	0.055042073	0.123865076	0.118942224	0.333118587	0.172025846	0.421755312
RH353	2	14	0.451467299	0.494572903	0.537036908	0.266442359	0.468425085	0.517995867	0.642970991	0.7379837	0.777276163
RH353	2	15	0.057375114	0.047713596	-0.051283397	0.047966863	0.043808216	-0.088905135	0.031176321	0.066531051	0.068409797
RH353	2	16	0.255780469	0.261759948	0.289843949	0.165276503	0.197024655	0.278014744	0.520823266	0.445290664	0.542379221
RH353	2	17	0.158230871	-0.111818903	0.199375104	0.217399899	-0.032663086	0.314197926	0.443035011	0.060056636	0.437791908
RH353	2	18	0.096845687	0.171730922	-0.018858341	0.342116452	0.261449134	0.131580483	0.479869992	0.285707644	0.401010607
RH353	2	19	0.327451812	0.442137933	0.474472634	0.394200802	0.437944313	0.46161925	0.637964094	0.748395417	0.755320548
RH353	2	20	0.346584976	0.413995401	0.457159414	0.214440658	0.403888163	0.414799422	0.630009384	0.711027706	0.704942271
RH353	3	1	0.000157238	0.074752665	-0.217345089	-0.0054594	0.116610862	-0.091695307	0.008007901	0.085182154	-0.147808463
RH353	3	2	0.118215542	0.065172822	0.018240416	0.048685364	-0.008789251	0.029611402	0.299971478	0.044892211	0.192384816
RH353	3	3	0.057888179	0.070501636	0.011241944	0.043942949	-0.016050295	0.023777741	0.238740134	0.040904217	0.213466427
RH353	3	4	0.02855287	-0.105370602	0.123738941	-0.086689389	-0.027281327	0.085730371	-0.006374102	0.117439313	0.032607378
RH353	3	5	0.425623903	0.163406742	0.321895108	0.446552962	0.220036884	0.310643754	0.581323613	0.221464613	0.504088533
RH353	3	6	0.052733047	0.142088548	0.157032557	0.057147004	0.084623884	0.240604203	0.228952326	0.1753899	0.191541443
RH353	3	7	0.277349582	0.180815819	0.371528456	0.361458943	0.171935562	0.333121214	0.550890381	0.213138333	0.575823649
RH353	3	8	0.29668646	0.327749978	0.401927389	0.298578177	0.219455263	0.315314311	0.684282886	0.622609432	0.671953208
RH353	3	9	0.430864652	0.329124235	0.468663042	0.238860209	0.224352256	0.391793581	0.596458095	0.525763237	0.675457131
RH353	3	10	0.346231806	0.161883258	0.405799976	0.365965916	0.174654078	0.378918325	0.64318149	0.342822533	0.617369123
RH353	3	11	0.496474258	0.539958929	0.558072893	0.306425627	0.35675584	0.40547803	0.683750248	0.788052213	0.797183545
RH353	3	12	0.093195402	0.156328069	0.157641335	-0.028001327	0.160455334	0.116067171	0.32042232	0.414965118	0.400353649
RH353	3	13	0.272944701	0.364388323	0.532833395	0.229060666	0.332203363	0.423310666	0.613043144	0.576361895	0.644290264
RH353	3	14	0.521382111	0.489149672	0.502547121	0.357171575	0.442001458	0.461974447	0.770603408	0.776863002	0.770796205
RH353	3	15	0.519198973	0.522152858	0.566656964	0.211230563	0.385782755	0.434083018	0.661259103	0.737859098	0.69689083
RH353	3	16	0.244321927	0.111020558	0.441701768	0.366529392	0.051187968	0.37248844	0.492185182	0.297538688	0.615303438
RH353	3	17	0.437893662	0.359507261	0.537222673	0.308709375	0.394790548	0.493651988	0.528274918	0.591755812	0.647157012
RH353	3	18	0.198533298	-0.097526573	0.256843627	0.114793873	0.031112112	0.198272921	0.453262773	0.040580931	0.372189518
RH353	3	19	0.158225413	0.01283177	0.016970354	0.023534519	-0.038104386	-0.084001167	0.081918771	0.10023886	0.091273227
RH353	3	20	0.390248252	0.547905142	0.537225591	0.346851466	0.407980985	0.483102697	0.595514776	0.629010535	0.657584655
RH374	4	1	0.088583836	0.112419793	0.185061871	0.354034936	0.157724535	0.096338144	0.372609211	0.097176131	0.201317763
RH374	4	2	0.138996379	-0.014770044	0.139482628	0.284522556	-0.017534533	0.188520521	0.397963186	-0.015021334	0.246124636
RH374	4	3	0.064941081	0.02399294	0.248021386	0.108074495	0.006529375	0.161824975	0.266749216	0.057143612	0.313668746
RH374	4	4	-0.101598748	0.002481786	0.024958919	-0.059873572	0.06525976	0.055092505	0.019003462	0.027500654	0.033855246
RH374	4	5	0.10626679	0.268543693	0.263903732	0.029510972	0.197548022	0.180898044	0.362365658	0.478229222	0.471541978
RH374	4	6	0.127723671	0.321651511	0.200460356	0.006185938	0.267017712	0.193911729	0.251838973	0.422224396	0.235755278
RH374	4	7	-0.003396064	-0.006831044	0.147410213	-0.012935099	-0.067876595	0.123081866	0.207379877	0.04267763	0.025432117
RH374	4	8	0.023037526	-0.013880047	-0.015696093	0.049979828	-0.108608665	-0.068669191	0.036585538	0.019981777	0.006858379
RH374	4	9	-0.012050943	0.083893994	0.200341427	-0.007933587	0.08490149	0.185773225	0.203538156	0.032247524	0.328427862
RH374	4	10	0.018998336	0.256824194	0.260880906	0.008187393	0.212211089	0.211625522	0.343056806	0.453531116	0.456349623
RH374	4	11	-0.014473412	0.198085564	0.219484044	0.045840092	0.220471577	0.26153639	0.217497875	0.375061501	0.311357877
RH374	4	12	-0.03134218	0.035499822	0.087488818	0.0323615	0.01161678	0.155097037	0.194914755	0.114074702	0.212648897
RH374	4	13	0.104022809	0.001554207	0.118431043	0.058755367	0.003380971	0.174309473	0.207506445	0.143760487	0.278231755
RH374	4	14	0.048441856	0.129368936	0.156906041	0.031415401	0.132265842	0.137508575	0.233023672	0.401993328	0.409626152
RH374	4	15	0.106624683	0.10773432	0.148671173	0.077928777	0.17172816	0.235541666	0.173747941	0.443233474	0.425054294
RH374	4	16	0.028052647	0.043286992	0.167662565	0.048749281	0.019547867	0.128933672	0.184284524	0.100679567	0.185604745
RH374	4	17	0.044645621	0.090133544	0.050876948	-0.004679563	-0.031981272	0.046204202	0.048419707	0.056246348	0.151214642
RH374	4	18	-0.025324209	0.104482293	0.162360758	-0.036761972	0.090223272	0.139988363	0.201989761	0.165117544	0.263711774
RH374	4	19	0.09644659	0.217735172	0.22250329	0.039223111	0.168932308	0.17630487	0.311696017	0.405982878	0.411468004
RH374	4	20	-0.014286653	0.088797387	0.22195096	0.042159979	0.070785935	0.152585989	0.044951068	0.144032713	0.346081779
RH374	5	1	-0.100563686	0.037801529	-0.013308336	0.381280712	0.086365149	0.0125194	0.354903044	0.109186049	0.116408134
RH374	5	2	0.005381849	0.010897403	0.063652887	-0.038474547	0.018083817	-0.054749884	0.154014359	0.040497297	0.140457111
RH374	5	3	0.07836213	0.134944923	0.269964152	0.166902715	0.108235675	0.21490963	0.308343295	0.124709371	0.231277164
RH374	5	4	0.084678	0.054472907	0.274935604	0.062837801	0.206818097	0.251151964	0.202372789	0.259056059	0.392927935
RH374	5	5	0.133902594	0.296228338	0.308534473	0.048338917	0.354119648	0.360459458	0.559214692	0.660215768	0.65812404
RH374	5	6	0.057201033	0.252238376	0.18569825	0.039954383	0.303529195	0.346063191	0.319139781	0.531151453	0.463728897
RH374	5	7	-0.064445774	0.047165191	0.210864091	0.018968054	0.064110399	0.130149792	0.142544706	0.219663099	0.331671893
RH374	5	8	-0.026329501	0.169965005	0.072446624	0.038556309	0.028802194	0.13972312	0.116036784	0.072958353	0.30932068
RH374	5	9	-0.017919565	0.163676399	0.189308139	0.120876158	0.30032671	0.307935068	0.445772558	0.709563018	0.690194659
RH374	5	10	0.128673209	0.306491574	0.290001903	0.062296978	0.22405573	0.248945739	0.416653038	0.633983942	0.624826866
RH374	5	11	0.172482743	0.23953781	0.241078313	0.01254697	0.266988831	0.282832142	0.476897446	0.623749149	0.615752198
RH374	5	12	-0.025605053	0.039746438	-0.012750494	0.125435032	0.24038755	-0.023181874	0.177509597	0.319428781	0.058822089
RH374	5	13	-0.137837491	0.068972739	0.145867822	-0.041094692	0.027034613	0.12901565	0.152983087	0.028523863	0.164378661
RH374	5	14	0.033417416	-0.006067906	0.198516262	0.11180905	-0.04928743	0.166835284	0.289015751	0.131624539	0.331299819
RH374	5	15	0.033198889	0.289762577	0.3172719	0.067292455	0.207244333	0.236353143	0.359600928	0.402708703	0.405775237
RH374	5	16	-0.004863561	-0.018731905	0.154627254	0.191058477	-0.0228564	0.098516451	0.181784869	0.056613478	0.278928062
RH374	5	17	0.024396879	0.199681154	0.227754679	0.002159068	0.336285524	0.360667538	0.383634305	0.46631067	0.480804992
RH374	5	18	0.058330479	0.188582626	0.183282483	0.063714109	0.213599424	0.243051163	0.267562301	0.37348901	0.390095235
RH374	5	19	0.051341934	0.090002533	0.200123161	0.127050949	0.155865651	0.269081044	0.30575521	0.236669099	0.346017045
RH374	5	20	-0.058871784	0.331750614	0.326209779	0.00553617	0.23514149	0.239587904	0.363158494	0.493888435	0.501959165
RH375	6	1	0.107738473	-0.05692893	0.060838495	0.08805152	0.0589424	0.024824543	0.374660877	0.026680633	0.246560382
RH375	6	2	0.102882999	-0.02378237	0.114393999	0.21711694	0.036994385	0.148142182	0.312950335	-0.00909418	0.197276987
RH375	6	3	-0.06408024	-0.148974866	-0.057456451	0.027352904	0.050273466	-0.007862002	0.179231098	0.125478984	0.212896985
RH375	6	4	0.051506971	0.11859706	0.188673607	0.165320896	0.083419383	0.217582125	0.271278913	0.094429367	0.349939522
RH375	6	5	-0.092752613	-0.056664554	0.002980443	0.114294374	0.013462848	0.070824533	0.22335851	0.088014747	0.085662972
RH375	6	6	0.037971275	0.12182833	0.122379751	-0.059007911	0.179211927	0.186466708	0.246869161	0.494552641	0.469091409
RH375	6	7	-0.04557061	0.040063048	0.123079104	0.157396199	0.094469821	0.028630156	0.164234006	0.074199828	0.131548653
RH375	6	8	0.106429942	0.026621475	0.039352242	0.060472888	0.233799917	0.258274629	0.282423877	0.390890274	0.410098257
RH375	6	9	-0.039757509	0.158020082	0.135409632	-0.01811102	0.115665179	0.154854106	0.294376215	0.405392857	0.404654509
RH375	6	10	-0.035902407	-0.011820599	-0.022781273	-0.012901517	0.074289507	0.088484269	0.200115271	0.086392005	0.043252619
RH375	6	11	0.080095854	0.013925122	0.01352907	0.164084486	0.017388155	0.027988189	0.203248251	0.321512257	0.328881906
RH375	6	12	0.05025375	0.038574824	0.040303995	0.051029736	0.058914394	0.119229651	0.227170338	0.445098624	0.393120422
RH375	6	13	0.026781343	0.041405017	0.036134821	0.080545393	0.101199238	0.070048777	0.095946018	0.176429461	0.31173397
RH375	6	14	0.139523571	0.138099963	0.137243921	0.153046923	0.220302496	0.208233598	0.230356115	0.399633426	0.387773989
RH375	6	15	-0.043631164	0.145737046	0.176339484	-0.063722958	0.202812956	-0.021532151	0.126195135	0.188842777	0.103169891
RH375	6	16	0.166078701	0.180587712	0.166781324	0.197346904	0.172269465	0.210509007	0.390900578	0.505148534	0.53812815
RH375	6	17	0.143279846	0.057664289	-0.034559623	0.14169651	0.079963262	0.081291528	0.218852986	0.062528223	0.10227124
RH375	6	18	0.063112456	0.180552702	0.227355776	0.044711276	0.175263779	0.162119294	0.23958404	0.46234072	0.508131542
RH375	6	19	0.077300502	0.268368125	0.259896812	0.117968086	0.208907128	0.210082838	0.318162134	0.455667069	0.453260533
RH375	6	20	-0.002805353	0.089465817	0.135093906	0.142522821	0.084215254	0.08939999	0.232608925	0.42228175	0.422640626
RH375	7	1	0.013124694	-0.044765042	0.163598922	0.331763303	0.117376708	0.101362089	0.367529673	0.139953844	0.286884294
RH375	7	2	0.113076632	0.117823012	0.034460577	0.188015427	-0.059627979	0.052127325	0.47213785	0.001386124	0.391997059
RH375	7	3	-0.018141254	0.079847842	0.059098027	0.08808796	0.035628385	0.098993204	0.409365817	-0.006427489	0.222285562
RH375	7	4	-0.053110603	0.102801511	0.092391313	-0.122615228	0.032251339	0.118513573	0.257659126	0.053000793	0.185598014
RH375	7	5	-0.027186881	-0.058433997	0.115942891	-0.011021419	-0.112019646	-0.055959472	0.200494511	0.080521344	0.010059236
RH375	7	6	0.10213945	0.271711446	0.172922589	-0.02043589	0.13028392	0.057990518	0.238147695	0.363914565	0.355540137
RH375	7	7	0.155442881	0.129232364	0.088108173	0.025747198	0.227733946	0.267731566	0.345004602	0.518020228	0.507390167
RH375	7	8	0.022936048	0.397555968	0.398469706	0.034851501	0.2569564	0.260600528	0.403217919	0.570020162	0.554489075
RH375	7	9	-0.043225398	0.188525594	0.049922243	-0.048807689	0.052182068	0.013432695	0.03861723	0.44102382	0.261966373
RH375	7	10	0.080914581	0.114048378	0.198819438	0.151669859	0.124409464	0.197242285	0.28415795	0.450140906	0.488139104
RH375	7	11	0.019836865	0.087238456	0.164080278	0.046619921	0.168731959	0.06568473	0.226793091	0.350833435	0.317263762
RH375	7	12	0.108766	0.342539741	0.328337249	0.146251462	0.306704123	0.34026588	0.275136375	0.507285196	0.478768213
RH375	7	13	-0.00444778	0.142169118	0.117296739	0.128676845	0.118510327	0.150637974	0.358662501	0.442552839	0.460016883
RH375	7	14	0.077054173	0.030363376	0.068178588	0.179256753	0.119532309	0.071877826	0.234400484	0.181599141	0.240082048
RH375	7	15	0.238484578	0.136727133	0.196851978	0.178864186	0.236241544	0.193712651	0.388803195	0.400134384	0.464919104
RH375	7	16	0.022554991	0.132563448	0.102381326	0.072927948	0.032192801	0.024544174	0.178162546	0.161937372	0.25080039
RH375	7	17	0.092919682	0.1670412	0.169739208	0.051190361	0.127964378	0.244667565	0.246662074	0.30778466	0.389306812
RH375	7	18	0.021755146	0.163439664	0.16661917	0.10432096	0.322355642	0.282330726	0.358344242	0.54100005	0.520311143
RH375	7	19	0.214283235	0.308844127	0.245222286	0.127323061	0.332093601	0.337652977	0.32835025	0.550059886	0.491475661
RH456	8	1	0.114511363	-0.072852907	0.195854617	0.337472617	0.009519864	0.140036705	0.386258095	0.024036158	0.289820167
RH456	8	2	0.082319848	0.07112394	0.003678602	0.026837649	0.023346515	-0.070499001	0.184440808	-0.030531308	0.215106248
RH456	8	3	0.103702066	0.018694009	0.084464555	0.069694626	-0.033124707	0.121338265	0.206903647	0.052873219	0.260368805
RH456	8	4	0.00332708	-0.02355718	0.211979746	-0.00107184	0.010409137	0.19044335	0.109763275	0.209957395	0.468695363
RH456	8	5	0.010215513	0.050593133	0.203896424	0.085638653	-0.006066168	0.179465599	0.226774363	0.082545717	0.268766442
RH456	8	6	-0.001579066	0.03712805	0.115253258	-0.00699553	0.160684438	-0.083730094	0.119773431	0.011068606	0.037362475
RH456	8	7	0.036552386	0.254168413	0.128243817	0.059542816	0.103640118	0.207448719	0.327498177	0.298547748	0.364848088
RH456	8	8	0.015347268	-0.005776873	0.037403296	-0.083942614	0.073495191	0.056764144	0.10847174	-0.002539521	0.158940002
RH456	8	9	0.03135716	-0.010149671	0.019558734	-0.01107745	0.046366039	0.144871886	0.246608015	0.225397897	0.169237469
RH456	8	10	0.084861551	0.14918261	0.172360054	-0.028532657	0.113502147	0.096392912	0.185083326	0.163333786	0.263787447
RH456	8	11	-0.009859449	0.086130407	0.164542785	0.030164961	0.143517235	0.139155079	0.161688385	0.190167991	0.298252974
RH456	8	12	0.106438897	0.131405441	0.079039303	0.118798595	0.047180427	0.035830911	0.189517721	0.211142609	0.313700325
RH456	8	13	0.068270442	0.112602289	0.149715332	-0.058788437	0.264288489	0.290949126	0.199938708	0.33249776	0.413127819
RH456	8	14	-0.052151944	0.134972265	0.098777189	0.113330368	0.185677557	0.257243706	0.087938037	0.280805665	0.457500349
RH456	8	15	0.060550498	0.312188316	0.332349189	0.051822036	0.34131644	0.372001966	0.378291016	0.672377967	0.666521317
RH456	8	16	0.048055647	0.29123091	0.291441891	0.085567417	0.325662585	0.317492469	0.29087696	0.639459154	0.649191993
RH456	8	17	0.16156181	0.267385028	0.263691485	0.059719397	0.314619118	0.332640651	0.277309275	0.697311198	0.6805176
RH456	8	18	0.116916678	0.273425473	0.314676722	-0.014900905	0.334779427	0.374751326	0.21003576	0.518856973	0.530918947
RH456	8	19	0.109485392	0.238904829	0.243317452	-0.042225446	0.201162768	0.219193057	0.072211565	0.570151723	0.568394885
RH456	8	20	0.055164876	0.482690666	0.508522287	0.151483003	0.406517606	0.45865343	0.33993684	0.643048745	0.662032666
RH456	9	1	0.193418581	0.049799937	0.132869107	0.370702408	0.223508716	0.261631046	0.33890694	0.214300376	0.161982589
RH456	9	2	0.038147364	-0.057284686	0.249331079	0.105797929	-0.011375465	0.168479732	0.285324477	0.055500292	0.449399671
RH456	9	3	0.194383026	-0.179528898	0.019572077	0.221134183	0.171181563	0.098419063	0.232011985	0.003989008	0.328615417
RH456	9	4	-0.172760166	0.077635454	0.208440086	-0.004502551	0.229852269	0.084360416	0.194232015	0.103377887	0.018459143
RH456	9	5	0.060615434	0.150887091	0.262412419	0.049878162	0.194944942	0.244849085	0.103516709	0.355580292	0.417202233
RH456	9	6	0.054156845	0.134954907	0.175720578	0.085728853	0.067802252	0.194808994	0.084091021	0.191708506	0.321446571
RH456	9	7	-0.035315924	0.19488165	0.360352192	-0.012213974	-0.076261364	0.188331051	-0.053570392	0.241418479	0.342353833
RH456	9	8	-0.019275546	0.042569279	0.205483993	-0.041081411	0.133684811	-0.033280189	0.280590095	0.325044829	0.332131503
RH456	9	9	0.034133103	0.086670786	0.023736301	-0.110458498	0.14435499	0.20059992	0.227332213	0.430459036	0.370011666
RH456	9	10	0.172465594	0.076257291	-0.088488816	0.095095966	0.075646285	-0.072240614	0.147929703	0.287385451	0.191270336
RH456	9	11	0.076312456	-0.010503429	0.139125491	0.074150289	0.200472716	0.219718657	0.264308443	0.277171232	0.44697226
RH456	9	12	0.014073815	0.077276411	0.14162577	0.014756843	0.027721207	0.263356417	0.265081527	0.261469305	0.41062618
RH456	9	13	0.079988601	0.243587961	0.358632515	0.089744617	0.296223478	0.387290625	0.410410411	0.414719216	0.604068089
RH456	9	14	-0.001990777	0.166564768	0.216940488	0.044607938	0.205824742	0.210650642	0.368983124	0.509152111	0.475911577
RH456	9	15	0.070105625	0.186710227	0.300970385	0.143330004	0.117776353	0.286083563	0.31253164	0.181003028	0.3761977
RH456	9	16	-0.070931209	0.467167285	0.507801276	0.037664011	0.504117316	0.524196979	0.579912288	0.653474719	0.641395519
RH456	9	17	0.114729655	0.203046823	0.168074268	-0.094768025	0.276722517	0.125317052	0.342579292	0.303044902	0.4510665
RH456	9	18	0.20237333	0.4609265	0.445080347	0.175474599	0.490431708	0.482414717	0.527633409	0.624735807	0.641437404
RH456	9	19	0.198366429	0.287666318	0.285534812	0.189432047	0.476770686	0.494470315	0.358231969	0.661578097	0.684926617
RH456	9	20	0.128174732	0.370305123	0.404251002	0.235846985	0.346335444	0.418674548	0.522906925	0.592873105	0.651901881
RH445	10	1	0.230088795	-0.006625218	0.324371595	0.535154381	0.08236717	0.302410128	0.653568105	-0.06803944	0.498877817
RH445	10	2	0.039447983	-0.01243901	0.005884463	0.159283077	0.095564947	0.000976889	0.501806789	0.133055831	0.325445194
RH445	10	3	0.221608468	0.13994582	0.238162869	0.333257895	0.109053334	0.199548708	0.494786123	0.213520662	0.43493295
RH445	10	4	0.146511798	0.027319106	0.056856237	0.246919441	0.033905788	0.073078684	0.464054762	0.135717528	0.300239696
RH445	10	5	0.210169928	-0.023749729	0.246317394	0.332225942	0.007287209	0.097268751	0.480533682	-0.009079532	0.495169318
RH445	10	6	0.170522179	0.004717774	0.288773357	0.274380004	0.011385589	0.259805673	0.475074955	0.283438667	0.551725918
RH445	10	7	0.127804768	0.109417133	0.173750321	0.268065305	-0.064899867	0.08634331	0.468994172	0.07673445	0.528867072
RH445	10	8	-0.01226837	0.30320206	0.281584055	0.151896431	0.365236668	0.282777246	0.405311256	0.439364739	0.490825944
RH445	10	9	0.153568812	0.200935465	0.109810674	-0.024848705	0.05288014	0.151709005	0.268139124	0.299487198	0.230200989
RH445	10	10	0.133620588	-0.049932061	0.2747131	0.255789783	0.076322451	0.250130448	0.431301448	0.087334618	0.537007078
RH445	10	11	0.072233569	0.164089959	0.309909797	0.058854493	0.200966297	0.356671846	0.278636151	0.389548218	0.499908044
RH445	10	12	0.157599025	0.358653946	0.497022956	0.138047809	0.312458946	0.35641131	0.611739605	0.65818436	0.679813515
RH445	10	13	0.23953575	0.258976167	0.265352877	0.082469995	0.139522654	0.145155894	0.458463368	0.381793322	0.43226553
RH445	10	14	0.116496589	0.337124665	0.442051558	0.022853865	0.213452444	0.26833669	0.504633829	0.43681279	0.499229145
RH445	10	15	0.060779357	0.288786879	0.359158068	0.009187768	0.127649345	0.118238348	0.595843575	0.631050214	0.635228636
RH445	10	16	0.104554162	0.198506998	0.079563891	0.16249379	0.118536257	0.04430981	0.450117337	0.38730639	0.391611544
RH445	10	17	0.168232271	0.482516919	0.452197565	0.04203785	0.384065415	0.206692164	0.556020563	0.652031541	0.564610472
RH445	10	18	0.100415433	0.251506765	0.056946392	0.058896635	0.196449199	0.166246132	0.417231915	0.489535931	0.467878051
RH445	10	19	0.093722459	0.256710531	0.29961608	-0.071937063	0.286317578	0.307831944	0.52516934	0.622843263	0.57404656
RH445	10	20	0.235829899	0.292839745	0.413929278	0.178070046	0.300627889	0.312401022	0.543900362	0.445821643	0.5369591
RH445	11	1	0.419773444	0.040931745	0.216890832	0.524535469	-0.064025813	0.182059199	0.65041062	0.015802416	0.485302313
RH445	11	2	0.09706163	-0.046225673	0.15221216	0.305940566	0.238336162	-0.009905193	0.444188014	0.114524255	0.382683801
RH445	11	3	0.100784373	0.066260851	0.042195635	0.349618668	0.073875151	0.070348255	0.447940155	0.133590738	0.18189746
RH445	11	4	0.247445344	0.135492286	0.271254953	0.531058859	0.132754212	0.22152579	0.530990447	0.269802803	0.553673496
RH445	11	5	0.234545571	0.011827428	0.282789761	0.495937786	-0.076341325	0.301747002	0.536991583	-0.000915108	0.547848177
RH445	11	6	0.145604263	0.13948793	0.238367999	0.219302155	0.113172184	0.179784033	0.480397574	0.158560269	0.432919211
RH445	11	7	0.156471692	0.049681955	0.425770046	0.227474821	0.130241246	0.241660787	0.51052959	0.194048102	0.547015501
RH445	11	8	0.11352858	0.004730745	0.263131088	0.237909199	-0.015324552	0.150543544	0.447471986	0.099101571	0.44877093
RH445	11	9	0.087481531	-0.114386658	-0.105267626	-0.021132224	-0.118341664	0.040169896	0.127671661	-0.009555703	0.15507991
RH445	11	10	0.144316634	0.229726572	0.392243912	0.087874994	0.251652569	0.386625074	0.61526113	0.257773056	0.651119707
RH445	11	11	0.163471682	0.081387933	0.269513742	0.404864973	0.146079102	0.296388516	0.488843735	0.079955437	0.467735474
RH445	11	12	0.203025312	0.398396861	0.472840576	0.255253859	0.470552964	0.502353815	0.643908321	0.613510856	0.704805694
RH445	11	13	0.177017514	-0.075332748	0.272914309	0.056217715	0.081915976	0.158480358	0.390733516	0.196332453	0.422928798
RH445	11	14	0.131619385	0.352660536	0.403442011	0.158180471	0.270740149	0.308579887	0.556683167	0.56038634	0.621567881
RH445	11	15	0.050092102	0.318594443	0.343661109	0.140320827	0.372285089	0.33088232	0.473699169	0.381425128	0.456935252
RH445	11	16	0.087613532	0.319953224	0.407673397	0.048542999	0.202975968	0.275250435	0.500783741	0.533431348	0.621965864
RH445	11	17	0.216892819	0.162381935	0.127636183	0.109046548	0.092579474	0.186582951	0.400293666	0.221353517	0.380096012
RH445	11	18	0.078657284	0.109065823	0.222196658	-0.012273576	0.320694949	0.322033054	0.545256683	0.401672358	0.425005633
RH445	11	19	0.178540438	0.456661302	0.433409233	0.030373366	0.218911118	0.24944685	0.585958551	0.550679176	0.580932025
RH445	11	20	0.140934129	0.436616005	0.496148989	0.258441955	0.248097653	0.407157319	0.659084182	0.63103495	0.689461231
RH377	12	1	0.371101383	-0.11015404	0.11981898	0.509364337	0.039009004	0.234539592	0.508425566	0.030967674	0.358799196
RH377	12	2	0.142494906	0.190226335	0.218212172	0.358314602	0.140497219	0.162243962	0.360814221	0.258815413	0.295292503
RH377	12	3	0.041544542	-0.00707714	0.113068365	0.161154619	-0.049194052	0.027753764	0.238377509	-0.035494614	0.252662914
RH377	12	4	0.228051231	-0.069291205	0.155244501	0.362428121	-0.020098411	0.28664988	0.406157072	0.033822276	0.399346981
RH377	12	5	0.091156261	0.047090502	0.278227612	0.17856617	0.010549443	0.308569393	0.344139746	0.146982786	0.431224601
RH377	12	6	-0.002072768	0.080645015	0.185694909	0.067140469	0.075112026	0.119239131	0.182688759	0.352804186	0.377282443
RH377	12	7	-0.006173216	0.075728353	0.176500467	0.108799447	0.02513352	0.192726664	0.278844175	0.158793991	0.391071
RH377	12	8	0.038938534	0.153959789	0.218336687	-0.02604596	0.226037472	0.261645753	0.330582956	0.330813084	0.552627207
RH377	12	9	0.07084129	0.110566976	0.247979271	0.114872289	0.15450679	0.188428731	0.357540789	0.369306963	0.481139914
RH377	12	10	0.051175537	0.185844187	0.375421117	0.207742801	0.164985537	0.34532302	0.34864772	0.306123019	0.531385184
RH377	12	11	0.022773376	0.027209751	0.232676867	0.141568241	-0.013130105	0.283661696	0.270701713	0.203412294	0.472168408
RH377	12	12	0.028070786	0.070837624	0.146596343	0.116562699	0.069318859	0.193426964	0.229430545	0.264966604	0.469587767
RH377	12	13	-0.038148427	0.010342488	0.193511079	-0.042388124	0.041753784	0.084253885	0.322147675	0.241553692	0.409363553
RH377	12	14	0.169313979	0.286082054	0.37670386	0.113790485	0.293288777	0.32397326	0.374850232	0.478155531	0.581880614
RH377	12	15	0.012021902	0.196963313	0.083534909	-0.000375793	0.144944637	0.153019469	0.20940588	0.284018049	0.52779896
RH377	12	16	0.046882406	0.481673828	0.506794969	0.214831575	0.43386126	0.405183232	0.401265746	0.793664859	0.764727896
RH377	12	17	0.054418658	0.10693402	0.190776195	0.05093739	0.061678688	0.172343136	0.216267882	0.271059841	0.340182071
RH377	12	18	0.074512097	0.069696519	0.199861534	0.116159411	0.077767414	0.213997836	0.338208684	0.043603836	0.367028185
RH377	12	19	0.045645765	0.062428773	0.201912922	0.137850852	0.119602521	0.173894434	0.295761943	0.306725596	0.545841161
RH377	12	20	0.013484607	0.088048628	0.206320175	0.063974039	0.168815935	0.212215467	0.251869792	0.120184222	0.38016176
RH377	13	1	0.292601074	-0.023926298	0.159452625	0.451279336	-0.011334039	0.202677387	0.489683634	0.069197553	0.3267306
RH377	13	2	0.201561809	0.013791559	0.165140049	0.239177852	0.10751941	0.102734211	0.359433303	0.057431436	0.333083098
RH377	13	3	-0.012027389	0.051654229	0.299167629	-0.008310854	0.10986324	0.316960926	0.215994545	0.306925835	0.579577962
RH377	13	4	0.194648419	0.07578756	0.313564417	0.317227631	0.063533519	0.373861853	0.418867993	0.106560474	0.495763178
RH377	13	5	0.063866047	0.04786491	0.299616406	0.191316224	-0.085222761	0.26773987	0.344197486	-0.036062163	0.434839024
RH377	13	6	0.068847198	0.102511919	0.34660913	0.063498702	0.017127992	0.33834232	0.290931494	0.225869495	0.516002587
RH377	13	7	0.064807409	-0.002503825	0.022711319	-0.003653128	-0.069568848	-0.031416872	0.032869123	0.01203292	0.05016332
RH377	13	8	0.109241966	0.00689209	0.242986181	0.158663774	-0.015621536	0.328249978	0.342174432	0.179466965	0.464146646
RH377	13	9	0.091766823	0.255663872	0.407644079	-0.009308591	0.335228988	0.388215111	0.373486093	0.541441356	0.61181427
RH377	13	10	-0.052498203	0.147487553	0.375030457	0.092982298	0.20488611	0.423594094	0.371138258	0.23420581	0.566013794
RH377	13	11	0.053473049	0.184175856	0.38807793	0.100605632	0.149903646	0.393826069	0.369545986	0.264140046	0.573540365
RH377	13	12	0.048355949	0.141594676	0.239714064	0.032327516	0.182497785	0.194570155	0.308081699	0.361143429	0.446348931
RH377	13	13	0.080947273	0.117384264	0.152772517	-0.061122403	0.04803711	0.103254248	0.287872452	-0.066997109	0.349524081
RH377	13	14	-0.042142082	0.341357959	0.325389369	0.104081385	0.502548908	0.487665042	0.515614758	0.790449064	0.770994353
RH377	13	15	0.03085871	0.071552991	0.157467006	-0.018425341	0.054761665	0.196630301	0.308564441	0.122477987	0.262945838
RH377	13	16	-0.053632685	0.118425728	0.052325756	-0.000515148	0.020046832	0.16058597	0.327752653	0.027409338	0.343568927
RH377	13	17	0.052701789	0.141902233	0.298011563	-0.001207004	0.19116207	0.331610857	0.346280958	0.33313076	0.541735325
RH377	13	18	-0.048848575	0.067551535	0.356540595	-0.006585795	0.151506853	0.305771606	0.252058925	0.221097584	0.458104128
RH377	13	19	-0.159984517	0.350771171	0.390683146	-0.136279067	0.393361465	0.424332082	0.456741848	0.708476915	0.69039239
RH377	13	20	0.038707817	0.507939461	0.489583926	-0.067672148	0.47432881	0.468613212	0.49439322	0.742387958	0.717197302
