# Supplementary material for: Meta-reinforcement learning via orbitofrontal cortex
Source: Nat Neurosci. 2023 Nov 13;26(12):2182–91. doi: 10.1038/s41593-023-01485-3 (PMC10689244; doi:10.1038/s41593-023-01485-3)
Supplement: Supplementary file 17 — Numerical source data files for figures. [file 41593_2023_1485_MOESM17_ESM.zip › source_data_edf9/edf9c.csv]

mouse	population_id	session_pair	ready_ddQ_cos	ready_dQch_cos	ready_dsQ_cos	prechoice_ddQ_cos	prechoice_dQch_cos	prechoice_dsQ_cos	postchoice2_ddQ_cos	postchoice2_dQch_cos	postchoice2_dsQ_cos
RH365	0	1	0.072631063	0.105814303	0.122674293	0.166761632	0.074836276	0.082960352	0.192183186	0.083555378	0.312925138
RH365	0	2	0.074503648	-0.022077507	0.199699044	0.149405539	0.093643366	0.142735752	0.177986301	0.062189983	0.373302222
RH365	0	3	0.028236489	0.101462142	-0.024143741	0.133807487	0.080264409	0.143763818	0.239865245	-0.119776593	0.181398731
RH365	0	4	0.052630136	0.13248494	-0.010223034	-0.080012076	0.155444887	0.070938881	0.165602494	0.080893767	0.15605959
RH365	0	6	0.04057929	-0.084988078	0.142542886	0.001529759	-0.108270221	-0.09276092	0.018967314	0.10472213	0.176352483
RH365	0	7	-0.125213064	-0.002627114	-0.04074502	0.097586558	0.037300556	-0.03154725	0.129926603	0.087115625	0.128230388
RH365	0	8	-0.001327059	0.076051453	0.073565535	0.005738239	-0.087067367	-0.04746176	0.069060263	0.048543358	0.033944055
RH365	0	9	0.107518867	0.093168105	0.120047934	-0.007642297	0.015291715	0.005378085	0.070773754	-0.086490208	0.094567976
RH365	0	10	0.05658277	0.087504463	-0.038328407	0.09642942	0.097008974	-0.173896452	0.163242572	0.189636685	0.118267751
RH365	0	11	0.114385574	0.010148406	0.019230862	0.052513821	0.116857699	-0.084214698	0.048139323	0.038685703	0.028554822
RH365	0	12	-0.11911557	0.050301568	0.006528822	0.097981447	-0.00208394	0.091256133	0.077999314	0.071944303	0.140309724
RH365	0	13	0.004495693	0.16781786	0.074106385	0.071034608	0.087478536	0.068337017	0.057729244	0.040816646	0.092911037
RH365	0	14	0.025876915	0.138425694	0.095815673	0.05425229	-0.061908458	-0.016966587	0.077265357	0.088020347	0.060489691
RH365	0	15	0.14614916	0.19290688	0.14313825	-0.050009485	0.121712537	0.184902156	0.077717333	0.198764539	0.233269245
RH365	0	16	-0.156218539	0.133250141	0.114672291	0.279924793	0.099446335	0.074425806	0.378317242	0.169017463	0.107697899
RH365	0	17	-0.014147551	0.023251956	0.030559342	0.102661545	0.016488055	0.099441862	0.135320464	0.070106516	0.06955431
RH365	0	18	0.076673072	-0.053942924	-0.052220949	0.078987136	0.038298004	0.023449329	-0.092184081	0.119842351	0.139637923
RH365	0	19	-0.006601463	-0.026374952	-0.09685182	-0.128359121	-0.048198713	-0.041532443	0.051452275	0.112970783	0.161485453
RH365	0	20	-0.02380776	0.175310121	0.175459643	-0.155601568	-0.00159943	0.118916129	0.035241932	0.117425832	0.074284764
RH365	1	1	-0.084591397	0.015279936	0.059314164	0.007695346	-0.081522209	-0.028137277	0.014041491	-0.11212922	0.245491272
RH365	1	2	0.197694196	-0.007769073	0.22429531	0.115560349	0.001625719	0.141186867	0.531914068	0.153454229	0.365503021
RH365	1	3	0.126894017	-0.085157727	0.069006613	0.112605275	0.070496244	0.221496385	0.402349807	0.043658864	0.251225095
RH365	1	4	0.033116747	0.038990284	0.220089931	0.181894649	-0.07270104	0.139279481	0.443258733	-0.12045556	0.138936764
RH365	1	5	-0.106582996	-0.068692687	0.111459332	0.024288181	0.015249695	0.135426155	0.405263577	0.200562531	0.266605792
RH365	1	7	0.019320403	-0.101843106	0.208181216	0.192263157	0.042507535	0.210002222	0.463922556	0.053270117	0.565855739
RH365	1	8	0.232331156	-0.014140412	0.247378509	0.120676165	0.064564124	0.0642067	0.341842794	0.109318633	0.236453798
RH365	1	9	0.244400296	0.175639211	0.171372096	0.236114217	0.143220562	0.187902404	0.17018345	0.047355541	0.117224001
RH365	1	10	0.020305967	0.089479628	0.00229942	0.16532934	0.072955792	-0.065213998	0.346039612	-0.057511488	0.412902499
RH365	1	11	0.069400334	-0.015789312	0.035225895	0.075129158	-0.047728131	0.107422508	0.332374367	-0.07923898	0.058231849
RH365	1	12	0.095309872	-0.07661567	0.079410026	0.150588114	0.188306656	0.137588399	0.208825158	0.172021396	0.265488356
RH365	1	13	0.222750391	0.02267498	0.074030829	0.126261319	0.111033505	-0.078145946	0.230715915	0.362876706	0.360894502
RH365	1	14	0.005768479	-0.01285177	0.212049689	0.005455862	0.136941062	0.274286389	0.261794766	0.20526391	0.330400731
RH365	1	15	0.118595401	0.153878508	0.218849064	-0.048526323	0.037364441	0.197823546	0.326319368	0.314537676	0.2765381
RH365	1	16	0.149523856	0.192697355	0.230116534	0.151635728	0.156077232	0.118435502	0.515775594	0.359340699	0.510226955
RH365	1	17	0.212994461	0.258586256	0.227590558	0.070276715	0.406925486	0.438854027	0.474442447	0.435957027	0.586070303
RH365	1	18	0.270682291	0.112039204	0.167242826	0.055537255	0.211311476	0.192277678	0.412397211	0.319429141	0.326112577
RH365	1	19	0.060498046	0.307441125	0.283256337	0.074137937	0.32467833	0.286392866	0.271191884	0.318011592	0.436295003
RH365	1	20	0.13323695	0.084982907	0.309755432	0.151292115	0.139793064	0.270152346	0.223427307	0.086336573	0.082657547
RH353	2	1	0.436038104	0.045096413	0.018900689	0.502921476	-0.025091397	0.046446159	0.673951741	-0.06157758	0.093415316
RH353	2	2	0.284095709	0.044259167	0.284249154	0.442203987	-0.107013962	0.249985929	0.447392091	0.276062434	0.252017447
RH353	2	3	0.295987607	0.072253422	0.206491636	0.488156081	0.138975972	0.347028681	0.407238907	0.01179386	0.383940187
RH353	2	4	0.143270222	0.053292131	0.01907987	-0.102472029	-0.087782613	0.105948487	0.116665876	0.051126535	0.158687217
RH353	2	5	-0.041706894	-0.043346748	-0.067833198	-0.182937493	-0.196248283	-0.043863923	0.16352031	0.058162673	-0.273720411
RH353	2	6	0.004847295	0.089318591	0.192588926	-0.116351712	-0.093990172	-0.020938527	0.074065947	0.370890717	0.035721854
RH353	2	7	0.248474933	0.088734005	0.147836206	0.053486414	-0.185973042	0.262398473	0.401360041	-0.042891775	0.281594603
RH353	2	8	0.322461303	0.33141322	0.409579982	0.30581249	0.377770547	0.463881166	0.582224688	0.47344915	0.526832672
RH353	2	9	0.411203265	0.417094501	0.446858779	0.291724238	0.351352548	0.435771898	0.500096825	0.309112161	0.517543405
RH353	2	10	0.274534383	0.354714647	0.407961869	0.206133104	0.276679482	0.261576287	0.492121401	0.388303984	0.487673017
RH353	2	11	0.359037661	0.199678981	0.262128916	0.359888393	0.324171716	0.341870111	0.68138714	0.624559067	0.645037456
RH353	2	12	0.17505355	0.086407486	0.06054267	0.117136717	-0.047212624	-0.019551699	0.349720361	0.022882197	0.280627863
RH353	2	13	0.090890398	0.172849018	0.16126223	0.271210619	0.050588002	0.2429498	0.485704757	0.107753209	0.208162402
RH353	2	14	0.055573864	0.118313652	0.1022055	0.10617547	0.201844298	0.14397113	-0.008269625	-0.030235053	0.08001043
RH353	2	16	0.069097576	-0.066933049	0.05080251	0.293340795	-0.124321251	0.150785842	0.274308524	0.053128395	0.498672761
RH353	2	17	-0.085450603	0.140809945	0.027173484	0.056449116	0.065683277	-0.102481889	0.431846552	0.134306836	0.314668374
RH353	2	18	0.208218898	0.006266113	0.059083777	0.209029261	0.242739663	0.198553824	0.456683093	0.105069453	0.366604062
RH353	2	19	0.361173258	0.340438471	0.373451912	0.369964186	0.278626112	0.396288198	0.68604772	0.597181529	0.627897717
RH353	2	20	0.219099442	0.203063094	0.135871066	0.321402081	-0.015800449	0.321560462	0.410634475	0.350316921	0.480461136
RH353	3	1	-0.022965092	-0.106573371	-0.042098626	0.218590261	0.148142158	-0.155342853	0.040480516	0.155105366	0.037120131
RH353	3	2	0.026948505	0.242553533	0.006509467	-0.055975857	-0.026673383	-0.089388491	0.229872936	0.081246886	0.070104804
RH353	3	3	0.041626565	-0.062861053	0.054820746	-0.136314564	-0.130206289	-0.033521676	0.067979783	0.080059536	0.01020349
RH353	3	4	0.208122709	-0.090781446	0.165914392	0.006623501	-0.026430114	0.156616612	0.199304345	0.052328116	0.208362525
RH353	3	5	0.129352113	-0.14849541	0.188732787	0.179721656	0.261822137	0.322972139	0.190221865	0.109757136	0.155903319
RH353	3	6	0.153349648	0.132034537	0.114005975	0.169424498	0.178341326	0.272009371	0.212392891	0.290766786	0.240581033
RH353	3	7	0.166055651	0.131823123	0.286327241	0.361512186	0.32570992	0.154748012	0.469391087	0.11284028	0.304437136
RH353	3	8	0.341308487	0.22808784	0.333405423	0.283126664	0.423909453	0.527999051	0.407444387	0.222719966	0.326391528
RH353	3	9	0.323250548	0.387307052	0.424401443	0.460357301	0.144701497	0.39209313	0.454074124	0.232811631	0.275865405
RH353	3	10	0.23217325	0.214681453	0.320361021	0.457692414	0.222801619	0.296506159	0.526925508	0.446784178	0.384308283
RH353	3	11	0.389709178	0.203694335	0.230428499	0.269224854	0.428768328	0.430047249	0.329936963	0.190554925	0.254822998
RH353	3	12	0.183017394	0.099885901	0.202981517	0.163112628	0.12999964	0.103866934	0.318563805	0.13233208	0.220097425
RH353	3	13	0.150329104	0.056091463	0.297874574	0.252606981	0.241030216	0.191382011	0.656706556	0.287640907	0.303194106
RH353	3	14	0.228492439	0.444019976	0.509118435	0.501784846	0.42732841	0.490567823	0.631389093	0.521223881	0.551442037
RH353	3	15	0.455926183	-0.168894951	0.145473259	0.421641058	0.305314441	0.428615557	0.438233316	0.363084977	0.464269243
RH353	3	16	0.284650846	0.154800658	0.336762278	0.545224229	0.305161823	0.501786698	0.463782661	0.329547457	0.479991384
RH353	3	18	0.1764081	-0.131685159	0.1859603	0.057079219	0.149560341	-0.124920515	0.496755948	-0.131102647	-0.007380361
RH353	3	19	0.229013666	0.006239494	0.050632839	0.09232769	0.081252033	0.195059426	0.42568926	0.175920192	0.250791009
RH353	3	20	0.483695034	0.268913755	0.307151148	0.262855811	0.290841439	0.351757066	0.711813252	0.572405007	0.522966902
RH374	4	1	0.08505094	-0.034676139	0.024444623	0.299481661	-0.062142632	0.037308605	0.199230455	-0.003471902	0.213781269
RH374	4	2	0.137383918	0.071857042	0.217931593	0.034834003	-0.013504016	0.078774186	0.112621383	0.044077284	0.199625288
RH374	4	3	-0.000214947	-0.081959281	0.082705441	0.200735399	-0.064818234	0.136257467	0.12746956	-0.072760785	-0.055591525
RH374	4	4	-0.105366192	-0.053004787	-0.200348569	0.043504625	0.025539084	0.077007757	0.142278904	0.011086059	-0.017168292
RH374	4	5	0.011983484	0.105930053	0.119928124	0.082228701	0.118584177	0.111963551	0.098144876	0.123787177	0.114333592
RH374	4	6	0.02061506	-0.006860572	0.121123982	0.097035407	0.14037556	-0.022813143	0.115932583	-0.004071917	0.153001399
RH374	4	7	0.133021993	0.189182231	0.079013989	0.105315035	0.049558055	-0.051456418	0.000364038	-0.028577306	0.063513806
RH374	4	8	-0.002894511	-0.133680322	0.033520453	0.020660203	-0.077266099	-0.133280648	0.010812337	0.020245215	0.147388641
RH374	4	9	-0.022201252	0.084850961	0.03687818	0.147662407	0.199872343	0.17324251	0.137537742	0.067196684	0.128876607
RH374	4	10	-0.044465107	0.024759049	0.017052422	-0.001682942	0.175784491	0.25757317	0.291953541	0.395480311	0.295505299
RH374	4	11	0.175932457	-0.034980474	0.062751187	0.064290527	0.018294174	0.05444284	0.111250384	0.087382691	0.035127709
RH374	4	13	0.037284899	0.13098578	0.273036274	0.14415128	0.042127194	0.067294098	0.008369451	0.206460434	0.345116515
RH374	4	14	0.010691214	0.07129018	0.091295513	0.100264072	-0.006887267	0.006618469	0.135828874	0.314499833	0.274977264
RH374	4	15	0.058611336	0.037941774	0.248814823	-0.028218377	-0.019168543	0.058766405	0.025948579	0.149670858	0.161831139
RH374	4	16	0.125082068	0.029391253	0.047597119	0.090892885	0.036322476	0.238502216	0.054129235	-0.04443232	0.096414623
RH374	4	17	-0.018774109	0.200689618	-0.024222888	0.050632978	0.033287294	0.164977122	0.158709091	-0.011425107	0.164626656
RH374	4	18	0.01932719	0.100317505	0.181965982	-0.021142612	0.06280396	0.091977941	0.259184222	0.279323132	0.218623787
RH374	4	19	0.14423421	0.174750794	0.063891841	-0.013690485	0.102934942	0.01948927	0.155870605	-0.006969106	0.136013691
RH374	4	20	0.012320955	-0.0242894	0.018809434	0.027223503	0.108274962	0.068202131	0.102728822	0.04347194	0.056053593
RH374	5	1	0.077167484	-0.073756728	-0.154903165	0.117076448	-0.028985997	0.044148649	-0.132817449	-0.136784458	-0.052416433
RH374	5	2	-0.115628208	-0.269280848	-0.127454956	0.060355079	0.094758835	-0.043964399	0.011374467	0.115648391	-0.071088229
RH374	5	3	-0.008742505	0.378370939	0.303704561	-0.024173441	-0.011569238	0.241384685	0.419754495	0.104476797	0.319202614
RH374	5	4	0.201243355	-0.040771055	0.026109472	-0.027049344	0.279750514	0.329120376	0.49372936	0.394516801	0.484950396
RH374	5	5	-0.019133546	0.300888008	0.273461465	0.079724846	0.337478228	0.302199898	0.207295436	0.543451837	0.546311651
RH374	5	6	-0.126946558	0.143421965	0.091230961	0.067804269	0.072165173	0.247325098	0.040419938	0.131911648	0.204182438
RH374	5	7	-0.14097083	0.190884467	0.101725709	-0.082964798	0.191425041	0.205951269	0.052888913	-0.076682112	0.061037393
RH374	5	8	-0.070555513	0.334351287	-0.014569702	0.09092617	0.118966355	0.127699614	0.223679092	0.25175516	0.161370373
RH374	5	9	-0.058333671	0.199541118	0.191266169	-0.060781042	0.112181294	0.150018577	0.435420706	0.50617698	0.525266799
RH374	5	10	0.072905383	0.260512418	0.283476304	0.067712348	0.198304899	0.211487869	0.543504197	0.536810966	0.48063178
RH374	5	11	-0.004697324	0.23855643	0.012269624	-0.061705707	-0.139144674	-0.205815024	0.121630086	0.216553949	0.253817431
RH374	5	13	-0.029753779	0.068386767	0.121855729	-0.261432448	0.111547556	0.220284285	0.351652972	0.015324413	0.265908818
RH374	5	14	0.137388018	0.03263687	0.327815406	0.067289222	-0.07689198	0.067084376	0.282607454	0.092639729	0.14995927
RH374	5	15	0.203721595	-0.054175074	0.160431928	-0.046466435	0.107396432	0.082405514	0.102308543	0.206114057	0.369647947
RH374	5	16	0.058232514	-0.060640526	0.071918332	-0.036911905	0.000998767	0.109553268	0.307031648	0.086203223	0.181340959
RH374	5	17	-0.194714684	0.237759844	0.262092017	0.079588238	0.158084073	0.172985676	0.424063005	0.316762154	0.367043398
RH374	5	18	0.084135072	0.078988154	0.120660442	0.009580099	0.004773491	0.075856065	0.502041362	0.206654782	0.373096253
RH374	5	19	0.008818349	0.231372877	0.313179501	0.10270583	0.239376378	0.320718501	0.576573836	0.345753912	0.59605058
RH374	5	20	-0.034033728	0.03739902	0.085096734	0.01575425	0.190682838	0.199569691	0.368595288	0.155522324	0.359062452
RH375	6	1	-0.097282156	0.007875583	0.134262481	-0.051131474	-0.085458226	0.044361523	0.040012334	-0.017049136	0.109580177
RH375	6	2	0.072357853	-0.044721852	0.069281377	0.003975499	-0.071167672	0.112871906	-0.008373448	-0.0286503	-0.035566155
RH375	6	3	0.061168236	-0.129548681	0.086750941	0.171651122	0.055783771	-0.106181785	0.166237125	0.023979553	0.140972699
RH375	6	4	0.115452278	-0.028983332	0.08321962	-0.105553068	-0.108555254	0.092929848	-0.12731535	-0.065019824	-0.081445177
RH375	6	5	0.096056886	0.034192855	0.03436747	-0.044333915	0.09027518	0.0965193	0.015610911	0.053345159	-0.039390435
RH375	6	6	0.030092204	0.158339384	0.124061546	-0.157605988	0.224698763	0.224344282	0.089478567	0.15058608	0.189315926
RH375	6	7	-0.169584655	-0.037931714	0.062376864	-0.019725819	0.08854307	0.114400999	0.092915155	0.137520122	0.124538505
RH375	6	8	0.092790352	-0.026794923	0.030996297	0.203042829	0.167015195	0.182621868	0.169699112	0.230322769	0.160515067
RH375	6	9	-0.099432386	-0.010173488	0.022801655	-0.125548233	0.026395639	-0.090181919	0.204574472	0.09490868	-0.047016889
RH375	6	11	-0.194992946	-0.072858023	0.048536165	0.027612048	-0.031185491	-0.167372251	0.065361496	0.06038793	0.04352903
RH375	6	12	-0.017265819	0.139834606	0.122800853	0.06210007	0.078164987	0.014523587	-0.061731292	0.026208241	0.04266485
RH375	6	13	-0.009761321	-0.00468735	0.048447141	-0.073155619	0.066280748	0.061230985	0.097148206	0.083478611	0.114331582
RH375	6	14	0.076065773	-0.082051219	0.028087404	0.000937942	0.016990775	0.083345174	0.330753581	0.098340608	0.010881201
RH375	6	15	3.54E-07	0.083655114	0.084823651	-0.123373231	-0.130095061	0.066378612	0.193839667	0.153941446	-0.018678902
RH375	6	16	-0.083401797	0.063232109	0.096658643	-0.038897266	0.010017884	-0.115446201	0.02350037	0.047111989	0.063880113
RH375	6	17	0.001954796	-0.040815743	-0.000896015	-0.03971191	0.157326038	-0.029885173	0.109139422	-0.014651925	0.033707484
RH375	6	18	-0.038134091	0.118458933	0.221853059	-0.061384726	0.08001905	0.122449465	0.3262096	0.346010614	0.356924154
RH375	6	19	0.018004281	0.109154814	0.115681598	0.020753828	0.13041417	0.05883193	0.104305432	0.195155058	0.166919949
RH375	6	20	0.046772998	0.054132508	0.075549638	-0.173420551	0.165439092	0.166264975	-0.126023552	0.1740319	0.151767866
RH375	7	1	0.0809401	-0.052126856	-0.088841033	0.098175138	-0.022383844	0.105614699	0.277913996	0.126701637	0.103046002
RH375	7	2	0.022295596	-0.170178574	0.153672173	-0.061688722	-0.040189717	0.038201413	0.523331692	-0.057715331	0.270063207
RH375	7	3	0.037166428	0.050461776	-0.001638057	0.218666187	-0.053848849	0.280964901	0.05895156	0.232919154	0.243400701
RH375	7	4	-0.256681071	-0.182472349	0.16313827	0.100399681	0.008266893	-0.052571382	0.012128236	0.121053035	0.028358235
RH375	7	5	-0.026329063	0.060081757	0.019553008	0.041711302	-0.040336114	-0.014779152	-0.031785963	-0.04500262	0.010616481
RH375	7	6	-0.050315479	-0.003234392	-0.015958557	-0.052304421	0.114146814	0.088213151	0.053763528	0.23371204	0.179748927
RH375	7	7	0.057410637	0.087955053	0.126224722	0.055598501	0.29137369	0.252064187	0.122431051	0.241158938	0.337677943
RH375	7	8	0.156759798	0.023574959	0.104704055	-0.353257823	0.022238288	0.059372828	0.020807439	0.172648637	0.188850149
RH375	7	9	-0.115667741	0.151788404	0.083947597	0.101363457	0.094283386	0.170501372	-0.059443129	0.303414152	0.136451679
RH375	7	10	0.016339915	0.010322851	0.074962226	-0.042686935	-0.006397912	0.191333803	0.1133045	0.159799897	0.017862109
RH375	7	11	0.172017251	0.049345381	0.153727512	0.217367651	0.104247757	0.202754229	0.006678476	0.31402997	0.092018446
RH375	7	12	-0.090738213	0.246313772	0.308405739	0.220786562	0.197348503	0.254116744	0.130188172	0.220618323	0.180672349
RH375	7	13	0.041759038	0.099561201	0.313707622	-0.024658783	0.320072791	0.145696722	0.10414794	0.173397758	0.133848283
RH375	7	14	0.120883035	-0.080550799	0.155731904	0.134979567	-0.079685132	0.184968813	0.474111618	0.110258	0.199875757
RH375	7	15	0.181122141	-0.04492842	0.104101927	0.129517829	0.098924682	0.15473663	0.302662368	0.193538146	0.36860858
RH375	7	18	0.122435112	0.110350756	0.138631014	0.008127545	0.060087829	0.140050485	0.262127631	0.419252144	0.221772972
RH456	8	1	0.15594873	0.02509797	0.040320816	0.102944115	-0.14397815	-0.009526124	-0.014903781	0.031828266	0.141059785
RH456	8	2	-0.014776586	0.144013062	-0.057183062	-0.113759564	-0.102887603	-0.003030955	-0.07246729	-0.093103138	-0.011898168
RH456	8	3	0.062443392	0.034227638	-0.10916743	0.246024221	-0.059104465	-0.195468692	0.054139361	-0.030240363	0.011394764
RH456	8	4	0.064959593	-0.019733397	0.080191102	0.081487552	-0.111437039	0.212914913	0.169774988	-0.010310156	0.093844996
RH456	8	6	-0.126865221	0.028894383	0.016407057	0.186118468	0.16740544	0.045849002	-0.015053937	-0.055780645	-0.072617125
RH456	8	7	-0.098574228	0.0355217	0.029972172	0.066592339	0.043557103	0.0185695	0.096692918	0.072448076	-0.001035064
RH456	8	8	-0.025880923	-0.139002715	0.05579495	-0.065510739	-0.075229976	-0.013780195	0.143850105	-0.083650446	-0.053351534
RH456	8	9	0.042156068	0.121470276	0.044369132	-0.023531898	0.248440096	0.148155004	0.074202896	0.098885767	0.121485878
RH456	8	10	-0.020509673	0.026752758	0.191614657	-0.061149307	0.0771578	0.097849689	0.097586914	0.089054748	0.056690418
RH456	8	11	0.018233494	-0.05878909	0.209166702	-0.076524673	0.049928108	0.15520812	0.000101593	0.008219186	-0.044164732
RH456	8	12	0.080047366	0.093023367	0.219397978	-0.08494683	0.197118789	0.065940471	0.002933839	-0.01501923	0.083750387
RH456	8	13	0.122790743	0.095848837	0.166925506	0.016076211	0.092455957	0.117882733	0.14660376	0.242345055	0.239671461
RH456	8	14	0.019417356	0.108601522	0.139140784	-0.099335836	0.098852624	0.1640768	0.333263828	0.31158997	0.38840077
RH456	8	15	0.036731479	0.207922163	0.177752784	0.114236291	0.24353423	0.284258925	0.193033436	0.42195898	0.405693017
RH456	8	16	-0.210660122	0.140119574	0.161933875	0.076713819	0.214851146	0.216121706	0.177428864	0.401470062	0.37052315
RH456	8	17	-0.085014453	0.175606403	0.064179002	0.013666244	0.307941176	0.292882894	0.186642489	0.235756246	0.311678424
RH456	8	18	-0.065917354	0.13567836	0.229722919	-0.078367042	0.038145255	0.046442595	-0.05034866	0.107942562	0.176881199
RH456	8	19	-0.099628066	0.202409931	0.233743159	0.103100685	-0.014868075	-0.012857091	0.191751715	0.293485866	0.238424002
RH456	8	20	0.041364402	0.109987028	0.12044638	-0.17045808	0.065526387	0.144787944	-0.038263605	0.032915514	0.048080361
RH456	9	1	0.055311039	-0.172694573	0.143159278	0.244807031	-0.010172441	0.226960089	0.025236544	-0.336289811	0.238510368
RH456	9	2	-0.005948827	0.005464868	0.194289886	0.181546408	0.000347667	0.176424356	-0.0396215	-0.034436042	0.236484226
RH456	9	3	-0.037683252	0.155503059	-0.116827927	-0.062690135	0.122924504	-0.143537347	0.353389922	-0.002162166	-0.114454932
RH456	9	4	-0.2570041	0.060020123	-0.072069034	-0.257434096	0.133309365	-0.01139571	0.201877197	0.055553145	0.175071315
RH456	9	5	-0.042224012	-0.019775332	0.030739047	0.01546001	0.01363672	0.308808354	0.143080945	0.250101348	-0.011770005
RH456	9	7	0.160873572	0.042793196	-0.162056767	0.102389144	0.172580004	0.115253747	0.076511681	0.064176755	0.059433821
RH456	9	8	0.005530027	0.026388556	0.022349106	0.112768111	0.194177608	0.126683048	0.214052396	0.183197212	0.249676405
RH456	9	9	0.224994806	-0.046291776	0.03277525	0.066933899	0.062155058	-0.143609719	0.292402634	0.082643004	0.097540586
RH456	9	10	0.02517411	-0.010300608	-0.036451841	-0.050000654	-0.060904049	-0.038774161	0.112050056	0.285493247	0.279481364
RH456	9	11	0.064345433	0.197467312	0.054958147	-0.098075195	0.094070702	0.102840421	0.073448818	0.145135044	0.358431139
RH456	9	12	-0.028227158	-0.18521389	-0.101102701	0.238964628	-0.007454256	0.246486338	0.294386288	0.264198992	0.397428204
RH456	9	13	0.033530488	-0.004600169	0.11462182	0.125560794	-0.090031892	0.098040357	-0.179296303	0.02759919	0.052169288
RH456	9	14	-0.045655357	0.112863929	0.213455006	0.070730793	0.137150082	0.262736864	0.108907893	0.00825658	-0.013071203
RH456	9	15	0.15507982	0.297004567	0.209746283	0.029088534	0.251860095	0.328169077	0.313796445	0.297663967	0.408011351
RH456	9	16	-0.190943727	0.350910899	0.437093137	0.03268584	0.159021544	0.274651744	0.112415223	0.263484087	0.463733198
RH456	9	17	-0.037908811	0.226768031	0.207042559	0.101914193	0.002427464	0.156245428	0.302596519	0.234094973	0.44463297
RH456	9	18	-0.103402711	0.206230856	0.225347864	0.172083418	0.312985952	0.320783969	0.431331552	0.497262599	0.53641353
RH456	9	19	-0.002797208	0.167006946	0.257646898	0.15024715	0.174568121	0.304713439	0.225552481	0.506414374	0.577569893
RH456	9	20	0.00697508	0.165538453	0.30181262	0.097780871	0.221299439	0.249358653	0.372277285	0.315017054	0.364421251
RH445	10	1	-0.087388886	-0.108043232	0.276621412	0.049228286	-0.035942355	0.01682598	0.386009026	-0.150085827	0.054498717
RH445	10	2	0.055412921	-0.084627279	-0.064718479	0.245162404	-0.048857609	0.064087037	0.107763961	0.150934638	0.006251838
RH445	10	3	0.128073895	-0.056505896	0.145940843	0.174256744	-0.188773178	-0.057126308	0.322750526	-0.015676552	0.092060428
RH445	10	4	0.012619531	-0.092691325	0.081361187	-0.015641453	0.063974352	-0.002117497	0.292273206	0.014485399	0.144116684
RH445	10	5	0.152281543	-0.006552731	0.104556866	0.188173347	-0.01090613	0.105504462	0.166428524	-0.078768406	0.154487009
RH445	10	6	0.075418021	0.144716893	0.124346424	0.21963797	-0.089259724	0.188985886	0.315898409	-0.10147565	0.124069394
RH445	10	7	0.135633279	-0.05060459	-0.032852291	-0.07681633	-0.126394211	0.089278164	0.186172316	0.04823663	0.042867172
RH445	10	8	0.018397103	-0.017934064	0.018960599	-0.035168422	0.095029578	-0.100348214	0.317088302	0.073650771	0.062002064
RH445	10	9	-0.039612165	-0.015557321	-0.139666117	0.031070526	0.116233972	-0.178391895	0.208367968	0.159113264	0.153552282
RH445	10	10	0.142443135	0.088977399	0.021740904	0.206644465	0.099235849	0.129568144	0.298389973	0.166570025	0.167778001
RH445	10	11	0.128826282	-0.124259043	0.278092114	0.057305024	0.192006921	0.114619913	0.401293993	0.120852781	0.2275752
RH445	10	12	0.132085073	-0.017356002	0.022940524	-0.068536406	0.231573865	0.343176997	0.309852968	0.085088129	0.209712548
RH445	10	13	0.284892039	-0.029349265	0.101625492	-0.044894352	0.258783645	0.304649054	0.147618825	-0.101454774	-0.078250273
RH445	10	14	0.233797568	-0.055423996	-0.030071367	0.146854583	-0.040370655	0.026366432	0.206425439	0.153733455	0.204683423
RH445	10	15	0.096136255	0.151558041	0.138341599	-0.085675058	-0.016110067	0.020843576	0.278240929	0.14947299	0.059574548
RH445	10	16	-0.158643438	-0.016081781	0.060916855	-0.082191377	0.188081543	0.032374134	0.281556512	0.205237276	0.25317456
RH445	10	17	-0.086443138	0.227242805	0.189152301	-0.114167932	0.159747526	-0.037825798	0.388250705	0.211046311	0.281774059
RH445	10	18	0.068249912	0.115495505	0.210396073	-0.153946296	0.193059106	-0.00967871	0.132232911	0.140385138	0.063847387
RH445	10	19	0.100758357	0.242614096	0.092380351	0.146071095	0.185443404	0.069012183	0.218093832	0.270214073	0.32815112
RH445	10	20	0.003066902	0.22042743	0.07874621	-0.127139564	0.057727385	0.043458791	0.173629281	0.017918347	0.176856206
RH445	11	1	0.029822794	0.016122857	0.186497686	0.197735538	-0.036578467	0.128889147	0.259967718	0.113000503	0.125433816
RH445	11	2	0.07270006	0.103622283	0.053926112	0.109022656	0.256724919	0.002200785	0.155696903	0.088878034	0.04136842
RH445	11	3	-0.005429971	-0.138214554	-0.048192506	0.240933851	0.017394763	0.041498443	0.297007128	0.256664683	0.00268044
RH445	11	4	0.2404331	0.105914711	-0.011966668	0.452209205	0.020092634	0.263542285	0.407568236	0.173905239	0.293773558
RH445	11	5	0.26286941	0.030856249	0.115310771	0.278384429	0.028467211	0.158919598	0.274636953	0.410637884	0.278946079
RH445	11	6	0.020517235	0.107058446	0.417217918	0.297442994	-0.035049111	0.026891741	0.142512784	-0.002077206	0.238343894
RH445	11	7	-0.072746458	-0.090663615	0.055657595	0.287895138	0.069115127	0.19721884	-0.068157504	-0.080719629	-0.022788677
RH445	11	8	0.027180554	-0.12506111	-0.010092185	-0.053624078	-0.01894649	-0.08702676	-0.00543174	0.155347704	-0.106000153
RH445	11	9	0.163816763	0.096042919	-0.045541073	0.125487807	0.101231841	0.062861161	-0.108854979	0.135230891	-0.128447834
RH445	11	10	0.110917034	0.017471485	0.08800364	0.098588767	0.076776104	0.207507613	0.199069361	0.083879584	0.17870059
RH445	11	11	0.176602444	-0.014405744	0.107156664	0.128574751	-0.024244728	0.066070596	0.277201961	-0.113909504	0.403734799
RH445	11	12	-0.032462533	0.019186468	0.018534187	0.173015817	0.153796461	0.080692352	0.043721885	-0.050482881	0.00216279
RH445	11	13	0.063865466	-0.162817661	-0.038259381	-0.087052338	0.176041856	0.142487482	0.022400321	-0.034744452	0.175834175
RH445	11	14	-0.077931245	-0.096464875	0.09403015	0.367085302	0.074642351	-0.002523289	0.271443229	0.219123616	0.014135499
RH445	11	15	0.076946618	-0.129816168	-0.053323657	0.267059214	0.044571848	0.021372756	0.369401553	0.136615869	0.145487628
RH445	11	16	0.056915489	0.107132379	-0.018798152	0.133648634	0.085283752	0.13588933	0.295798445	0.004474416	0.007669022
RH445	11	17	0.037900413	0.022752156	-0.092418896	-0.022570598	-0.109233995	-0.146033926	0.307695048	0.105380324	0.047835972
RH445	11	18	0.046011495	-0.166896231	-0.2072589	-0.014595912	0.133309743	0.03989232	0.328331707	0.081421305	0.185920811
RH445	11	19	0.19667357	0.142181192	0.173484413	0.03467911	-0.012649531	-0.018934651	0.253940526	0.373785756	0.384847476
RH445	11	20	-0.201750085	0.018188731	0.015095254	-0.052255986	0.001102567	-0.032313698	0.097758249	0.03543696	0.283448563
RH377	12	1	0.341616564	-0.140648083	0.034649006	0.435290619	0.086188642	0.283647125	0.46753194	0.132263109	0.28600179
RH377	12	2	0.383947347	0.23156272	0.421339444	0.41685741	0.103991531	0.11504088	0.496334056	0.132019004	0.322807502
RH377	12	3	0.341189443	0.060432609	0.282424252	0.504812942	0.015962896	0.324756553	0.279558456	0.018234798	0.4778182
RH377	12	4	0.199296153	0.088658886	0.300702915	0.499429335	-0.059668774	0.337763383	0.366011776	0.067735237	0.315793492
RH377	12	5	0.088552368	0.143171887	0.253482388	0.142099504	0.043165782	0.172249991	0.306929917	0.12325701	0.284258217
RH377	12	6	-0.06215542	-0.012573458	0.28069886	-0.072916272	0.10067868	0.277159143	0.172815476	0.037529341	0.258918247
RH377	12	7	-0.061626516	0.033445083	0.300847025	0.103726194	0.160453064	0.258086912	0.481192513	0.189847263	0.470247335
RH377	12	8	0.044007958	0.246841054	0.364153417	0.191214345	0.01557053	0.284849926	0.411382975	0.22519971	0.477308328
RH377	12	9	-0.118151522	0.226928617	0.290467254	0.32988948	0.283808168	0.338229761	0.411524145	0.300657692	0.441969912
RH377	12	10	0.194255655	0.181393366	0.465119065	0.344235576	0.327638694	0.47389127	0.350792737	0.188703198	0.469496157
RH377	12	11	0.271902295	0.274352498	0.314608308	0.162475632	-0.05476659	0.194125982	0.362019384	0.21174928	0.507157033
RH377	12	12	0.100587464	0.13394979	0.206474412	0.211321078	0.108511582	0.292882829	0.420533373	0.107426727	0.406401894
RH377	12	13	-0.021542199	0.155716455	0.175315521	0.00898183	0.155131933	0.172987662	0.303735768	0.294008296	0.516621354
RH377	12	14	-0.024722324	0.162289588	0.312495979	0.279119434	0.256658684	0.227722236	0.451885304	0.283149066	0.6678011
RH377	12	15	-0.061456936	0.540116081	0.396101688	0.153925045	0.123110983	0.309708049	0.29222709	0.477078012	0.480769169
RH377	12	16	-0.017876701	0.330689907	0.370204818	0.011554476	0.315036735	0.33617895	0.441364457	0.377779277	0.499445366
RH377	12	17	0.055969331	0.147674788	0.293204164	0.155047457	0.326052432	0.233497862	0.456016462	0.264456591	0.322096812
RH377	12	18	0.03980982	-0.124066577	0.153753695	-0.028888674	0.137269442	0.427961774	0.468299163	0.190834765	0.526362563
RH377	12	19	0.253631521	0.199580357	0.304540132	0.145607006	0.066378111	0.32792728	0.395764489	0.597820565	0.620658236
RH377	12	20	0.011545106	0.174749561	0.135011061	0.251323305	0.178254553	0.273036544	0.335770404	0.292589609	0.340006075
RH377	13	1	0.292436483	-0.05740793	0.344999775	0.365468782	-0.091824069	0.290845485	0.54622982	-0.186713046	0.353338319
RH377	13	2	0.252802271	0.009852328	0.288761925	0.154927434	-0.045391764	0.359694024	0.17992161	0.251275012	0.551898831
RH377	13	3	0.224035302	0.095511626	0.54428444	0.184245799	0.146729046	0.517129827	0.290350122	0.264648435	0.723073633
RH377	13	4	0.347372552	0.05001425	0.36058313	0.238811699	0.11025243	0.459409034	0.462747515	0.136190035	0.506808494
RH377	13	5	0.293584775	0.107136833	0.411910578	0.42208587	0.121255933	0.549850654	0.457563836	0.095440819	0.585357526
RH377	13	6	-0.029768567	0.103556349	0.042006999	-0.112081477	-0.018655878	0.073843368	0.034094276	-0.072491281	0.033294628
RH377	13	7	0.057794344	0.077466116	0.143320482	0.080150807	-0.093058278	0.021382425	0.230430828	0.09383088	-0.006761479
RH377	13	8	-0.027426393	0.248941304	0.419567034	-0.088271516	0.088804852	0.719838683	0.660517199	0.281837973	0.561759715
RH377	13	9	-0.103489842	0.214947928	0.544357959	0.138384632	0.194330968	0.563886157	0.72341254	0.440727351	0.657974023
RH377	13	10	-0.078237856	0.211046643	0.584959135	0.358877343	0.386790608	0.38488018	0.557534631	0.3065235	0.638172434
RH377	13	11	-0.019488763	0.232285318	0.364586037	0.243965376	0.268527907	0.380592995	0.416351185	0.337495388	0.540365261
RH377	13	12	0.012040116	-0.038692822	0.118909021	0.10060785	0.094942776	0.251674429	0.479626321	0.248047072	0.414257523
RH377	13	13	0.123062966	0.089921093	0.34204085	0.061653823	0.026381954	0.286584576	0.498059759	0.214766597	0.418763757
RH377	13	14	0.311676979	0.280783302	0.454818042	0.050280233	0.08314849	0.378018791	0.417833282	0.272307758	0.168443353
RH377	13	15	0.164541718	-0.024200828	0.180078261	-0.010626466	-0.018933255	0.130363575	0.423987041	0.068957648	0.205365372
RH377	13	16	-0.019460664	0.105634027	0.214281845	0.027840924	-0.006021673	0.29208059	0.407048277	0.102744894	0.243322788
RH377	13	17	-0.038027236	0.112853385	0.151589235	0.137373433	0.164325472	0.551142402	0.473726623	0.104682388	0.367155219
RH377	13	18	0.04172934	0.293534048	0.357746841	0.000414888	0.292668297	0.432220394	0.496417876	0.321252669	0.433026579
RH377	13	19	0.021542824	0.358340296	0.310480699	0.053560794	0.536301913	0.47501347	0.575172635	0.732027891	0.737286854
RH377	13	20	0.080920801	0.1670757	0.215641084	0.079737125	0.405092402	0.470169314	0.608126069	0.568359198	0.563401844
