# Supplementary material for: Meta-reinforcement learning via orbitofrontal cortex
Source: Nat Neurosci. 2023 Nov 13;26(12):2182–91. doi: 10.1038/s41593-023-01485-3 (PMC10689244; doi:10.1038/s41593-023-01485-3)
Supplement: Supplementary file 17 — Numerical source data files for figures. [file 41593_2023_1485_MOESM17_ESM.zip › source_data_edf9/edf9d.csv]

mouse	population_id	policy_angle	postchoice12_ddQ_angle	postchoice12_dsQ_angle	postchoice12_dQch_angle	ready_ddQ_angle	ready_dsQ_angle	ready_dQch_angle	prechoice_ddQ_angle	prechoice_dsQ_angle	prechoice_dQch_angle
RH365	0	44.4193924	78.91978005	71.76439835	85.20704139	85.83487911	82.95353113	83.92591592	80.40041342	85.24125265	85.7081848
RH365	0	45.93691246	79.74751057	68.08058138	86.43447559	85.72729637	78.48063949	91.26505077	81.40752173	81.79381652	84.62675768
RH365	0	71.99071418	76.12141282	79.54875747	96.87920928	88.38195328	91.38346891	84.17662664	82.31033172	81.73429884	85.39623586
RH365	0	55.48546287	80.46776362	81.02174586	85.36005865	86.98312146	90.58574692	82.38678882	94.58925986	85.93208478	81.05740084
RH365	0	41.0652695	88.91318778	79.8426261	83.98884247	87.6743394	81.80498106	94.87533928	89.91235125	95.32246085	96.21561099
RH365	0	44.99435548	82.53464899	82.63265485	85.00230735	97.19306013	92.33516409	90.15052273	84.39978939	91.80782421	87.86233966
RH365	0	54.43439827	86.03998636	88.05477526	87.21757694	90.07603492	85.78119419	85.63836132	89.67122129	92.7203805	94.99491713
RH365	0	50.09872316	85.94156972	84.57354531	94.96172311	83.82769121	83.10513103	84.65410768	90.43787564	89.69185696	89.12381512
RH365	0	72.59955081	80.60484292	83.20785988	79.0684177	86.75631368	92.19659403	84.97994317	84.4664027	100.0144449	84.4330403
RH365	0	32.37466395	87.24075358	88.36370683	87.78291925	83.43181284	88.89808484	89.41852917	86.9897951	94.83086846	83.28921411
RH365	0	27.06658992	85.52642455	81.93423099	85.87433077	96.84106235	89.62592339	87.11671569	84.37705495	84.76412441	90.11940104
RH365	0	24.48450861	86.69051797	84.66890076	87.66072862	89.74241489	85.75012098	80.33903101	85.92658616	86.08152346	84.98143443
RH365	0	22.67740575	85.56860448	86.53207896	84.95027068	88.51719649	84.50173142	82.04324185	86.8900459	90.97216045	93.54936307
RH365	0	42.33419899	85.54263004	76.5103774	78.53527806	81.59616983	81.77051582	78.87752477	92.86652809	79.34457204	83.00905174
RH365	0	38.88780067	67.77051238	83.81737356	80.26930282	98.98747436	83.41527635	82.34255384	73.74428381	85.73176881	84.2927111
RH365	0	28.74514163	82.22284881	86.01161133	85.97989485	90.81062201	88.24880602	88.667641	84.10754517	84.29296865	89.05526121
RH365	0	37.359187	95.2892682	81.97310502	83.11699568	85.60264085	92.99340152	93.09220276	85.46965136	88.65632924	87.80514924
RH365	0	36.88506598	87.05069953	80.70687223	83.5134033	90.37823869	95.55791288	91.5113487	97.3747825	92.38031837	92.76265318
RH365	0	29.56173252	87.98036782	85.73987235	83.25643679	91.36421305	79.89459241	79.90329428	98.95168685	83.17044658	90.0916406
RH365	0	25.08910695	79.13863162	88.01719525	86.33151792	84.8858362	90.84792716	84.59462538	91.41849391	84.76419279	90.53808489
RH365	0	20.90250477	74.0721163	79.54252322	84.34920358	92.0663934	85.86443882	83.40368903	90.21743364	94.88546038	93.81072994
RH365	0	19.69988986	83.25204271	88.49057876	93.7217263	80.8238623	83.36244489	69.52650306	91.6832336	90.07897533	87.9216125
RH365	0	51.61339962	81.20409353	91.31238931	86.93511996	88.19201698	88.00591596	89.4751596	96.43094981	92.08290515	91.12201439
RH365	0	54.42389073	80.48346312	90.96980854	88.1962638	92.45051564	82.68241579	89.48423276	85.73484293	84.44691888	90.94811524
RH365	0	7.118744229	85.07122511	89.12225769	93.47336658	88.4382328	85.47345639	85.83034258	87.51135489	89.95217311	92.55294092
RH365	0	34.63820414	80.6144261	78.96284693	82.28751903	83.21210853	100.2855352	94.03149446	90.38503536	90.53481498	85.32940053
RH365	0	43.24775427	93.02995304	80.51738061	88.98536612	96.52557543	85.7018792	92.78882146	87.74930553	80.92199817	79.66256424
RH365	1	25.96426559	89.19545541	75.78913175	96.43807039	94.85252902	86.59955283	89.1244901	89.55908478	91.61236004	94.67606774
RH365	1	16.73562767	57.86512785	68.56145725	81.17284242	78.59784583	77.03855669	90.44513957	83.36405384	81.88346904	89.9068531
RH365	1	55.34235226	66.27484133	75.44998115	87.49773598	82.70985397	86.04306764	94.88509484	83.53447982	77.20306192	85.95750968
RH365	1	79.69005897	63.68801327	82.01367393	96.91839497	88.10220317	77.2856849	87.76545486	79.51986277	81.99384495	94.16914093
RH365	1	50.21702107	66.09235471	74.53760895	78.43014378	96.1183774	83.60055349	93.93890292	88.60825287	82.21673694	89.12622298
RH365	1	101.1015578	62.359486	55.5382635	86.94640175	88.89295356	77.98421187	95.84531461	78.91511098	77.87751756	87.5637636
RH365	1	38.73944187	70.01081313	76.32266528	83.72396076	76.56564439	75.67756008	90.81021291	83.06887241	86.31869475	86.29817331
RH365	1	17.76852327	80.20151463	83.26808132	87.28571223	75.85360413	80.13239483	79.88414162	76.34268887	79.16960388	81.76575056
RH365	1	32.44054451	69.75472955	65.61270385	93.29698477	88.83647384	89.86825279	84.86632883	80.48363297	93.73914042	85.81622402
RH365	1	50.71708467	70.58704656	86.6616723	94.54482362	86.02045486	87.98128727	90.90469855	85.69135656	83.83324434	92.73565974
RH365	1	47.04098122	77.94648761	74.60402702	80.09463187	84.53084493	85.44534515	94.39406056	81.33898986	82.09167878	79.14602095
RH365	1	22.85758142	76.66077569	68.84485937	68.72303012	77.12937177	85.7544619	88.70070799	82.74639881	94.4820026	83.62510399
RH365	1	26.64014287	74.8234161	70.70689998	78.15505145	89.66948867	77.75750364	90.73637248	89.68740057	74.08050786	82.12912287
RH365	1	22.76679432	70.95447234	73.94630414	71.66709404	83.18895386	77.35855801	81.14824078	92.78144586	78.59028528	87.8586768
RH365	1	21.92097152	58.95068914	59.3210517	68.94028838	81.40066566	76.69606729	78.88975923	81.27826871	83.19818043	81.0207225
RH365	1	16.53077726	61.676946	54.12136193	64.15379335	77.70210673	76.84474081	75.01380789	85.97011906	63.96921358	65.98815561
RH365	1	13.91587226	65.64448692	70.96700625	71.37159475	74.29512886	80.37245035	83.56711989	86.8163116	78.91426317	77.80078085
RH365	1	15.98641977	74.26479678	64.13227442	71.45728309	86.53159938	73.54535038	72.09491173	85.74830816	73.35787513	71.05391216
RH365	1	27.92894106	77.08958464	85.25866188	85.04711256	82.34331643	71.95550772	85.12495806	81.29818605	74.32666748	81.96412807
RH365	1	21.69705268	74.84880904	74.89239941	82.31857638	92.06758874	83.86485947	82.6496149	90.6881127	77.58268333	78.15160927
RH365	1	32.09254187	72.93349133	72.19440534	81.34339112	82.6805102	84.32373955	78.35190046	89.37728843	82.76149835	81.00311056
RH365	1	29.26663186	67.8454194	72.52982288	73.89443924	82.28934943	82.77634778	87.24640943	85.5432441	84.50087052	80.64985167
RH365	1	32.57840598	88.66205589	95.64478059	98.00529608	94.6566869	91.95337623	92.18036928	86.76877439	86.52297149	89.99305465
RH365	1	52.69472502	90.25911583	93.80654896	104.4986161	90.34756604	84.3731551	88.41428287	98.0122901	82.46407136	83.59825679
RH365	1	33.84986822	81.6760375	79.94731412	79.09115519	89.44052867	72.67374643	99.83649186	93.22633099	99.10230901	92.02715176
RH365	1	16.97324513	61.29199993	68.00263265	74.07078826	76.43259382	78.68866648	80.01507702	73.16281502	79.06684225	79.82765486
RH365	1	41.86742715	77.61752582	70.32075202	68.63938452	85.40168024	85.83004515	84.69122314	88.04802814	83.82150731	82.51647264
RH365	1	105.7757802	86.0290659	85.49210411	94.58514864	88.36317075	91.07459995	85.76319636	86.23760232	85.12743591	95.90790436
RH353	2	22.16196176	47.62720029	84.63988151	93.53036894	64.14863153	88.91700578	87.41528928	59.80652775	87.33787341	91.43778205
RH353	2	42.20364035	63.42351411	75.40307351	73.97466173	73.49519762	73.48602786	87.46330789	63.75541105	75.52332047	96.14321195
RH353	2	93.0440469	65.96849516	67.42203849	89.32424594	72.78323194	78.08316802	85.85657334	60.78054201	69.69431669	82.01140551
RH353	2	73.74951813	83.30028044	80.86929418	87.06938767	81.76287561	88.90673766	86.94513867	95.88153875	83.91818433	95.0360552
RH353	2	111.5114448	80.58871298	105.8857735	86.66564256	92.39032235	93.88954273	92.4843641	100.5409074	92.51402426	101.3176541
RH353	2	79.68517936	85.75244427	87.95285298	68.22943943	89.72226936	78.89609036	84.87559266	96.68159588	91.1997769	95.39320086
RH353	2	36.01517374	66.33677124	73.6446013	92.45827185	75.61271511	81.49844769	84.9092205	86.93399114	74.78757321	100.7178681
RH353	2	37.87284997	54.39283205	58.20830004	61.74157773	71.18816043	65.82154736	70.64542537	72.19294806	62.36216296	67.80434658
RH353	2	16.22144374	59.99359392	58.83238825	71.99426666	65.71955552	63.4576756	65.34871342	73.03878811	64.16557888	69.4299347
RH353	2	24.56631853	60.51988926	60.81224986	67.1509906	74.06573164	65.92313324	69.22404325	78.10416208	74.83638598	73.93787467
RH353	2	21.55863022	47.04786559	49.83151616	51.35016851	68.95889274	74.80357792	78.48181262	68.90665797	70.00914763	71.08459881
RH353	2	14.04744753	69.5297879	73.70231893	88.68883224	79.91822557	86.52903792	85.0430343	83.27311697	91.1203012	92.70609007
RH353	2	20.67693162	60.94134354	77.98531398	83.81418594	84.78516692	80.71983188	80.0464915	74.26368154	75.93929439	87.10028331
RH353	2	16.34941493	90.47382002	85.41083475	91.73260498	86.81421083	84.13381281	83.2052114	83.90510538	81.72229582	78.35517066
RH353	2	58.15379142	74.07918905	60.08777061	86.95453336	86.03784337	87.08797709	93.8378505	72.9419292	81.32753002	97.14156059
RH353	2	77.05656744	64.41519586	71.65920502	82.28146049	94.90193682	88.44288239	81.90528302	86.76398374	95.88210672	86.23391412
RH353	2	47.65529926	62.8267202	68.49366717	83.96883195	77.98200452	86.61277622	89.64097581	77.93452944	78.54759667	75.95170588
RH353	2	21.41625584	46.6819398	51.10481035	53.33169493	68.82773272	68.07133617	70.09640965	68.28659144	66.65366006	73.82177613
RH353	2	11.89741152	65.75530226	61.28447615	69.49329939	77.3438556	82.19100756	78.28386214	71.25226197	71.24267871	90.9053367
RH353	2	21.76832828	71.23485187	64.56241064	69.27214072	78.73907525	76.10720568	87.35281404	72.66813935	64.10346646	77.32302266
RH353	3	31.62865587	87.68000335	87.87268443	81.0770928	91.31591851	92.41278662	96.11782279	77.37375428	98.93668112	81.48072278
RH353	3	15.95343713	76.71040891	85.97999318	85.33975964	88.45577747	89.62703239	75.96269891	93.20885756	95.12842839	91.52845355
RH353	3	26.44049554	86.10203917	89.41537297	85.40801213	87.61428419	86.85742723	93.60404926	97.83464163	91.92101046	97.48151313
RH353	3	81.94477945	78.50371805	77.97359071	87.00044983	77.98763913	80.44964255	95.20856467	89.62049856	80.98943353	91.51451032
RH353	3	66.51607713	79.03426774	81.03081044	83.69868426	82.56784501	79.12115967	98.53974346	79.6464525	71.15723718	74.82179116
RH353	3	88.55430426	77.73738127	76.07916405	73.09613203	81.17890621	83.45370549	82.41282373	80.24564016	74.21612881	79.72683837
RH353	3	22.49394828	62.00522207	72.27569611	83.52092866	80.44143512	73.36179952	82.42504365	68.80690638	81.09781791	70.9914092
RH353	3	25.70250437	65.95560404	70.95009838	77.13115988	70.0433858	70.52439832	76.81547901	73.55309726	58.12964182	64.91834517
RH353	3	34.9201421	62.99462244	73.98640671	76.53733907	71.14038142	64.8872174	67.21296023	62.58983414	66.91519708	81.68000606
RH353	3	41.27174839	58.20204184	67.39919563	63.46245343	76.5749461	71.31524069	77.60316046	62.76169684	72.75212474	77.12636094
RH353	3	24.27449567	70.73505052	75.23690279	79.01482925	67.06359519	76.67769942	78.24692267	74.38185365	64.52944126	64.61057949
RH353	3	26.91997072	71.42390789	77.28524473	82.39562483	79.45443596	78.28863556	84.26739983	80.6123893	84.03811027	82.53042851
RH353	3	10.38159233	48.9508229	72.35045006	73.28322681	81.35400092	72.67001025	86.7845083	75.36816633	78.96655222	76.05264747
RH353	3	22.32621734	50.84731815	56.53400094	58.58561711	76.79166846	59.39487304	63.63934582	59.8818451	60.62209026	64.7018666
RH353	3	30.1511396	64.00878602	62.33706103	68.71022364	62.87545769	81.6353145	99.72357537	65.06176224	64.62026805	72.22291755
RH353	3	29.1323392	62.36853365	61.31516074	70.7586897	73.46202089	70.32026313	81.09476473	56.96001203	59.88172244	72.23210017
RH353	3	28.11918252	60.21439364	90.42286737	97.53331468	79.83938874	79.28287487	97.56698207	86.72782321	97.17616566	81.39855145
RH353	3	24.14094691	64.80570086	75.47567503	79.86778794	76.7609909	87.097711	89.64250101	84.70246837	78.75180489	85.33946373
RH353	3	28.65818971	44.61736138	58.46852332	55.08189495	61.07299011	72.11237096	74.40036083	74.76041641	69.40517716	73.09166153
RH353	3	31.64504947	39.49925541	55.21471839	59.50210505	57.57879081	63.23498714	63.11570426	67.3144165	62.28648327	67.81789132
RH353	3	16.57237137	38.94055165	56.30642798	54.66663966	69.73761194	69.67847161	77.15275853	67.20967122	68.20708755	73.86137182
RH353	3	18.57021651	41.53686829	57.90561738	58.90672129	63.04927183	62.83407364	65.06563743	70.33090983	65.30850838	66.07205984
RH374	4	70.38738881	78.50803827	77.65596312	90.19892574	85.12104588	88.59928673	91.98719479	72.57352684	87.86187821	93.56280615
RH374	4	106.4956067	83.53355102	78.48495224	87.47373921	82.103507	77.4124255	85.87934346	88.00375482	85.48189059	90.77374665
RH374	4	32.37087131	82.67660779	93.18680262	94.17257311	90.01231555	85.25590837	94.70119417	78.42003353	82.16866062	93.7164167
RH374	4	17.74345251	81.82026184	90.98371897	89.36480257	96.04826488	101.5573432	93.03837445	87.50658162	85.58340797	88.53655915
RH374	4	19.6309626	84.36764583	83.43481083	82.88927782	89.31338051	83.11204558	83.91924648	85.28331688	83.57148188	83.18960156
RH374	4	16.59609527	83.34258211	81.19909769	90.2333043	88.81876038	83.0430248	90.39308493	84.43151858	91.30721023	81.93042114
RH374	4	24.22445491	89.97914218	86.35847587	91.637582	82.35574313	85.46810792	79.09493599	83.95468264	92.94953818	87.15936903
RH374	4	27.73221348	89.38048663	81.52437532	88.83995535	90.16584347	88.07905968	97.68231622	88.81617334	97.6592098	94.43143816
RH374	4	25.53567119	82.09460908	82.59531945	86.14701026	91.27214258	87.8865567	85.13254538	81.50851617	80.02360073	78.47050589
RH374	4	9.702948837	73.02505206	72.81216024	66.7040668	92.54850323	89.02292086	88.581266	90.09642551	75.07388876	79.87568614
RH374	4	16.35974591	83.61260029	87.98691639	84.986947	79.86707409	86.40225806	92.0046425	86.31388188	86.87911201	88.95176258
RH374	4	29.92629653	89.5204602	69.81109157	78.08499515	87.8632374	74.15497696	82.47343953	81.71186521	86.14141621	87.58557506
RH374	4	29.65612126	82.19344762	74.03934078	71.6693782	89.38742691	84.76185863	85.91190576	84.24562286	89.62078692	90.39461446
RH374	4	45.98884409	88.51308903	80.68680189	81.39214723	86.6398921	75.59260938	87.82557458	91.61700857	86.63099198	91.09834387
RH374	4	29.50419825	86.89710679	84.46725449	92.54662279	82.81450486	87.27185523	88.31576272	84.78502381	76.2018432	87.91841753
RH374	4	25.88126747	80.86802479	80.52445318	90.65462465	91.07574043	91.38800502	78.42271111	87.09770303	80.50409455	88.09242618
RH374	4	36.42271279	74.97833773	77.37178576	73.78018874	88.89256463	79.51570633	84.24254591	91.21147269	84.72259315	86.39922839
RH374	4	26.24569221	81.03270801	82.18275922	90.39930357	81.7070635	86.33677196	79.93584384	90.78443151	88.88327637	84.0917973
RH374	4	22.76861592	84.10366999	86.7866815	87.50845615	89.29404344	88.92223524	91.391817	88.44001542	86.08926991	83.78411578
RH374	4	20.56073421	81.54185839	80.53420387	81.57569753	89.83077927	83.57412225	80.52717535	90.82633845	86.83344949	95.55201095
RH374	4	15.63139039	84.21746263	78.77611896	82.00629077	85.99499173	84.64635424	87.73869691	87.00635933	89.77064857	90.99512121
RH374	4	9.984392781	87.6634793	81.69424495	86.66395232	84.76746289	85.67879158	87.06631158	95.85496022	86.15575513	88.06347511
RH374	4	13.38642512	80.4367049	76.99507245	80.93027584	84.3565806	82.00961963	82.81469428	86.61808922	77.6539878	77.99050324
RH374	4	20.93032643	81.29246057	82.63716985	83.61623065	75.84057927	81.93893152	85.39517319	82.35851835	86.38486821	88.0260037
RH374	4	7.809977993	61.84019655	66.73853321	64.96772308	86.42391707	76.1929811	82.13999492	89.87892441	69.23065534	65.84935006
RH374	4	11.80434036	77.75334474	74.94523943	80.38845634	95.127687	81.16738321	80.83987344	97.79682876	80.47051034	73.64835884
RH374	4	17.47401928	63.4825158	65.72677653	69.35761494	87.33874444	75.64140298	78.40633741	86.19507032	80.05253682	79.73090861
RH374	4	24.97015528	72.1746217	72.11231745	80.46300167	81.68848464	85.54420313	90.26085696	76.38792961	82.58780624	80.87863271
RH374	4	29.77245765	84.99902786	89.48342981	86.94429179	85.43468156	87.71433049	85.66937937	95.35338326	86.17401038	89.30601856
RH374	4	40.92223778	71.13342317	73.3996358	88.32755785	98.3473532	89.7555136	91.68698316	89.10776818	86.31175073	88.3028992
RH374	4	55.59096138	65.64361282	76.06753589	90.34914691	91.36604473	84.78887269	76.23033725	98.80214412	85.07255316	99.15081058
RH374	5	71.83680858	97.63243242	93.00461732	97.86181913	85.57422896	98.91118018	94.22979017	83.2765941	87.46964627	91.66100793
RH374	5	67.50320031	89.34827698	94.07649389	83.35897536	96.63986046	97.32254858	105.6214776	86.53980576	92.51978667	84.56256055
RH374	5	17.02090846	65.18091132	71.38529077	84.00297653	90.50091502	72.31975583	67.76718867	91.38517107	76.03171998	90.66288332
RH374	5	26.59550278	60.41400222	60.99077743	66.76415843	78.39032355	88.50386741	92.33665702	91.55000229	70.7846054	73.75468482
RH374	5	32.8067354	78.03609522	56.88565711	57.08106903	91.09633831	74.12965152	72.48905326	85.42724997	72.41021791	70.27669162
RH374	5	22.20876166	87.68347707	78.21835604	82.41992688	97.29318096	84.76557269	81.75409066	86.11211864	75.68071844	85.86164287
RH374	5	12.96078315	86.96827395	86.50063982	94.39787862	98.1040279	84.16144688	78.9955948	94.75900295	78.11480891	78.96404037
RH374	5	18.93435044	77.07478381	80.7135535	75.41860216	94.04589468	90.83481196	70.46690514	84.78310879	82.66331804	83.16754823
RH374	5	29.62592715	64.18793292	58.31379425	59.59048585	93.34417157	78.97331442	78.48987383	93.48464502	81.3719969	83.55892709
RH374	5	18.73017734	57.07749512	61.27332729	57.53318977	85.81911998	73.53220856	74.8995306	86.11739745	77.79044056	78.56214835
RH374	5	24.65081655	83.0138112	75.29647631	77.49328995	90.26913782	89.29698467	76.19864463	93.53772403	101.8772139	97.99835527
RH374	5	46.37721911	69.41154837	74.57903811	89.12194144	91.70501758	83.00078593	86.07866633	105.1550755	77.27426904	83.59546694
RH374	5	23.35677384	73.58411247	81.37543378	84.68451291	82.10326983	70.86376697	88.12971299	86.14169619	86.15345958	94.40993877
RH374	5	30.19778623	84.1278778	68.30609307	78.10527735	78.24532732	80.76803227	93.10552345	92.6632896	85.27315175	83.83474709
RH374	5	19.7528556	72.11956545	79.5521234	85.05478155	86.66163415	85.87582266	93.47657914	92.11537694	83.7104359	89.94277488
RH374	5	28.8505637	64.90863094	68.46660885	71.53277374	101.2280567	74.80576871	76.24563784	85.43510194	80.03854186	80.90429355
RH374	5	27.86562097	59.86485245	68.09330157	78.07361441	85.17371004	83.06977991	85.46959282	89.45109237	85.64958864	89.72649809
RH374	5	16.18785685	54.79007645	53.41243817	69.77217585	89.49473925	71.74905317	76.62208774	84.10499437	71.29361767	76.15026338
RH374	5	22.45814384	68.37098887	68.95737087	81.05290945	91.95036559	85.11841255	87.85669417	89.09731064	78.48820315	79.00736349
RH374	5	25.0305295	77.06270379	65.18415868	77.51564023	88.88385149	75.81476422	83.96399849	78.70082844	65.18565985	84.1244914
RH374	5	23.4089466	56.62025912	61.545936	61.64219994	86.56399325	63.94115038	67.97088507	83.08305371	63.16710476	66.85104856
RH374	5	15.7762196	55.9880884	52.09564451	55.98671271	79.21137594	70.9662895	74.05375212	77.65837707	62.33786687	70.40029571
RH374	5	21.05438755	73.20960282	66.94278221	68.83489648	87.03862062	72.52786693	74.61426414	90.20462487	68.64225051	62.74232498
RH374	5	30.09335212	76.33892795	46.82998117	47.54505924	90.75173885	50.85881189	66.65128437	62.77063493	66.19099129	78.97841979
RH374	5	30.46315088	76.07580802	55.39811738	70.33690555	75.74750669	70.52750069	79.43002045	76.84304183	72.74408916	73.6688358
RH374	5	29.95889891	60.00991073	54.44522988	58.66888796	86.71817856	53.80105283	59.40388516	79.59621528	69.30100621	73.69785145
RH374	5	21.38323845	55.1652223	60.69375782	54.48324438	91.73108698	75.8824997	75.83440596	90.68659638	71.88829609	72.90007129
RH374	5	15.9437558	64.43577521	62.67618864	69.86664783	95.80324045	79.81229908	76.71590662	76.49189238	70.90887298	65.06488588
RH374	5	40.70003418	66.31391643	50.3167248	52.04633667	91.50788357	78.81026601	79.06749183	84.2434414	60.34485795	68.99340986
RH374	5	33.55388467	64.60592074	67.49935393	66.60396051	94.90335616	82.05197531	92.70169162	72.2049266	77.54178717	91.9647355
RH374	5	22.85029336	61.75929003	64.16924906	81.94242402	76.52667644	82.99415013	81.52409125	82.9448077	82.18817925	81.65376006
RH375	6	101.7898945	87.70684995	83.70888479	90.97689086	95.58268628	82.28402511	89.54875765	92.93089573	87.45743753	94.90237517
RH375	6	53.8254325	90.47976881	92.03822044	91.6417659	85.85057418	86.02728707	92.56322831	89.77222011	83.51910496	94.08105715
RH375	6	63.62362084	80.43089088	81.89586395	88.62594111	86.49312908	85.02328162	97.44351313	80.11616732	96.09525853	86.80216536
RH375	6	46.03032404	97.31448407	94.67163939	93.72799141	83.37028757	85.22634617	91.66085519	96.05903208	84.66781832	96.23203899
RH375	6	38.37587111	89.10552437	92.25748973	86.94209603	84.48784684	88.03050116	88.04051178	92.54097904	84.46122881	84.82056183
RH375	6	37.1878983	84.86638984	79.08713486	81.33910775	88.27558338	82.87343554	80.88947873	99.0679664	77.03567742	77.014835
RH375	6	25.32596486	84.66866379	82.8458942	82.09562833	99.76367089	86.42374728	92.17384862	91.13027947	83.43092322	84.92020349
RH375	6	15.30358323	80.22967474	80.76320622	76.68392475	84.67584554	88.22375847	91.53541977	78.28504791	79.4774864	80.3856787
RH375	6	46.28005222	78.19540982	92.69486283	84.5539362	95.7064857	88.69344814	90.58290798	97.21241666	95.17407282	88.48746562
RH375	6	24.14213	86.25239052	87.50518202	86.53792009	101.2443115	87.21798958	94.17815929	88.41774507	99.6350712	91.78708678
RH375	6	18.60493944	93.53919273	87.55474194	88.49820644	90.98930773	82.94622451	81.96172429	86.43963718	89.16783051	85.51690308
RH375	6	30.15130588	84.425025	83.43492676	85.21145522	90.55929139	87.22309629	90.26856635	94.19525591	86.48952704	86.1996068
RH375	6	30.86152843	70.68547881	89.37654081	84.35637667	85.63753843	88.39049863	94.70647965	89.9462599	85.21912737	89.02645347
RH375	6	9.179572727	78.82305183	91.07028448	81.14459126	89.99997972	85.13411581	85.2013069	97.08682163	86.19398723	97.47508555
RH375	6	29.83344804	88.65340403	86.33744532	87.29968234	94.78412823	84.45320754	86.37464841	92.22921153	96.62936189	89.42600791
RH375	6	11.16908093	83.73429058	88.06833751	90.83952351	89.88799839	90.05133786	92.33921964	92.27592333	91.71254929	80.94827616
RH375	6	14.9077848	70.96112567	69.08858249	69.7565004	92.18545235	77.18210457	83.19682845	93.51929827	82.96651067	85.41033927
RH375	6	16.62316797	84.01284901	80.39121361	78.74621823	88.96837497	83.3570599	83.73340338	88.81080789	86.62723116	82.50647373
RH375	6	14.43180038	97.23986845	81.2706091	79.97767442	87.31912651	85.66719616	86.89691898	99.98675704	80.42927269	80.47725686
RH375	7	132.0433395	73.86425513	84.08539998	82.72096621	85.35739523	95.09693607	92.98800304	84.3659035	83.93741685	91.28260694
RH375	7	37.34989759	58.44399868	74.33197196	93.30868354	88.7224506	81.16020523	99.79820186	93.53674904	87.81068757	92.30332151
RH375	7	39.34683184	86.62036495	75.91266019	76.5310043	87.87002997	90.09385382	87.10752477	77.3692962	73.68219856	93.08680479
RH375	7	52.69464143	89.30508622	88.37497496	83.04711992	104.8732194	80.61090014	100.5138004	84.23781365	93.01350748	89.52633655
RH375	7	51.01919851	91.82150836	89.39170901	92.5793313	91.50871851	88.87962378	86.55549444	87.60942489	90.84681388	92.31171624
RH375	7	27.55391548	86.91809082	79.64486411	76.4842859	92.88408236	90.91439679	90.18531734	92.99819067	84.93918072	83.44558298
RH375	7	24.96718141	82.96757369	70.2645352	76.04504811	86.70880318	82.74851256	84.95402636	86.81279707	75.40030618	73.05978526
RH375	7	52.76903327	88.80773553	79.11431217	80.05814775	80.98112694	83.98988383	88.64912918	110.6867081	86.59618572	88.72573493
RH375	7	28.32098798	93.40784933	82.15742815	72.33721908	96.6421408	85.18448968	81.26941859	84.18231022	80.18302885	84.5899243
RH375	7	26.42819743	83.49415913	88.97652212	80.80471826	89.06375014	85.70094811	89.40853368	92.4465246	78.96936634	90.36657586
RH375	7	14.9246444	89.61734865	84.72026254	71.69773608	80.09487296	81.15699644	87.17156931	77.44553067	78.30193473	84.01617163
RH375	7	24.322485	82.51953384	79.59107534	77.25464736	95.20607734	72.03682082	75.74051313	77.24476427	75.27874559	78.61805064
RH375	7	25.89623329	84.02192205	82.30797305	80.014569	87.60668743	71.71718829	84.28609695	91.41298739	81.62237312	71.33267295
RH375	7	13.39700689	61.6984767	78.47030626	83.66981163	83.05693226	81.04075325	94.62022637	82.24256165	79.34068584	94.57046734
RH375	7	28.27745325	72.38241847	68.37016964	78.84066122	79.56487182	84.02457277	92.57507569	82.55826962	81.098478	84.32274775
RH375	7	29.36510739	74.80365425	77.18681047	65.21261879	82.96733928	82.03136333	83.66446451	89.53432084	81.94923238	86.5551459
RH456	8	35.74353566	90.85395536	81.89082395	88.17606663	81.02817641	87.689161	88.56184121	84.09126888	90.54581497	98.27811058
RH456	8	43.09776183	94.15571258	90.68173091	95.34215373	90.84666684	93.2781363	81.71986803	96.5320838	90.1736612	95.90547593
RH456	8	46.55023623	86.89652579	89.34711397	91.73290934	86.41992803	96.26732379	88.03851771	75.75762992	101.2721046	93.38841116
RH456	8	54.61486709	80.22526336	84.61515401	90.59073886	86.27546688	85.40044961	91.13071376	85.32592459	77.70677148	96.39816121
RH456	8	104.4264494	90.86255961	94.16432017	93.19765524	97.28848273	89.0599027	88.34424335	79.27365149	87.37212445	80.36300002
RH456	8	53.51195104	84.45123447	90.05930482	85.8453912	95.65707408	88.28246382	87.96432827	86.18171441	88.93598487	87.50357203
RH456	8	87.58189876	81.729303	93.05826975	94.79842475	91.48303326	86.80152388	97.99014178	93.75617887	90.78957203	94.31443628
RH456	8	53.09358753	85.744576	83.02213545	84.32498842	87.58391925	87.45700117	83.02303603	91.34840288	81.47997855	75.6147757
RH456	8	44.59151487	84.39976889	86.75013601	84.89077025	91.17520011	78.95297126	88.46699699	93.50578438	84.38464059	85.57478551
RH456	8	38.11442704	89.99417916	92.53127611	89.52907005	88.95523987	77.92647668	93.37031006	94.38883142	81.07113328	87.13814027
RH456	8	51.0493034	89.83190317	85.19582892	90.86057086	85.40871169	77.32632419	84.66243674	94.87296739	86.21914597	78.63147602
RH456	8	23.33908891	81.56983955	76.13284945	75.97501116	82.94680818	80.39089065	84.49982248	89.07886129	83.23007519	84.69508766
RH456	8	37.64231534	70.53300327	67.14497282	71.84492436	88.88739754	82.00186985	83.76529426	95.70092627	80.5563919	84.32689671
RH456	8	9.343209137	78.87013474	66.06543753	65.04167197	87.89496775	79.76110687	77.99938659	83.44042254	73.48544391	75.90477218
RH456	8	28.98857306	79.77996594	68.25211509	66.32988863	102.1610399	80.6808369	81.94523449	85.60029934	77.51865635	77.59320549
RH456	8	30.90385158	79.24309184	71.83959073	76.36379496	94.87685598	86.32028499	79.88605107	89.21695751	72.96937027	72.06480007
RH456	8	18.20273301	92.88598594	79.81184911	83.80327317	93.77952663	76.71924059	82.20215202	94.49470942	87.33807778	87.81390751
RH456	8	13.82793232	78.94497004	76.20645766	72.93323453	95.71775326	76.48245211	78.32207928	84.08225011	90.73667736	90.85190931
RH456	8	53.47078838	92.1928784	87.24413573	88.11373927	87.629318	83.08213484	83.68543224	99.81445383	81.6750003	86.24292265
RH456	8	60.21723104	89.34581113	85.86704581	81.76192165	92.23300769	76.90041	78.67952756	87.72806029	94.10147424	92.73144425
RH456	9	45.11446492	88.55389901	76.20136223	109.6509898	86.82929279	81.76929844	99.94452435	75.82956982	76.88183471	90.58284797
RH456	9	27.53892696	92.27073914	76.320871	91.97343001	90.34084471	78.79675631	89.68688455	79.54015334	79.83844251	89.98008015
RH456	9	124.6140028	69.30520134	96.57218735	90.12388309	92.15960263	96.70906833	81.0540268	93.59423704	98.25258934	82.93908575
RH456	9	85.44674156	78.35324609	79.91719177	86.81539979	104.89237	94.13283436	86.55903216	104.9178648	90.65294023	82.33913
RH456	9	85.81113412	81.77383328	90.67438719	75.51649049	92.41997712	88.23850488	91.13311692	89.11417138	72.01256895	89.21864926
RH456	9	69.47014255	85.61191515	86.59268488	86.320414	80.7423949	99.32629853	87.54738154	84.12323529	83.38173901	80.06214006
RH456	9	44.11390843	77.64006062	75.54163565	79.44395598	89.68315116	88.71938395	88.48787159	83.52509024	82.72203993	78.80331425
RH456	9	81.40744517	72.99814691	84.40243603	85.25949804	76.99742726	88.12178016	92.6532716	86.16210069	98.25677936	86.43648054
RH456	9	53.77572396	83.56649417	73.77074664	73.41166543	88.55747738	92.08899947	90.59019179	92.86602152	92.22215281	93.49170586
RH456	9	27.35544977	85.78789974	68.99612185	81.65490065	86.31072949	86.84954285	78.61110675	95.6283424	84.0972418	84.6021646
RH456	9	32.49274181	72.87925985	66.5824988	74.6806378	91.6175119	95.80267242	100.6736029	76.17456008	75.73031129	90.42710139
RH456	9	27.53709577	100.3287741	87.00956244	88.41848206	88.07848436	83.4181873	90.26357122	82.78685795	84.37366333	95.16544181
RH456	9	45.65164536	83.74763576	90.74894612	89.52692744	92.61676889	77.67509833	83.51956497	85.94403741	74.76747982	82.11703284
RH456	9	30.45052971	71.71182842	65.92002792	72.68265056	81.07857443	77.89251579	72.722221	88.33311467	70.84231649	75.41238963
RH456	9	6.2864651	83.54543858	62.37173244	74.72310354	101.0078641	64.0814416	69.45696011	88.12690569	74.05873852	80.84989229
RH456	9	12.89790038	72.38637698	63.60014129	76.46171946	92.17253546	78.05090529	76.89313346	84.15059108	81.01096588	89.86091643
RH456	9	19.93532516	64.44790649	57.5601756	60.18094035	95.93514771	76.97666532	78.09843834	80.09102444	71.28965739	71.76072969
RH456	9	11.89551061	76.96463184	54.72019727	59.57471327	90.16026842	75.06951694	80.38615806	81.35875048	72.25907546	79.94647357
RH456	9	11.0420566	68.14386791	68.62803015	71.63815667	89.60035414	72.43349414	80.47148427	84.3886026	75.56043617	77.21463327
RH456	9	47.15435151	76.97966779	80.63355538	87.2237786	75.80538722	77.09166132	85.83360044	86.47230809	85.60372738	89.36189199
RH456	9	49.02089481	87.67093002	85.71440436	85.42772265	90.15415082	92.12221531	83.91301907	79.25160859	79.38677557	85.0858724
RH445	10	50.43004752	67.2936039	86.87590576	98.63190038	95.01340928	73.94133693	96.20252872	87.17828649	89.03589686	92.05978889
RH445	10	38.77307035	83.8135663	89.64179373	81.31890594	86.82344645	93.71068913	94.85459232	75.80856851	86.32556508	92.80044968
RH445	10	151.5144415	71.17065315	84.71784689	90.89823707	82.64169577	81.60823486	93.23927468	79.96459187	93.27487921	100.8811969
RH445	10	79.1781997	73.00590135	81.71386833	89.17001876	89.27693496	85.33318891	95.31845609	90.89622581	90.12132375	86.33203475
RH445	10	101.19381	80.41976964	81.11295431	94.51777721	81.24083147	83.9983637	90.37544654	79.15379804	83.94376848	90.62488759
RH445	10	86.15053456	71.58494155	82.87298234	95.8241513	85.67475886	82.85698586	81.67911459	77.31222985	79.10639244	95.12102098
RH445	10	51.90173245	79.27051134	87.5431391	87.23517177	82.20475909	91.88263638	92.90066834	94.40559151	84.87791824	97.26127682
RH445	10	61.30842551	71.5130712	86.44526338	85.77629723	88.94586417	88.91357258	91.02760126	92.01541774	95.75922253	84.5469778
RH445	10	83.09859334	77.97327187	81.16715699	80.84456938	92.27020383	98.02852636	90.89140481	88.21950343	100.2761062	83.32519621
RH445	10	38.40101489	72.63907317	80.34134758	80.41154741	81.81075529	88.75423978	84.89521965	78.07421858	82.55536229	84.30483101
RH445	10	44.51325398	66.34090285	76.84564443	83.05867847	82.59822708	73.85363094	97.13796849	86.71486428	83.41829729	78.93007098
RH445	10	39.94793527	71.9496301	77.89449266	85.11890735	82.40990261	88.68548947	90.99447559	93.92992757	69.92944747	76.61025049
RH445	10	28.67960909	81.5110409	94.48799846	95.82294896	73.44760462	84.16721877	91.68183051	92.57312173	72.2629486	75.00209983
RH445	10	13.42305754	78.08704437	78.18903243	81.15665182	76.4792459	91.72322219	93.17718912	81.55531122	88.48913962	92.31369691
RH445	10	46.24686839	73.8447541	86.58460751	81.4036132	84.4832782	82.04810693	81.2827719	94.91484447	88.80566457	90.92307877
RH445	10	45.37806184	73.64687581	75.33455388	78.15661068	99.12816528	86.50755905	90.92145792	94.71453732	88.14477457	79.15915365
RH445	10	37.58676712	67.15430314	73.63388532	77.81632423	94.95901609	79.09668239	76.86520171	96.55563498	92.16777574	80.80775796
RH445	10	29.94531558	82.40135717	86.33932422	81.92986689	86.08652591	77.85443588	83.36779418	98.85569003	90.55455788	78.86863579
RH445	10	6.953470225	77.40290079	70.84340561	74.32299419	84.21715827	84.69943821	75.95912208	81.60069115	86.04274777	79.31301507
RH445	10	56.47510016	80.0010994	79.81330406	88.9732994	89.82427918	85.48349851	77.26586074	97.30432973	87.50921025	86.69062466
RH445	11	94.42042311	74.93185336	82.79419122	83.51168947	88.29102641	79.25153673	89.07618832	78.59542942	82.59459488	92.09625942
RH445	11	82.04131513	81.04278344	87.62908757	84.90093551	85.8309154	86.90876193	84.05220382	83.74102094	89.87390422	75.12418123
RH445	11	75.9645175	72.72206733	89.84642193	75.12775214	90.31111597	92.76229717	97.94454336	76.05833642	87.62163136	89.00330324
RH445	11	33.24981812	65.94783357	72.91599089	79.98504393	76.08789632	90.68565595	83.92013046	63.11448716	74.71964686	88.84869938
RH445	11	47.77182971	74.05961987	73.80268654	65.75508803	74.75960886	83.37844982	88.23178647	73.83619399	80.85580862	88.36872858
RH445	11	58.32192224	81.80672357	76.21118373	90.1190152	88.82436653	65.34093279	83.85422458	72.69591207	88.45903095	92.0085775
RH445	11	41.33317811	93.9081672	91.30580803	94.62993121	94.17175007	86.80940595	95.20178553	73.26801713	78.62562873	86.03683535
RH445	11	68.43840915	90.31121732	96.08479269	81.06303751	88.44247716	90.57824942	97.18428481	93.07390774	94.99258167	91.08561886
RH445	11	65.11502746	96.24931432	97.3799078	82.2280286	80.57149527	92.61021406	84.48865084	82.79107311	86.39594452	84.18989022
RH445	11	47.24133271	78.51745695	79.70591802	85.18840034	83.63181876	84.95123165	88.99890671	84.34208878	78.02366815	85.59672012
RH445	11	38.87681815	73.90672024	66.18813257	96.54073091	79.82807603	83.84856454	90.82541686	82.6127596	86.21167408	91.38925673
RH445	11	34.46041707	87.49412173	89.87608119	92.893686	91.86029295	88.93800852	88.90062888	80.03678847	85.37163674	81.15299838
RH445	11	18.09408855	88.71644879	79.87279442	91.99111119	86.3382862	92.19263621	99.37048133	94.99405277	81.80818821	79.86070661
RH445	11	14.48241354	74.24983458	89.19006858	77.34243602	94.46966351	84.60449839	95.53563825	68.4640278	90.14457397	85.71932706
RH445	11	34.62033852	68.32128575	81.63448236	82.14793183	85.58692141	93.05667025	97.45896949	74.51065238	88.77533805	87.44537492
RH445	11	24.00084225	72.79457822	89.56059309	89.74363402	86.7372195	91.0771182	83.84996403	82.31951582	82.18995136	85.10765807
RH445	11	56.09103397	72.07962183	87.25815433	83.95092091	87.82794608	95.30277975	88.69628498	91.29330985	98.39715613	96.27116063
RH445	11	18.00942269	70.83245183	79.2851776	85.32973292	87.36280446	101.961765	99.60740811	90.83631388	87.71373175	82.33910812
RH445	11	38.75325718	75.28918458	67.3657283	68.05071501	78.65749449	80.00952763	81.82591787	88.01263487	91.08494042	90.72478405
RH445	11	56.96748191	84.38990497	73.53386595	87.96918656	101.6393179	89.13507279	88.95780501	92.99541178	91.8517609	89.93682754
RH445	11	60.85768975	98.4090309	84.51961319	89.32711799	90.29516672	95.15017731	94.14254171	99.00985803	90.18208475	89.39789347
RH445	11	83.87403247	95.74446351	89.51214018	89.17989324	89.65692927	90.26247692	91.91126469	86.86635107	86.73181003	93.33133872
RH377	12	31.8302805	62.12579165	73.3812603	82.39961161	70.0246055	88.01436074	98.08534972	64.19621217	73.52200231	85.05562007
RH377	12	73.19112134	60.24224195	71.16720403	82.41372153	67.42159416	65.08081888	76.61090692	65.36365896	83.39401705	84.03093254
RH377	12	36.88019574	73.76614626	61.45699806	88.95516514	70.05064207	73.59505496	86.53535548	59.68106417	71.04917354	89.08535459
RH377	12	78.07167149	68.5301376	71.59127718	86.116083	78.50419701	72.50017332	84.9135415	60.03774771	70.25933424	93.42080083
RH377	12	22.35294756	72.12568992	73.48548624	82.91988856	84.91966866	75.31632192	81.76856847	81.83064626	80.08133586	87.52601418
RH377	12	42.89751834	80.04844267	74.99411558	87.84922205	93.56354023	73.69808075	90.72042506	94.18150561	73.90927357	84.22174678
RH377	12	17.22920249	61.23668409	61.94964722	79.05612922	93.5331781	72.49151548	88.08338047	84.04621787	75.04342352	80.76680535
RH377	12	18.75486785	65.70825921	61.49024829	76.98537787	87.47771516	68.64450818	75.70933957	78.97633954	73.45012183	89.10783829
RH377	12	22.95876719	65.69938477	63.77036303	72.50289011	96.78543364	73.11406808	76.88368628	70.73793249	70.23094184	73.51237976
RH377	12	11.38386146	69.46418988	61.99840404	79.12288599	78.79875569	62.28207198	79.54907004	69.86486051	61.71281475	70.87448366
RH377	12	25.90900398	68.7757348	59.52535404	77.77511578	74.22250411	71.6628307	74.076569	80.64937991	78.80632956	93.13946522
RH377	12	26.19111326	65.13173388	66.0209931	83.83300119	84.22699975	78.08417663	82.30210427	77.80021796	72.96937414	83.77047809
RH377	12	30.91296347	72.31787917	58.89410979	72.90192002	91.23437258	79.90297999	81.04164937	89.48537213	80.03842633	81.07555197
RH377	12	35.7177521	63.13529241	48.10242133	73.55175891	91.41662914	71.79028567	80.66018286	73.79234321	76.83699277	75.12810778
RH377	12	28.62860259	73.00866419	61.26435028	61.5052644	93.52344341	66.66529877	57.30845868	81.14554226	71.95836293	82.92831949
RH377	12	20.23720809	63.80902869	60.03668749	67.80380637	91.02431407	68.27175052	70.68934461	89.33796256	70.35575477	71.6369685
RH377	12	32.93884942	62.86964571	71.21022135	74.66533412	86.79151696	72.95011765	81.50779892	81.0804514	76.49690658	70.97065157
RH377	12	11.00258952	62.07605193	58.2399843	78.99849589	87.7184624	81.15547819	97.12685497	91.6554294	64.66172143	82.11012871
RH377	12	37.16379784	66.68633817	51.63578167	53.28603393	75.30748851	72.26950069	78.48757949	81.62756886	70.85698196	86.19401602
RH377	12	22.0708935	70.38060738	70.12275583	72.98694407	89.33849946	82.24074053	79.93591558	75.44416765	74.15496089	79.73189105
RH377	12	26.69797384	79.81899814	86.53591855	77.59760962	93.88067668	77.16881278	74.64166617	90.17961264	94.85826921	86.62386073
RH377	12	28.53129891	79.96279745	77.74427131	78.67175164	76.36489315	88.82571689	88.86864933	85.56769276	87.99667535	87.40316871
RH377	12	31.37779632	59.9842572	49.58715456	54.03857732	88.52321542	62.44463344	57.98996928	81.89030767	75.06136199	71.44179827
RH377	12	23.36771931	69.35136432	55.87375169	80.94607427	79.80209298	70.51123344	73.39237794	95.1195116	75.23394667	73.49741404
RH377	12	29.27957006	79.61858156	56.82256851	88.91186141	78.38963292	70.82706085	86.60014472	85.94575073	71.90346967	89.7881219
RH377	12	13.9988677	76.85070489	58.73853926	65.03474782	78.91019062	85.10992149	78.46111309	82.23893844	72.55453612	83.27248555
RH377	12	31.50138851	72.11336694	59.37461631	81.14543277	78.54722331	77.6463886	80.59291365	88.15693711	82.98935196	87.7331972
RH377	12	47.02696587	71.89835634	58.86017472	85.90573249	79.15169527	65.12051694	71.45056984	89.82296096	71.97771218	97.69633499
RH377	12	24.63232294	59.0153087	46.99651577	58.43218108	84.62537265	62.31348841	67.78730504	83.91844362	68.31294339	76.0787482
RH377	12	24.81437637	71.10359374	49.58378259	76.16399283	85.14435034	64.61054948	83.44707345	76.73857868	76.27228277	75.61184311
RH377	12	34.82389926	67.3003958	58.03480742	81.38704069	95.10764258	75.55465466	82.4230668	94.34326697	76.1443795	82.90579573
RH377	12	26.20535007	52.83945009	70.65298651	80.63428412	79.10867245	69.49249658	78.24678347	98.7657372	75.03618676	94.33552861
RH377	12	10.04813437	61.87823821	62.57749469	78.66599414	94.49405543	68.65239978	83.58322134	74.51290499	71.06545443	93.09857262
RH377	12	16.47451547	65.30639995	55.66448313	68.96785837	81.17134393	65.3471272	78.87042668	81.96274798	77.860107	89.70006845
RH377	12	16.72924265	84.3857377	67.00939737	72.35471584	84.20831382	71.45792119	87.53305398	81.2459556	89.89901287	90.09024738
RH377	12	29.34765867	84.76594304	65.09246148	73.41343457	85.40975914	80.09080145	78.48007276	77.39893968	77.79543729	86.50698885
RH377	12	23.80109788	57.60126756	59.36918896	60.6143523	85.51552078	72.83565201	72.58894008	78.12130238	61.77658434	77.14141607
RH377	12	38.83613949	67.55546811	66.70204626	83.22927162	81.60808832	88.67716503	73.3070389	86.44976697	76.76119821	81.0324269
RH377	12	54.76981939	69.94389776	67.1152537	75.23023521	82.61664029	64.82516248	67.27057945	97.47959185	78.19500715	82.05394498
RH377	12	40.13459501	72.88234857	53.97731072	55.61786351	86.24180692	76.18753329	71.42433312	86.28255448	68.17065922	65.6719976
RH377	13	20.18456255	56.89125467	69.30836186	100.7610231	72.99611885	69.81821799	93.29104148	68.56356481	73.09141927	95.26855313
RH377	13	26.48530173	79.63480615	56.50262151	75.44702632	75.35660165	73.21615121	89.43549405	81.0874123	68.91859384	92.60165046
RH377	13	91.81212365	73.12108152	43.69116813	74.65393622	77.05384303	57.02422165	84.51923228	79.38283598	58.86007789	81.56258275
RH377	13	95.53805719	62.43545779	59.54852203	82.17256054	69.67330738	68.86398768	87.13319852	76.18358351	62.65101991	83.67013277
RH377	13	62.22784942	62.76998232	54.1717484	84.52330784	72.92730633	65.67508903	83.84970731	65.03365263	56.64323221	83.03540842
RH377	13	38.53454965	88.04616324	88.0920057	94.15709078	91.70586524	87.59246786	84.05600197	96.43531755	85.76523214	91.06896507
RH377	13	11.74759733	76.67756229	90.38740717	84.6159664	86.6867818	81.75996588	85.55706723	85.40276584	88.7747839	95.33957223
RH377	13	23.00281221	48.6606707	55.82241865	73.63006863	91.57161363	65.19274447	75.58512716	95.06417647	43.95883662	84.90514517
RH377	13	25.7696975	43.66305044	48.85445728	63.84970183	95.94016689	57.01920029	77.58752765	82.04561736	55.67502024	78.79435672
RH377	13	10.99262487	56.11452809	50.34432292	72.15015519	94.48728481	54.19989689	77.81630476	68.96873421	67.36369811	67.24505152
RH377	13	31.64233091	65.39556412	57.29149279	70.27564716	91.11669457	68.61789108	76.56834461	75.87930109	67.62958101	74.4233125
RH377	13	43.1074329	61.33900071	65.52743211	75.63802199	89.31013552	83.1708567	92.21748896	84.22582578	75.4233816	84.55197374
RH377	13	12.09714736	60.12828252	65.24343711	77.59816556	82.93109176	69.99873747	84.84093235	86.46525438	73.34641041	88.48824996
RH377	13	11.18054736	65.30213108	80.30267538	74.19836185	71.83967785	62.94677263	73.6930398	87.11793965	67.78898413	85.23043578
RH377	13	15.60233857	64.91343673	78.14911161	86.04587982	80.529387	79.62568165	91.38674067	90.6088631	82.50939759	91.08486044
RH377	13	22.41326748	65.98045346	75.91726267	84.10274426	91.1150843	77.62660185	83.93630321	88.4046264	73.01744096	90.34501851
RH377	13	12.06477496	61.72352706	68.45972111	83.99113212	92.17932561	81.28096371	83.52017301	82.10411347	56.55457812	80.54194798
RH377	13	23.58469801	60.23670978	64.34021165	71.26130209	87.60839051	69.03811386	72.93034675	89.97622869	64.39144536	72.9822292
RH377	13	15.71730168	54.88827716	42.49919287	42.9433302	88.76559159	71.91179795	69.00169717	86.92972336	61.63977294	57.56775291
RH377	13	20.36216901	52.54587149	55.70861404	55.3641133	85.35850462	77.54685898	80.38216259	85.42654416	61.95471236	66.10308236
RH377	13	28.85093233	51.01207467	44.9309032	52.71748052	87.7041932	66.39481905	70.35453529	81.54295625	60.13042065	66.84426816
RH377	13	33.95392414	54.71010405	44.65906239	43.34594435	91.52149664	72.21455751	74.59511107	79.88322217	52.22379382	53.95590362
RH377	13	13.64560625	58.83020565	54.65409447	73.08409285	98.82908912	66.51689563	71.22428105	91.9038954	69.90519472	75.08040553
RH377	13	33.2084747	81.19301387	67.57265168	75.2246628	82.01778359	66.01516682	81.18354372	83.15731861	64.25192926	88.729243
RH377	13	59.38762945	74.56151118	66.09628785	67.81529637	79.3041053	81.36890155	83.89555876	72.39801343	67.02162033	88.57973446
RH377	13	55.85906399	67.56378028	69.54247426	68.9988094	95.52860587	90.9270225	94.31177351	75.08826567	78.03587012	87.04712048
RH377	13	68.72867907	62.45726798	67.55533052	70.15269921	88.65087697	83.03001868	93.22215675	78.61081486	68.48947759	83.68972743
RH377	13	34.39548895	55.40834339	48.7736418	55.25852089	73.77253419	60.30276861	63.62044186	94.46917423	50.94278778	66.51138496
RH377	13	28.81674223	62.29186304	63.0113463	75.65426319	67.26217395	78.52861966	89.38097656	78.41090589	76.21480839	90.37314183
RH377	13	25.85339302	52.40558946	51.08225447	70.7539739	84.32227184	66.45023979	81.7394317	81.71230255	58.56227977	68.24501939
RH377	13	29.70528142	56.71509244	50.48937259	70.67232204	86.03863535	69.0367644	72.66918189	76.41472474	56.1969	77.51762459
RH377	13	33.84832751	51.8472908	59.89656349	71.80612246	80.09472846	63.78792269	78.31240085	73.99267076	62.34431549	88.97282868
RH377	13	37.6048637	46.07654965	61.42701333	67.4482815	83.29906626	68.99537768	78.13192529	81.63358403	58.44449435	63.78056827
RH377	13	29.42349712	50.33127823	49.50556265	64.17496687	71.43227594	78.13346163	82.49740437	82.33612877	64.64282071	66.54252324
RH377	13	38.91853989	61.84818437	59.01832436	58.87226574	79.05011298	71.14851438	78.20043577	66.48057799	65.44208039	59.24882434
RH377	13	40.89844794	64.17077114	49.90544008	73.71773763	69.03181215	72.90734607	87.52192761	81.12361168	61.69385187	71.77876125
RH377	13	43.15662122	54.97628478	46.1030517	71.14482809	87.53073326	66.70787878	77.00739663	84.0397462	82.04599917	82.55962099
RH377	13	16.0415471	57.70099703	47.59081673	53.34803638	86.1113313	69.79999886	76.44965981	83.38447965	64.74386624	65.03416543
RH377	13	18.37900911	54.20045774	51.64424034	59.24699737	79.27292268	66.73829568	67.21748984	83.60762367	64.37074434	69.70234772
RH377	13	28.86603212	47.34869849	53.10557456	73.61554337	92.60676457	60.9664972	65.3946998	86.36593582	63.73493065	65.45227972
RH377	13	22.68288125	43.50713941	50.25086271	53.48542228	79.08875042	55.12984642	63.90716448	74.29709705	70.33372151	76.09105519
