# Supplementary material for: Meta-reinforcement learning via orbitofrontal cortex
Source: Nat Neurosci. 2023 Nov 13;26(12):2182–91. doi: 10.1038/s41593-023-01485-3 (PMC10689244; doi:10.1038/s41593-023-01485-3)
Supplement: Supplementary file 18 — Numerical source data files for figures. [file 41593_2023_1485_MOESM18_ESM.zip › source_data_edf10/edf10a.csv]

mouse	population_id	policy_angle	ready_ddQ_angle	ready_dQch_angle	ready_dsQ_angle	prechoice_ddQ_angle	prechoice_dQch_angle	prechoice_dsQ_angle	postchoice01_ddQ_angle	postchoice01_dQch_angle	postchoice01_dsQ_angle	postchoice12_ddQ_angle	postchoice12_dQch_angle	postchoice12_dsQ_angle
RH365	0	72.59955081	86.75631368	84.97994317	92.19659403	84.4664027	84.4330403	100.0144449	83.12345815	95.70807531	87.20042186	80.60484292	79.0684177	83.20785988
RH365	0	32.37466395	83.43181284	89.41852917	88.89808484	86.9897951	83.28921411	94.83086846	80.95867832	86.15042631	87.51255017	87.24075358	87.78291925	88.36370683
RH365	0	27.06658992	96.84106235	87.11671569	89.62592339	84.37705495	90.11940104	84.76412441	75.66916621	80.38987856	85.71851951	85.52642455	85.87433077	81.93423099
RH365	0	24.48450861	89.74241489	80.33903101	85.75012098	85.92658616	84.98143443	86.08152346	84.81782754	90.74248102	80.59087426	86.69051797	87.66072862	84.66890076
RH365	0	22.67740575	88.51719649	82.04324185	84.50173142	86.8900459	93.54936307	90.97216045	79.57275772	84.50938499	91.64208016	85.56860448	84.95027068	86.53207896
RH365	0	42.33419899	81.59616983	78.87752477	81.77051582	92.86652809	83.00905174	79.34457204	89.15388731	75.00546079	79.42577469	85.54263004	78.53527806	76.5103774
RH365	0	38.88780067	98.98747436	82.34255384	83.41527635	73.74428381	84.2927111	85.73176881	78.60764171	76.80356329	77.17858262	67.77051238	80.26930282	83.81737356
RH365	0	28.74514163	90.81062201	88.667641	88.24880602	84.10754517	89.05526121	84.29296865	74.19952153	79.25913298	76.7848169	82.22284881	85.97989485	86.01161133
RH365	0	37.359187	85.60264085	93.09220276	92.99340152	85.46965136	87.80514924	88.65632924	88.85145059	86.62176935	81.34830897	95.2892682	83.11699568	81.97310502
RH365	0	36.88506598	90.37823869	91.5113487	95.55791288	97.3747825	92.76265318	92.38031837	82.90920304	84.28098937	78.03621704	87.05069953	83.5134033	80.70687223
RH365	0	29.56173252	91.36421305	79.90329428	79.89459241	98.95168685	90.0916406	83.17044658	87.4017282	83.77749043	88.62607772	87.98036782	83.25643679	85.73987235
RH365	0	25.08910695	84.8858362	84.59462538	90.84792716	91.41849391	90.53808489	84.76419279	80.00270782	87.54554056	77.30390125	79.13863162	86.33151792	88.01719525
RH365	0	20.90250477	92.0663934	83.40368903	85.86443882	90.21743364	93.81072994	94.88546038	86.47214628	92.31942274	83.54243527	74.0721163	84.34920358	79.54252322
RH365	0	19.69988986	80.8238623	69.52650306	83.36244489	91.6832336	87.9216125	90.07897533	89.66724204	82.82618609	87.50998195	83.25204271	93.7217263	88.49057876
RH365	0	51.61339962	88.19201698	89.4751596	88.00591596	96.43094981	91.12201439	92.08290515	89.26420671	90.79824169	80.21728164	81.20409353	86.93511996	91.31238931
RH365	0	54.42389073	92.45051564	89.48423276	82.68241579	85.73484293	90.94811524	84.44691888	85.21728253	90.95216832	84.50558026	80.48346312	88.1962638	90.96980854
RH365	0	7.118744229	88.4382328	85.83034258	85.47345639	87.51135489	92.55294092	89.95217311	93.02064381	97.00299037	91.12781491	85.07122511	93.47336658	89.12225769
RH365	0	34.63820414	83.21210853	94.03149446	100.2855352	90.38503536	85.32940053	90.53481498	80.16225548	83.97198647	89.11345216	80.6144261	82.28751903	78.96284693
RH365	0	43.24775427	96.52557543	92.78882146	85.7018792	87.74930553	79.66256424	80.92199817	81.13187215	83.52225431	82.6343701	93.02995304	88.98536612	80.51738061
RH365	1	32.44054451	88.83647384	84.86632883	89.86825279	80.48363297	85.81622402	93.73914042	62.53451236	89.17724386	73.89998748	69.75472955	93.29698477	65.61270385
RH365	1	50.71708467	86.02045486	90.90469855	87.98128727	85.69135656	92.73565974	83.83324434	64.21182973	91.90251928	75.11084102	70.58704656	94.54482362	86.6616723
RH365	1	47.04098122	84.53084493	94.39406056	85.44534515	81.33898986	79.14602095	82.09167878	79.49908605	73.28034512	78.38608497	77.94648761	80.09463187	74.60402702
RH365	1	22.85758142	77.12937177	88.70070799	85.7544619	82.74639881	83.62510399	94.4820026	79.39747265	65.58953504	71.83062472	76.66077569	68.72303012	68.84485937
RH365	1	26.64014287	89.66948867	90.73637248	77.75750364	89.68740057	82.12912287	74.08050786	83.87077044	79.05494265	81.4679728	74.8234161	78.15505145	70.70689998
RH365	1	22.76679432	83.18895386	81.14824078	77.35855801	92.78144586	87.8586768	78.59028528	79.50525715	84.1322245	78.03604233	70.95447234	71.66709404	73.94630414
RH365	1	21.92097152	81.40066566	78.88975923	76.69606729	81.27826871	81.0207225	83.19818043	68.35681221	74.50738799	68.08003637	58.95068914	68.94028838	59.3210517
RH365	1	16.53077726	77.70210673	75.01380789	76.84474081	85.97011906	65.98815561	63.96921358	63.91817093	66.44694494	64.61353699	61.676946	64.15379335	54.12136193
RH365	1	13.91587226	74.29512886	83.56711989	80.37245035	86.8163116	77.80078085	78.91426317	81.44163567	74.90533037	69.11118721	65.64448692	71.37159475	70.96700625
RH365	1	15.98641977	86.53159938	72.09491173	73.54535038	85.74830816	71.05391216	73.35787513	73.70054918	74.55332462	68.61760823	74.26479678	71.45728309	64.13227442
RH365	1	27.92894106	82.34331643	85.12495806	71.95550772	81.29818605	81.96412807	74.32666748	75.56540794	84.87405917	78.29488206	77.08958464	85.04711256	85.25866188
RH365	1	21.69705268	92.06758874	82.6496149	83.86485947	90.6881127	78.15160927	77.58268333	69.64843862	85.97326882	77.16262197	74.84880904	82.31857638	74.89239941
RH365	1	32.09254187	82.6805102	78.35190046	84.32373955	89.37728843	81.00311056	82.76149835	75.73595995	76.7037757	72.59564402	72.93349133	81.34339112	72.19440534
RH365	1	29.26663186	82.28934943	87.24640943	82.77634778	85.5432441	80.64985167	84.50087052	86.08465386	69.95987788	66.45878319	67.8454194	73.89443924	72.52982288
RH365	1	32.57840598	94.6566869	92.18036928	91.95337623	86.76877439	89.99305465	86.52297149	91.6986198	87.54409534	97.41064991	88.66205589	98.00529608	95.64478059
RH365	1	52.69472502	90.34756604	88.41428287	84.3731551	98.0122901	83.59825679	82.46407136	86.58875991	90.322527	94.50793566	90.25911583	104.4986161	93.80654896
RH365	1	33.84986822	89.44052867	99.83649186	72.67374643	93.22633099	92.02715176	99.10230901	76.74817035	80.50866902	85.70956431	81.6760375	79.09115519	79.94731412
RH365	1	16.97324513	76.43259382	80.01507702	78.68866648	73.16281502	79.82765486	79.06684225	77.23765985	69.38513267	74.26582822	61.29199993	74.07078826	68.00263265
RH365	1	41.86742715	85.40168024	84.69122314	85.83004515	88.04802814	82.51647264	83.82150731	81.72466899	74.8498922	72.22670165	77.61752582	68.63938452	70.32075202
RH365	1	105.7757802	88.36317075	85.76319636	91.07459995	86.23760232	95.90790436	85.12743591	84.41838365	84.53908401	81.77224865	86.0290659	94.58514864	85.49210411
RH353	2	24.56631853	74.06573164	69.22404325	65.92313324	78.10416208	73.93787467	74.83638598	62.15945237	62.85797093	67.9540716	60.51988926	67.1509906	60.81224986
RH353	2	21.55863022	68.95889274	78.48181262	74.80357792	68.90665797	71.08459881	70.00914763	50.66889516	72.94163501	72.53941983	47.04786559	51.35016851	49.83151616
RH353	2	14.04744753	79.91822557	85.0430343	86.52903792	83.27311697	92.70609007	91.1203012	73.14133345	74.51994013	79.53243372	69.5297879	88.68883224	73.70231893
RH353	2	20.67693162	84.78516692	80.0464915	80.71983188	74.26368154	87.10028331	75.93929439	57.40765988	65.78568705	65.4516096	60.94134354	83.81418594	77.98531398
RH353	2	16.34941493	86.81421083	83.2052114	84.13381281	83.90510538	78.35517066	81.72229582	84.77241863	88.33387863	88.1058534	90.47382002	91.73260498	85.41083475
RH353	2	58.15379142	86.03784337	93.8378505	87.08797709	72.9419292	97.14156059	81.32753002	84.11729911	73.49088506	78.84567587	74.07918905	86.95453336	60.08777061
RH353	2	77.05656744	94.90193682	81.90528302	88.44288239	86.76398374	86.23391412	95.88210672	65.19675599	85.53254916	80.41578861	64.41519586	82.28146049	71.65920502
RH353	2	47.65529926	77.98200452	89.64097581	86.61277622	77.93452944	75.95170588	78.54759667	65.01058716	82.28087451	66.94076019	62.8267202	83.96883195	68.49366717
RH353	2	21.41625584	68.82773272	70.09640965	68.07133617	68.28659144	73.82177613	66.65366006	52.58733701	68.39863216	64.91842924	46.6819398	53.33169493	51.10481035
RH353	2	11.89741152	77.3438556	78.28386214	82.19100756	71.25226197	90.9053367	71.24267871	78.42870129	77.84973311	68.66949656	65.75530226	69.49329939	61.28447615
RH353	2	21.76832828	78.73907525	87.35281404	76.10720568	72.66813935	77.32302266	64.10346646	71.07761264	73.6258175	59.40115447	71.23485187	69.27214072	64.56241064
RH353	3	41.27174839	76.5749461	77.60316046	71.31524069	62.76169684	77.12636094	72.75212474	47.89331925	72.75558463	60.6654836	58.20204184	63.46245343	67.39919563
RH353	3	24.27449567	67.06359519	78.24692267	76.67769942	74.38185365	64.61057949	64.52944126	66.06400957	83.31331817	85.34973646	70.73505052	79.01482925	75.23690279
RH353	3	26.91997072	79.45443596	84.26739983	78.28863556	80.6123893	82.53042851	84.03811027	66.32495728	79.97957986	75.22560797	71.42390789	82.39562483	77.28524473
RH353	3	10.38159233	81.35400092	86.7845083	72.67001025	75.36816633	76.05264747	78.96655222	49.11038821	68.02948203	64.0765366	48.9508229	73.28322681	72.35045006
RH353	3	22.32621734	76.79166846	63.63934582	59.39487304	59.8818451	64.7018666	60.62209026	56.17711422	42.32668671	54.86504126	50.84731815	58.58561711	56.53400094
RH353	3	30.1511396	62.87545769	99.72357537	81.6353145	65.06176224	72.22291755	64.62026805	61.35652037	72.38701126	56.65325068	64.00878602	68.71022364	62.33706103
RH353	3	29.1323392	73.46202089	81.09476473	70.32026313	56.96001203	72.23210017	59.88172244	61.74825765	71.0866752	65.27872805	62.36853365	70.7586897	61.31516074
RH353	3	28.11918252	79.83938874	97.56698207	79.28287487	86.72782321	81.39855145	97.17616566	85.36559687	102.2798826	85.08882971	60.21439364	97.53331468	90.42286737
RH353	3	24.14094691	76.7609909	89.64250101	87.097711	84.70246837	85.33946373	78.75180489	62.04858583	89.46392424	83.47734996	64.80570086	79.86778794	75.47567503
RH353	3	28.65818971	61.07299011	74.40036083	72.11237096	74.76041641	73.09166153	69.40517716	45.23181095	57.40149772	56.27699026	44.61736138	55.08189495	58.46852332
RH353	3	31.64504947	57.57879081	63.11570426	63.23498714	67.3144165	67.81789132	62.28648327	43.73155574	61.21801684	60.25830176	39.49925541	59.50210505	55.21471839
RH353	3	16.57237137	69.73761194	77.15275853	69.67847161	67.20967122	73.86137182	68.20708755	52.3194543	63.31583566	58.73257648	38.94055165	54.66663966	56.30642798
RH353	3	18.57021651	63.04927183	65.06563743	62.83407364	70.33090983	66.07205984	65.30850838	55.09954431	57.05938883	55.62292988	41.53686829	58.90672129	57.90561738
RH374	4	9.702948837	92.54850323	88.581266	89.02292086	90.09642551	79.87568614	75.07388876	85.28713999	74.27099852	75.70517682	73.02505206	66.7040668	72.81216024
RH374	4	16.35974591	79.86707409	92.0046425	86.40225806	86.31388188	88.95176258	86.87911201	85.93456451	87.07869956	85.08040084	83.61260029	84.986947	87.98691639
RH374	4	29.92629653	87.8632374	82.47343953	74.15497696	81.71186521	87.58557506	86.14141621	84.4534964	93.11772048	81.632013	89.5204602	78.08499515	69.81109157
RH374	4	29.65612126	89.38742691	85.91190576	84.76185863	84.24562286	90.39461446	89.62078692	80.79649425	78.62202851	78.52851444	82.19344762	71.6693782	74.03934078
RH374	4	45.98884409	86.6398921	87.82557458	75.59260938	91.61700857	91.09834387	86.63099198	90.31051987	78.39724852	77.89153148	88.51308903	81.39214723	80.68680189
RH374	4	29.50419825	82.81450486	88.31576272	87.27185523	84.78502381	87.91841753	76.2018432	78.2248239	89.52371849	83.38024749	86.89710679	92.54662279	84.46725449
RH374	4	25.88126747	91.07574043	78.42271111	91.38800502	87.09770303	88.09242618	80.50409455	76.593254	93.75479329	80.20503481	80.86802479	90.65462465	80.52445318
RH374	4	36.42271279	88.89256463	84.24254591	79.51570633	91.21147269	86.39922839	84.72259315	73.47020533	80.7800647	71.64916779	74.97833773	73.78018874	77.37178576
RH374	4	26.24569221	81.7070635	79.93584384	86.33677196	90.78443151	84.0917973	88.88327637	79.47523949	90.2749673	79.64028966	81.03270801	90.39930357	82.18275922
RH374	4	22.76861592	89.29404344	91.391817	88.92223524	88.44001542	83.78411578	86.08926991	84.24879385	86.95496621	77.44813612	84.10366999	87.50845615	86.7866815
RH374	4	20.56073421	89.83077927	80.52717535	83.57412225	90.82633845	95.55201095	86.83344949	84.43544416	82.96645587	83.14160412	81.54185839	81.57569753	80.53420387
RH374	4	15.63139039	85.99499173	87.73869691	84.64635424	87.00635933	90.99512121	89.77064857	83.35329435	72.63885595	70.73036064	84.21746263	82.00629077	78.77611896
RH374	4	9.984392781	84.76746289	87.06631158	85.67879158	95.85496022	88.06347511	86.15575513	78.8638205	71.75048421	68.75271216	87.6634793	86.66395232	81.69424495
RH374	4	13.38642512	84.3565806	82.81469428	82.00961963	86.61808922	77.99050324	77.6539878	88.4057553	72.56080617	74.10151559	80.4367049	80.93027584	76.99507245
RH374	4	20.93032643	75.84057927	85.39517319	81.93893152	82.35851835	88.0260037	86.38486821	78.33701089	80.20044152	89.59614362	81.29246057	83.61623065	82.63716985
RH374	4	7.809977993	86.42391707	82.13999492	76.1929811	89.87892441	65.84935006	69.23065534	65.26627151	75.48618518	72.42750238	61.84019655	64.96772308	66.73853321
RH374	4	11.80434036	95.127687	80.83987344	81.16738321	97.79682876	73.64835884	80.47051034	78.80112618	80.50847053	70.73692199	77.75334474	80.38845634	74.94523943
RH374	4	17.47401928	87.33874444	78.40633741	75.64140298	86.19507032	79.73090861	80.05253682	54.55536007	57.62874551	59.24358908	63.4825158	69.35761494	65.72677653
RH374	4	24.97015528	81.68848464	90.26085696	85.54420313	76.38792961	80.87863271	82.58780624	72.00565185	80.50355088	73.29403863	72.1746217	80.46300167	72.11231745
RH374	4	29.77245765	85.43468156	85.66937937	87.71433049	95.35338326	89.30601856	86.17401038	73.24368934	90.14998593	86.98090096	84.99902786	86.94429179	89.48342981
RH374	4	40.92223778	98.3473532	91.68698316	89.7555136	89.10776818	88.3028992	86.31175073	70.22115871	83.23449484	72.90369582	71.13342317	88.32755785	73.3996358
RH374	4	55.59096138	91.36604473	76.23033725	84.78887269	98.80214412	99.15081058	85.07255316	74.58209944	84.212684	68.72425813	65.64361282	90.34914691	76.06753589
RH374	5	18.73017734	85.81911998	74.8995306	73.53220856	86.11739745	78.56214835	77.79044056	61.59729196	50.55262931	52.73511459	57.07749512	57.53318977	61.27332729
RH374	5	24.65081655	90.26913782	76.19864463	89.29698467	93.53772403	97.99835527	101.8772139	85.30434129	68.16970704	70.80548342	83.0138112	77.49328995	75.29647631
RH374	5	46.37721911	91.70501758	86.07866633	83.00078593	105.1550755	83.59546694	77.27426904	68.18307748	83.18927305	75.75114225	69.41154837	89.12194144	74.57903811
RH374	5	23.35677384	82.10326983	88.12971299	70.86376697	86.14169619	94.40993877	86.15345958	74.73412612	79.58254017	67.50623208	73.58411247	84.68451291	81.37543378
RH374	5	30.19778623	78.24532732	93.10552345	80.76803227	92.6632896	83.83474709	85.27315175	82.8112549	73.94460578	75.01020822	84.1278778	78.10527735	68.30609307
RH374	5	19.7528556	86.66163415	93.47657914	85.87582266	92.11537694	89.94277488	83.7104359	81.18576827	88.49778883	77.7703424	72.11956545	85.05478155	79.5521234
RH374	5	28.8505637	101.2280567	76.24563784	74.80576871	85.43510194	80.90429355	80.03854186	61.74973647	66.43707823	64.20853138	64.90863094	71.53277374	68.46660885
RH374	5	27.86562097	85.17371004	85.46959282	83.06977991	89.45109237	89.72649809	85.64958864	68.96337529	63.56679992	53.26836633	59.86485245	78.07361441	68.09330157
RH374	5	16.18785685	89.49473925	76.62208774	71.74905317	84.10499437	76.15026338	71.29361767	59.09221894	57.72374822	59.4048968	54.79007645	69.77217585	53.41243817
RH374	5	22.45814384	91.95036559	87.85669417	85.11841255	89.09731064	79.00736349	78.48820315	64.65538145	70.46856413	72.64489696	68.37098887	81.05290945	68.95737087
RH374	5	25.0305295	88.88385149	83.96399849	75.81476422	78.70082844	84.1244914	65.18565985	70.48605648	78.30664635	68.20453066	77.06270379	77.51564023	65.18415868
RH374	5	23.4089466	86.56399325	67.97088507	63.94115038	83.08305371	66.85104856	63.16710476	56.93743472	58.25734784	51.4719332	56.62025912	61.64219994	61.545936
RH374	5	15.7762196	79.21137594	74.05375212	70.9662895	77.65837707	70.40029571	62.33786687	50.14265952	61.73076352	49.0772444	55.9880884	55.98671271	52.09564451
RH374	5	21.05438755	87.03862062	74.61426414	72.52786693	90.20462487	62.74232498	68.64225051	74.53239423	73.62101915	68.02731656	73.20960282	68.83489648	66.94278221
RH374	5	30.09335212	90.75173885	66.65128437	50.85881189	62.77063493	78.97841979	66.19099129	65.07125287	73.03822482	53.25766601	76.33892795	47.54505924	46.82998117
RH374	5	30.46315088	75.74750669	79.43002045	70.52750069	76.84304183	73.6688358	72.74408916	46.38314188	64.5926183	45.76521924	76.07580802	70.33690555	55.39811738
RH374	5	29.95889891	86.71817856	59.40388516	53.80105283	79.59621528	73.69785145	69.30100621	63.76131746	50.20029327	45.91152042	60.00991073	58.66888796	54.44522988
RH374	5	21.38323845	91.73108698	75.83440596	75.8824997	90.68659638	72.90007129	71.88829609	50.6739743	59.12142415	58.11945615	55.1652223	54.48324438	60.69375782
RH374	5	15.9437558	95.80324045	76.71590662	79.81229908	76.49189238	65.06488588	70.90887298	56.4826271	51.61655626	62.43233177	64.43577521	69.86664783	62.67618864
RH374	5	40.70003418	91.50788357	79.06749183	78.81026601	84.2434414	68.99340986	60.34485795	71.03761522	58.65301919	54.61037172	66.31391643	52.04633667	50.3167248
RH374	5	33.55388467	94.90335616	92.70169162	82.05197531	72.2049266	91.9647355	77.54178717	73.1721161	74.47006733	69.14029019	64.60592074	66.60396051	67.49935393
RH374	5	22.85029336	76.52667644	81.52409125	82.99415013	82.9448077	81.65376006	82.18817925	66.79019381	73.62240242	66.11454167	61.75929003	81.94242402	64.16924906
RH375	6	24.14213	101.2443115	94.17815929	87.21798958	88.41774507	91.78708678	99.6350712	80.32639278	74.07403938	71.74461557	86.25239052	86.53792009	87.50518202
RH375	6	18.60493944	90.98930773	81.96172429	82.94622451	86.43963718	85.51690308	89.16783051	79.60053096	88.2943454	88.00608436	93.53919273	88.49820644	87.55474194
RH375	6	30.15130588	90.55929139	90.26856635	87.22309629	94.19525591	86.1996068	86.48952704	85.03971354	86.9683343	86.16659903	84.425025	85.21145522	83.43492676
RH375	6	30.86152843	85.63753843	94.70647965	88.39049863	89.9462599	89.02645347	85.21912737	84.94459664	92.55788901	95.77997124	70.68547881	84.35637667	89.37654081
RH375	6	9.179572727	89.99997972	85.2013069	85.13411581	97.08682163	97.47508555	86.19398723	87.18534548	87.51018186	86.96676729	78.82305183	81.14459126	91.07028448
RH375	6	29.83344804	94.78412823	86.37464841	84.45320754	92.22921153	89.42600791	96.62936189	77.44706437	84.22622554	90.05179119	88.65340403	87.29968234	86.33744532
RH375	6	11.16908093	89.88799839	92.33921964	90.05133786	92.27592333	80.94827616	91.71254929	83.56734348	78.52057723	84.92581613	83.73429058	90.83952351	88.06833751
RH375	6	14.9077848	92.18545235	83.19682845	77.18210457	93.51929827	85.41033927	82.96651067	82.53602344	72.09333952	74.33186357	70.96112567	69.7565004	69.08858249
RH375	6	16.62316797	88.96837497	83.73340338	83.3570599	88.81080789	82.50647373	86.62723116	97.21008634	82.63023364	83.54649765	84.01284901	78.74621823	80.39121361
RH375	6	14.43180038	87.31912651	86.89691898	85.66719616	99.98675704	80.47725686	80.42927269	82.79783451	83.83424028	82.36593531	97.23986845	79.97767442	81.2706091
RH375	7	26.42819743	89.06375014	89.40853368	85.70094811	92.4465246	90.36657586	78.96936634	76.69465748	94.51568625	80.68851182	83.49415913	80.80471826	88.97652212
RH375	7	14.9246444	80.09487296	87.17156931	81.15699644	77.44553067	84.01617163	78.30193473	70.42317559	78.76442544	78.45854527	89.61734865	71.69773608	84.72026254
RH375	7	24.322485	95.20607734	75.74051313	72.03682082	77.24476427	78.61805064	75.27874559	85.52389103	63.61321788	59.93437387	82.51953384	77.25464736	79.59107534
RH375	7	25.89623329	87.60668743	84.28609695	71.71718829	91.41298739	71.33267295	81.62237312	79.23655606	76.91251576	69.12210739	84.02192205	80.014569	82.30797305
RH375	7	13.39700689	83.05693226	94.62022637	81.04075325	82.24256165	94.57046734	79.34068584	59.67121492	83.20102375	75.25546586	61.6984767	83.66981163	78.47030626
RH375	7	28.27745325	79.56487182	92.57507569	84.02457277	82.55826962	84.32274775	81.098478	68.7220511	84.14214907	78.74593278	72.38241847	78.84066122	68.37016964
RH375	7	29.36510739	82.96733928	83.66446451	82.03136333	89.53432084	86.5551459	81.94923238	74.01507794	73.3166652	66.13088284	74.80365425	65.21261879	77.18681047
RH456	8	44.59151487	91.17520011	88.46699699	78.95297126	93.50578438	85.57478551	84.38464059	81.71265914	84.74568772	82.06433218	84.39976889	84.89077025	86.75013601
RH456	8	38.11442704	88.95523987	93.37031006	77.92647668	94.38883142	87.13814027	81.07113328	90.35340136	86.61860641	88.69005357	89.99417916	89.52907005	92.53127611
RH456	8	51.0493034	85.40871169	84.66243674	77.32632419	94.87296739	78.63147602	86.21914597	95.43745763	86.2416072	91.73291694	89.83190317	90.86057086	85.19582892
RH456	8	23.33908891	82.94680818	84.49982248	80.39089065	89.07886129	84.69508766	83.23007519	70.73750931	75.69366665	68.33223754	81.56983955	75.97501116	76.13284945
RH456	8	37.64231534	88.88739754	83.76529426	82.00186985	95.70092627	84.32689671	80.5563919	81.32392668	79.97144158	79.41281256	70.53300327	71.84492436	67.14497282
RH456	8	9.343209137	87.89496775	77.99938659	79.76110687	83.44042254	75.90477218	73.48544391	70.54430559	66.56864668	69.76178203	78.87013474	65.04167197	66.06543753
RH456	8	28.98857306	102.1610399	81.94523449	80.6808369	85.60029934	77.59320549	77.51865635	71.72184884	62.02764601	59.67306358	79.77996594	66.32988863	68.25211509
RH456	8	30.90385158	94.87685598	79.88605107	86.32028499	89.21695751	72.06480007	72.96937027	75.72946145	72.29400393	64.08730464	79.24309184	76.36379496	71.83959073
RH456	8	18.20273301	93.77952663	82.20215202	76.71924059	94.49470942	87.81390751	87.33807778	82.11896489	84.38842823	79.18459428	92.88598594	83.80327317	79.81184911
RH456	8	13.82793232	95.71775326	78.32207928	76.48245211	84.08225011	90.85190931	90.73667736	69.84762047	65.35423092	66.26504343	78.94497004	72.93323453	76.20645766
RH456	8	53.47078838	87.629318	83.68543224	83.08213484	99.81445383	86.24292265	81.6750003	85.2362566	89.06441742	88.94685503	92.1928784	88.11373927	87.24413573
RH456	8	60.21723104	92.23300769	78.67952756	76.90041	87.72806029	92.73144425	94.10147424	88.56035433	84.70219975	85.48165734	89.34581113	81.76192165	85.86704581
RH456	9	53.77572396	88.55747738	90.59019179	92.08899947	92.86602152	93.49170586	92.22215281	96.42356492	78.76452816	83.01131441	83.56649417	73.41166543	73.77074664
RH456	9	27.35544977	86.31072949	78.61110675	86.84954285	95.6283424	84.6021646	84.0972418	75.67803151	76.47223155	63.58527557	85.78789974	81.65490065	68.99612185
RH456	9	32.49274181	91.6175119	100.6736029	95.80267242	76.17456008	90.42710139	75.73031129	75.08508012	73.665172	76.73202417	72.87925985	74.6806378	66.5824988
RH456	9	27.53709577	88.07848436	90.26357122	83.4181873	82.78685795	95.16544181	84.37366333	68.67926417	80.22803228	72.62523632	100.3287741	88.41848206	87.00956244
RH456	9	45.65164536	92.61676889	83.51956497	77.67509833	85.94403741	82.11703284	74.76747982	76.89881668	77.0042659	75.64738834	83.74763576	89.52692744	90.74894612
RH456	9	30.45052971	81.07857443	72.722221	77.89251579	88.33311467	75.41238963	70.84231649	66.36114334	79.0187514	61.43422205	71.71182842	72.68265056	65.92002792
RH456	9	6.2864651	101.0078641	69.45696011	64.0814416	88.12690569	80.84989229	74.05873852	72.47749344	72.1328816	70.93390542	83.54543858	74.72310354	62.37173244
RH456	9	12.89790038	92.17253546	76.89313346	78.05090529	84.15059108	89.86091643	81.01096588	65.12226563	82.37790901	77.1951845	72.38637698	76.46171946	63.60014129
RH456	9	19.93532516	95.93514771	78.09843834	76.97666532	80.09102444	71.76072969	71.28965739	58.16186534	56.76863982	58.7624878	64.44790649	60.18094035	57.5601756
RH456	9	11.89551061	90.16026842	80.38615806	75.06951694	81.35875048	79.94647357	72.25907546	56.56005914	73.99003491	68.31324972	76.96463184	59.57471327	54.72019727
RH456	9	11.0420566	89.60035414	80.47148427	72.43349414	84.3886026	77.21463327	75.56043617	69.98656762	70.446633	68.87365955	68.14386791	71.63815667	68.62803015
RH456	9	47.15435151	75.80538722	85.83360044	77.09166132	86.47230809	89.36189199	85.60372738	75.05447899	78.83311243	78.93012924	76.97966779	87.2237786	80.63355538
RH456	9	49.02089481	90.15415082	83.91301907	92.12221531	79.25160859	85.0858724	79.38677557	80.66540829	77.73453251	89.22419729	87.67093002	85.42772265	85.71440436
RH445	10	38.40101489	81.81075529	84.89521965	88.75423978	78.07421858	84.30483101	82.55536229	66.11840273	82.33753696	86.07130023	72.63907317	80.41154741	80.34134758
RH445	10	44.51325398	82.59822708	97.13796849	73.85363094	86.71486428	78.93007098	83.41829729	75.68380335	89.51094138	80.89276154	66.34090285	83.05867847	76.84564443
RH445	10	39.94793527	82.40990261	90.99447559	88.68548947	93.92992757	76.61025049	69.92944747	63.06323415	77.79976694	76.47391122	71.9496301	85.11890735	77.89449266
RH445	10	28.67960909	73.44760462	91.68183051	84.16721877	92.57312173	75.00209983	72.2629486	62.22905712	79.46042311	77.23285811	81.5110409	95.82294896	94.48799846
RH445	10	13.42305754	76.4792459	93.17718912	91.72322219	81.55531122	92.31369691	88.48913962	64.34263231	82.12700744	81.23606403	78.08704437	81.15665182	78.18903243
RH445	10	46.24686839	84.4832782	81.2827719	82.04810693	94.91484447	90.92307877	88.80566457	83.90698823	86.63974635	81.18235995	73.8447541	81.4036132	86.58460751
RH445	10	45.37806184	99.12816528	90.92145792	86.50755905	94.71453732	79.15915365	88.14477457	67.47824341	80.86508459	82.43944206	73.64687581	78.15661068	75.33455388
RH445	10	37.58676712	94.95901609	76.86520171	79.09668239	96.55563498	80.80775796	92.16777574	64.07919345	69.03783287	73.31982004	67.15430314	77.81632423	73.63388532
RH445	10	29.94531558	86.08652591	83.36779418	77.85443588	98.85569003	78.86863579	90.55455788	72.08514078	78.21481043	86.91716459	82.40135717	81.92986689	86.33932422
RH445	10	6.953470225	84.21715827	75.95912208	84.69943821	81.60069115	79.31301507	86.04274777	79.35370454	73.68001035	73.32772627	77.40290079	74.32299419	70.84340561
RH445	10	56.47510016	89.82427918	77.26586074	85.48349851	97.30432973	86.69062466	87.50921025	71.76272707	77.14285298	92.43254645	80.0010994	88.9732994	79.81330406
RH445	11	47.24133271	83.63181876	88.99890671	84.95123165	84.34208878	85.59672012	78.02366815	74.19501988	83.51467414	72.73702464	78.51745695	85.18840034	79.70591802
RH445	11	38.87681815	79.82807603	90.82541686	83.84856454	82.6127596	91.38925673	86.21167408	77.0990869	79.31128969	78.76433835	73.90672024	96.54073091	66.18813257
RH445	11	34.46041707	91.86029295	88.90062888	88.93800852	80.03678847	81.15299838	85.37163674	91.03485759	89.23590363	84.46732314	87.49412173	92.893686	89.87608119
RH445	11	18.09408855	86.3382862	99.37048133	92.19263621	94.99405277	79.86070661	81.80818821	88.9617763	93.34649482	94.79615467	88.71644879	91.99111119	79.87279442
RH445	11	14.48241354	94.46966351	95.53563825	84.60449839	68.4640278	85.71932706	90.14457397	65.2457027	66.59158596	70.76189738	74.24983458	77.34243602	89.19006858
RH445	11	34.62033852	85.58692141	97.45896949	93.05667025	74.51065238	87.44537492	88.77533805	76.00140664	78.53817447	82.22101009	68.32128575	82.14793183	81.63448236
RH445	11	24.00084225	86.7372195	83.84996403	91.0771182	82.31951582	85.10765807	82.18995136	66.65784621	83.13047424	73.58730821	72.79457822	89.74363402	89.56059309
RH445	11	56.09103397	87.82794608	88.69628498	95.30277975	91.29330985	96.27116063	98.39715613	73.62188412	75.00282496	65.06697638	72.07962183	83.95092091	87.25815433
RH445	11	18.00942269	87.36280446	99.60740811	101.961765	90.83631388	82.33910812	87.71373175	83.69233774	84.59397238	82.12063674	70.83245183	85.32973292	79.2851776
RH445	11	38.75325718	78.65749449	81.82591787	80.00952763	88.01263487	90.72478405	91.08494042	77.12301392	75.23550662	79.92367487	75.28918458	68.05071501	67.3657283
RH445	11	56.96748191	101.6393179	88.95780501	89.13507279	92.99541178	89.93682754	91.8517609	69.0263014	78.72901021	82.11612143	84.38990497	87.96918656	73.53386595
RH445	11	60.85768975	90.29516672	94.14254171	95.15017731	99.00985803	89.39789347	90.18208475	93.70376243	83.00657993	90.97524462	98.4090309	89.32711799	84.51961319
RH445	11	83.87403247	89.65692927	91.91126469	90.26247692	86.86635107	93.33133872	86.73181003	84.7926389	84.12046848	84.97873106	95.74446351	89.17989324	89.51214018
RH377	12	11.38386146	78.79875569	79.54907004	62.28207198	69.86486051	70.87448366	61.71281475	52.12458412	72.48033206	61.85598379	69.46418988	79.12288599	61.99840404
RH377	12	25.90900398	74.22250411	74.076569	71.6628307	80.64937991	93.13946522	78.80632956	60.68700106	70.02683233	63.67253141	68.7757348	77.77511578	59.52535404
RH377	12	26.19111326	84.22699975	82.30210427	78.08417663	77.80021796	83.77047809	72.96937414	67.1968408	75.92452591	75.74200436	65.13173388	83.83300119	66.0209931
RH377	12	30.91296347	91.23437258	81.04164937	79.90297999	89.48537213	81.07555197	80.03842633	66.77864109	70.05440044	69.08212799	72.31787917	72.90192002	58.89410979
RH377	12	35.7177521	91.41662914	80.66018286	71.79028567	73.79234321	75.12810778	76.83699277	59.64717961	71.72781695	59.53094197	63.13529241	73.55175891	48.10242133
RH377	12	28.62860259	93.52344341	57.30845868	66.66529877	81.14554226	82.92831949	71.95836293	61.39331885	55.17373326	58.23088706	73.00866419	61.5052644	61.26435028
RH377	12	20.23720809	91.02431407	70.68934461	68.27175052	89.33796256	71.6369685	70.35575477	58.28630577	80.06882798	76.26841789	63.80902869	67.80380637	60.03668749
RH377	12	32.93884942	86.79151696	81.50779892	72.95011765	81.0804514	70.97065157	76.49690658	63.44101188	75.42131112	75.19289647	62.86964571	74.66533412	71.21022135
RH377	12	11.00258952	87.7184624	97.12685497	81.15547819	91.6554294	82.11012871	64.66172143	60.14866066	81.59367176	83.57356742	62.07605193	78.99849589	58.2399843
RH377	12	37.16379784	75.30748851	78.48757949	72.26950069	81.62756886	86.19401602	70.85698196	63.52109628	81.68781833	71.17914126	66.68633817	53.28603393	51.63578167
RH377	12	22.0708935	89.33849946	79.93591558	82.24074053	75.44416765	79.73189105	74.15496089	55.0241715	71.80571709	64.64876836	70.38060738	72.98694407	70.12275583
RH377	12	26.69797384	93.88067668	74.64166617	77.16881278	90.17961264	86.62386073	94.85826921	82.27753179	90.61340106	90.59700612	79.81899814	77.59760962	86.53591855
RH377	12	28.53129891	76.36489315	88.86864933	88.82571689	85.56769276	87.40316871	87.99667535	72.17868585	82.50955671	83.11284444	79.96279745	78.67175164	77.74427131
RH377	12	31.37779632	88.52321542	57.98996928	62.44463344	81.89030767	71.44179827	75.06136199	45.05833785	42.59527706	40.56525083	59.9842572	54.03857732	49.58715456
RH377	12	23.36771931	79.80209298	73.39237794	70.51123344	95.1195116	73.49741404	75.23394667	66.8217226	73.27299546	57.2462155	69.35136432	80.94607427	55.87375169
RH377	12	29.27957006	78.38963292	86.60014472	70.82706085	85.94575073	89.7881219	71.90346967	61.99590536	93.1093057	73.15763681	79.61858156	88.91186141	56.82256851
RH377	12	13.9988677	78.91019062	78.46111309	85.10992149	82.23893844	83.27248555	72.55453612	51.74071233	72.02202742	64.87005715	76.85070489	65.03474782	58.73853926
RH377	12	31.50138851	78.54722331	80.59291365	77.6463886	88.15693711	87.7331972	82.98935196	62.07581039	92.63939497	65.76845702	72.11336694	81.14543277	59.37461631
RH377	12	47.02696587	79.15169527	71.45056984	65.12051694	89.82296096	97.69633499	71.97771218	65.12957559	83.37301111	69.07319702	71.89835634	85.90573249	58.86017472
RH377	12	24.63232294	84.62537265	67.78730504	62.31348841	83.91844362	76.0787482	68.31294339	49.82167761	61.47233997	49.87201886	59.0153087	58.43218108	46.99651577
RH377	12	24.81437637	85.14435034	83.44707345	64.61054948	76.73857868	75.61184311	76.27228277	63.07594208	82.35273433	61.01135996	71.10359374	76.16399283	49.58378259
RH377	12	34.82389926	95.10764258	82.4230668	75.55465466	94.34326697	82.90579573	76.1443795	54.62994684	79.73247491	73.43227242	67.3003958	81.38704069	58.03480742
RH377	12	26.20535007	79.10867245	78.24678347	69.49249658	98.7657372	94.33552861	75.03618676	54.21986564	71.91161598	65.68055567	52.83945009	80.63428412	70.65298651
RH377	12	10.04813437	94.49405543	83.58322134	68.65239978	74.51290499	93.09857262	71.06545443	54.60645898	65.17197667	60.59063702	61.87823821	78.66599414	62.57749469
RH377	12	16.47451547	81.17134393	78.87042668	65.3471272	81.96274798	89.70006845	77.860107	57.09739152	71.32651607	68.62292305	65.30639995	68.96785837	55.66448313
RH377	12	16.72924265	84.20831382	87.53305398	71.45792119	81.2459556	90.09024738	89.89901287	78.81593003	81.89492435	92.17806833	84.3857377	72.35471584	67.00939737
RH377	12	29.34765867	85.40975914	78.48007276	80.09080145	77.39893968	86.50698885	77.79543729	88.23090499	73.56808724	72.03150233	84.76594304	73.41343457	65.09246148
RH377	12	23.80109788	85.51552078	72.58894008	72.83565201	78.12130238	77.14141607	61.77658434	54.40096963	75.97434067	66.82545119	57.60126756	60.6143523	59.36918896
RH377	12	38.83613949	81.60808832	73.3070389	88.67716503	86.44976697	81.0324269	76.76119821	57.26100282	81.69191023	78.80243924	67.55546811	83.22927162	66.70204626
RH377	12	54.76981939	82.61664029	67.27057945	64.82516248	97.47959185	82.05394498	78.19500715	55.13233147	80.73460956	70.24910851	69.94389776	75.23023521	67.1152537
RH377	12	40.13459501	86.24180692	71.42433312	76.18753329	86.28255448	65.6719976	68.17065922	53.54508237	60.95786085	60.697432	72.88234857	55.61786351	53.97731072
RH377	13	10.99262487	94.48728481	77.81630476	54.19989689	68.96873421	67.24505152	67.36369811	60.34744173	65.68497608	40.3516028	56.11452809	72.15015519	50.34432292
RH377	13	31.64233091	91.11669457	76.56834461	68.61789108	75.87930109	74.4233125	67.62958101	55.27883815	71.25895761	53.23467617	65.39556412	70.27564716	57.29149279
RH377	13	43.1074329	89.31013552	92.21748896	83.1708567	84.22582578	84.55197374	75.4233816	63.24795834	89.59901761	75.32129661	61.33900071	75.63802199	65.52743211
RH377	13	12.09714736	82.93109176	84.84093235	69.99873747	86.46525438	88.48824996	73.34641041	66.82660446	80.95462752	67.06757005	60.12828252	77.59816556	65.24343711
RH377	13	11.18054736	71.83967785	73.6930398	62.94677263	87.11793965	85.23043578	67.78898413	61.82303997	64.84687779	66.37274234	65.30213108	74.19836185	80.30267538
RH377	13	15.60233857	80.529387	91.38674067	79.62568165	90.6088631	91.08486044	82.50939759	58.36613935	76.34123671	76.00349631	64.91343673	86.04587982	78.14911161
RH377	13	22.41326748	91.1150843	83.93630321	77.62660185	88.4046264	90.34501851	73.01744096	56.83817456	83.65339698	63.59933484	65.98045346	84.10274426	75.91726267
RH377	13	12.06477496	92.17932561	83.52017301	81.28096371	82.10411347	80.54194798	56.55457812	60.03911129	79.11007726	60.86259399	61.72352706	83.99113212	68.45972111
RH377	13	23.58469801	87.60839051	72.93034675	69.03811386	89.97622869	72.9822292	64.39144536	55.32139922	82.22392373	67.82840049	60.23670978	71.26130209	64.34021165
RH377	13	15.71730168	88.76559159	69.00169717	71.91179795	86.92972336	57.56775291	61.63977294	47.51775572	58.27043269	60.36461179	54.88827716	42.9433302	42.49919287
RH377	13	20.36216901	85.35850462	80.38216259	77.54685898	85.42654416	66.10308236	61.95471236	50.68355254	61.27579089	57.04167236	52.54587149	55.3641133	55.70861404
RH377	13	28.85093233	87.7041932	70.35453529	66.39481905	81.54295625	66.84426816	60.13042065	52.5776846	63.74832922	51.17139771	51.01207467	52.71748052	44.9309032
RH377	13	33.95392414	91.52149664	74.59511107	72.21455751	79.88322217	53.95590362	52.22379382	47.88609251	46.76133255	46.23572364	54.71010405	43.34594435	44.65906239
RH377	13	13.64560625	98.82908912	71.22428105	66.51689563	91.9038954	75.08040553	69.90519472	59.72831152	63.52383657	46.99340744	58.83020565	73.08409285	54.65409447
RH377	13	33.2084747	82.01778359	81.18354372	66.01516682	83.15731861	88.729243	64.25192926	72.90399203	81.51089042	75.43571124	81.19301387	75.2246628	67.57265168
RH377	13	59.38762945	79.3041053	83.89555876	81.36890155	72.39801343	88.57973446	67.02162033	62.25873061	77.88791437	70.34119566	74.56151118	67.81529637	66.09628785
RH377	13	55.85906399	95.52860587	94.31177351	90.9270225	75.08826567	87.04712048	78.03587012	56.93576251	76.26551077	74.81978733	67.56378028	68.9988094	69.54247426
RH377	13	68.72867907	88.65087697	93.22215675	83.03001868	78.61081486	83.68972743	68.48947759	59.83126426	93.89449573	62.14346093	62.45726798	70.15269921	67.55533052
RH377	13	34.39548895	73.77253419	63.62044186	60.30276861	94.46917423	66.51138496	50.94278778	54.1219512	51.8926361	50.33111792	55.40834339	55.25852089	48.7736418
RH377	13	28.81674223	67.26217395	89.38097656	78.52861966	78.41090589	90.37314183	76.21480839	66.81710338	81.61015669	75.29615564	62.29186304	75.65426319	63.0113463
RH377	13	25.85339302	84.32227184	81.7394317	66.45023979	81.71230255	68.24501939	58.56227977	46.24387574	62.31625739	48.94170092	52.40558946	70.7539739	51.08225447
RH377	13	29.70528142	86.03863535	72.66918189	69.0367644	76.41472474	77.51762459	56.1969	65.88369307	67.60972263	52.0910672	56.71509244	70.67232204	50.48937259
RH377	13	33.84832751	80.09472846	78.31240085	63.78792269	73.99267076	88.97282868	62.34431549	62.65643574	73.39748596	48.17040761	51.8472908	71.80612246	59.89656349
RH377	13	37.6048637	83.29906626	78.13192529	68.99537768	81.63358403	63.78056827	58.44449435	51.27132927	59.97506461	56.63820291	46.07654965	67.4482815	61.42701333
RH377	13	29.42349712	71.43227594	82.49740437	78.13346163	82.33612877	66.54252324	64.64282071	64.53704276	53.92927131	45.59529201	50.33127823	64.17496687	49.50556265
RH377	13	38.91853989	79.05011298	78.20043577	71.14851438	66.48057799	59.24882434	65.44208039	56.72622111	61.39377003	42.53296436	61.84818437	58.87226574	59.01832436
RH377	13	40.89844794	69.03181215	87.52192761	72.90734607	81.12361168	71.77876125	61.69385187	54.25677832	76.91141782	56.62775058	64.17077114	73.71773763	49.90544008
RH377	13	43.15662122	87.53073326	77.00739663	66.70787878	84.0397462	82.55962099	82.04599917	51.38682458	74.82213186	48.93413963	54.97628478	71.14482809	46.1030517
RH377	13	16.0415471	86.1113313	76.44965981	69.79999886	83.38447965	65.03416543	64.74386624	52.58899671	62.9315274	47.22972336	57.70099703	53.34803638	47.59081673
RH377	13	18.37900911	79.27292268	67.21748984	66.73829568	83.60762367	69.70234772	64.37074434	49.74075288	68.81674143	49.43253793	54.20045774	59.24699737	51.64424034
RH377	13	28.86603212	92.60676457	65.3946998	60.9664972	86.36593582	65.45227972	63.73493065	40.77344432	81.42988697	51.93963484	47.34869849	73.61554337	53.10557456
RH377	13	22.68288125	79.08875042	63.90716448	55.12984642	74.29709705	76.09105519	70.33372151	39.95742499	41.42080803	43.68893621	43.50713941	53.48542228	50.25086271
