# Supplementary material for: Meta-reinforcement learning via orbitofrontal cortex
Source: Nat Neurosci. 2023 Nov 13;26(12):2182–91. doi: 10.1038/s41593-023-01485-3 (PMC10689244; doi:10.1038/s41593-023-01485-3)
Supplement: Supplementary file 18 — Numerical source data files for figures. [file 41593_2023_1485_MOESM18_ESM.zip › source_data_edf10/edf10b.csv]

mouse	period	Q_type	population_id	policy_angle	Q_angle
RH365	postchoice01	ddQ	0	45.93691246	76.68691629
RH365	postchoice01	ddQ	0	71.99071418	76.23946201
RH365	postchoice01	ddQ	0	42.33419899	89.15388731
RH365	postchoice01	ddQ	0	25.08910695	80.00270782
RH365	postchoice01	ddQ	1	16.73562767	52.94318814
RH365	postchoice01	ddQ	1	55.34235226	73.80626031
RH365	postchoice01	ddQ	1	79.69005897	67.71232854
RH365	postchoice01	ddQ	1	50.21702107	57.19103349
RH365	postchoice01	ddQ	1	101.1015578	61.65128256
RH365	postchoice01	ddQ	1	38.73944187	71.07993987
RH365	postchoice01	ddQ	1	17.76852327	75.86759182
RH365	postchoice01	ddQ	1	32.44054451	62.53451236
RH365	postchoice01	ddQ	1	50.71708467	64.21182973
RH365	postchoice01	ddQ	1	26.64014287	83.87077044
RH365	postchoice01	ddQ	1	21.92097152	68.35681221
RH365	postchoice01	ddQ	1	16.53077726	63.91817093
RH365	postchoice01	ddQ	1	13.91587226	81.44163567
RH365	postchoice01	ddQ	1	15.98641977	73.70054918
RH365	postchoice01	ddQ	1	27.92894106	75.56540794
RH365	postchoice01	ddQ	1	29.26663186	86.08465386
RH353	postchoice01	ddQ	2	22.16196176	59.97559295
RH353	postchoice01	ddQ	2	42.20364035	57.43682013
RH353	postchoice01	ddQ	2	93.0440469	60.70560547
RH353	postchoice01	ddQ	2	36.01517374	74.02531924
RH353	postchoice01	ddQ	2	37.87284997	62.07181604
RH353	postchoice01	ddQ	2	16.22144374	54.05541062
RH353	postchoice01	ddQ	2	24.56631853	62.15945237
RH353	postchoice01	ddQ	2	21.55863022	50.66889516
RH353	postchoice01	ddQ	2	14.04744753	73.14133345
RH353	postchoice01	ddQ	2	20.67693162	57.40765988
RH353	postchoice01	ddQ	2	58.15379142	84.11729911
RH353	postchoice01	ddQ	2	77.05656744	65.19675599
RH353	postchoice01	ddQ	2	47.65529926	65.01058716
RH353	postchoice01	ddQ	2	21.41625584	52.58733701
RH353	postchoice01	ddQ	2	11.89741152	78.42870129
RH353	postchoice01	ddQ	2	21.76832828	71.07761264
RH353	postchoice01	ddQ	3	22.49394828	61.04969382
RH353	postchoice01	ddQ	3	25.70250437	54.40625056
RH353	postchoice01	ddQ	3	34.9201421	53.65624997
RH353	postchoice01	ddQ	3	41.27174839	47.89331925
RH353	postchoice01	ddQ	3	24.27449567	66.06400957
RH353	postchoice01	ddQ	3	26.91997072	66.32495728
RH353	postchoice01	ddQ	3	10.38159233	49.11038821
RH353	postchoice01	ddQ	3	22.32621734	56.17711422
RH353	postchoice01	ddQ	3	30.1511396	61.35652037
RH353	postchoice01	ddQ	3	29.1323392	61.74825765
RH353	postchoice01	ddQ	3	28.65818971	45.23181095
RH353	postchoice01	ddQ	3	31.64504947	43.73155574
RH353	postchoice01	ddQ	3	16.57237137	52.3194543
RH353	postchoice01	ddQ	3	18.57021651	55.09954431
RH374	postchoice01	ddQ	4	70.38738881	78.09529768
RH374	postchoice01	ddQ	4	106.4956067	76.59576826
RH374	postchoice01	ddQ	4	9.702948837	85.28713999
RH374	postchoice01	ddQ	4	16.35974591	85.93456451
RH374	postchoice01	ddQ	4	9.984392781	78.8638205
RH374	postchoice01	ddQ	4	13.38642512	88.4057553
RH374	postchoice01	ddQ	4	7.809977993	65.26627151
RH374	postchoice01	ddQ	4	17.47401928	54.55536007
RH374	postchoice01	ddQ	4	24.97015528	72.00565185
RH374	postchoice01	ddQ	4	29.77245765	73.24368934
RH374	postchoice01	ddQ	4	40.92223778	70.22115871
RH374	postchoice01	ddQ	4	55.59096138	74.58209944
RH374	postchoice01	ddQ	5	17.02090846	78.50713458
RH374	postchoice01	ddQ	5	26.59550278	62.98336006
RH374	postchoice01	ddQ	5	32.8067354	63.34158407
RH374	postchoice01	ddQ	5	18.93435044	76.56019932
RH374	postchoice01	ddQ	5	29.62592715	59.86103317
RH374	postchoice01	ddQ	5	18.73017734	61.59729196
RH374	postchoice01	ddQ	5	24.65081655	85.30434129
RH374	postchoice01	ddQ	5	30.19778623	82.8112549
RH374	postchoice01	ddQ	5	19.7528556	81.18576827
RH374	postchoice01	ddQ	5	28.8505637	61.74973647
RH374	postchoice01	ddQ	5	27.86562097	68.96337529
RH374	postchoice01	ddQ	5	16.18785685	59.09221894
RH374	postchoice01	ddQ	5	22.45814384	64.65538145
RH374	postchoice01	ddQ	5	25.0305295	70.48605648
RH374	postchoice01	ddQ	5	23.4089466	56.93743472
RH374	postchoice01	ddQ	5	15.7762196	50.14265952
RH374	postchoice01	ddQ	5	21.05438755	74.53239423
RH374	postchoice01	ddQ	5	30.09335212	65.07125287
RH374	postchoice01	ddQ	5	30.46315088	46.38314188
RH374	postchoice01	ddQ	5	29.95889891	63.76131746
RH374	postchoice01	ddQ	5	21.38323845	50.6739743
RH374	postchoice01	ddQ	5	15.9437558	56.4826271
RH374	postchoice01	ddQ	5	40.70003418	71.03761522
RH374	postchoice01	ddQ	5	33.55388467	73.1721161
RH374	postchoice01	ddQ	5	22.85029336	66.79019381
RH375	postchoice01	ddQ	6	101.7898945	76.67096287
RH375	postchoice01	ddQ	6	53.8254325	87.80173922
RH375	postchoice01	ddQ	6	63.62362084	90.04341906
RH375	postchoice01	ddQ	6	46.03032404	82.97116235
RH375	postchoice01	ddQ	6	38.37587111	93.47132582
RH375	postchoice01	ddQ	6	37.1878983	84.7195594
RH375	postchoice01	ddQ	6	25.32596486	78.00587961
RH375	postchoice01	ddQ	6	15.30358323	73.82525141
RH375	postchoice01	ddQ	6	30.15130588	85.03971354
RH375	postchoice01	ddQ	6	14.9077848	82.53602344
RH375	postchoice01	ddQ	7	132.0433395	62.77895212
RH375	postchoice01	ddQ	7	37.34989759	68.58746786
RH375	postchoice01	ddQ	7	39.34683184	72.44234226
RH375	postchoice01	ddQ	7	27.55391548	89.07421439
RH375	postchoice01	ddQ	7	24.96718141	69.54439101
RH375	postchoice01	ddQ	7	26.42819743	76.69465748
RH375	postchoice01	ddQ	7	14.9246444	70.42317559
RH375	postchoice01	ddQ	7	24.322485	85.52389103
RH375	postchoice01	ddQ	7	25.89623329	79.23655606
RH375	postchoice01	ddQ	7	13.39700689	59.67121492
RH375	postchoice01	ddQ	7	28.27745325	68.7220511
RH375	postchoice01	ddQ	7	29.36510739	74.01507794
RH456	postchoice01	ddQ	8	53.09358753	78.81181954
RH456	postchoice01	ddQ	8	44.59151487	81.71265914
RH456	postchoice01	ddQ	8	23.33908891	70.73750931
RH456	postchoice01	ddQ	8	37.64231534	81.32392668
RH456	postchoice01	ddQ	8	9.343209137	70.54430559
RH456	postchoice01	ddQ	8	28.98857306	71.72184884
RH456	postchoice01	ddQ	8	30.90385158	75.72946145
RH456	postchoice01	ddQ	8	18.20273301	82.11896489
RH456	postchoice01	ddQ	8	13.82793232	69.84762047
RH456	postchoice01	ddQ	9	45.11446492	78.13867123
RH456	postchoice01	ddQ	9	27.53892696	81.1343669
RH456	postchoice01	ddQ	9	124.6140028	81.30749564
RH456	postchoice01	ddQ	9	27.35544977	75.67803151
RH456	postchoice01	ddQ	9	32.49274181	75.08508012
RH456	postchoice01	ddQ	9	27.53709577	68.67926417
RH456	postchoice01	ddQ	9	45.65164536	76.89881668
RH456	postchoice01	ddQ	9	30.45052971	66.36114334
RH456	postchoice01	ddQ	9	6.2864651	72.47749344
RH456	postchoice01	ddQ	9	12.89790038	65.12226563
RH456	postchoice01	ddQ	9	19.93532516	58.16186534
RH456	postchoice01	ddQ	9	11.89551061	56.56005914
RH456	postchoice01	ddQ	9	11.0420566	69.98656762
RH445	postchoice01	ddQ	10	50.43004752	71.14629018
RH445	postchoice01	ddQ	10	38.77307035	73.85404917
RH445	postchoice01	ddQ	10	151.5144415	75.02965485
RH445	postchoice01	ddQ	10	79.1781997	71.24059755
RH445	postchoice01	ddQ	10	101.19381	76.79118542
RH445	postchoice01	ddQ	10	86.15053456	62.32193055
RH445	postchoice01	ddQ	10	51.90173245	76.36607465
RH445	postchoice01	ddQ	10	61.30842551	82.9708999
RH445	postchoice01	ddQ	10	83.09859334	91.69887379
RH445	postchoice01	ddQ	10	38.40101489	66.11840273
RH445	postchoice01	ddQ	10	44.51325398	75.68380335
RH445	postchoice01	ddQ	10	39.94793527	63.06323415
RH445	postchoice01	ddQ	10	28.67960909	62.22905712
RH445	postchoice01	ddQ	10	13.42305754	64.34263231
RH445	postchoice01	ddQ	10	46.24686839	83.90698823
RH445	postchoice01	ddQ	10	45.37806184	67.47824341
RH445	postchoice01	ddQ	10	37.58676712	64.07919345
RH445	postchoice01	ddQ	10	29.94531558	72.08514078
RH445	postchoice01	ddQ	10	6.953470225	79.35370454
RH445	postchoice01	ddQ	10	56.47510016	71.76272707
RH445	postchoice01	ddQ	11	94.42042311	73.82945316
RH445	postchoice01	ddQ	11	82.04131513	74.18129441
RH445	postchoice01	ddQ	11	75.9645175	79.28746559
RH445	postchoice01	ddQ	11	33.24981812	77.57698926
RH445	postchoice01	ddQ	11	47.77182971	66.68524199
RH445	postchoice01	ddQ	11	58.32192224	77.74408081
RH445	postchoice01	ddQ	11	41.33317811	78.68399864
RH445	postchoice01	ddQ	11	47.24133271	74.19501988
RH445	postchoice01	ddQ	11	38.87681815	77.0990869
RH445	postchoice01	ddQ	11	18.09408855	88.9617763
RH445	postchoice01	ddQ	11	14.48241354	65.2457027
RH445	postchoice01	ddQ	11	34.62033852	76.00140664
RH445	postchoice01	ddQ	11	24.00084225	66.65784621
RH445	postchoice01	ddQ	11	56.09103397	73.62188412
RH445	postchoice01	ddQ	11	18.00942269	83.69233774
RH445	postchoice01	ddQ	11	38.75325718	77.12301392
RH445	postchoice01	ddQ	11	56.96748191	69.0263014
RH377	postchoice01	ddQ	12	31.8302805	48.2225324
RH377	postchoice01	ddQ	12	73.19112134	54.64234774
RH377	postchoice01	ddQ	12	36.88019574	49.49950587
RH377	postchoice01	ddQ	12	78.07167149	56.87500616
RH377	postchoice01	ddQ	12	22.35294756	59.3004751
RH377	postchoice01	ddQ	12	17.22920249	52.57027789
RH377	postchoice01	ddQ	12	18.75486785	61.87271591
RH377	postchoice01	ddQ	12	22.95876719	52.76312921
RH377	postchoice01	ddQ	12	11.38386146	52.12458412
RH377	postchoice01	ddQ	12	25.90900398	60.68700106
RH377	postchoice01	ddQ	12	26.19111326	67.1968408
RH377	postchoice01	ddQ	12	30.91296347	66.77864109
RH377	postchoice01	ddQ	12	35.7177521	59.64717961
RH377	postchoice01	ddQ	12	28.62860259	61.39331885
RH377	postchoice01	ddQ	12	20.23720809	58.28630577
RH377	postchoice01	ddQ	12	32.93884942	63.44101188
RH377	postchoice01	ddQ	12	11.00258952	60.14866066
RH377	postchoice01	ddQ	12	37.16379784	63.52109628
RH377	postchoice01	ddQ	12	22.0708935	55.0241715
RH377	postchoice01	ddQ	12	31.37779632	45.05833785
RH377	postchoice01	ddQ	12	23.36771931	66.8217226
RH377	postchoice01	ddQ	12	29.27957006	61.99590536
RH377	postchoice01	ddQ	12	13.9988677	51.74071233
RH377	postchoice01	ddQ	12	31.50138851	62.07581039
RH377	postchoice01	ddQ	12	47.02696587	65.12957559
RH377	postchoice01	ddQ	12	24.63232294	49.82167761
RH377	postchoice01	ddQ	12	24.81437637	63.07594208
RH377	postchoice01	ddQ	12	34.82389926	54.62994684
RH377	postchoice01	ddQ	12	26.20535007	54.21986564
RH377	postchoice01	ddQ	12	10.04813437	54.60645898
RH377	postchoice01	ddQ	12	16.47451547	57.09739152
RH377	postchoice01	ddQ	12	23.80109788	54.40096963
RH377	postchoice01	ddQ	12	38.83613949	57.26100282
RH377	postchoice01	ddQ	12	54.76981939	55.13233147
RH377	postchoice01	ddQ	12	40.13459501	53.54508237
RH377	postchoice01	ddQ	13	20.18456255	65.51462263
RH377	postchoice01	ddQ	13	95.53805719	51.45641739
RH377	postchoice01	ddQ	13	62.22784942	49.61112342
RH377	postchoice01	ddQ	13	23.00281221	60.20574529
RH377	postchoice01	ddQ	13	25.7696975	58.42087388
RH377	postchoice01	ddQ	13	10.99262487	60.34744173
RH377	postchoice01	ddQ	13	31.64233091	55.27883815
RH377	postchoice01	ddQ	13	43.1074329	63.24795834
RH377	postchoice01	ddQ	13	12.09714736	66.82660446
RH377	postchoice01	ddQ	13	11.18054736	61.82303997
RH377	postchoice01	ddQ	13	15.60233857	58.36613935
RH377	postchoice01	ddQ	13	22.41326748	56.83817456
RH377	postchoice01	ddQ	13	12.06477496	60.03911129
RH377	postchoice01	ddQ	13	23.58469801	55.32139922
RH377	postchoice01	ddQ	13	15.71730168	47.51775572
RH377	postchoice01	ddQ	13	20.36216901	50.68355254
RH377	postchoice01	ddQ	13	28.85093233	52.5776846
RH377	postchoice01	ddQ	13	33.95392414	47.88609251
RH377	postchoice01	ddQ	13	13.64560625	59.72831152
RH377	postchoice01	ddQ	13	33.2084747	72.90399203
RH377	postchoice01	ddQ	13	59.38762945	62.25873061
RH377	postchoice01	ddQ	13	55.85906399	56.93576251
RH377	postchoice01	ddQ	13	68.72867907	59.83126426
RH377	postchoice01	ddQ	13	34.39548895	54.1219512
RH377	postchoice01	ddQ	13	28.81674223	66.81710338
RH377	postchoice01	ddQ	13	25.85339302	46.24387574
RH377	postchoice01	ddQ	13	29.70528142	65.88369307
RH377	postchoice01	ddQ	13	33.84832751	62.65643574
RH377	postchoice01	ddQ	13	37.6048637	51.27132927
RH377	postchoice01	ddQ	13	29.42349712	64.53704276
RH377	postchoice01	ddQ	13	38.91853989	56.72622111
RH377	postchoice01	ddQ	13	40.89844794	54.25677832
RH377	postchoice01	ddQ	13	43.15662122	51.38682458
RH377	postchoice01	ddQ	13	16.0415471	52.58899671
RH377	postchoice01	ddQ	13	18.37900911	49.74075288
RH377	postchoice01	ddQ	13	28.86603212	40.77344432
RH377	postchoice01	ddQ	13	22.68288125	39.95742499
RH365	postchoice01	dQch	0	42.33419899	75.00546079
RH365	postchoice01	dQch	0	29.56173252	83.77749043
RH365	postchoice01	dQch	0	25.08910695	87.54554056
RH365	postchoice01	dQch	0	20.90250477	92.31942274
RH365	postchoice01	dQch	0	19.69988986	82.82618609
RH365	postchoice01	dQch	1	79.69005897	104.4115691
RH365	postchoice01	dQch	1	50.21702107	76.76754767
RH365	postchoice01	dQch	1	32.44054451	89.17724386
RH365	postchoice01	dQch	1	22.85758142	65.58953504
RH365	postchoice01	dQch	1	26.64014287	79.05494265
RH365	postchoice01	dQch	1	22.76679432	84.1322245
RH365	postchoice01	dQch	1	21.92097152	74.50738799
RH365	postchoice01	dQch	1	16.53077726	66.44694494
RH365	postchoice01	dQch	1	13.91587226	74.90533037
RH365	postchoice01	dQch	1	15.98641977	74.55332462
RH365	postchoice01	dQch	1	29.26663186	69.95987788
RH365	postchoice01	dQch	1	16.97324513	69.38513267
RH365	postchoice01	dQch	1	41.86742715	74.8498922
RH353	postchoice01	dQch	2	37.87284997	54.73450012
RH353	postchoice01	dQch	2	16.22144374	66.11019451
RH353	postchoice01	dQch	2	24.56631853	62.85797093
RH353	postchoice01	dQch	2	21.55863022	72.94163501
RH353	postchoice01	dQch	2	20.67693162	65.78568705
RH353	postchoice01	dQch	2	47.65529926	82.28087451
RH353	postchoice01	dQch	2	21.41625584	68.39863216
RH353	postchoice01	dQch	2	11.89741152	77.84973311
RH353	postchoice01	dQch	2	21.76832828	73.6258175
RH353	postchoice01	dQch	3	22.49394828	68.76697297
RH353	postchoice01	dQch	3	25.70250437	66.65772719
RH353	postchoice01	dQch	3	34.9201421	75.74304747
RH353	postchoice01	dQch	3	41.27174839	72.75558463
RH353	postchoice01	dQch	3	24.27449567	83.31331817
RH353	postchoice01	dQch	3	26.91997072	79.97957986
RH353	postchoice01	dQch	3	10.38159233	68.02948203
RH353	postchoice01	dQch	3	22.32621734	42.32668671
RH353	postchoice01	dQch	3	30.1511396	72.38701126
RH353	postchoice01	dQch	3	29.1323392	71.0866752
RH353	postchoice01	dQch	3	28.65818971	57.40149772
RH353	postchoice01	dQch	3	31.64504947	61.21801684
RH353	postchoice01	dQch	3	16.57237137	63.31583566
RH353	postchoice01	dQch	3	18.57021651	57.05938883
RH374	postchoice01	dQch	4	19.6309626	79.7584328
RH374	postchoice01	dQch	4	9.702948837	74.27099852
RH374	postchoice01	dQch	4	29.92629653	93.11772048
RH374	postchoice01	dQch	4	29.65612126	78.62202851
RH374	postchoice01	dQch	4	15.63139039	72.63885595
RH374	postchoice01	dQch	4	9.984392781	71.75048421
RH374	postchoice01	dQch	4	13.38642512	72.56080617
RH374	postchoice01	dQch	4	7.809977993	75.48618518
RH374	postchoice01	dQch	4	11.80434036	80.50847053
RH374	postchoice01	dQch	4	17.47401928	57.62874551
RH374	postchoice01	dQch	4	24.97015528	80.50355088
RH374	postchoice01	dQch	5	26.59550278	67.10335352
RH374	postchoice01	dQch	5	32.8067354	68.56730177
RH374	postchoice01	dQch	5	29.62592715	54.27271517
RH374	postchoice01	dQch	5	18.73017734	50.55262931
RH374	postchoice01	dQch	5	24.65081655	68.16970704
RH374	postchoice01	dQch	5	23.35677384	79.58254017
RH374	postchoice01	dQch	5	28.8505637	66.43707823
RH374	postchoice01	dQch	5	27.86562097	63.56679992
RH374	postchoice01	dQch	5	16.18785685	57.72374822
RH365	postchoice01	dsQ	0	55.48546287	83.21813139
RH365	postchoice01	dsQ	0	50.09872316	86.26604331
RH365	postchoice01	dsQ	0	42.33419899	79.42577469
RH365	postchoice01	dsQ	0	38.88780067	77.17858262
RH365	postchoice01	dsQ	0	28.74514163	76.7848169
RH365	postchoice01	dsQ	0	29.56173252	88.62607772
RH365	postchoice01	dsQ	0	25.08910695	77.30390125
RH365	postchoice01	dsQ	0	20.90250477	83.54243527
RH365	postchoice01	dsQ	0	34.63820414	89.11345216
RH365	postchoice01	dsQ	1	25.96426559	89.74563687
RH365	postchoice01	dsQ	1	16.73562767	82.69227972
RH365	postchoice01	dsQ	1	101.1015578	68.54307127
RH365	postchoice01	dsQ	1	32.44054451	73.89998748
RH365	postchoice01	dsQ	1	22.85758142	71.83062472
RH365	postchoice01	dsQ	1	26.64014287	81.4679728
RH365	postchoice01	dsQ	1	22.76679432	78.03604233
RH365	postchoice01	dsQ	1	21.92097152	68.08003637
RH365	postchoice01	dsQ	1	16.53077726	64.61353699
RH365	postchoice01	dsQ	1	13.91587226	69.11118721
RH365	postchoice01	dsQ	1	15.98641977	68.61760823
RH365	postchoice01	dsQ	1	27.92894106	78.29488206
RH365	postchoice01	dsQ	1	21.69705268	77.16262197
RH365	postchoice01	dsQ	1	32.09254187	72.59564402
RH365	postchoice01	dsQ	1	29.26663186	66.45878319
RH365	postchoice01	dsQ	1	16.97324513	74.26582822
RH365	postchoice01	dsQ	1	41.86742715	72.22670165
RH353	postchoice01	dsQ	2	22.16196176	75.14894881
RH353	postchoice01	dsQ	2	42.20364035	74.90678809
RH353	postchoice01	dsQ	2	93.0440469	78.50308829
RH353	postchoice01	dsQ	2	37.87284997	53.65227371
RH353	postchoice01	dsQ	2	16.22144374	71.01123985
RH353	postchoice01	dsQ	2	24.56631853	67.9540716
RH353	postchoice01	dsQ	2	21.55863022	72.53941983
RH353	postchoice01	dsQ	2	14.04744753	79.53243372
RH353	postchoice01	dsQ	2	20.67693162	65.4516096
RH353	postchoice01	dsQ	2	58.15379142	78.84567587
RH353	postchoice01	dsQ	2	77.05656744	80.41578861
RH353	postchoice01	dsQ	2	47.65529926	66.94076019
RH353	postchoice01	dsQ	2	21.41625584	64.91842924
RH353	postchoice01	dsQ	2	11.89741152	68.66949656
RH353	postchoice01	dsQ	2	21.76832828	59.40115447
RH353	postchoice01	dsQ	3	66.51607713	79.72388751
RH353	postchoice01	dsQ	3	88.55430426	85.58945111
RH353	postchoice01	dsQ	3	22.49394828	66.15005295
RH353	postchoice01	dsQ	3	25.70250437	71.28355865
RH353	postchoice01	dsQ	3	34.9201421	55.10063734
RH353	postchoice01	dsQ	3	41.27174839	60.6654836
RH353	postchoice01	dsQ	3	24.27449567	85.34973646
RH353	postchoice01	dsQ	3	26.91997072	75.22560797
RH353	postchoice01	dsQ	3	10.38159233	64.0765366
RH353	postchoice01	dsQ	3	22.32621734	54.86504126
RH353	postchoice01	dsQ	3	30.1511396	56.65325068
RH353	postchoice01	dsQ	3	29.1323392	65.27872805
RH353	postchoice01	dsQ	3	28.11918252	85.08882971
RH353	postchoice01	dsQ	3	24.14094691	83.47734996
RH353	postchoice01	dsQ	3	28.65818971	56.27699026
RH353	postchoice01	dsQ	3	31.64504947	60.25830176
RH353	postchoice01	dsQ	3	16.57237137	58.73257648
RH353	postchoice01	dsQ	3	18.57021651	55.62292988
RH374	postchoice01	dsQ	4	70.38738881	73.65260871
RH374	postchoice01	dsQ	4	106.4956067	76.18535981
RH374	postchoice01	dsQ	4	19.6309626	81.96719067
RH374	postchoice01	dsQ	4	9.702948837	75.70517682
RH374	postchoice01	dsQ	4	16.35974591	85.08040084
RH374	postchoice01	dsQ	4	29.65612126	78.52851444
RH374	postchoice01	dsQ	4	45.98884409	77.89153148
RH374	postchoice01	dsQ	4	25.88126747	80.20503481
RH374	postchoice01	dsQ	4	26.24569221	79.64028966
RH374	postchoice01	dsQ	4	15.63139039	70.73036064
RH374	postchoice01	dsQ	4	9.984392781	68.75271216
RH374	postchoice01	dsQ	4	13.38642512	74.10151559
RH374	postchoice01	dsQ	4	7.809977993	72.42750238
RH374	postchoice01	dsQ	4	11.80434036	70.73692199
RH374	postchoice01	dsQ	4	17.47401928	59.24358908
RH374	postchoice01	dsQ	4	29.77245765	86.98090096
RH374	postchoice01	dsQ	4	40.92223778	72.90369582
RH374	postchoice01	dsQ	4	55.59096138	68.72425813
RH374	postchoice01	dsQ	5	17.02090846	70.15689919
RH374	postchoice01	dsQ	5	26.59550278	61.87507456
RH374	postchoice01	dsQ	5	32.8067354	64.98904739
RH374	postchoice01	dsQ	5	22.20876166	74.66596533
RH374	postchoice01	dsQ	5	12.96078315	73.46514088
RH374	postchoice01	dsQ	5	18.93435044	69.15951215
RH374	postchoice01	dsQ	5	29.62592715	58.47692376
RH374	postchoice01	dsQ	5	18.73017734	52.73511459
RH374	postchoice01	dsQ	5	46.37721911	75.75114225
RH374	postchoice01	dsQ	5	23.35677384	67.50623208
RH374	postchoice01	dsQ	5	30.19778623	75.01020822
RH374	postchoice01	dsQ	5	19.7528556	77.7703424
RH374	postchoice01	dsQ	5	28.8505637	64.20853138
RH374	postchoice01	dsQ	5	27.86562097	53.26836633
RH374	postchoice01	dsQ	5	16.18785685	59.4048968
RH374	postchoice01	dsQ	5	22.45814384	72.64489696
RH374	postchoice01	dsQ	5	25.0305295	68.20453066
RH374	postchoice01	dsQ	5	23.4089466	51.4719332
RH374	postchoice01	dsQ	5	15.7762196	49.0772444
RH374	postchoice01	dsQ	5	21.05438755	68.02731656
RH374	postchoice01	dsQ	5	30.09335212	53.25766601
RH374	postchoice01	dsQ	5	30.46315088	45.76521924
RH374	postchoice01	dsQ	5	29.95889891	45.91152042
RH374	postchoice01	dsQ	5	21.38323845	58.11945615
RH374	postchoice01	dsQ	5	15.9437558	62.43233177
RH374	postchoice01	dsQ	5	40.70003418	54.61037172
RH374	postchoice01	dsQ	5	33.55388467	69.14029019
RH374	postchoice01	dsQ	5	22.85029336	66.11454167
RH375	postchoice01	dsQ	6	37.1878983	80.99480179
RH375	postchoice01	dsQ	6	25.32596486	73.30668582
RH375	postchoice01	dsQ	6	15.30358323	71.21852486
RH375	postchoice01	dsQ	6	46.28005222	81.90511141
RH375	postchoice01	dsQ	6	24.14213	71.74461557
RH375	postchoice01	dsQ	6	18.60493944	88.00608436
RH375	postchoice01	dsQ	6	14.9077848	74.33186357
RH375	postchoice01	dsQ	6	16.62316797	83.54649765
RH375	postchoice01	dsQ	7	132.0433395	81.88039398
RH375	postchoice01	dsQ	7	27.55391548	80.24996916
RH375	postchoice01	dsQ	7	24.96718141	60.5517895
RH375	postchoice01	dsQ	7	52.76903327	77.18824102
RH375	postchoice01	dsQ	7	28.32098798	82.48113648
RH375	postchoice01	dsQ	7	14.9246444	78.45854527
RH375	postchoice01	dsQ	7	24.322485	59.93437387
RH375	postchoice01	dsQ	7	25.89623329	69.12210739
RH375	postchoice01	dsQ	7	29.36510739	66.13088284
RH456	postchoice01	dsQ	8	54.61486709	79.78679484
RH456	postchoice01	dsQ	8	53.09358753	80.3744187
RH456	postchoice01	dsQ	8	38.11442704	88.69005357
RH456	postchoice01	dsQ	8	23.33908891	68.33223754
RH456	postchoice01	dsQ	8	37.64231534	79.41281256
RH456	postchoice01	dsQ	8	9.343209137	69.76178203
RH456	postchoice01	dsQ	8	28.98857306	59.67306358
RH456	postchoice01	dsQ	8	30.90385158	64.08730464
RH456	postchoice01	dsQ	8	18.20273301	79.18459428
RH456	postchoice01	dsQ	8	13.82793232	66.26504343
RH456	postchoice01	dsQ	8	53.47078838	88.94685503
RH456	postchoice01	dsQ	8	60.21723104	85.48165734
RH456	postchoice01	dsQ	9	45.11446492	85.6008221
RH456	postchoice01	dsQ	9	85.81113412	86.87344575
RH456	postchoice01	dsQ	9	69.47014255	87.99061139
RH456	postchoice01	dsQ	9	44.11390843	79.48298238
RH456	postchoice01	dsQ	9	27.35544977	63.58527557
RH456	postchoice01	dsQ	9	32.49274181	76.73202417
RH456	postchoice01	dsQ	9	27.53709577	72.62523632
RH456	postchoice01	dsQ	9	45.65164536	75.64738834
RH456	postchoice01	dsQ	9	30.45052971	61.43422205
RH456	postchoice01	dsQ	9	6.2864651	70.93390542
RH456	postchoice01	dsQ	9	12.89790038	77.1951845
RH456	postchoice01	dsQ	9	19.93532516	58.7624878
RH456	postchoice01	dsQ	9	11.89551061	68.31324972
RH456	postchoice01	dsQ	9	11.0420566	68.87365955
RH445	postchoice01	dsQ	10	151.5144415	88.97160854
RH445	postchoice01	dsQ	10	79.1781997	85.03666499
RH445	postchoice01	dsQ	10	101.19381	76.9468997
RH445	postchoice01	dsQ	10	86.15053456	80.95607886
RH445	postchoice01	dsQ	10	51.90173245	74.27650774
RH445	postchoice01	dsQ	10	38.40101489	86.07130023
RH445	postchoice01	dsQ	10	44.51325398	80.89276154
RH445	postchoice01	dsQ	10	39.94793527	76.47391122
RH445	postchoice01	dsQ	10	28.67960909	77.23285811
RH445	postchoice01	dsQ	10	13.42305754	81.23606403
RH445	postchoice01	dsQ	10	46.24686839	81.18235995
RH445	postchoice01	dsQ	10	45.37806184	82.43944206
RH445	postchoice01	dsQ	10	37.58676712	73.31982004
RH445	postchoice01	dsQ	10	29.94531558	86.91716459
RH445	postchoice01	dsQ	10	6.953470225	73.32772627
RH445	postchoice01	dsQ	11	94.42042311	76.98159395
RH445	postchoice01	dsQ	11	33.24981812	91.08700211
RH445	postchoice01	dsQ	11	47.77182971	75.32633458
RH445	postchoice01	dsQ	11	58.32192224	79.25538479
RH445	postchoice01	dsQ	11	41.33317811	88.02504215
RH445	postchoice01	dsQ	11	68.43840915	78.62438534
RH445	postchoice01	dsQ	11	47.24133271	72.73702464
RH445	postchoice01	dsQ	11	38.87681815	78.76433835
RH445	postchoice01	dsQ	11	14.48241354	70.76189738
RH445	postchoice01	dsQ	11	34.62033852	82.22101009
RH445	postchoice01	dsQ	11	24.00084225	73.58730821
RH445	postchoice01	dsQ	11	56.09103397	65.06697638
RH445	postchoice01	dsQ	11	18.00942269	82.12063674
RH445	postchoice01	dsQ	11	38.75325718	79.92367487
RH445	postchoice01	dsQ	11	56.96748191	82.11612143
RH377	postchoice01	dsQ	12	31.8302805	77.23653517
RH377	postchoice01	dsQ	12	78.07167149	73.29035589
RH377	postchoice01	dsQ	12	22.35294756	77.81092956
RH377	postchoice01	dsQ	12	42.89751834	76.85723772
RH377	postchoice01	dsQ	12	17.22920249	64.75795411
RH377	postchoice01	dsQ	12	18.75486785	57.01271286
RH377	postchoice01	dsQ	12	22.95876719	64.39591295
RH377	postchoice01	dsQ	12	11.38386146	61.85598379
RH377	postchoice01	dsQ	12	25.90900398	63.67253141
RH377	postchoice01	dsQ	12	26.19111326	75.74200436
RH377	postchoice01	dsQ	12	30.91296347	69.08212799
RH377	postchoice01	dsQ	12	35.7177521	59.53094197
RH377	postchoice01	dsQ	12	28.62860259	58.23088706
RH377	postchoice01	dsQ	12	20.23720809	76.26841789
RH377	postchoice01	dsQ	12	32.93884942	75.19289647
RH377	postchoice01	dsQ	12	11.00258952	83.57356742
RH377	postchoice01	dsQ	12	37.16379784	71.17914126
RH377	postchoice01	dsQ	12	22.0708935	64.64876836
RH377	postchoice01	dsQ	12	26.69797384	90.59700612
RH377	postchoice01	dsQ	12	28.53129891	83.11284444
RH377	postchoice01	dsQ	12	31.37779632	40.56525083
RH377	postchoice01	dsQ	12	23.36771931	57.2462155
RH377	postchoice01	dsQ	12	29.27957006	73.15763681
RH377	postchoice01	dsQ	12	13.9988677	64.87005715
RH377	postchoice01	dsQ	12	31.50138851	65.76845702
RH377	postchoice01	dsQ	12	47.02696587	69.07319702
RH377	postchoice01	dsQ	12	24.63232294	49.87201886
RH377	postchoice01	dsQ	12	24.81437637	61.01135996
RH377	postchoice01	dsQ	12	34.82389926	73.43227242
RH377	postchoice01	dsQ	12	26.20535007	65.68055567
RH377	postchoice01	dsQ	12	10.04813437	60.59063702
RH377	postchoice01	dsQ	12	16.47451547	68.62292305
RH377	postchoice01	dsQ	12	16.72924265	92.17806833
RH377	postchoice01	dsQ	12	29.34765867	72.03150233
RH377	postchoice01	dsQ	12	23.80109788	66.82545119
RH377	postchoice01	dsQ	12	38.83613949	78.80243924
RH377	postchoice01	dsQ	12	54.76981939	70.24910851
RH377	postchoice01	dsQ	12	40.13459501	60.697432
RH377	postchoice01	dsQ	13	20.18456255	64.8906928
RH377	postchoice01	dsQ	13	26.48530173	64.63396721
RH377	postchoice01	dsQ	13	91.81212365	51.12781454
RH377	postchoice01	dsQ	13	95.53805719	50.81276361
RH377	postchoice01	dsQ	13	62.22784942	48.12127388
RH377	postchoice01	dsQ	13	23.00281221	52.30866135
RH377	postchoice01	dsQ	13	25.7696975	44.07913246
RH377	postchoice01	dsQ	13	10.99262487	40.3516028
RH377	postchoice01	dsQ	13	31.64233091	53.23467617
RH377	postchoice01	dsQ	13	43.1074329	75.32129661
RH377	postchoice01	dsQ	13	12.09714736	67.06757005
RH377	postchoice01	dsQ	13	11.18054736	66.37274234
RH377	postchoice01	dsQ	13	15.60233857	76.00349631
RH377	postchoice01	dsQ	13	22.41326748	63.59933484
RH377	postchoice01	dsQ	13	12.06477496	60.86259399
RH377	postchoice01	dsQ	13	23.58469801	67.82840049
RH377	postchoice01	dsQ	13	15.71730168	60.36461179
RH377	postchoice01	dsQ	13	20.36216901	57.04167236
RH377	postchoice01	dsQ	13	28.85093233	51.17139771
RH377	postchoice01	dsQ	13	33.95392414	46.23572364
RH377	postchoice01	dsQ	13	13.64560625	46.99340744
RH377	postchoice01	dsQ	13	33.2084747	75.43571124
RH377	postchoice01	dsQ	13	59.38762945	70.34119566
RH377	postchoice01	dsQ	13	55.85906399	74.81978733
RH377	postchoice01	dsQ	13	68.72867907	62.14346093
RH377	postchoice01	dsQ	13	34.39548895	50.33111792
RH377	postchoice01	dsQ	13	28.81674223	75.29615564
RH377	postchoice01	dsQ	13	25.85339302	48.94170092
RH377	postchoice01	dsQ	13	29.70528142	52.0910672
RH377	postchoice01	dsQ	13	33.84832751	48.17040761
RH377	postchoice01	dsQ	13	37.6048637	56.63820291
RH377	postchoice01	dsQ	13	29.42349712	45.59529201
RH377	postchoice01	dsQ	13	38.91853989	42.53296436
RH377	postchoice01	dsQ	13	40.89844794	56.62775058
RH377	postchoice01	dsQ	13	43.15662122	48.93413963
RH377	postchoice01	dsQ	13	16.0415471	47.22972336
RH377	postchoice01	dsQ	13	18.37900911	49.43253793
RH377	postchoice01	dsQ	13	28.86603212	51.93963484
RH377	postchoice01	dsQ	13	22.68288125	43.68893621
RH365	postchoice12	ddQ	0	45.93691246	79.74751057
RH365	postchoice12	ddQ	0	71.99071418	76.12141282
RH365	postchoice12	ddQ	0	22.67740575	85.56860448
RH365	postchoice12	ddQ	0	25.08910695	79.13863162
RH365	postchoice12	ddQ	0	20.90250477	74.0721163
RH365	postchoice12	ddQ	1	16.73562767	57.86512785
RH365	postchoice12	ddQ	1	55.34235226	66.27484133
RH365	postchoice12	ddQ	1	79.69005897	63.68801327
RH365	postchoice12	ddQ	1	50.21702107	66.09235471
RH365	postchoice12	ddQ	1	101.1015578	62.359486
RH365	postchoice12	ddQ	1	32.44054451	69.75472955
RH365	postchoice12	ddQ	1	50.71708467	70.58704656
RH365	postchoice12	ddQ	1	47.04098122	77.94648761
RH365	postchoice12	ddQ	1	22.85758142	76.66077569
RH365	postchoice12	ddQ	1	26.64014287	74.8234161
RH365	postchoice12	ddQ	1	22.76679432	70.95447234
RH365	postchoice12	ddQ	1	21.92097152	58.95068914
RH365	postchoice12	ddQ	1	16.53077726	61.676946
RH365	postchoice12	ddQ	1	13.91587226	65.64448692
RH365	postchoice12	ddQ	1	15.98641977	74.26479678
RH365	postchoice12	ddQ	1	27.92894106	77.08958464
RH365	postchoice12	ddQ	1	21.69705268	74.84880904
RH365	postchoice12	ddQ	1	32.09254187	72.93349133
RH365	postchoice12	ddQ	1	29.26663186	67.8454194
RH365	postchoice12	ddQ	1	33.84986822	81.6760375
RH365	postchoice12	ddQ	1	16.97324513	61.29199993
RH353	postchoice12	ddQ	2	22.16196176	47.62720029
RH353	postchoice12	ddQ	2	42.20364035	63.42351411
RH353	postchoice12	ddQ	2	93.0440469	65.96849516
RH353	postchoice12	ddQ	2	36.01517374	66.33677124
RH353	postchoice12	ddQ	2	37.87284997	54.39283205
RH353	postchoice12	ddQ	2	16.22144374	59.99359392
RH353	postchoice12	ddQ	2	24.56631853	60.51988926
RH353	postchoice12	ddQ	2	21.55863022	47.04786559
RH353	postchoice12	ddQ	2	14.04744753	69.5297879
RH353	postchoice12	ddQ	2	20.67693162	60.94134354
RH353	postchoice12	ddQ	2	58.15379142	74.07918905
RH353	postchoice12	ddQ	2	77.05656744	64.41519586
RH353	postchoice12	ddQ	2	47.65529926	62.8267202
RH353	postchoice12	ddQ	2	21.41625584	46.6819398
RH353	postchoice12	ddQ	2	11.89741152	65.75530226
RH353	postchoice12	ddQ	2	21.76832828	71.23485187
RH353	postchoice12	ddQ	3	15.95343713	76.71040891
RH353	postchoice12	ddQ	3	66.51607713	79.03426774
RH353	postchoice12	ddQ	3	88.55430426	77.73738127
RH353	postchoice12	ddQ	3	22.49394828	62.00522207
RH353	postchoice12	ddQ	3	25.70250437	65.95560404
RH353	postchoice12	ddQ	3	34.9201421	62.99462244
RH353	postchoice12	ddQ	3	41.27174839	58.20204184
RH353	postchoice12	ddQ	3	24.27449567	70.73505052
RH353	postchoice12	ddQ	3	26.91997072	71.42390789
RH353	postchoice12	ddQ	3	10.38159233	48.9508229
RH353	postchoice12	ddQ	3	22.32621734	50.84731815
RH353	postchoice12	ddQ	3	30.1511396	64.00878602
RH353	postchoice12	ddQ	3	29.1323392	62.36853365
RH353	postchoice12	ddQ	3	28.65818971	44.61736138
RH353	postchoice12	ddQ	3	31.64504947	39.49925541
RH353	postchoice12	ddQ	3	16.57237137	38.94055165
RH353	postchoice12	ddQ	3	18.57021651	41.53686829
RH374	postchoice12	ddQ	4	70.38738881	78.50803827
RH374	postchoice12	ddQ	4	106.4956067	83.53355102
RH374	postchoice12	ddQ	4	19.6309626	84.36764583
RH374	postchoice12	ddQ	4	9.702948837	73.02505206
RH374	postchoice12	ddQ	4	16.35974591	83.61260029
RH374	postchoice12	ddQ	4	29.92629653	89.5204602
RH374	postchoice12	ddQ	4	29.65612126	82.19344762
RH374	postchoice12	ddQ	4	36.42271279	74.97833773
RH374	postchoice12	ddQ	4	20.56073421	81.54185839
RH374	postchoice12	ddQ	4	15.63139039	84.21746263
RH374	postchoice12	ddQ	4	9.984392781	87.6634793
RH374	postchoice12	ddQ	4	13.38642512	80.4367049
RH374	postchoice12	ddQ	4	20.93032643	81.29246057
RH374	postchoice12	ddQ	4	7.809977993	61.84019655
RH374	postchoice12	ddQ	4	11.80434036	77.75334474
RH374	postchoice12	ddQ	4	17.47401928	63.4825158
RH374	postchoice12	ddQ	4	24.97015528	72.1746217
RH374	postchoice12	ddQ	4	40.92223778	71.13342317
RH374	postchoice12	ddQ	4	55.59096138	65.64361282
RH374	postchoice12	ddQ	5	17.02090846	65.18091132
RH374	postchoice12	ddQ	5	26.59550278	60.41400222
RH374	postchoice12	ddQ	5	32.8067354	78.03609522
RH374	postchoice12	ddQ	5	29.62592715	64.18793292
RH374	postchoice12	ddQ	5	18.73017734	57.07749512
RH374	postchoice12	ddQ	5	46.37721911	69.41154837
RH374	postchoice12	ddQ	5	23.35677384	73.58411247
RH374	postchoice12	ddQ	5	30.19778623	84.1278778
RH374	postchoice12	ddQ	5	28.8505637	64.90863094
RH374	postchoice12	ddQ	5	27.86562097	59.86485245
RH374	postchoice12	ddQ	5	16.18785685	54.79007645
RH374	postchoice12	ddQ	5	22.45814384	68.37098887
RH374	postchoice12	ddQ	5	25.0305295	77.06270379
RH374	postchoice12	ddQ	5	23.4089466	56.62025912
RH374	postchoice12	ddQ	5	15.7762196	55.9880884
RH374	postchoice12	ddQ	5	21.05438755	73.20960282
RH374	postchoice12	ddQ	5	30.09335212	76.33892795
RH374	postchoice12	ddQ	5	30.46315088	76.07580802
RH374	postchoice12	ddQ	5	29.95889891	60.00991073
RH374	postchoice12	ddQ	5	21.38323845	55.1652223
RH374	postchoice12	ddQ	5	15.9437558	64.43577521
RH374	postchoice12	ddQ	5	40.70003418	66.31391643
RH374	postchoice12	ddQ	5	33.55388467	64.60592074
RH374	postchoice12	ddQ	5	22.85029336	61.75929003
RH375	postchoice12	ddQ	6	101.7898945	87.70684995
RH375	postchoice12	ddQ	6	63.62362084	80.43089088
RH375	postchoice12	ddQ	6	15.30358323	80.22967474
RH375	postchoice12	ddQ	6	11.16908093	83.73429058
RH375	postchoice12	ddQ	6	14.9077848	70.96112567
RH375	postchoice12	ddQ	6	16.62316797	84.01284901
RH375	postchoice12	ddQ	7	132.0433395	73.86425513
RH375	postchoice12	ddQ	7	37.34989759	58.44399868
RH375	postchoice12	ddQ	7	39.34683184	86.62036495
RH375	postchoice12	ddQ	7	24.96718141	82.96757369
RH375	postchoice12	ddQ	7	52.76903327	88.80773553
RH375	postchoice12	ddQ	7	28.32098798	93.40784933
RH375	postchoice12	ddQ	7	24.322485	82.51953384
RH375	postchoice12	ddQ	7	25.89623329	84.02192205
RH375	postchoice12	ddQ	7	13.39700689	61.6984767
RH375	postchoice12	ddQ	7	29.36510739	74.80365425
RH456	postchoice12	ddQ	8	23.33908891	81.56983955
RH456	postchoice12	ddQ	8	9.343209137	78.87013474
RH456	postchoice12	ddQ	8	28.98857306	79.77996594
RH456	postchoice12	ddQ	8	30.90385158	79.24309184
RH456	postchoice12	ddQ	9	45.11446492	88.55389901
RH456	postchoice12	ddQ	9	124.6140028	69.30520134
RH456	postchoice12	ddQ	9	44.11390843	77.64006062
RH456	postchoice12	ddQ	9	27.35544977	85.78789974
RH456	postchoice12	ddQ	9	32.49274181	72.87925985
RH456	postchoice12	ddQ	9	27.53709577	100.3287741
RH456	postchoice12	ddQ	9	45.65164536	83.74763576
RH456	postchoice12	ddQ	9	30.45052971	71.71182842
RH456	postchoice12	ddQ	9	6.2864651	83.54543858
RH456	postchoice12	ddQ	9	12.89790038	72.38637698
RH456	postchoice12	ddQ	9	19.93532516	64.44790649
RH456	postchoice12	ddQ	9	11.89551061	76.96463184
RH456	postchoice12	ddQ	9	11.0420566	68.14386791
RH445	postchoice12	ddQ	10	50.43004752	67.2936039
RH445	postchoice12	ddQ	10	38.77307035	83.8135663
RH445	postchoice12	ddQ	10	151.5144415	71.17065315
RH445	postchoice12	ddQ	10	79.1781997	73.00590135
RH445	postchoice12	ddQ	10	101.19381	80.41976964
RH445	postchoice12	ddQ	10	86.15053456	71.58494155
RH445	postchoice12	ddQ	10	51.90173245	79.27051134
RH445	postchoice12	ddQ	10	61.30842551	71.5130712
RH445	postchoice12	ddQ	10	83.09859334	77.97327187
RH445	postchoice12	ddQ	10	38.40101489	72.63907317
RH445	postchoice12	ddQ	10	44.51325398	66.34090285
RH445	postchoice12	ddQ	10	39.94793527	71.9496301
RH445	postchoice12	ddQ	10	28.67960909	81.5110409
RH445	postchoice12	ddQ	10	13.42305754	78.08704437
RH445	postchoice12	ddQ	10	46.24686839	73.8447541
RH445	postchoice12	ddQ	10	45.37806184	73.64687581
RH445	postchoice12	ddQ	10	37.58676712	67.15430314
RH445	postchoice12	ddQ	10	29.94531558	82.40135717
RH445	postchoice12	ddQ	10	6.953470225	77.40290079
RH445	postchoice12	ddQ	10	56.47510016	80.0010994
RH445	postchoice12	ddQ	11	94.42042311	74.93185336
RH445	postchoice12	ddQ	11	82.04131513	81.04278344
RH445	postchoice12	ddQ	11	75.9645175	72.72206733
RH445	postchoice12	ddQ	11	33.24981812	65.94783357
RH445	postchoice12	ddQ	11	47.77182971	74.05961987
RH445	postchoice12	ddQ	11	58.32192224	81.80672357
RH445	postchoice12	ddQ	11	41.33317811	93.9081672
RH445	postchoice12	ddQ	11	47.24133271	78.51745695
RH445	postchoice12	ddQ	11	38.87681815	73.90672024
RH445	postchoice12	ddQ	11	14.48241354	74.24983458
RH445	postchoice12	ddQ	11	34.62033852	68.32128575
RH445	postchoice12	ddQ	11	24.00084225	72.79457822
RH445	postchoice12	ddQ	11	56.09103397	72.07962183
RH445	postchoice12	ddQ	11	18.00942269	70.83245183
RH445	postchoice12	ddQ	11	38.75325718	75.28918458
RH445	postchoice12	ddQ	11	56.96748191	84.38990497
RH377	postchoice12	ddQ	12	31.8302805	62.12579165
RH377	postchoice12	ddQ	12	73.19112134	60.24224195
RH377	postchoice12	ddQ	12	36.88019574	73.76614626
RH377	postchoice12	ddQ	12	78.07167149	68.5301376
RH377	postchoice12	ddQ	12	22.35294756	72.12568992
RH377	postchoice12	ddQ	12	42.89751834	80.04844267
RH377	postchoice12	ddQ	12	17.22920249	61.23668409
RH377	postchoice12	ddQ	12	18.75486785	65.70825921
RH377	postchoice12	ddQ	12	22.95876719	65.69938477
RH377	postchoice12	ddQ	12	11.38386146	69.46418988
RH377	postchoice12	ddQ	12	25.90900398	68.7757348
RH377	postchoice12	ddQ	12	26.19111326	65.13173388
RH377	postchoice12	ddQ	12	30.91296347	72.31787917
RH377	postchoice12	ddQ	12	35.7177521	63.13529241
RH377	postchoice12	ddQ	12	28.62860259	73.00866419
RH377	postchoice12	ddQ	12	20.23720809	63.80902869
RH377	postchoice12	ddQ	12	32.93884942	62.86964571
RH377	postchoice12	ddQ	12	11.00258952	62.07605193
RH377	postchoice12	ddQ	12	37.16379784	66.68633817
RH377	postchoice12	ddQ	12	22.0708935	70.38060738
RH377	postchoice12	ddQ	12	31.37779632	59.9842572
RH377	postchoice12	ddQ	12	23.36771931	69.35136432
RH377	postchoice12	ddQ	12	29.27957006	79.61858156
RH377	postchoice12	ddQ	12	13.9988677	76.85070489
RH377	postchoice12	ddQ	12	31.50138851	72.11336694
RH377	postchoice12	ddQ	12	24.63232294	59.0153087
RH377	postchoice12	ddQ	12	24.81437637	71.10359374
RH377	postchoice12	ddQ	12	34.82389926	67.3003958
RH377	postchoice12	ddQ	12	26.20535007	52.83945009
RH377	postchoice12	ddQ	12	10.04813437	61.87823821
RH377	postchoice12	ddQ	12	16.47451547	65.30639995
RH377	postchoice12	ddQ	12	23.80109788	57.60126756
RH377	postchoice12	ddQ	12	38.83613949	67.55546811
RH377	postchoice12	ddQ	12	54.76981939	69.94389776
RH377	postchoice12	ddQ	12	40.13459501	72.88234857
RH377	postchoice12	ddQ	13	20.18456255	56.89125467
RH377	postchoice12	ddQ	13	26.48530173	79.63480615
RH377	postchoice12	ddQ	13	91.81212365	73.12108152
RH377	postchoice12	ddQ	13	95.53805719	62.43545779
RH377	postchoice12	ddQ	13	62.22784942	62.76998232
RH377	postchoice12	ddQ	13	23.00281221	48.6606707
RH377	postchoice12	ddQ	13	25.7696975	43.66305044
RH377	postchoice12	ddQ	13	10.99262487	56.11452809
RH377	postchoice12	ddQ	13	31.64233091	65.39556412
RH377	postchoice12	ddQ	13	43.1074329	61.33900071
RH377	postchoice12	ddQ	13	12.09714736	60.12828252
RH377	postchoice12	ddQ	13	11.18054736	65.30213108
RH377	postchoice12	ddQ	13	15.60233857	64.91343673
RH377	postchoice12	ddQ	13	22.41326748	65.98045346
RH377	postchoice12	ddQ	13	12.06477496	61.72352706
RH377	postchoice12	ddQ	13	23.58469801	60.23670978
RH377	postchoice12	ddQ	13	15.71730168	54.88827716
RH377	postchoice12	ddQ	13	20.36216901	52.54587149
RH377	postchoice12	ddQ	13	28.85093233	51.01207467
RH377	postchoice12	ddQ	13	33.95392414	54.71010405
RH377	postchoice12	ddQ	13	13.64560625	58.83020565
RH377	postchoice12	ddQ	13	59.38762945	74.56151118
RH377	postchoice12	ddQ	13	55.85906399	67.56378028
RH377	postchoice12	ddQ	13	68.72867907	62.45726798
RH377	postchoice12	ddQ	13	34.39548895	55.40834339
RH377	postchoice12	ddQ	13	28.81674223	62.29186304
RH377	postchoice12	ddQ	13	25.85339302	52.40558946
RH377	postchoice12	ddQ	13	29.70528142	56.71509244
RH377	postchoice12	ddQ	13	33.84832751	51.8472908
RH377	postchoice12	ddQ	13	37.6048637	46.07654965
RH377	postchoice12	ddQ	13	29.42349712	50.33127823
RH377	postchoice12	ddQ	13	38.91853989	61.84818437
RH377	postchoice12	ddQ	13	40.89844794	64.17077114
RH377	postchoice12	ddQ	13	43.15662122	54.97628478
RH377	postchoice12	ddQ	13	16.0415471	57.70099703
RH377	postchoice12	ddQ	13	18.37900911	54.20045774
RH377	postchoice12	ddQ	13	28.86603212	47.34869849
RH377	postchoice12	ddQ	13	22.68288125	43.50713941
RH365	postchoice12	dQch	0	44.99435548	85.00230735
RH365	postchoice12	dQch	0	42.33419899	78.53527806
RH365	postchoice12	dQch	0	38.88780067	80.26930282
RH365	postchoice12	dQch	0	28.74514163	85.97989485
RH365	postchoice12	dQch	0	37.359187	83.11699568
RH365	postchoice12	dQch	0	34.63820414	82.28751903
RH365	postchoice12	dQch	1	79.69005897	96.91839497
RH365	postchoice12	dQch	1	50.21702107	78.43014378
RH365	postchoice12	dQch	1	32.44054451	93.29698477
RH365	postchoice12	dQch	1	22.85758142	68.72303012
RH365	postchoice12	dQch	1	21.92097152	68.94028838
RH365	postchoice12	dQch	1	16.53077726	64.15379335
RH365	postchoice12	dQch	1	13.91587226	71.37159475
RH365	postchoice12	dQch	1	15.98641977	71.45728309
RH365	postchoice12	dQch	1	32.09254187	81.34339112
RH365	postchoice12	dQch	1	29.26663186	73.89443924
RH365	postchoice12	dQch	1	16.97324513	74.07078826
RH353	postchoice12	dQch	2	37.87284997	61.74157773
RH353	postchoice12	dQch	2	16.22144374	71.99426666
RH353	postchoice12	dQch	2	24.56631853	67.1509906
RH353	postchoice12	dQch	2	21.55863022	51.35016851
RH353	postchoice12	dQch	2	14.04744753	88.68883224
RH353	postchoice12	dQch	2	20.67693162	83.81418594
RH353	postchoice12	dQch	2	47.65529926	83.96883195
RH353	postchoice12	dQch	2	21.41625584	53.33169493
RH353	postchoice12	dQch	2	11.89741152	69.49329939
RH353	postchoice12	dQch	2	21.76832828	69.27214072
RH353	postchoice12	dQch	3	25.70250437	77.13115988
RH353	postchoice12	dQch	3	34.9201421	76.53733907
RH353	postchoice12	dQch	3	41.27174839	63.46245343
RH353	postchoice12	dQch	3	24.27449567	79.01482925
RH353	postchoice12	dQch	3	26.91997072	82.39562483
RH353	postchoice12	dQch	3	10.38159233	73.28322681
RH353	postchoice12	dQch	3	22.32621734	58.58561711
RH353	postchoice12	dQch	3	30.1511396	68.71022364
RH353	postchoice12	dQch	3	29.1323392	70.7586897
RH353	postchoice12	dQch	3	28.65818971	55.08189495
RH353	postchoice12	dQch	3	31.64504947	59.50210505
RH353	postchoice12	dQch	3	16.57237137	54.66663966
RH353	postchoice12	dQch	3	18.57021651	58.90672129
RH374	postchoice12	dQch	4	19.6309626	82.88927782
RH374	postchoice12	dQch	4	9.702948837	66.7040668
RH374	postchoice12	dQch	4	29.65612126	71.6693782
RH374	postchoice12	dQch	4	15.63139039	82.00629077
RH374	postchoice12	dQch	4	9.984392781	86.66395232
RH374	postchoice12	dQch	4	13.38642512	80.93027584
RH374	postchoice12	dQch	4	7.809977993	64.96772308
RH374	postchoice12	dQch	4	11.80434036	80.38845634
RH374	postchoice12	dQch	4	17.47401928	69.35761494
RH374	postchoice12	dQch	4	40.92223778	88.32755785
RH374	postchoice12	dQch	5	26.59550278	66.76415843
RH374	postchoice12	dQch	5	32.8067354	57.08106903
RH374	postchoice12	dQch	5	29.62592715	59.59048585
RH374	postchoice12	dQch	5	18.73017734	57.53318977
RH374	postchoice12	dQch	5	28.8505637	71.53277374
RH374	postchoice12	dQch	5	27.86562097	78.07361441
RH374	postchoice12	dQch	5	16.18785685	69.77217585
RH374	postchoice12	dQch	5	23.4089466	61.64219994
RH374	postchoice12	dQch	5	15.7762196	55.98671271
RH374	postchoice12	dQch	5	21.05438755	68.83489648
RH374	postchoice12	dQch	5	30.09335212	47.54505924
RH374	postchoice12	dQch	5	30.46315088	70.33690555
RH374	postchoice12	dQch	5	29.95889891	58.66888796
RH374	postchoice12	dQch	5	21.38323845	54.48324438
RH374	postchoice12	dQch	5	15.9437558	69.86664783
RH374	postchoice12	dQch	5	40.70003418	52.04633667
RH375	postchoice12	dQch	6	15.30358323	76.68392475
RH375	postchoice12	dQch	6	24.14213	86.53792009
RH375	postchoice12	dQch	6	18.60493944	88.49820644
RH375	postchoice12	dQch	6	30.15130588	85.21145522
RH375	postchoice12	dQch	6	14.9077848	69.7565004
RH375	postchoice12	dQch	6	16.62316797	78.74621823
RH375	postchoice12	dQch	6	14.43180038	79.97767442
RH375	postchoice12	dQch	7	27.55391548	76.4842859
RH375	postchoice12	dQch	7	24.96718141	76.04504811
RH375	postchoice12	dQch	7	52.76903327	80.05814775
RH375	postchoice12	dQch	7	28.32098798	72.33721908
RH375	postchoice12	dQch	7	14.9246444	71.69773608
RH375	postchoice12	dQch	7	24.322485	77.25464736
RH375	postchoice12	dQch	7	25.89623329	80.014569
RH375	postchoice12	dQch	7	13.39700689	83.66981163
RH375	postchoice12	dQch	7	29.36510739	65.21261879
RH456	postchoice12	dQch	8	23.33908891	75.97501116
RH456	postchoice12	dQch	8	9.343209137	65.04167197
RH456	postchoice12	dQch	8	28.98857306	66.32988863
RH456	postchoice12	dQch	8	30.90385158	76.36379496
RH456	postchoice12	dQch	8	18.20273301	83.80327317
RH456	postchoice12	dQch	8	13.82793232	72.93323453
RH456	postchoice12	dQch	9	69.47014255	86.320414
RH456	postchoice12	dQch	9	44.11390843	79.44395598
RH456	postchoice12	dQch	9	81.40744517	85.25949804
RH456	postchoice12	dQch	9	53.77572396	73.41166543
RH456	postchoice12	dQch	9	27.35544977	81.65490065
RH456	postchoice12	dQch	9	32.49274181	74.6806378
RH456	postchoice12	dQch	9	27.53709577	88.41848206
RH456	postchoice12	dQch	9	45.65164536	89.52692744
RH456	postchoice12	dQch	9	30.45052971	72.68265056
RH456	postchoice12	dQch	9	6.2864651	74.72310354
RH456	postchoice12	dQch	9	12.89790038	76.46171946
RH456	postchoice12	dQch	9	19.93532516	60.18094035
RH456	postchoice12	dQch	9	11.89551061	59.57471327
RH456	postchoice12	dQch	9	11.0420566	71.63815667
RH445	postchoice12	dQch	10	61.30842551	85.77629723
RH445	postchoice12	dQch	10	44.51325398	83.05867847
RH445	postchoice12	dQch	10	39.94793527	85.11890735
RH445	postchoice12	dQch	10	28.67960909	95.82294896
RH445	postchoice12	dQch	10	13.42305754	81.15665182
RH445	postchoice12	dQch	10	46.24686839	81.4036132
RH445	postchoice12	dQch	10	45.37806184	78.15661068
RH445	postchoice12	dQch	10	37.58676712	77.81632423
RH445	postchoice12	dQch	10	29.94531558	81.92986689
RH445	postchoice12	dQch	10	6.953470225	74.32299419
RH445	postchoice12	dQch	11	14.48241354	77.34243602
RH445	postchoice12	dQch	11	34.62033852	82.14793183
RH445	postchoice12	dQch	11	24.00084225	89.74363402
RH445	postchoice12	dQch	11	56.09103397	83.95092091
RH445	postchoice12	dQch	11	18.00942269	85.32973292
RH445	postchoice12	dQch	11	38.75325718	68.05071501
RH377	postchoice12	dQch	12	18.75486785	76.98537787
RH377	postchoice12	dQch	12	22.95876719	72.50289011
RH377	postchoice12	dQch	12	11.38386146	79.12288599
RH377	postchoice12	dQch	12	25.90900398	77.77511578
RH377	postchoice12	dQch	12	26.19111326	83.83300119
RH377	postchoice12	dQch	12	30.91296347	72.90192002
RH377	postchoice12	dQch	12	35.7177521	73.55175891
RH377	postchoice12	dQch	12	28.62860259	61.5052644
RH377	postchoice12	dQch	12	20.23720809	67.80380637
RH377	postchoice12	dQch	12	22.0708935	72.98694407
RH377	postchoice12	dQch	12	31.37779632	54.03857732
RH377	postchoice12	dQch	12	23.36771931	80.94607427
RH377	postchoice12	dQch	12	29.27957006	88.91186141
RH377	postchoice12	dQch	12	13.9988677	65.03474782
RH377	postchoice12	dQch	12	24.63232294	58.43218108
RH377	postchoice12	dQch	12	26.20535007	80.63428412
RH377	postchoice12	dQch	12	16.47451547	68.96785837
RH377	postchoice12	dQch	12	23.80109788	60.6143523
RH377	postchoice12	dQch	12	38.83613949	83.22927162
RH377	postchoice12	dQch	12	54.76981939	75.23023521
RH377	postchoice12	dQch	12	40.13459501	55.61786351
RH377	postchoice12	dQch	13	25.7696975	63.84970183
RH377	postchoice12	dQch	13	10.99262487	72.15015519
RH377	postchoice12	dQch	13	31.64233091	70.27564716
RH377	postchoice12	dQch	13	12.06477496	83.99113212
RH377	postchoice12	dQch	13	15.71730168	42.9433302
RH377	postchoice12	dQch	13	20.36216901	55.3641133
RH377	postchoice12	dQch	13	28.85093233	52.71748052
RH377	postchoice12	dQch	13	33.95392414	43.34594435
RH377	postchoice12	dQch	13	13.64560625	73.08409285
RH377	postchoice12	dQch	13	59.38762945	67.81529637
RH377	postchoice12	dQch	13	55.85906399	68.9988094
RH377	postchoice12	dQch	13	34.39548895	55.25852089
RH377	postchoice12	dQch	13	25.85339302	70.7539739
RH377	postchoice12	dQch	13	29.70528142	70.67232204
RH377	postchoice12	dQch	13	33.84832751	71.80612246
RH377	postchoice12	dQch	13	37.6048637	67.4482815
RH377	postchoice12	dQch	13	29.42349712	64.17496687
RH377	postchoice12	dQch	13	38.91853989	58.87226574
RH377	postchoice12	dQch	13	40.89844794	73.71773763
RH377	postchoice12	dQch	13	43.15662122	71.14482809
RH377	postchoice12	dQch	13	16.0415471	53.34803638
RH377	postchoice12	dQch	13	18.37900911	59.24699737
RH377	postchoice12	dQch	13	28.86603212	73.61554337
RH377	postchoice12	dQch	13	22.68288125	53.48542228
RH365	postchoice12	dsQ	0	45.93691246	68.08058138
RH365	postchoice12	dsQ	0	55.48546287	81.02174586
RH365	postchoice12	dsQ	0	54.43439827	88.05477526
RH365	postchoice12	dsQ	0	42.33419899	76.5103774
RH365	postchoice12	dsQ	0	38.88780067	83.81737356
RH365	postchoice12	dsQ	0	28.74514163	86.01161133
RH365	postchoice12	dsQ	0	37.359187	81.97310502
RH365	postchoice12	dsQ	0	36.88506598	80.70687223
RH365	postchoice12	dsQ	0	25.08910695	88.01719525
RH365	postchoice12	dsQ	0	20.90250477	79.54252322
RH365	postchoice12	dsQ	0	19.69988986	88.49057876
RH365	postchoice12	dsQ	0	7.118744229	89.12225769
RH365	postchoice12	dsQ	0	34.63820414	78.96284693
RH365	postchoice12	dsQ	1	16.73562767	68.56145725
RH365	postchoice12	dsQ	1	50.21702107	74.53760895
RH365	postchoice12	dsQ	1	101.1015578	55.5382635
RH365	postchoice12	dsQ	1	32.44054451	65.61270385
RH365	postchoice12	dsQ	1	22.85758142	68.84485937
RH365	postchoice12	dsQ	1	26.64014287	70.70689998
RH365	postchoice12	dsQ	1	22.76679432	73.94630414
RH365	postchoice12	dsQ	1	21.92097152	59.3210517
RH365	postchoice12	dsQ	1	16.53077726	54.12136193
RH365	postchoice12	dsQ	1	13.91587226	70.96700625
RH365	postchoice12	dsQ	1	15.98641977	64.13227442
RH365	postchoice12	dsQ	1	27.92894106	85.25866188
RH365	postchoice12	dsQ	1	21.69705268	74.89239941
RH365	postchoice12	dsQ	1	32.09254187	72.19440534
RH365	postchoice12	dsQ	1	29.26663186	72.52982288
RH365	postchoice12	dsQ	1	33.84986822	79.94731412
RH365	postchoice12	dsQ	1	16.97324513	68.00263265
RH353	postchoice12	dsQ	2	22.16196176	84.63988151
RH353	postchoice12	dsQ	2	42.20364035	75.40307351
RH353	postchoice12	dsQ	2	93.0440469	67.42203849
RH353	postchoice12	dsQ	2	73.74951813	80.86929418
RH353	postchoice12	dsQ	2	37.87284997	58.20830004
RH353	postchoice12	dsQ	2	16.22144374	58.83238825
RH353	postchoice12	dsQ	2	24.56631853	60.81224986
RH353	postchoice12	dsQ	2	21.55863022	49.83151616
RH353	postchoice12	dsQ	2	14.04744753	73.70231893
RH353	postchoice12	dsQ	2	20.67693162	77.98531398
RH353	postchoice12	dsQ	2	58.15379142	60.08777061
RH353	postchoice12	dsQ	2	77.05656744	71.65920502
RH353	postchoice12	dsQ	2	47.65529926	68.49366717
RH353	postchoice12	dsQ	2	21.41625584	51.10481035
RH353	postchoice12	dsQ	2	11.89741152	61.28447615
RH353	postchoice12	dsQ	2	21.76832828	64.56241064
RH353	postchoice12	dsQ	3	88.55430426	76.07916405
RH353	postchoice12	dsQ	3	22.49394828	72.27569611
RH353	postchoice12	dsQ	3	25.70250437	70.95009838
RH353	postchoice12	dsQ	3	34.9201421	73.98640671
RH353	postchoice12	dsQ	3	41.27174839	67.39919563
RH353	postchoice12	dsQ	3	24.27449567	75.23690279
RH353	postchoice12	dsQ	3	26.91997072	77.28524473
RH353	postchoice12	dsQ	3	10.38159233	72.35045006
RH353	postchoice12	dsQ	3	22.32621734	56.53400094
RH353	postchoice12	dsQ	3	30.1511396	62.33706103
RH353	postchoice12	dsQ	3	29.1323392	61.31516074
RH353	postchoice12	dsQ	3	28.65818971	58.46852332
RH353	postchoice12	dsQ	3	31.64504947	55.21471839
RH353	postchoice12	dsQ	3	16.57237137	56.30642798
RH353	postchoice12	dsQ	3	18.57021651	57.90561738
RH374	postchoice12	dsQ	4	70.38738881	77.65596312
RH374	postchoice12	dsQ	4	106.4956067	78.48495224
RH374	postchoice12	dsQ	4	19.6309626	83.43481083
RH374	postchoice12	dsQ	4	25.53567119	82.59531945
RH374	postchoice12	dsQ	4	9.702948837	72.81216024
RH374	postchoice12	dsQ	4	16.35974591	87.98691639
RH374	postchoice12	dsQ	4	29.92629653	69.81109157
RH374	postchoice12	dsQ	4	29.65612126	74.03934078
RH374	postchoice12	dsQ	4	45.98884409	80.68680189
RH374	postchoice12	dsQ	4	25.88126747	80.52445318
RH374	postchoice12	dsQ	4	36.42271279	77.37178576
RH374	postchoice12	dsQ	4	26.24569221	82.18275922
RH374	postchoice12	dsQ	4	15.63139039	78.77611896
RH374	postchoice12	dsQ	4	9.984392781	81.69424495
RH374	postchoice12	dsQ	4	13.38642512	76.99507245
RH374	postchoice12	dsQ	4	20.93032643	82.63716985
RH374	postchoice12	dsQ	4	7.809977993	66.73853321
RH374	postchoice12	dsQ	4	11.80434036	74.94523943
RH374	postchoice12	dsQ	4	17.47401928	65.72677653
RH374	postchoice12	dsQ	4	24.97015528	72.11231745
RH374	postchoice12	dsQ	4	29.77245765	89.48342981
RH374	postchoice12	dsQ	4	40.92223778	73.3996358
RH374	postchoice12	dsQ	4	55.59096138	76.06753589
RH374	postchoice12	dsQ	5	17.02090846	71.38529077
RH374	postchoice12	dsQ	5	26.59550278	60.99077743
RH374	postchoice12	dsQ	5	32.8067354	56.88565711
RH374	postchoice12	dsQ	5	22.20876166	78.21835604
RH374	postchoice12	dsQ	5	12.96078315	86.50063982
RH374	postchoice12	dsQ	5	18.93435044	80.7135535
RH374	postchoice12	dsQ	5	29.62592715	58.31379425
RH374	postchoice12	dsQ	5	18.73017734	61.27332729
RH374	postchoice12	dsQ	5	23.35677384	81.37543378
RH374	postchoice12	dsQ	5	30.19778623	68.30609307
RH374	postchoice12	dsQ	5	19.7528556	79.5521234
RH374	postchoice12	dsQ	5	28.8505637	68.46660885
RH374	postchoice12	dsQ	5	27.86562097	68.09330157
RH374	postchoice12	dsQ	5	16.18785685	53.41243817
RH374	postchoice12	dsQ	5	22.45814384	68.95737087
RH374	postchoice12	dsQ	5	25.0305295	65.18415868
RH374	postchoice12	dsQ	5	23.4089466	61.545936
RH374	postchoice12	dsQ	5	15.7762196	52.09564451
RH374	postchoice12	dsQ	5	21.05438755	66.94278221
RH374	postchoice12	dsQ	5	30.09335212	46.82998117
RH374	postchoice12	dsQ	5	30.46315088	55.39811738
RH374	postchoice12	dsQ	5	29.95889891	54.44522988
RH374	postchoice12	dsQ	5	21.38323845	60.69375782
RH374	postchoice12	dsQ	5	15.9437558	62.67618864
RH374	postchoice12	dsQ	5	40.70003418	50.3167248
RH374	postchoice12	dsQ	5	33.55388467	67.49935393
RH374	postchoice12	dsQ	5	22.85029336	64.16924906
RH375	postchoice12	dsQ	6	37.1878983	79.08713486
RH375	postchoice12	dsQ	6	15.30358323	80.76320622
RH375	postchoice12	dsQ	6	24.14213	87.50518202
RH375	postchoice12	dsQ	6	18.60493944	87.55474194
RH375	postchoice12	dsQ	6	30.15130588	83.43492676
RH375	postchoice12	dsQ	6	14.9077848	69.08858249
RH375	postchoice12	dsQ	6	16.62316797	80.39121361
RH375	postchoice12	dsQ	6	14.43180038	81.2706091
RH375	postchoice12	dsQ	7	132.0433395	84.08539998
RH375	postchoice12	dsQ	7	37.34989759	74.33197196
RH375	postchoice12	dsQ	7	27.55391548	79.64486411
RH375	postchoice12	dsQ	7	24.96718141	70.2645352
RH375	postchoice12	dsQ	7	52.76903327	79.11431217
RH375	postchoice12	dsQ	7	28.32098798	82.15742815
RH375	postchoice12	dsQ	7	26.42819743	88.97652212
RH375	postchoice12	dsQ	7	14.9246444	84.72026254
RH375	postchoice12	dsQ	7	24.322485	79.59107534
RH375	postchoice12	dsQ	7	25.89623329	82.30797305
RH375	postchoice12	dsQ	7	13.39700689	78.47030626
RH375	postchoice12	dsQ	7	28.27745325	68.37016964
RH375	postchoice12	dsQ	7	29.36510739	77.18681047
RH456	postchoice12	dsQ	8	35.74353566	81.89082395
RH456	postchoice12	dsQ	8	46.55023623	89.34711397
RH456	postchoice12	dsQ	8	54.61486709	84.61515401
RH456	postchoice12	dsQ	8	44.59151487	86.75013601
RH456	postchoice12	dsQ	8	23.33908891	76.13284945
RH456	postchoice12	dsQ	8	37.64231534	67.14497282
RH456	postchoice12	dsQ	8	9.343209137	66.06543753
RH456	postchoice12	dsQ	8	28.98857306	68.25211509
RH456	postchoice12	dsQ	8	30.90385158	71.83959073
RH456	postchoice12	dsQ	8	18.20273301	79.81184911
RH456	postchoice12	dsQ	8	13.82793232	76.20645766
RH456	postchoice12	dsQ	9	27.53892696	76.320871
RH456	postchoice12	dsQ	9	85.81113412	90.67438719
RH456	postchoice12	dsQ	9	69.47014255	86.59268488
RH456	postchoice12	dsQ	9	44.11390843	75.54163565
RH456	postchoice12	dsQ	9	53.77572396	73.77074664
RH456	postchoice12	dsQ	9	27.35544977	68.99612185
RH456	postchoice12	dsQ	9	32.49274181	66.5824988
RH456	postchoice12	dsQ	9	27.53709577	87.00956244
RH456	postchoice12	dsQ	9	45.65164536	90.74894612
RH456	postchoice12	dsQ	9	30.45052971	65.92002792
RH456	postchoice12	dsQ	9	6.2864651	62.37173244
RH456	postchoice12	dsQ	9	12.89790038	63.60014129
RH456	postchoice12	dsQ	9	19.93532516	57.5601756
RH456	postchoice12	dsQ	9	11.89551061	54.72019727
RH456	postchoice12	dsQ	9	11.0420566	68.62803015
RH456	postchoice12	dsQ	9	47.15435151	80.63355538
RH456	postchoice12	dsQ	9	49.02089481	85.71440436
RH445	postchoice12	dsQ	10	50.43004752	86.87590576
RH445	postchoice12	dsQ	10	38.77307035	89.64179373
RH445	postchoice12	dsQ	10	79.1781997	81.71386833
RH445	postchoice12	dsQ	10	101.19381	81.11295431
RH445	postchoice12	dsQ	10	86.15053456	82.87298234
RH445	postchoice12	dsQ	10	51.90173245	87.5431391
RH445	postchoice12	dsQ	10	83.09859334	81.16715699
RH445	postchoice12	dsQ	10	38.40101489	80.34134758
RH445	postchoice12	dsQ	10	44.51325398	76.84564443
RH445	postchoice12	dsQ	10	39.94793527	77.89449266
RH445	postchoice12	dsQ	10	28.67960909	94.48799846
RH445	postchoice12	dsQ	10	13.42305754	78.18903243
RH445	postchoice12	dsQ	10	46.24686839	86.58460751
RH445	postchoice12	dsQ	10	45.37806184	75.33455388
RH445	postchoice12	dsQ	10	37.58676712	73.63388532
RH445	postchoice12	dsQ	10	29.94531558	86.33932422
RH445	postchoice12	dsQ	10	6.953470225	70.84340561
RH445	postchoice12	dsQ	10	56.47510016	79.81330406
RH445	postchoice12	dsQ	11	94.42042311	82.79419122
RH445	postchoice12	dsQ	11	33.24981812	72.91599089
RH445	postchoice12	dsQ	11	47.77182971	73.80268654
RH445	postchoice12	dsQ	11	58.32192224	76.21118373
RH445	postchoice12	dsQ	11	41.33317811	91.30580803
RH445	postchoice12	dsQ	11	47.24133271	79.70591802
RH445	postchoice12	dsQ	11	38.87681815	66.18813257
RH445	postchoice12	dsQ	11	34.46041707	89.87608119
RH445	postchoice12	dsQ	11	18.09408855	79.87279442
RH445	postchoice12	dsQ	11	14.48241354	89.19006858
RH445	postchoice12	dsQ	11	34.62033852	81.63448236
RH445	postchoice12	dsQ	11	24.00084225	89.56059309
RH445	postchoice12	dsQ	11	56.09103397	87.25815433
RH445	postchoice12	dsQ	11	18.00942269	79.2851776
RH445	postchoice12	dsQ	11	38.75325718	67.3657283
RH445	postchoice12	dsQ	11	56.96748191	73.53386595
RH377	postchoice12	dsQ	12	31.8302805	73.3812603
RH377	postchoice12	dsQ	12	73.19112134	71.16720403
RH377	postchoice12	dsQ	12	36.88019574	61.45699806
RH377	postchoice12	dsQ	12	78.07167149	71.59127718
RH377	postchoice12	dsQ	12	22.35294756	73.48548624
RH377	postchoice12	dsQ	12	42.89751834	74.99411558
RH377	postchoice12	dsQ	12	17.22920249	61.94964722
RH377	postchoice12	dsQ	12	18.75486785	61.49024829
RH377	postchoice12	dsQ	12	22.95876719	63.77036303
RH377	postchoice12	dsQ	12	11.38386146	61.99840404
RH377	postchoice12	dsQ	12	25.90900398	59.52535404
RH377	postchoice12	dsQ	12	26.19111326	66.0209931
RH377	postchoice12	dsQ	12	30.91296347	58.89410979
RH377	postchoice12	dsQ	12	35.7177521	48.10242133
RH377	postchoice12	dsQ	12	28.62860259	61.26435028
RH377	postchoice12	dsQ	12	20.23720809	60.03668749
RH377	postchoice12	dsQ	12	32.93884942	71.21022135
RH377	postchoice12	dsQ	12	11.00258952	58.2399843
RH377	postchoice12	dsQ	12	37.16379784	51.63578167
RH377	postchoice12	dsQ	12	22.0708935	70.12275583
RH377	postchoice12	dsQ	12	31.37779632	49.58715456
RH377	postchoice12	dsQ	12	23.36771931	55.87375169
RH377	postchoice12	dsQ	12	29.27957006	56.82256851
RH377	postchoice12	dsQ	12	13.9988677	58.73853926
RH377	postchoice12	dsQ	12	31.50138851	59.37461631
RH377	postchoice12	dsQ	12	47.02696587	58.86017472
RH377	postchoice12	dsQ	12	24.63232294	46.99651577
RH377	postchoice12	dsQ	12	24.81437637	49.58378259
RH377	postchoice12	dsQ	12	34.82389926	58.03480742
RH377	postchoice12	dsQ	12	26.20535007	70.65298651
RH377	postchoice12	dsQ	12	10.04813437	62.57749469
RH377	postchoice12	dsQ	12	16.47451547	55.66448313
RH377	postchoice12	dsQ	12	16.72924265	67.00939737
RH377	postchoice12	dsQ	12	29.34765867	65.09246148
RH377	postchoice12	dsQ	12	23.80109788	59.36918896
RH377	postchoice12	dsQ	12	38.83613949	66.70204626
RH377	postchoice12	dsQ	12	54.76981939	67.1152537
RH377	postchoice12	dsQ	12	40.13459501	53.97731072
RH377	postchoice12	dsQ	13	20.18456255	69.30836186
RH377	postchoice12	dsQ	13	26.48530173	56.50262151
RH377	postchoice12	dsQ	13	91.81212365	43.69116813
RH377	postchoice12	dsQ	13	95.53805719	59.54852203
RH377	postchoice12	dsQ	13	62.22784942	54.1717484
RH377	postchoice12	dsQ	13	23.00281221	55.82241865
RH377	postchoice12	dsQ	13	25.7696975	48.85445728
RH377	postchoice12	dsQ	13	10.99262487	50.34432292
RH377	postchoice12	dsQ	13	31.64233091	57.29149279
RH377	postchoice12	dsQ	13	43.1074329	65.52743211
RH377	postchoice12	dsQ	13	12.09714736	65.24343711
RH377	postchoice12	dsQ	13	11.18054736	80.30267538
RH377	postchoice12	dsQ	13	15.60233857	78.14911161
RH377	postchoice12	dsQ	13	22.41326748	75.91726267
RH377	postchoice12	dsQ	13	12.06477496	68.45972111
RH377	postchoice12	dsQ	13	23.58469801	64.34021165
RH377	postchoice12	dsQ	13	15.71730168	42.49919287
RH377	postchoice12	dsQ	13	20.36216901	55.70861404
RH377	postchoice12	dsQ	13	28.85093233	44.9309032
RH377	postchoice12	dsQ	13	33.95392414	44.65906239
RH377	postchoice12	dsQ	13	13.64560625	54.65409447
RH377	postchoice12	dsQ	13	33.2084747	67.57265168
RH377	postchoice12	dsQ	13	59.38762945	66.09628785
RH377	postchoice12	dsQ	13	55.85906399	69.54247426
RH377	postchoice12	dsQ	13	68.72867907	67.55533052
RH377	postchoice12	dsQ	13	34.39548895	48.7736418
RH377	postchoice12	dsQ	13	28.81674223	63.0113463
RH377	postchoice12	dsQ	13	25.85339302	51.08225447
RH377	postchoice12	dsQ	13	29.70528142	50.48937259
RH377	postchoice12	dsQ	13	33.84832751	59.89656349
RH377	postchoice12	dsQ	13	37.6048637	61.42701333
RH377	postchoice12	dsQ	13	29.42349712	49.50556265
RH377	postchoice12	dsQ	13	38.91853989	59.01832436
RH377	postchoice12	dsQ	13	40.89844794	49.90544008
RH377	postchoice12	dsQ	13	43.15662122	46.1030517
RH377	postchoice12	dsQ	13	16.0415471	47.59081673
RH377	postchoice12	dsQ	13	18.37900911	51.64424034
RH377	postchoice12	dsQ	13	28.86603212	53.10557456
RH377	postchoice12	dsQ	13	22.68288125	50.25086271
